# Supplementary material for: High-Throughput Mass Spectrometric Analysis of the Whole Proteome and Secretome From Sinorhizobium fredii Strains CCBAU25509 and CCBAU45436
Source: Front Microbiol. 2019 Nov 12;10:2569. doi: 10.3389/fmicb.2019.02569 (PMC6865838; doi:10.3389/fmicb.2019.02569)
Supplement: Supplementary file 2 [file Table_2.xlsx]

## Sheet: Primers
			Supplementary Table S2. Primer used in the study
		Primer	Primer Sequence (5' to 3')	Amplicon/Features	Amplicon Size (bp)	Reference
				Tn5 Transposons
			GAT TGA ACA AGA TGG ATT GCA C (Forward)	Kan Resistance gene	793	This Study
			TCA GAA GAA CTC GTC AAG AAG G (Reverse)
			TTT CTG CTC GAA TTC AAG CTT CTA ACG ATG TAC GGG GAC ACA TG (Sense)	Y-linker sequence		Kwon, Y.M., and Ricke, S.C. (2000). Efficient amplification of multiple transposon-flanking sequences. Journal of Microbiological Methods 41, 195-199.
			TGT CCC CGT ACA TCG TTA GAA CTA CTC GTA CCA TCC ACA T (Anti-Sense)
			CTG CTC GAA TTC AAG CTT CT	5' flanking region of mini-Tn5	Varies
			GGC CAG ATC TGA TCA AGA GA
				CCBAU25509
			CAG TGC CAC CAA TGT CAG AC (Forward)	CCBAU25509 specific sequence	502	This Study
			ACG AGA CTA CAT CCG TCA TCA C (Reverse)
				Yeast Two Hybrid
			AATT CCCGGG G ATG GCT TTG GGA TCA TGT TC (Forward)	Full length Rfg1with SmaI site	3167	This Study
			CG CTGCAG CTA CAT CAT CGT CTG ATT TTC TC (Reverse)	Full length Rfg1 with PstI site
			AATT CCCGGG G CGC AGT AGA CTA TGG TTA CC (Forward)	LRR domain with SmaI site	1622
			CG CTGCAG TCA ATC CGC AAC AGG CAA AGG (Reverse)	TIR domain with PstI site	580
			CG CTGCAG TCA CAT GTC CTC AAT CAA GTC ATG C (Reverse)	TIR-NBS domain with PstI site	1519
			AATT CCCGGG G GAA CTG CAT GAG GCT GGA AAC (Forward)	C-terminal domain with SmaI site	478
			TAA TAC GAC TCA CTA TAG GG (Forward)	Sequencing primer flanking pGADT7 MCS	Varies
			AGA TGG TGC ACG ATG CAC AG (Reverse)	Sequencing primer 2 flanking pGADT7 MCS
			CCGGAATTCATGTACGGTCGAATTGATAGCTC (Forward)	Full length NopP with EcoRI site	813
			TTGGAGCTCTCACATGAAGTCATCTTCGTAAGTC (Reverse)	Full length NopP with SacI site
		Primer	Primer Sequence (5' to 3')	Amplicon/Features	Amplicon Size (bp)	Reference
				RT-qPCR
			TTC AAC GCC AGT GAG GAC (Forward)	NopB gene (upstream of miniTn5 insertion)	109	This study
			GCA AAT CGC AGA AAT CGT CT (Reverse)
			GTT GGT ACC CTG ATC CAT GC (Forward)	RhcN gene (upstream of miniTn5 insertion)	101
			CCG ATT ACC TCT GCT TCG AG (Reverse)
			AGA GTC GCA GCC GAG TTA TG (Forward)	RhcN gene (downstream of miniTn5 insertion)	116
			GCC GAC GTT GAT CAG AAA CT (Reverse)
			CAA CTC TAC CAA GAA CTA ACG (Forward)	Hypothetical protein (downstream of miniTn5 insertion)	103
			CTC TGA TAG TGA TCT CAG C (Reverse)
			GGC AAC ACG AGT CTT CTG (Forward)	RhcQ gene (downstream of miniTn5 insertion)	138
			CGG TAG GAA AAG CAA GC (Reverse)
			CGA TAC CAC CTA ACA TAG TG (Forward)	RhcR gene (downstream of miniTn5 insertion)	106
			AGT CTC GGA TCT GTT ATC C (Reverse)
			TCA TGA TCT GGA TTC TG (Forward)	RhcS gene (downstream of miniTn5 insertion)	116
			GAG CTT CAC AGT GAG TG (Reverse)
			ATG ATG CTA CGT CGC TTT GC (Forward)	RhcT gene (downstream of miniTn5 insertion)	174
			TTT CAG CAA CTT GTC GAG CC (Reverse)
			GAG GTA GCG TTA TCG AAG (Forward)	RhcU gene (downstream of miniTn5 insertion)	116
			GGT GAG TTC GAC TAG CAG (Reverse)
			CGAACCTCCTATCTACGAGTTGG (Forward)	NopI gene	128
			TCGGCTTTCTTGGACACGAA (Reverse)
			AGT GTG TTG GAC TGA TGA GA (Forward)	NopP gene (downstream of miniTn5 insertion)	109
			GGT GGA GGT AAT CTC TTG GTG (Reverse)
			TGA TTG GAA GTG GAG TTG GC (Forward)	NopC gene (downstream of miniTn5 insertion)	165
			AGC GAT CCC CAG AAA TGG TC (Reverse)
			ACG AGT GCA GTT GGA G (Forward)	NopA gene (downstream of miniTn5 insertion)	122
			CTA GCC GTA GCC TCT G (Reverse)
			GTC CTG ACG CTC TCT GAA C (Forward)	GyrA gene (housekeeping gene)	159
			TCT GGT CGT TGT GCT CGA C (Reverse)
		Primer	Primer Sequence (5' to 3')	Amplicon/Features	Amplicon Size (bp)	Reference
				Genotyping and Sequencing
			ATGGCTTTGGGATCATGTTCC (Forward)	Full length Rj2(Rfg1) amplification primer (genomic)	4884	This study
			CTACATCATCGTCTGATTTTCTC (Reverse)
			TTCCTGACGTATCTGGTCTCC (Forward)	Rj2(Rfg1) LRR region amplification primer (genomic)	670
			CCTCTAATTTCCCGAAGATGC (Reverse)
			GGTGTCTACATGATAGGGATCCA	Rj2(Rfg1) sequencing primer	Not applicable
			CATTGTCCTGATGCCGGAAC	Rj2(Rfg1) sequencing primer	Not applicable
			GGATTGCCATCACTGTGCTC	Rj2(Rfg1) sequencing primer	Not applicable
			CAGTTGTTTGTCCCGAGTGG	Rj2(Rfg1) sequencing primer	Not applicable
		Primer	Primer Sequence (5' to 3')	Amplicon/Features	Amplicon Size (bp)	Reference
				Mutagenesis and validation
			AAA TCTAGA AGC CTC CGC TTG GTG TG (Forward)	NopP exchange fragment (with XbaI site)	3013	This study
			AAA CTGCAG ACT GCA CTC GTG ACA GTA CC (Reverse)	NopP exchange fragment (with PstI site)
			CGT GCC GAT TGA TCT GA (Forward)	R2 NopP checking	195	This study
			CCC AAC TGG TAA CTG AAA TAT C (Reverse)
			CGT GCC GAT TGA TCT GG (Forward)	R4 NopP checking	195	This study
			CCC AAC TGG TAA CTG AAA TAT T (Reverse)
