# Supplementary material for: High-Throughput Mass Spectrometric Analysis of the Whole Proteome and Secretome From Sinorhizobium fredii Strains CCBAU25509 and CCBAU45436
Source: Front Microbiol. 2019 Nov 12;10:2569. doi: 10.3389/fmicb.2019.02569 (PMC6865838; doi:10.3389/fmicb.2019.02569)
Supplement: Supplementary file 3 [file Table_3.XLSX]

## Sheet: CCBAU25509 Mid-log Phase Rep1
Supplementary Table S3. Whole proteome data of CCBAU25509 during mid-log phase, stationary phase and bacteroids form.
Protein FDR Confidence: Combined	Master	Accession	Description	Exp. q-value: Combined	Sum PEP Score	Coverage [%]	# Peptides	# PSMs	# Unique Peptides	# AAs	MW [kDa]	calc. pI	Score Sequest HT: Sequest HT	# Peptides (by Search Engine): Sequest HT
High	Master Protein	AOX55_RS22295	[(2Fe-2S)-binding protein]	0	21.368	34	4	5	4	152	16	4.97	10.74	4
Checked	Confidence	Modifications	Qvality PEP	Qvality q-value	# Protein Groups	# Proteins	# PSMs	Master Protein Accessions	Positions in Master Proteins	Modifications in Master Proteins	# Missed Cleavages	Theo. MH+ [Da]	Found in Sample: [S1] F1: Sample	Confidence (by Search Engine): Sequest HT
FALSE	High		0.000747443	4.74062e-05	1	1	2	AOX55_RS09405	AOX55_RS09405 [4-13]		0	1092.6	High	High
	Checked	Identifying Node	PSM Ambiguity	Annotated Sequence	Modifications	# Proteins	Master Protein Accessions	Protein Accessions	# Missed Cleavages	Charge	DeltaScore	DeltaCn	Rank	Search Engine Rank
	FALSE	Sequest HT (A2)	Unambiguous	[K].LTIVAFDGTR.[H]		1	AOX55_RS09405	AOX55_RS09405	0	2	0.561	0	1	1
	FALSE	Sequest HT (A2)	Unambiguous	[K].LTIVAFDGTR.[H]		1	AOX55_RS09405	AOX55_RS09405	0	2	0.7661	0	1	1
FALSE	High		8.11927e-15	4.74062e-05	1	1	4	AOX55_RS09405	AOX55_RS09405 [90-104]		0	1603.88	High	High
	Checked	Identifying Node	PSM Ambiguity	Annotated Sequence	Modifications	# Proteins	Master Protein Accessions	Protein Accessions	# Missed Cleavages	Charge	DeltaScore	DeltaCn	Rank	Search Engine Rank
	FALSE	Sequest HT (A2)	Unambiguous	[K].IGEALDGLVVHVPER.[Q]		1	AOX55_RS09405	AOX55_RS09405	0	2	0.789	0	1	1
	FALSE	Sequest HT (A2)	Unambiguous	[K].IGEALDGLVVHVPER.[Q]		1	AOX55_RS09405	AOX55_RS09405	0	3	0.6987	0	1	1
	FALSE	Sequest HT (A2)	Unambiguous	[K].IGEALDGLVVHVPER.[Q]		1	AOX55_RS09405	AOX55_RS09405	0	2	0.7594	0	1	1
	FALSE	Sequest HT (A2)	Unambiguous	[K].IGEALDGLVVHVPER.[Q]		1	AOX55_RS09405	AOX55_RS09405	0	3	0.4791	0	1	1
FALSE	High		6.30512e-16	4.74062e-05	1	1	2	AOX55_RS09405	AOX55_RS09405 [14-30]		0	1885.87	High	High
	Checked	Identifying Node	PSM Ambiguity	Annotated Sequence	Modifications	# Proteins	Master Protein Accessions	Protein Accessions	# Missed Cleavages	Charge	DeltaScore	DeltaCn	Rank	Search Engine Rank
	FALSE	Sequest HT (A2)	Unambiguous	[R].HDLDVENGSTVMENAVR.[N]		1	AOX55_RS09405	AOX55_RS09405	0	2	0.8618	0	1	1
	FALSE	Sequest HT (A2)	Unambiguous	[R].HDLDVENGSTVMENAVR.[N]		1	AOX55_RS09405	AOX55_RS09405	0	3	0.8125	0	1	1
High	Master Protein	AOX55_RS19730	[(d)CMP kinase]	0	23.641	34	6	6	6	210	22.4	5.96	11.24	6
Checked	Confidence	Modifications	Qvality PEP	Qvality q-value	# Protein Groups	# Proteins	# PSMs	Master Protein Accessions	Positions in Master Proteins	Modifications in Master Proteins	# Missed Cleavages	Theo. MH+ [Da]	Found in Sample: [S1] F1: Sample	Confidence (by Search Engine): Sequest HT
FALSE	High		0.00125926	4.74062e-05	1	1	1	AOX55_RS22295	AOX55_RS22295 [70-77]		0	860.509	High	High
	Checked	Identifying Node	PSM Ambiguity	Annotated Sequence	Modifications	# Proteins	Master Protein Accessions	Protein Accessions	# Missed Cleavages	Charge	DeltaScore	DeltaCn	Rank	Search Engine Rank
	FALSE	Sequest HT (A2)	Unambiguous	[K].VTTIEGLK.[G]		1	AOX55_RS22295	AOX55_RS22295	0	2	0.3512	0	1	1
FALSE	High	1xCarbamidomethyl [C2]	1.90712e-05	4.74062e-05	1	1	2	AOX55_RS22295	AOX55_RS22295 [57-69]		0	1425.67	High	High
	Checked	Identifying Node	PSM Ambiguity	Annotated Sequence	Modifications	# Proteins	Master Protein Accessions	Protein Accessions	# Missed Cleavages	Charge	DeltaScore	DeltaCn	Rank	Search Engine Rank
	FALSE	Sequest HT (A2)	Unambiguous	[R].ScQTFIGDIEGAK.[V]	C2(Carbamidomethyl)	1	AOX55_RS22295	AOX55_RS22295	0	2	0.6029	0	1	1
	FALSE	Sequest HT (A2)	Unambiguous	[R].ScQTFIGDIEGAK.[V]	C2(Carbamidomethyl)	1	AOX55_RS22295	AOX55_RS22295	0	2	0.7749	0	1	1
FALSE	High	3xCarbamidomethyl [C3; C8; C11]	4.31609e-11	4.74062e-05	1	1	1	AOX55_RS22295	AOX55_RS22295 [36-56]		0	2291.97	High	High
	Checked	Identifying Node	PSM Ambiguity	Annotated Sequence	Modifications	# Proteins	Master Protein Accessions	Protein Accessions	# Missed Cleavages	Charge	DeltaScore	DeltaCn	Rank	Search Engine Rank
	FALSE	Sequest HT (A2)	Unambiguous	[K].FGcGMAQcGAcTVYVDGSPVR.[S]	C3(Carbamidomethyl); C8(Carbamidomethyl); C11(Carbamidomethyl)	1	AOX55_RS22295	AOX55_RS22295	0	2	1	0	1	1
FALSE	High		0.0124106	0.000608535	1	1	1	AOX55_RS22295	AOX55_RS22295 [27-35]		0	903.515	High	High
	Checked	Identifying Node	PSM Ambiguity	Annotated Sequence	Modifications	# Proteins	Master Protein Accessions	Protein Accessions	# Missed Cleavages	Charge	DeltaScore	DeltaCn	Rank	Search Engine Rank
	FALSE	Sequest HT (A2)	Unambiguous	[R].DLVGLTGTK.[F]		1	AOX55_RS22295	AOX55_RS22295	0	2	0.1549	0	1	1
High	Master Protein	AOX55_RS28670	[(S)-ureidoglycine aminohydrolase]	0	14.381	9	2	2	2	278	31.4	5.94	6.98	2
Checked	Confidence	Modifications	Qvality PEP	Qvality q-value	# Protein Groups	# Proteins	# PSMs	Master Protein Accessions	Positions in Master Proteins	Modifications in Master Proteins	# Missed Cleavages	Theo. MH+ [Da]	Found in Sample: [S1] F1: Sample	Confidence (by Search Engine): Sequest HT
FALSE	High		0.000252424	4.74062e-05	1	1	1	AOX55_RS19730	AOX55_RS19730 [128-137]		0	1134.62	High	High
	Checked	Identifying Node	PSM Ambiguity	Annotated Sequence	Modifications	# Proteins	Master Protein Accessions	Protein Accessions	# Missed Cleavages	Charge	DeltaScore	DeltaCn	Rank	Search Engine Rank
	FALSE	Sequest HT (A2)	Unambiguous	[K].LYVTASPEVR.[A]		1	AOX55_RS19730	AOX55_RS19730	0	2	0.4877	0	1	1
FALSE	High		6.77493e-07	4.74062e-05	1	1	1	AOX55_RS19730	AOX55_RS19730 [21-37]		0	2021.97	High	High
	Checked	Identifying Node	PSM Ambiguity	Annotated Sequence	Modifications	# Proteins	Master Protein Accessions	Protein Accessions	# Missed Cleavages	Charge	DeltaScore	DeltaCn	Rank	Search Engine Rank
	FALSE	Sequest HT (A2)	Unambiguous	[R].IAEEYGFHHLDTGLTYR.[A]		1	AOX55_RS19730	AOX55_RS19730	0	3	0.5385	0	1	1
FALSE	High		0.000167093	4.74062e-05	1	1	1	AOX55_RS19730	AOX55_RS19730 [71-84]		0	1372.69	High	High
	Checked	Identifying Node	PSM Ambiguity	Annotated Sequence	Modifications	# Proteins	Master Protein Accessions	Protein Accessions	# Missed Cleavages	Charge	DeltaScore	DeltaCn	Rank	Search Engine Rank
	FALSE	Sequest HT (A2)	Unambiguous	[R].SMLSAHAIGEAASK.[I]		1	AOX55_RS19730	AOX55_RS19730	0	3	0.5381	0	1	1
FALSE	High		0.00123167	4.74062e-05	1	1	1	AOX55_RS19730	AOX55_RS19730 [62-70]		0	987.511	High	High
	Checked	Identifying Node	PSM Ambiguity	Annotated Sequence	Modifications	# Proteins	Master Protein Accessions	Protein Accessions	# Missed Cleavages	Charge	DeltaScore	DeltaCn	Rank	Search Engine Rank
	FALSE	Sequest HT (A2)	Unambiguous	[R].DVELAGLDR.[S]		1	AOX55_RS19730	AOX55_RS19730	0	2	0.6558	0	1	1
FALSE	High	1xOxidation [M1]	0.00187519	0.000149991	1	1	1	AOX55_RS19730	AOX55_RS19730 [1-14]		0	1344.72	High	High
	Checked	Identifying Node	PSM Ambiguity	Annotated Sequence	Modifications	# Proteins	Master Protein Accessions	Protein Accessions	# Missed Cleavages	Charge	DeltaScore	DeltaCn	Rank	Search Engine Rank
	FALSE	Sequest HT (A2)	Unambiguous	[-].mITIAIDGPAAAGK.[G]	M1(Oxidation)	1	AOX55_RS19730	AOX55_RS19730	0	2	0.547	0	1	1
FALSE	High		0.00349247	0.000342415	1	1	1	AOX55_RS19730	AOX55_RS19730 [85-92]		0	856.507	High	High
	Checked	Identifying Node	PSM Ambiguity	Annotated Sequence	Modifications	# Proteins	Master Protein Accessions	Protein Accessions	# Missed Cleavages	Charge	DeltaScore	DeltaCn	Rank	Search Engine Rank
	FALSE	Sequest HT (A2)	Unambiguous	[K].IAVMPAVR.[R]		1	AOX55_RS19730	AOX55_RS19730	0	2	0.407	0	1	1
High	Master Protein	AOX55_RS04900	[[acyl-carrier-protein]	0	77.837	44	7	10	7	314	32.2	4.94	37.07	7
Checked	Confidence	Modifications	Qvality PEP	Qvality q-value	# Protein Groups	# Proteins	# PSMs	Master Protein Accessions	Positions in Master Proteins	Modifications in Master Proteins	# Missed Cleavages	Theo. MH+ [Da]	Found in Sample: [S1] F1: Sample	Confidence (by Search Engine): Sequest HT
FALSE	High		4.37278e-08	4.74062e-05	1	1	1	AOX55_RS28670	AOX55_RS28670 [39-52]		0	1702.85	High	High
	Checked	Identifying Node	PSM Ambiguity	Annotated Sequence	Modifications	# Proteins	Master Protein Accessions	Protein Accessions	# Missed Cleavages	Charge	DeltaScore	DeltaCn	Rank	Search Engine Rank
	FALSE	Sequest HT (A2)	Unambiguous	[R].DIVTSYLPHWTNTR.[L]		1	AOX55_RS28670	AOX55_RS28670	0	3	0.6086	0	1	1
FALSE	High		6.47908e-07	4.74062e-05	1	1	1	AOX55_RS28670	AOX55_RS28670 [23-34]		0	1308.72	High	High
	Checked	Identifying Node	PSM Ambiguity	Annotated Sequence	Modifications	# Proteins	Master Protein Accessions	Protein Accessions	# Missed Cleavages	Charge	DeltaScore	DeltaCn	Rank	Search Engine Rank
	FALSE	Sequest HT (A2)	Unambiguous	[R].AVFTEAYAVIPK.[G]		1	AOX55_RS28670	AOX55_RS28670	0	2	0.7354	0	1	1
High	Master Protein	AOX55_RS18580	[1-(5-phosphoribosyl)-5-[(5-phosphoribosylamino)methylideneamino]	0	32.326	24	6	7	6	245	25.9	5.38	15.99	6
Checked	Confidence	Modifications	Qvality PEP	Qvality q-value	# Protein Groups	# Proteins	# PSMs	Master Protein Accessions	Positions in Master Proteins	Modifications in Master Proteins	# Missed Cleavages	Theo. MH+ [Da]	Found in Sample: [S1] F1: Sample	Confidence (by Search Engine): Sequest HT
FALSE	High		3.39949e-06	4.74062e-05	1	1	2	AOX55_RS04900	AOX55_RS04900 [248-258]		0	1241.72	High	High
	Checked	Identifying Node	PSM Ambiguity	Annotated Sequence	Modifications	# Proteins	Master Protein Accessions	Protein Accessions	# Missed Cleavages	Charge	DeltaScore	DeltaCn	Rank	Search Engine Rank
	FALSE	Sequest HT (A2)	Unambiguous	[R].LLVEQVTGQVR.[W]		1	AOX55_RS04900	AOX55_RS04900	0	2	0.5669	0	1	1
	FALSE	Sequest HT (A2)	Unambiguous	[R].LLVEQVTGQVR.[W]		1	AOX55_RS04900	AOX55_RS04900	0	2	0.5914	0	1	1
FALSE	High		1.81259e-12	4.74062e-05	1	1	1	AOX55_RS04900	AOX55_RS04900 [224-247]		1	2401.32	High	High
	Checked	Identifying Node	PSM Ambiguity	Annotated Sequence	Modifications	# Proteins	Master Protein Accessions	Protein Accessions	# Missed Cleavages	Charge	DeltaScore	DeltaCn	Rank	Search Engine Rank
	FALSE	Sequest HT (A2)	Unambiguous	[K].RDPVVPVVANVLAAPVSDAGEVAR.[L]		1	AOX55_RS04900	AOX55_RS04900	1	3	0.8217	0	1	1
FALSE	High		2.25763e-09	4.74062e-05	1	1	1	AOX55_RS04900	AOX55_RS04900 [20-42]		0	2364.12	High	High
	Checked	Identifying Node	PSM Ambiguity	Annotated Sequence	Modifications	# Proteins	Master Protein Accessions	Protein Accessions	# Missed Cleavages	Charge	DeltaScore	DeltaCn	Rank	Search Engine Rank
	FALSE	Sequest HT (A2)	Unambiguous	[K].DLADAFPEAAAVFAEVDDALGEK.[L]		1	AOX55_RS04900	AOX55_RS04900	0	2	0.6711	0	1	1
FALSE	High		4.51317e-11	4.74062e-05	1	1	1	AOX55_RS04900	AOX55_RS04900 [261-281]		0	2329.13	High	High
	Checked	Identifying Node	PSM Ambiguity	Annotated Sequence	Modifications	# Proteins	Master Protein Accessions	Protein Accessions	# Missed Cleavages	Charge	DeltaScore	DeltaCn	Rank	Search Engine Rank
	FALSE	Sequest HT (A2)	Unambiguous	[R].ETVQWFAANDVTTLYEIGSGK.[V]		1	AOX55_RS04900	AOX55_RS04900	0	2	0.7925	0	1	1
FALSE	High	1xCarbamidomethyl [C8]	9.33502e-15	4.74062e-05	1	1	1	AOX55_RS04900	AOX55_RS04900 [151-175]		0	2475.18	High	High
	Checked	Identifying Node	PSM Ambiguity	Annotated Sequence	Modifications	# Proteins	Master Protein Accessions	Protein Accessions	# Missed Cleavages	Charge	DeltaScore	DeltaCn	Rank	Search Engine Rank
	FALSE	Sequest HT (A2)	Unambiguous	[R].EASSLGAcQIANDNGGGQLVISGEK.[Q]	C8(Carbamidomethyl)	1	AOX55_RS04900	AOX55_RS04900	0	2	0.8895	0	1	1
FALSE	High		2.42899e-11	4.74062e-05	1	1	1	AOX55_RS04900	AOX55_RS04900 [193-215]		0	2398.21	High	High
	Checked	Identifying Node	PSM Ambiguity	Annotated Sequence	Modifications	# Proteins	Master Protein Accessions	Protein Accessions	# Missed Cleavages	Charge	DeltaScore	DeltaCn	Rank	Search Engine Rank
	FALSE	Sequest HT (A2)	Unambiguous	[R].ALMLPVSAPFHSSLMAPAAEAMR.[E]		1	AOX55_RS04900	AOX55_RS04900	0	3	0.6958	0	1	1
FALSE	High	1xOxidation [M3]	0.000943811	4.74062e-05	1	1	1	AOX55_RS04900	AOX55_RS04900 [193-215]		0	2414.2	High	High
	Checked	Identifying Node	PSM Ambiguity	Annotated Sequence	Modifications	# Proteins	Master Protein Accessions	Protein Accessions	# Missed Cleavages	Charge	DeltaScore	DeltaCn	Rank	Search Engine Rank
	FALSE	Sequest HT (A2)	Unambiguous	[R].ALmLPVSAPFHSSLMAPAAEAMR.[E]	M3(Oxidation)	1	AOX55_RS04900	AOX55_RS04900	0	2	0.1103	0	1	1
FALSE	High	1xOxidation [M4]	7.42603e-06	4.74062e-05	1	1	1	AOX55_RS04900	AOX55_RS04900 [120-131]		0	1158.59	High	High
	Checked	Identifying Node	PSM Ambiguity	Annotated Sequence	Modifications	# Proteins	Master Protein Accessions	Protein Accessions	# Missed Cleavages	Charge	DeltaScore	DeltaCn	Rank	Search Engine Rank
	FALSE	Sequest HT (A2)	Unambiguous	[R].GNAmQAAVPVGK.[G]	M4(Oxidation)	1	AOX55_RS04900	AOX55_RS04900	0	2	0.7687	0	1	1
FALSE	High		1.77365e-05	4.74062e-05	1	1	1	AOX55_RS04900	AOX55_RS04900 [120-131]		0	1142.6	High	High
	Checked	Identifying Node	PSM Ambiguity	Annotated Sequence	Modifications	# Proteins	Master Protein Accessions	Protein Accessions	# Missed Cleavages	Charge	DeltaScore	DeltaCn	Rank	Search Engine Rank
	FALSE	Sequest HT (A2)	Unambiguous	[R].GNAMQAAVPVGK.[G]		1	AOX55_RS04900	AOX55_RS04900	0	2	0.8021	0	1	1
High	Master Protein	AOX55_RS16040	[1,4-alpha-glucan branching protein GlgB]	0	54.706	16	9	11	9	736	83.2	5.95	32.69	9
Checked	Confidence	Modifications	Qvality PEP	Qvality q-value	# Protein Groups	# Proteins	# PSMs	Master Protein Accessions	Positions in Master Proteins	Modifications in Master Proteins	# Missed Cleavages	Theo. MH+ [Da]	Found in Sample: [S1] F1: Sample	Confidence (by Search Engine): Sequest HT
FALSE	High		3.66387e-05	4.74062e-05	1	1	1	AOX55_RS18580	AOX55_RS18580 [1-10]		0	1160.67	High	High
	Checked	Identifying Node	PSM Ambiguity	Annotated Sequence	Modifications	# Proteins	Master Protein Accessions	Protein Accessions	# Missed Cleavages	Charge	DeltaScore	DeltaCn	Rank	Search Engine Rank
	FALSE	Sequest HT (A2)	Unambiguous	[-].MILFPAIDLK.[D]		1	AOX55_RS18580	AOX55_RS18580	0	2	0.781	0	1	1
FALSE	High		4.4742e-10	4.74062e-05	1	1	1	AOX55_RS18580	AOX55_RS18580 [19-37]		0	2032.94	High	High
	Checked	Identifying Node	PSM Ambiguity	Annotated Sequence	Modifications	# Proteins	Master Protein Accessions	Protein Accessions	# Missed Cleavages	Charge	DeltaScore	DeltaCn	Rank	Search Engine Rank
	FALSE	Sequest HT (A2)	Unambiguous	[K].LGDMDQATVYNPDPAAQAR.[A]		1	AOX55_RS18580	AOX55_RS18580	0	2	0.8762	0	1	1
FALSE	High		3.74946e-07	4.74062e-05	1	1	2	AOX55_RS18580	AOX55_RS18580 [85-95]		0	1397.72	High	High
	Checked	Identifying Node	PSM Ambiguity	Annotated Sequence	Modifications	# Proteins	Master Protein Accessions	Protein Accessions	# Missed Cleavages	Charge	DeltaScore	DeltaCn	Rank	Search Engine Rank
	FALSE	Sequest HT (A2)	Unambiguous	[R].TLEHIENWLSR.[G]		1	AOX55_RS18580	AOX55_RS18580	0	3	0.6392	0	1	1
	FALSE	Sequest HT (A2)	Unambiguous	[R].TLEHIENWLSR.[G]		1	AOX55_RS18580	AOX55_RS18580	0	2	0.6642	0	1	1
FALSE	High		0.00836172	0.000531341	1	1	1	AOX55_RS18580	AOX55_RS18580 [100-108]		0	927.599	High	High
	Checked	Identifying Node	PSM Ambiguity	Annotated Sequence	Modifications	# Proteins	Master Protein Accessions	Protein Accessions	# Missed Cleavages	Charge	DeltaScore	DeltaCn	Rank	Search Engine Rank
	FALSE	Sequest HT (A2)	Unambiguous	[R].VILGTVAVR.[D]		1	AOX55_RS18580	AOX55_RS18580	0	2	0.4678	0	1	1
FALSE	High		0.0547145	0.00200266	1	1	1	AOX55_RS18580	AOX55_RS18580 [234-240]		0	785.488	High	High
	Checked	Identifying Node	PSM Ambiguity	Annotated Sequence	Modifications	# Proteins	Master Protein Accessions	Protein Accessions	# Missed Cleavages	Charge	DeltaScore	DeltaCn	Rank	Search Engine Rank
	FALSE	Sequest HT (A2)	Unambiguous	[K].EALALIR.[A]		1	AOX55_RS18580	AOX55_RS18580	0	2	0.3505	0	1	1
FALSE	High		0.303599	0.00889146	1	1	1	AOX55_RS18580	AOX55_RS18580 [17-37]		1	2274.12	High	High
	Checked	Identifying Node	PSM Ambiguity	Annotated Sequence	Modifications	# Proteins	Master Protein Accessions	Protein Accessions	# Missed Cleavages	Charge	DeltaScore	DeltaCn	Rank	Search Engine Rank
	FALSE	Sequest HT (A2)	Unambiguous	[R].LKLGDMDQATVYNPDPAAQAR.[A]		1	AOX55_RS18580	AOX55_RS18580	1	3	0.1769	0	1	1
Medium	Master Protein	AOX55_RS20170	[16S rRNA (cytidine(1402)-2'-O)-methyltransferase]	0.017	1.426	5	1	1	1	315	33.6	6.44	0	1
Checked	Confidence	Modifications	Qvality PEP	Qvality q-value	# Protein Groups	# Proteins	# PSMs	Master Protein Accessions	Positions in Master Proteins	Modifications in Master Proteins	# Missed Cleavages	Theo. MH+ [Da]	Found in Sample: [S1] F1: Sample	Confidence (by Search Engine): Sequest HT
FALSE	High		9.94689e-05	4.74062e-05	1	1	1	AOX55_RS16040	AOX55_RS16040 [662-674]		0	1478.84	High	High
	Checked	Identifying Node	PSM Ambiguity	Annotated Sequence	Modifications	# Proteins	Master Protein Accessions	Protein Accessions	# Missed Cleavages	Charge	DeltaScore	DeltaCn	Rank	Search Engine Rank
	FALSE	Sequest HT (A2)	Unambiguous	[K].LVAVVTNFTPVYR.[E]		1	AOX55_RS16040	AOX55_RS16040	0	2	0.727	0	1	1
FALSE	High		9.30281e-05	4.74062e-05	1	1	1	AOX55_RS16040	AOX55_RS16040 [200-213]		0	1545.85	High	High
	Checked	Identifying Node	PSM Ambiguity	Annotated Sequence	Modifications	# Proteins	Master Protein Accessions	Protein Accessions	# Missed Cleavages	Charge	DeltaScore	DeltaCn	Rank	Search Engine Rank
	FALSE	Sequest HT (A2)	Unambiguous	[K].YEILGNDGTLLPLK.[A]		1	AOX55_RS16040	AOX55_RS16040	0	2	0.4589	0	1	1
FALSE	High		5.47551e-05	4.74062e-05	1	1	1	AOX55_RS16040	AOX55_RS16040 [160-172]		0	1437.68	High	High
	Checked	Identifying Node	PSM Ambiguity	Annotated Sequence	Modifications	# Proteins	Master Protein Accessions	Protein Accessions	# Missed Cleavages	Charge	DeltaScore	DeltaCn	Rank	Search Engine Rank
	FALSE	Sequest HT (A2)	Unambiguous	[R].VSVVGSFNDWDGR.[R]		1	AOX55_RS16040	AOX55_RS16040	0	2	0.703	0	1	1
FALSE	High		3.40159e-08	4.74062e-05	1	1	2	AOX55_RS16040	AOX55_RS16040 [221-245]		0	2783.32	High	High
	Checked	Identifying Node	PSM Ambiguity	Annotated Sequence	Modifications	# Proteins	Master Protein Accessions	Protein Accessions	# Missed Cleavages	Charge	DeltaScore	DeltaCn	Rank	Search Engine Rank
	FALSE	Sequest HT (A2)	Unambiguous	[R].SELRPDTASVTTGEIAQVWDDEAHR.[R]		1	AOX55_RS16040	AOX55_RS16040	0	4	0.6519	0	1	1
	FALSE	Sequest HT (A2)	Unambiguous	[R].SELRPDTASVTTGEIAQVWDDEAHR.[R]		1	AOX55_RS16040	AOX55_RS16040	0	3	0.7051	0	1	1
FALSE	High		9.46977e-07	4.74062e-05	1	1	1	AOX55_RS16040	AOX55_RS16040 [689-703]		0	1566.76	High	High
	Checked	Identifying Node	PSM Ambiguity	Annotated Sequence	Modifications	# Proteins	Master Protein Accessions	Protein Accessions	# Missed Cleavages	Charge	DeltaScore	DeltaCn	Rank	Search Engine Rank
	FALSE	Sequest HT (A2)	Unambiguous	[K].EILNTDAEIYGGSGK.[G]		1	AOX55_RS16040	AOX55_RS16040	0	2	0.4676	0	1	1
FALSE	High		5.57272e-07	4.74062e-05	1	1	2	AOX55_RS16040	AOX55_RS16040 [75-87]		0	1415.71	High	High
	Checked	Identifying Node	PSM Ambiguity	Annotated Sequence	Modifications	# Proteins	Master Protein Accessions	Protein Accessions	# Missed Cleavages	Charge	DeltaScore	DeltaCn	Rank	Search Engine Rank
	FALSE	Sequest HT (A2)	Unambiguous	[R].HDAGFFEGPVALR.[K]		1	AOX55_RS16040	AOX55_RS16040	0	3	0.7127	0	1	1
	FALSE	Sequest HT (A2)	Unambiguous	[R].HDAGFFEGPVALR.[K]		1	AOX55_RS16040	AOX55_RS16040	0	2	0.7238	0	1	1
FALSE	High		0.000897815	4.74062e-05	1	1	1	AOX55_RS16040	AOX55_RS16040 [326-334]		0	1009.47	High	High
	Checked	Identifying Node	PSM Ambiguity	Annotated Sequence	Modifications	# Proteins	Master Protein Accessions	Protein Accessions	# Missed Cleavages	Charge	DeltaScore	DeltaCn	Rank	Search Engine Rank
	FALSE	Sequest HT (A2)	Unambiguous	[R].FGEPEGFAR.[F]		1	AOX55_RS16040	AOX55_RS16040	0	2	0.4346	0	1	1
FALSE	High		0.00176467	0.000149991	1	1	1	AOX55_RS16040	AOX55_RS16040 [675-686]		0	1330.66	High	High
	Checked	Identifying Node	PSM Ambiguity	Annotated Sequence	Modifications	# Proteins	Master Protein Accessions	Protein Accessions	# Missed Cleavages	Charge	DeltaScore	DeltaCn	Rank	Search Engine Rank
	FALSE	Sequest HT (A2)	Unambiguous	[R].EDYDVPLPVAGR.[W]		1	AOX55_RS16040	AOX55_RS16040	0	2	0.485	0	1	1
FALSE	High		0.0460913	0.00174753	1	1	1	AOX55_RS16040	AOX55_RS16040 [220-245]		1	2939.42	High	High
	Checked	Identifying Node	PSM Ambiguity	Annotated Sequence	Modifications	# Proteins	Master Protein Accessions	Protein Accessions	# Missed Cleavages	Charge	DeltaScore	DeltaCn	Rank	Search Engine Rank
	FALSE	Sequest HT (A2)	Unambiguous	[R].RSELRPDTASVTTGEIAQVWDDEAHR.[R]		1	AOX55_RS16040	AOX55_RS16040	1	4	0.2994	0	1	1
High	Master Protein	AOX55_RS11545	[16S rRNA (cytosine(1402)-N(4))-methyltransferase RsmH]	0	29.14	18	4	6	4	341	36.2	7.68	19.46	4
Checked	Confidence	Modifications	Qvality PEP	Qvality q-value	# Protein Groups	# Proteins	# PSMs	Master Protein Accessions	Positions in Master Proteins	Modifications in Master Proteins	# Missed Cleavages	Theo. MH+ [Da]	Found in Sample: [S1] F1: Sample	Confidence (by Search Engine): Sequest HT
FALSE	High	1xCarbamidomethyl [C13]	0.0680222	0.00260138	1	1	1	AOX55_RS20170	AOX55_RS20170 [57-73]		0	1818.89	High	High
	Checked	Identifying Node	PSM Ambiguity	Annotated Sequence	Modifications	# Proteins	Master Protein Accessions	Protein Accessions	# Missed Cleavages	Charge	DeltaScore	DeltaCn	Rank	Search Engine Rank
	FALSE	Sequest HT (A2)	Unambiguous	[R].ALETIAGADLLAcEDTR.[V]	C13(Carbamidomethyl)	1	AOX55_RS20170	AOX55_RS20170	0	2	0.3625	0	1	1
High	Master Protein	AOX55_RS18290	[16S rRNA (guanine(527)-N(7))-methyltransferase RsmG]	0.007	1.953	3	1	1	1	213	23.8	8.6	0	1
Checked	Confidence	Modifications	Qvality PEP	Qvality q-value	# Protein Groups	# Proteins	# PSMs	Master Protein Accessions	Positions in Master Proteins	Modifications in Master Proteins	# Missed Cleavages	Theo. MH+ [Da]	Found in Sample: [S1] F1: Sample	Confidence (by Search Engine): Sequest HT
FALSE	High		0.000139784	4.74062e-05	1	1	2	AOX55_RS11545	AOX55_RS11545 [158-166]		0	1039.55	High	High
	Checked	Identifying Node	PSM Ambiguity	Annotated Sequence	Modifications	# Proteins	Master Protein Accessions	Protein Accessions	# Missed Cleavages	Charge	DeltaScore	DeltaCn	Rank	Search Engine Rank
	FALSE	Sequest HT (A2)	Unambiguous	[R].IFGFLGEEK.[Q]		1	AOX55_RS11545	AOX55_RS11545	0	2	0.7374	0	1	1
	FALSE	Sequest HT (A2)	Unambiguous	[R].IFGFLGEEK.[Q]		1	AOX55_RS11545	AOX55_RS11545	0	2	0.7184	0	1	1
FALSE	High		3.76334e-10	4.74062e-05	1	1	2	AOX55_RS11545	AOX55_RS11545 [66-83]		0	1653.84	High	High
	Checked	Identifying Node	PSM Ambiguity	Annotated Sequence	Modifications	# Proteins	Master Protein Accessions	Protein Accessions	# Missed Cleavages	Charge	DeltaScore	DeltaCn	Rank	Search Engine Rank
	FALSE	Sequest HT (A2)	Unambiguous	[R].DPTAIAAGQPMVAAAGGR.[L]		1	AOX55_RS11545	AOX55_RS11545	0	2	0.8654	0	1	1
	FALSE	Sequest HT (A2)	Unambiguous	[R].DPTAIAAGQPMVAAAGGR.[L]		1	AOX55_RS11545	AOX55_RS11545	0	2	0.6884	0	1	1
FALSE	High		3.18122e-08	4.74062e-05	1	1	1	AOX55_RS11545	AOX55_RS11545 [281-304]		0	2532.2	High	High
	Checked	Identifying Node	PSM Ambiguity	Annotated Sequence	Modifications	# Proteins	Master Protein Accessions	Protein Accessions	# Missed Cleavages	Charge	DeltaScore	DeltaCn	Rank	Search Engine Rank
	FALSE	Sequest HT (A2)	Unambiguous	[R].DATFTPVGKPMVAASEEEASQNPR.[A]		1	AOX55_RS11545	AOX55_RS11545	0	3	0.7396	0	1	1
FALSE	High		2.05204e-07	4.74062e-05	1	1	1	AOX55_RS11545	AOX55_RS11545 [189-200]		0	1341.74	High	High
	Checked	Identifying Node	PSM Ambiguity	Annotated Sequence	Modifications	# Proteins	Master Protein Accessions	Protein Accessions	# Missed Cleavages	Charge	DeltaScore	DeltaCn	Rank	Search Engine Rank
	FALSE	Sequest HT (A2)	Unambiguous	[R].DLANLIETVTPR.[K]		1	AOX55_RS11545	AOX55_RS11545	0	2	0.7576	0	1	1
Medium	Master Protein	AOX55_RS02495	[16S rRNA (guanine(966)-N(2))-methyltransferase RsmD]	0.017	1.372	6	1	1	1	185	20	6.34	0	1
Checked	Confidence	Modifications	Qvality PEP	Qvality q-value	# Protein Groups	# Proteins	# PSMs	Master Protein Accessions	Positions in Master Proteins	Modifications in Master Proteins	# Missed Cleavages	Theo. MH+ [Da]	Found in Sample: [S1] F1: Sample	Confidence (by Search Engine): Sequest HT
FALSE	High		0.0213154	0.00104985	1	1	1	AOX55_RS18290	AOX55_RS18290 [185-191]		0	896.488	High	High
	Checked	Identifying Node	PSM Ambiguity	Annotated Sequence	Modifications	# Proteins	Master Protein Accessions	Protein Accessions	# Missed Cleavages	Charge	DeltaScore	DeltaCn	Rank	Search Engine Rank
	FALSE	Sequest HT (A2)	Unambiguous	[R].FQFDLVK.[H]		1	AOX55_RS18290	AOX55_RS18290	0	2	0.4088	0	1	1
High	Master Protein	AOX55_RS06085	[1-aminocyclopropane-1-carboxylate deaminase]	0	6.092	4	1	1	1	385	41.7	6.7	3.4	1
Checked	Confidence	Modifications	Qvality PEP	Qvality q-value	# Protein Groups	# Proteins	# PSMs	Master Protein Accessions	Positions in Master Proteins	Modifications in Master Proteins	# Missed Cleavages	Theo. MH+ [Da]	Found in Sample: [S1] F1: Sample	Confidence (by Search Engine): Sequest HT
FALSE	High		0.0764267	0.00268633	1	1	1	AOX55_RS02495	AOX55_RS02495 [172-182]		0	1354.65	High	High
	Checked	Identifying Node	PSM Ambiguity	Annotated Sequence	Modifications	# Proteins	Master Protein Accessions	Protein Accessions	# Missed Cleavages	Charge	DeltaScore	DeltaCn	Rank	Search Engine Rank
	FALSE	Sequest HT (A2)	Unambiguous	[R].AFGDTQIHFYR.[F]		1	AOX55_RS02495	AOX55_RS02495	0	3	0.2051	0	1	1
High	Master Protein	AOX55_RS16885	[1-deoxy-D-xylulose-5-phosphate reductoisomerase]	0	3.349	2	1	1	1	391	41.7	6.16	0	1
Checked	Confidence	Modifications	Qvality PEP	Qvality q-value	# Protein Groups	# Proteins	# PSMs	Master Protein Accessions	Positions in Master Proteins	Modifications in Master Proteins	# Missed Cleavages	Theo. MH+ [Da]	Found in Sample: [S1] F1: Sample	Confidence (by Search Engine): Sequest HT
FALSE	High		1.97832e-06	4.74062e-05	1	1	1	AOX55_RS06085	AOX55_RS06085 [8-24]		0	1843.9	High	High
	Checked	Identifying Node	PSM Ambiguity	Annotated Sequence	Modifications	# Proteins	Master Protein Accessions	Protein Accessions	# Missed Cleavages	Charge	DeltaScore	DeltaCn	Rank	Search Engine Rank
	FALSE	Sequest HT (A2)	Unambiguous	[R].SAVEPFHAMDVLAEATR.[R]		1	AOX55_RS06085	AOX55_RS06085	0	3	0.5882	0	1	1
High	Master Protein	AOX55_RS02890	[1-deoxy-D-xylulose-5-phosphate synthase]	0	19.001	10	4	4	4	645	68.6	6.57	6.82	4
Checked	Confidence	Modifications	Qvality PEP	Qvality q-value	# Protein Groups	# Proteins	# PSMs	Master Protein Accessions	Positions in Master Proteins	Modifications in Master Proteins	# Missed Cleavages	Theo. MH+ [Da]	Found in Sample: [S1] F1: Sample	Confidence (by Search Engine): Sequest HT
FALSE	High		0.000933391	4.74062e-05	1	1	1	AOX55_RS16885	AOX55_RS16885 [336-344]		0	1021.56	High	High
	Checked	Identifying Node	PSM Ambiguity	Annotated Sequence	Modifications	# Proteins	Master Protein Accessions	Protein Accessions	# Missed Cleavages	Charge	DeltaScore	DeltaCn	Rank	Search Engine Rank
	FALSE	Sequest HT (A2)	Unambiguous	[K].ETALEAFIK.[G]		1	AOX55_RS16885	AOX55_RS16885	0	2	0.4653	0	1	1
High	Master Protein	AOX55_RS00370	[2,3,4,5-tetrahydropyridine-2,6-dicarboxylate N-succinyltransferase]	0	75.709	58	16	24	16	285	30.3	5.76	41.45	16
Checked	Confidence	Modifications	Qvality PEP	Qvality q-value	# Protein Groups	# Proteins	# PSMs	Master Protein Accessions	Positions in Master Proteins	Modifications in Master Proteins	# Missed Cleavages	Theo. MH+ [Da]	Found in Sample: [S1] F1: Sample	Confidence (by Search Engine): Sequest HT
FALSE	High	1xCarbamidomethyl [C4]	2.18328e-09	4.74062e-05	1	1	1	AOX55_RS02890	AOX55_RS02890 [522-545]		0	2432.2	High	High
	Checked	Identifying Node	PSM Ambiguity	Annotated Sequence	Modifications	# Proteins	Master Protein Accessions	Protein Accessions	# Missed Cleavages	Charge	DeltaScore	DeltaCn	Rank	Search Engine Rank
	FALSE	Sequest HT (A2)	Unambiguous	[R].LADcLLAAEDLDAAGLSTTVADAR.[F]	C4(Carbamidomethyl)	1	AOX55_RS02890	AOX55_RS02890	0	2	0.4622	0	1	1
FALSE	High		2.57784e-05	4.74062e-05	1	1	1	AOX55_RS02890	AOX55_RS02890 [469-481]		0	1383.65	High	High
	Checked	Identifying Node	PSM Ambiguity	Annotated Sequence	Modifications	# Proteins	Master Protein Accessions	Protein Accessions	# Missed Cleavages	Charge	DeltaScore	DeltaCn	Rank	Search Engine Rank
	FALSE	Sequest HT (A2)	Unambiguous	[R].TAAAYDDGPISFR.[Y]		1	AOX55_RS02890	AOX55_RS02890	0	2	0.7331	0	1	1
FALSE	High		0.000781419	4.74062e-05	1	1	1	AOX55_RS02890	AOX55_RS02890 [623-631]		0	921.54	High	High
	Checked	Identifying Node	PSM Ambiguity	Annotated Sequence	Modifications	# Proteins	Master Protein Accessions	Protein Accessions	# Missed Cleavages	Charge	DeltaScore	DeltaCn	Rank	Search Engine Rank
	FALSE	Sequest HT (A2)	Unambiguous	[R].AGIVSTVFK.[A]		1	AOX55_RS02890	AOX55_RS02890	0	2	0.3025	0	1	1
FALSE	High		0.0580904	0.00200266	1	1	1	AOX55_RS02890	AOX55_RS02890 [405-421]		0	1880	High	High
	Checked	Identifying Node	PSM Ambiguity	Annotated Sequence	Modifications	# Proteins	Master Protein Accessions	Protein Accessions	# Missed Cleavages	Charge	DeltaScore	DeltaCn	Rank	Search Engine Rank
	FALSE	Sequest HT (A2)	Unambiguous	[R].AYDQVVHDVAIQGLPVR.[F]		1	AOX55_RS02890	AOX55_RS02890	0	3	0.0614	0	1	1
High	Master Protein	AOX55_RS19175	[2,3-bisphosphoglycerate-dependent phosphoglycerate mutase]	0	110.233	81	15	31	15	211	23.2	5.86	61.95	15
Checked	Confidence	Modifications	Qvality PEP	Qvality q-value	# Protein Groups	# Proteins	# PSMs	Master Protein Accessions	Positions in Master Proteins	Modifications in Master Proteins	# Missed Cleavages	Theo. MH+ [Da]	Found in Sample: [S1] F1: Sample	Confidence (by Search Engine): Sequest HT
FALSE	High	1xCarbamidomethyl [C28]	1.29034e-14	4.74062e-05	1	1	1	AOX55_RS00370	AOX55_RS00370 [162-194]		0	3378.69	High	High
	Checked	Identifying Node	PSM Ambiguity	Annotated Sequence	Modifications	# Proteins	Master Protein Accessions	Protein Accessions	# Missed Cleavages	Charge	DeltaScore	DeltaCn	Rank	Search Engine Rank
	FALSE	Sequest HT (A2)	Unambiguous	[R].NVHLSGGVGIGGVLEPMQAGPTIIEDNcFIGAR.[S]	C28(Carbamidomethyl)	1	AOX55_RS00370	AOX55_RS00370	0	3	0.7699	0	1	1
FALSE	High		6.69972e-07	4.74062e-05	1	1	1	AOX55_RS00370	AOX55_RS00370 [1-20]		0	2279.06	High	High
	Checked	Identifying Node	PSM Ambiguity	Annotated Sequence	Modifications	# Proteins	Master Protein Accessions	Protein Accessions	# Missed Cleavages	Charge	DeltaScore	DeltaCn	Rank	Search Engine Rank
	FALSE	Sequest HT (A2)	Unambiguous	[-].MTNHDLASLSQTIETAFEDR.[E]		1	AOX55_RS00370	AOX55_RS00370	0	3	0.7051	0	1	1
FALSE	High		0.000591785	4.74062e-05	1	1	1	AOX55_RS00370	AOX55_RS00370 [277-284]		0	915.526	High	High
	Checked	Identifying Node	PSM Ambiguity	Annotated Sequence	Modifications	# Proteins	Master Protein Accessions	Protein Accessions	# Missed Cleavages	Charge	DeltaScore	DeltaCn	Rank	Search Engine Rank
	FALSE	Sequest HT (A2)	Unambiguous	[K].TGINELLR.[D]		1	AOX55_RS00370	AOX55_RS00370	0	2	0.2474	0	1	1
FALSE	High		1.37723e-08	4.74062e-05	1	1	2	AOX55_RS00370	AOX55_RS00370 [33-46]		0	1415.74	High	High
	Checked	Identifying Node	PSM Ambiguity	Annotated Sequence	Modifications	# Proteins	Master Protein Accessions	Protein Accessions	# Missed Cleavages	Charge	DeltaScore	DeltaCn	Rank	Search Engine Rank
	FALSE	Sequest HT (A2)	Unambiguous	[R].DAVEAALNLLDSGK.[V]		1	AOX55_RS00370	AOX55_RS00370	0	2	0.6886	0	1	1
	FALSE	Sequest HT (A2)	Unambiguous	[R].DAVEAALNLLDSGK.[V]		1	AOX55_RS00370	AOX55_RS00370	0	2	0.8695	0	1	1
FALSE	High		3.26115e-07	4.74062e-05	1	1	1	AOX55_RS00370	AOX55_RS00370 [205-217]		0	1293.69	High	High
	Checked	Identifying Node	PSM Ambiguity	Annotated Sequence	Modifications	# Proteins	Master Protein Accessions	Protein Accessions	# Missed Cleavages	Charge	DeltaScore	DeltaCn	Rank	Search Engine Rank
	FALSE	Sequest HT (A2)	Unambiguous	[R].EGSVLGMGVFIGK.[S]		1	AOX55_RS00370	AOX55_RS00370	0	2	0.7307	0	1	1
FALSE	High		2.2689e-07	4.74062e-05	1	1	2	AOX55_RS00370	AOX55_RS00370 [53-65]		0	1491.72	High	High
	Checked	Identifying Node	PSM Ambiguity	Annotated Sequence	Modifications	# Proteins	Master Protein Accessions	Protein Accessions	# Missed Cleavages	Charge	DeltaScore	DeltaCn	Rank	Search Engine Rank
	FALSE	Sequest HT (A2)	Unambiguous	[R].GSDGTWTVNQWLK.[K]		1	AOX55_RS00370	AOX55_RS00370	0	2	0.7717	0	1	1
	FALSE	Sequest HT (A2)	Unambiguous	[R].GSDGTWTVNQWLK.[K]		1	AOX55_RS00370	AOX55_RS00370	0	2	0.4888	0	1	1
FALSE	High		5.49374e-06	4.74062e-05	1	1	2	AOX55_RS00370	AOX55_RS00370 [82-92]		0	1217.56	High	High
	Checked	Identifying Node	PSM Ambiguity	Annotated Sequence	Modifications	# Proteins	Master Protein Accessions	Protein Accessions	# Missed Cleavages	Charge	DeltaScore	DeltaCn	Rank	Search Engine Rank
	FALSE	Sequest HT (A2)	Unambiguous	[K].GGPGESVWWDK.[V]		1	AOX55_RS00370	AOX55_RS00370	0	2	0.7039	0	1	1
	FALSE	Sequest HT (A2)	Unambiguous	[K].GGPGESVWWDK.[V]		1	AOX55_RS00370	AOX55_RS00370	0	2	0.7901	0	1	1
FALSE	High		1.13493e-05	4.74062e-05	1	1	3	AOX55_RS00370	AOX55_RS00370 [97-107]		0	1357.61	High	High
	Checked	Identifying Node	PSM Ambiguity	Annotated Sequence	Modifications	# Proteins	Master Protein Accessions	Protein Accessions	# Missed Cleavages	Charge	DeltaScore	DeltaCn	Rank	Search Engine Rank
	FALSE	Sequest HT (A2)	Unambiguous	[K].FDGWSVNEFEK.[A]		1	AOX55_RS00370	AOX55_RS00370	0	2	0.776	0	1	1
	FALSE	Sequest HT (A2)	Unambiguous	[K].FDGWSVNEFEK.[A]		1	AOX55_RS00370	AOX55_RS00370	0	2	0.5393	0	1	1
	FALSE	Sequest HT (A2)	Unambiguous	[K].FDGWSVNEFEK.[A]		1	AOX55_RS00370	AOX55_RS00370	0	2	0.1647	0	1	1
FALSE	High		0.00161535	0.000149991	1	1	1	AOX55_RS00370	AOX55_RS00370 [277-285]		1	1030.55	High	High
	Checked	Identifying Node	PSM Ambiguity	Annotated Sequence	Modifications	# Proteins	Master Protein Accessions	Protein Accessions	# Missed Cleavages	Charge	DeltaScore	DeltaCn	Rank	Search Engine Rank
	FALSE	Sequest HT (A2)	Unambiguous	[K].TGINELLRD.[-]		1	AOX55_RS00370	AOX55_RS00370	1	2	0.4335	0	1	1
FALSE	High		0.00430063	0.000342415	1	1	2	AOX55_RS00370	AOX55_RS00370 [66-73]		1	933.588	High	High
	Checked	Identifying Node	PSM Ambiguity	Annotated Sequence	Modifications	# Proteins	Master Protein Accessions	Protein Accessions	# Missed Cleavages	Charge	DeltaScore	DeltaCn	Rank	Search Engine Rank
	FALSE	Sequest HT (A2)	Unambiguous	[K].KAVLLSFR.[L]		1	AOX55_RS00370	AOX55_RS00370	1	2	0.624	0	1	1
	FALSE	Sequest HT (A2)	Unambiguous	[K].KAVLLSFR.[L]		1	AOX55_RS00370	AOX55_RS00370	1	2	0.6522	0	1	1
FALSE	High		0.00347337	0.000342415	1	1	2	AOX55_RS00370	AOX55_RS00370 [74-81]		0	943.528	High	High
	Checked	Identifying Node	PSM Ambiguity	Annotated Sequence	Modifications	# Proteins	Master Protein Accessions	Protein Accessions	# Missed Cleavages	Charge	DeltaScore	DeltaCn	Rank	Search Engine Rank
	FALSE	Sequest HT (A2)	Unambiguous	[R].LNPMELVK.[G]		1	AOX55_RS00370	AOX55_RS00370	0	2	0.1511	0	1	1
	FALSE	Sequest HT (A2)	Unambiguous	[R].LNPMELVK.[G]		1	AOX55_RS00370	AOX55_RS00370	0	2	0.4813	0	1	1
FALSE	High		0.00680165	0.000436356	1	1	1	AOX55_RS00370	AOX55_RS00370 [93-107]		1	1742.84	High	High
	Checked	Identifying Node	PSM Ambiguity	Annotated Sequence	Modifications	# Proteins	Master Protein Accessions	Protein Accessions	# Missed Cleavages	Charge	DeltaScore	DeltaCn	Rank	Search Engine Rank
	FALSE	Sequest HT (A2)	Unambiguous	[K].VASKFDGWSVNEFEK.[A]		1	AOX55_RS00370	AOX55_RS00370	1	3	0.2671	0	1	1
FALSE	High	1xCarbamidomethyl [C7]	0.00873256	0.000608535	1	1	1	AOX55_RS00370	AOX55_RS00370 [195-204]		0	1147.58	High	High
	Checked	Identifying Node	PSM Ambiguity	Annotated Sequence	Modifications	# Proteins	Master Protein Accessions	Protein Accessions	# Missed Cleavages	Charge	DeltaScore	DeltaCn	Rank	Search Engine Rank
	FALSE	Sequest HT (A2)	Unambiguous	[R].SEVVEGcIVR.[E]	C7(Carbamidomethyl)	1	AOX55_RS00370	AOX55_RS00370	0	2	0.5965	0	1	1
FALSE	High		0.0447052	0.00166145	1	1	1	AOX55_RS00370	AOX55_RS00370 [275-285]		2	1245.68	High	High
	Checked	Identifying Node	PSM Ambiguity	Annotated Sequence	Modifications	# Proteins	Master Protein Accessions	Protein Accessions	# Missed Cleavages	Charge	DeltaScore	DeltaCn	Rank	Search Engine Rank
	FALSE	Sequest HT (A2)	Unambiguous	[R].SKTGINELLRD.[-]		1	AOX55_RS00370	AOX55_RS00370	2	2	0.5422	0	1	1
FALSE	High		0.0566617	0.00200266	1	1	1	AOX55_RS00370	AOX55_RS00370 [67-73]		0	805.493	High	High
	Checked	Identifying Node	PSM Ambiguity	Annotated Sequence	Modifications	# Proteins	Master Protein Accessions	Protein Accessions	# Missed Cleavages	Charge	DeltaScore	DeltaCn	Rank	Search Engine Rank
	FALSE	Sequest HT (A2)	Unambiguous	[K].AVLLSFR.[L]		1	AOX55_RS00370	AOX55_RS00370	0	2	0.6833	0	1	1
FALSE	High	1xCarbamidomethyl [C5]	0.0721172	0.00260138	1	1	2	AOX55_RS00370	AOX55_RS00370 [112-119]		0	914.488	High	High
	Checked	Identifying Node	PSM Ambiguity	Annotated Sequence	Modifications	# Proteins	Master Protein Accessions	Protein Accessions	# Missed Cleavages	Charge	DeltaScore	DeltaCn	Rank	Search Engine Rank
	FALSE	Sequest HT (A2)	Unambiguous	[R].AVPNcVVR.[R]	C5(Carbamidomethyl)	1	AOX55_RS00370	AOX55_RS00370	0	2	0.2	0	1	1
	FALSE	Sequest HT (A2)	Unambiguous	[R].AVPNcVVR.[R]	C5(Carbamidomethyl)	1	AOX55_RS00370	AOX55_RS00370	0	2	0.1579	0	1	1
High	Master Protein	AOX55_RS18400	[2,4-dihydroxyhept-2-ene-1,7-dioic acid aldolase]	0	14.944	16	3	4	3	266	28.4	5.49	5.83	3
Checked	Confidence	Modifications	Qvality PEP	Qvality q-value	# Protein Groups	# Proteins	# PSMs	Master Protein Accessions	Positions in Master Proteins	Modifications in Master Proteins	# Missed Cleavages	Theo. MH+ [Da]	Found in Sample: [S1] F1: Sample	Confidence (by Search Engine): Sequest HT
FALSE	High		4.4715e-08	4.74062e-05	1	1	1	AOX55_RS19175	AOX55_RS19175 [19-38]		1	2290.14	High	High
	Checked	Identifying Node	PSM Ambiguity	Annotated Sequence	Modifications	# Proteins	Master Protein Accessions	Protein Accessions	# Missed Cleavages	Charge	DeltaScore	DeltaCn	Rank	Search Engine Rank
	FALSE	Sequest HT (A2)	Unambiguous	[K].NLFTGWRDPDLTELGVEEAK.[A]		1	AOX55_RS19175	AOX55_RS19175	1	3	0.5829	0	1	1
FALSE	High		5.92557e-07	4.74062e-05	1	1	6	AOX55_RS19175	AOX55_RS19175 [153-163]		0	1136.65	High	High
	Checked	Identifying Node	PSM Ambiguity	Annotated Sequence	Modifications	# Proteins	Master Protein Accessions	Protein Accessions	# Missed Cleavages	Charge	DeltaScore	DeltaCn	Rank	Search Engine Rank
	FALSE	Sequest HT (A2)	Unambiguous	[K].VLVAAHGNSLR.[S]		1	AOX55_RS19175	AOX55_RS19175	0	3	0.4581	0	1	1
	FALSE	Sequest HT (A2)	Unambiguous	[K].VLVAAHGNSLR.[S]		1	AOX55_RS19175	AOX55_RS19175	0	2	0.3139	0	1	1
	FALSE	Sequest HT (A2)	Unambiguous	[K].VLVAAHGNSLR.[S]		1	AOX55_RS19175	AOX55_RS19175	0	3	0.6993	0	1	1
	FALSE	Sequest HT (A2)	Unambiguous	[K].VLVAAHGNSLR.[S]		1	AOX55_RS19175	AOX55_RS19175	0	3	0.6197	0	1	1
	FALSE	Sequest HT (A2)	Unambiguous	[K].VLVAAHGNSLR.[S]		1	AOX55_RS19175	AOX55_RS19175	0	2	0.6508	0	1	1
	FALSE	Sequest HT (A2)	Unambiguous	[K].VLVAAHGNSLR.[S]		1	AOX55_RS19175	AOX55_RS19175	0	3	0.3267	0	1	1
FALSE	High		0.00018066	4.74062e-05	1	1	1	AOX55_RS19175	AOX55_RS19175 [135-146]		0	1549.84	High	High
	Checked	Identifying Node	PSM Ambiguity	Annotated Sequence	Modifications	# Proteins	Master Protein Accessions	Protein Accessions	# Missed Cleavages	Charge	DeltaScore	DeltaCn	Rank	Search Engine Rank
	FALSE	Sequest HT (A2)	Unambiguous	[R].VWPYYLTEILPR.[V]		1	AOX55_RS19175	AOX55_RS19175	0	2	0.7534	0	1	1
FALSE	High		4.05419e-07	4.74062e-05	1	1	2	AOX55_RS19175	AOX55_RS19175 [106-115]		0	1339.65	High	High
	Checked	Identifying Node	PSM Ambiguity	Annotated Sequence	Modifications	# Proteins	Master Protein Accessions	Protein Accessions	# Missed Cleavages	Charge	DeltaScore	DeltaCn	Rank	Search Engine Rank
	FALSE	Sequest HT (A2)	Unambiguous	[K].WGEEQVHIWR.[R]		1	AOX55_RS19175	AOX55_RS19175	0	3	0.5476	0	1	1
	FALSE	Sequest HT (A2)	Unambiguous	[K].WGEEQVHIWR.[R]		1	AOX55_RS19175	AOX55_RS19175	0	2	0.7312	0	1	1
FALSE	High		7.96523e-07	4.74062e-05	1	1	4	AOX55_RS19175	AOX55_RS19175 [164-174]		0	1255.71	High	High
	Checked	Identifying Node	PSM Ambiguity	Annotated Sequence	Modifications	# Proteins	Master Protein Accessions	Protein Accessions	# Missed Cleavages	Charge	DeltaScore	DeltaCn	Rank	Search Engine Rank
	FALSE	Sequest HT (A2)	Unambiguous	[R].SLVMVLDHLTK.[E]		1	AOX55_RS19175	AOX55_RS19175	0	3	0.7647	0	1	1
	FALSE	Sequest HT (A2)	Unambiguous	[R].SLVMVLDHLTK.[E]		1	AOX55_RS19175	AOX55_RS19175	0	2	0.6722	0	1	1
	FALSE	Sequest HT (A2)	Unambiguous	[R].SLVMVLDHLTK.[E]		1	AOX55_RS19175	AOX55_RS19175	0	2	0.524	0	1	1
	FALSE	Sequest HT (A2)	Unambiguous	[R].SLVMVLDHLTK.[E]		1	AOX55_RS19175	AOX55_RS19175	0	3	0.7454	0	1	1
FALSE	High	1xOxidation [M4]	7.7651e-06	4.74062e-05	1	1	2	AOX55_RS19175	AOX55_RS19175 [164-174]		0	1271.7	High	High
	Checked	Identifying Node	PSM Ambiguity	Annotated Sequence	Modifications	# Proteins	Master Protein Accessions	Protein Accessions	# Missed Cleavages	Charge	DeltaScore	DeltaCn	Rank	Search Engine Rank
	FALSE	Sequest HT (A2)	Unambiguous	[R].SLVmVLDHLTK.[E]	M4(Oxidation)	1	AOX55_RS19175	AOX55_RS19175	0	3	0.6957	0	1	1
	FALSE	Sequest HT (A2)	Unambiguous	[R].SLVmVLDHLTK.[E]	M4(Oxidation)	1	AOX55_RS19175	AOX55_RS19175	0	3	0.6827	0	1	1
FALSE	High		1.101e-06	4.74062e-05	1	1	2	AOX55_RS19175	AOX55_RS19175 [116-129]		1	1529.77	High	High
	Checked	Identifying Node	PSM Ambiguity	Annotated Sequence	Modifications	# Proteins	Master Protein Accessions	Protein Accessions	# Missed Cleavages	Charge	DeltaScore	DeltaCn	Rank	Search Engine Rank
	FALSE	Sequest HT (A2)	Unambiguous	[R].RSYDVPPPGGESLR.[D]		1	AOX55_RS19175	AOX55_RS19175	1	2	0.6677	0	1	1
	FALSE	Sequest HT (A2)	Unambiguous	[R].RSYDVPPPGGESLR.[D]		1	AOX55_RS19175	AOX55_RS19175	1	3	0.5551	0	1	1
FALSE	High	2xCarbamidomethyl [C2; C18]	3.03474e-09	4.74062e-05	1	1	3	AOX55_RS19175	AOX55_RS19175 [65-89]		0	2838.31	High	High
	Checked	Identifying Node	PSM Ambiguity	Annotated Sequence	Modifications	# Proteins	Master Protein Accessions	Protein Accessions	# Missed Cleavages	Charge	DeltaScore	DeltaCn	Rank	Search Engine Rank
	FALSE	Sequest HT (A2)	Unambiguous	[R].TcQMVLDAVGQSSLETIcDQALNER.[D]	C2(Carbamidomethyl); C18(Carbamidomethyl)	1	AOX55_RS19175	AOX55_RS19175	0	3	0.4639	0	1	1
	FALSE	Sequest HT (A2)	Unambiguous	[R].TcQMVLDAVGQSSLETIcDQALNER.[D]	C2(Carbamidomethyl); C18(Carbamidomethyl)	1	AOX55_RS19175	AOX55_RS19175	0	2	0.7574	0	1	1
	FALSE	Sequest HT (A2)	Unambiguous	[R].TcQMVLDAVGQSSLETIcDQALNER.[D]	C2(Carbamidomethyl); C18(Carbamidomethyl)	1	AOX55_RS19175	AOX55_RS19175	0	3	0.0692	0	1	1
FALSE	High		4.5293e-05	4.74062e-05	1	1	1	AOX55_RS19175	AOX55_RS19175 [90-99]		0	1081.52	High	High
	Checked	Identifying Node	PSM Ambiguity	Annotated Sequence	Modifications	# Proteins	Master Protein Accessions	Protein Accessions	# Missed Cleavages	Charge	DeltaScore	DeltaCn	Rank	Search Engine Rank
	FALSE	Sequest HT (A2)	Unambiguous	[R].DYGDLSGLNK.[D]		1	AOX55_RS19175	AOX55_RS19175	0	2	0.6535	0	1	1
FALSE	High	1xOxidation [M14]	1.47263e-08	4.74062e-05	1	1	1	AOX55_RS19175	AOX55_RS19175 [175-191]		0	1905.02	High	High
	Checked	Identifying Node	PSM Ambiguity	Annotated Sequence	Modifications	# Proteins	Master Protein Accessions	Protein Accessions	# Missed Cleavages	Charge	DeltaScore	DeltaCn	Rank	Search Engine Rank
	FALSE	Sequest HT (A2)	Unambiguous	[K].EQVLNLNLATGVPmVYK.[L]	M14(Oxidation)	1	AOX55_RS19175	AOX55_RS19175	0	2	0.725	0	1	1
FALSE	High		8.09176e-05	4.74062e-05	1	1	1	AOX55_RS19175	AOX55_RS19175 [104-115]		1	1538.79	High	High
	Checked	Identifying Node	PSM Ambiguity	Annotated Sequence	Modifications	# Proteins	Master Protein Accessions	Protein Accessions	# Missed Cleavages	Charge	DeltaScore	DeltaCn	Rank	Search Engine Rank
	FALSE	Sequest HT (A2)	Unambiguous	[R].AKWGEEQVHIWR.[R]		1	AOX55_RS19175	AOX55_RS19175	1	3	0.5934	0	1	1
FALSE	High		3.51526e-06	4.74062e-05	1	1	2	AOX55_RS19175	AOX55_RS19175 [10-18]		0	1098.53	High	High
	Checked	Identifying Node	PSM Ambiguity	Annotated Sequence	Modifications	# Proteins	Master Protein Accessions	Protein Accessions	# Missed Cleavages	Charge	DeltaScore	DeltaCn	Rank	Search Engine Rank
	FALSE	Sequest HT (A2)	Unambiguous	[R].HGQSEWNLK.[N]		1	AOX55_RS19175	AOX55_RS19175	0	2	0.5658	0	1	1
	FALSE	Sequest HT (A2)	Unambiguous	[R].HGQSEWNLK.[N]		1	AOX55_RS19175	AOX55_RS19175	0	2	0.681	0	1	1
FALSE	High		1.40304e-05	4.74062e-05	1	1	1	AOX55_RS19175	AOX55_RS19175 [51-61]		0	1267.7	High	High
	Checked	Identifying Node	PSM Ambiguity	Annotated Sequence	Modifications	# Proteins	Master Protein Accessions	Protein Accessions	# Missed Cleavages	Charge	DeltaScore	DeltaCn	Rank	Search Engine Rank
	FALSE	Sequest HT (A2)	Unambiguous	[K].FDIAFTSVLVR.[A]		1	AOX55_RS19175	AOX55_RS19175	0	2	0.7235	0	1	1
FALSE	High		0.0062003	0.000342415	1	1	1	AOX55_RS19175	AOX55_RS19175 [43-50]		0	864.483	High	High
	Checked	Identifying Node	PSM Ambiguity	Annotated Sequence	Modifications	# Proteins	Master Protein Accessions	Protein Accessions	# Missed Cleavages	Charge	DeltaScore	DeltaCn	Rank	Search Engine Rank
	FALSE	Sequest HT (A2)	Unambiguous	[K].ALAEYGIK.[F]		1	AOX55_RS19175	AOX55_RS19175	0	2	0.4554	0	1	1
FALSE	High		0.00379177	0.000342415	1	1	1	AOX55_RS19175	AOX55_RS19175 [202-211]		0	1029.47	High	High
	Checked	Identifying Node	PSM Ambiguity	Annotated Sequence	Modifications	# Proteins	Master Protein Accessions	Protein Accessions	# Missed Cleavages	Charge	DeltaScore	DeltaCn	Rank	Search Engine Rank
	FALSE	Sequest HT (A2)	Unambiguous	[K].EVLGDMSAAH.[-]		1	AOX55_RS19175	AOX55_RS19175	0	2	0.8571	0	1	1
FALSE	High		0.0094209	0.000608535	1	1	2	AOX55_RS19175	AOX55_RS19175 [19-25]		0	893.463	High	High
	Checked	Identifying Node	PSM Ambiguity	Annotated Sequence	Modifications	# Proteins	Master Protein Accessions	Protein Accessions	# Missed Cleavages	Charge	DeltaScore	DeltaCn	Rank	Search Engine Rank
	FALSE	Sequest HT (A2)	Unambiguous	[K].NLFTGWR.[D]		1	AOX55_RS19175	AOX55_RS19175	0	2	0.5276	0	1	1
	FALSE	Sequest HT (A2)	Unambiguous	[K].NLFTGWR.[D]		1	AOX55_RS19175	AOX55_RS19175	0	2	0.5817	0	1	1
High	Master Protein	AOX55_RS26520	[2,4-dihydroxyhept-2-ene-1,7-dioic acid aldolase]	0	3.649	6	1	1	1	249	26.3	6.13	0	1
Checked	Confidence	Modifications	Qvality PEP	Qvality q-value	# Protein Groups	# Proteins	# PSMs	Master Protein Accessions	Positions in Master Proteins	Modifications in Master Proteins	# Missed Cleavages	Theo. MH+ [Da]	Found in Sample: [S1] F1: Sample	Confidence (by Search Engine): Sequest HT
FALSE	High		0.00047634	4.74062e-05	1	1	1	AOX55_RS26520	AOX55_RS26520 [122-136]		0	1705.78	High	High
	Checked	Identifying Node	PSM Ambiguity	Annotated Sequence	Modifications	# Proteins	Master Protein Accessions	Protein Accessions	# Missed Cleavages	Charge	DeltaScore	DeltaCn	Rank	Search Engine Rank
	FALSE	Sequest HT (A2)	Unambiguous	[R].YAGATNSFFETENVR.[R]		1	AOX55_RS26520	AOX55_RS26520	0	2	0.5769	0	1	1
High	Master Protein	AOX55_RS17450	[23S rRNA (pseudouridine(1915)-N(3))-methyltransferase RlmH]	0	11.514	18	3	3	3	160	17.3	8.72	4.62	3
Checked	Confidence	Modifications	Qvality PEP	Qvality q-value	# Protein Groups	# Proteins	# PSMs	Master Protein Accessions	Positions in Master Proteins	Modifications in Master Proteins	# Missed Cleavages	Theo. MH+ [Da]	Found in Sample: [S1] F1: Sample	Confidence (by Search Engine): Sequest HT
FALSE	High		1.23102e-06	4.74062e-05	1	1	1	AOX55_RS18400	AOX55_RS18400 [74-83]		0	1026.62	High	High
	Checked	Identifying Node	PSM Ambiguity	Annotated Sequence	Modifications	# Proteins	Master Protein Accessions	Protein Accessions	# Missed Cleavages	Charge	DeltaScore	DeltaCn	Rank	Search Engine Rank
	FALSE	Sequest HT (A2)	Unambiguous	[R].LPVGDATLIK.[Q]		1	AOX55_RS18400	AOX55_RS18400	0	2	0.6212	0	1	1
FALSE	High		2.35764e-05	4.74062e-05	1	1	1	AOX55_RS18400	AOX55_RS18400 [84-105]		0	2439.29	High	High
	Checked	Identifying Node	PSM Ambiguity	Annotated Sequence	Modifications	# Proteins	Master Protein Accessions	Protein Accessions	# Missed Cleavages	Charge	DeltaScore	DeltaCn	Rank	Search Engine Rank
	FALSE	Sequest HT (A2)	Unambiguous	[K].QVLDTGVQTLLIPMVDNVEQAR.[Q]		1	AOX55_RS18400	AOX55_RS18400	0	2	0.6258	0	1	1
FALSE	High		0.000471066	4.74062e-05	1	1	2	AOX55_RS18400	AOX55_RS18400 [213-223]		0	1182.68	High	High
	Checked	Identifying Node	PSM Ambiguity	Annotated Sequence	Modifications	# Proteins	Master Protein Accessions	Protein Accessions	# Missed Cleavages	Charge	DeltaScore	DeltaCn	Rank	Search Engine Rank
	FALSE	Sequest HT (A2)	Unambiguous	[R].GILTLDPVQAR.[D]		1	AOX55_RS18400	AOX55_RS18400	0	2	0.4414	0	1	1
	FALSE	Sequest HT (A2)	Unambiguous	[R].GILTLDPVQAR.[D]		1	AOX55_RS18400	AOX55_RS18400	0	2	0.3194	0	1	1
High	Master Protein	AOX55_RS02575	[2-dehydro-3-deoxy-6-phosphogalactonate aldolase]	0	16.158	24	4	4	4	212	21.7	5.58	7.42	4
Checked	Confidence	Modifications	Qvality PEP	Qvality q-value	# Protein Groups	# Proteins	# PSMs	Master Protein Accessions	Positions in Master Proteins	Modifications in Master Proteins	# Missed Cleavages	Theo. MH+ [Da]	Found in Sample: [S1] F1: Sample	Confidence (by Search Engine): Sequest HT
FALSE	High		0.000897815	4.74062e-05	1	1	1	AOX55_RS17450	AOX55_RS17450 [139-147]		0	1118.66	High	High
	Checked	Identifying Node	PSM Ambiguity	Annotated Sequence	Modifications	# Proteins	Master Protein Accessions	Protein Accessions	# Missed Cleavages	Charge	DeltaScore	DeltaCn	Rank	Search Engine Rank
	FALSE	Sequest HT (A2)	Unambiguous	[R].ILIAEQLYR.[A]		1	AOX55_RS17450	AOX55_RS17450	0	2	0.5291	0	1	1
FALSE	High		6.49507e-06	4.74062e-05	1	1	1	AOX55_RS17450	AOX55_RS17450 [30-40]		0	1053.61	High	High
	Checked	Identifying Node	PSM Ambiguity	Annotated Sequence	Modifications	# Proteins	Master Protein Accessions	Protein Accessions	# Missed Cleavages	Charge	DeltaScore	DeltaCn	Rank	Search Engine Rank
	FALSE	Sequest HT (A2)	Unambiguous	[K].AGPAVGLELAR.[V]		1	AOX55_RS17450	AOX55_RS17450	0	2	0.6034	0	1	1
FALSE	High		0.00517894	0.000342415	1	1	1	AOX55_RS17450	AOX55_RS17450 [130-138]		0	1167.61	High	High
	Checked	Identifying Node	PSM Ambiguity	Annotated Sequence	Modifications	# Proteins	Master Protein Accessions	Protein Accessions	# Missed Cleavages	Charge	DeltaScore	DeltaCn	Rank	Search Engine Rank
	FALSE	Sequest HT (A2)	Unambiguous	[K].MTWPHQLVR.[I]		1	AOX55_RS17450	AOX55_RS17450	0	3	0.4341	0	1	1
High	Master Protein	AOX55_RS16260	[2-dehydro-3-deoxy-phosphogluconate aldolase]	0	78.743	47	9	38	9	212	21.6	4.77	101.03	9
Checked	Confidence	Modifications	Qvality PEP	Qvality q-value	# Protein Groups	# Proteins	# PSMs	Master Protein Accessions	Positions in Master Proteins	Modifications in Master Proteins	# Missed Cleavages	Theo. MH+ [Da]	Found in Sample: [S1] F1: Sample	Confidence (by Search Engine): Sequest HT
FALSE	High		0.000268384	4.74062e-05	1	1	1	AOX55_RS02575	AOX55_RS02575 [11-18]		0	958.608	High	High
	Checked	Identifying Node	PSM Ambiguity	Annotated Sequence	Modifications	# Proteins	Master Protein Accessions	Protein Accessions	# Missed Cleavages	Charge	DeltaScore	DeltaCn	Rank	Search Engine Rank
	FALSE	Sequest HT (A2)	Unambiguous	[K].YPLIAILR.[G]		1	AOX55_RS02575	AOX55_RS02575	0	2	0.7638	0	1	1
FALSE	High		0.000162499	4.74062e-05	1	1	1	AOX55_RS02575	AOX55_RS02575 [176-194]		0	1926.97	High	High
	Checked	Identifying Node	PSM Ambiguity	Annotated Sequence	Modifications	# Proteins	Master Protein Accessions	Protein Accessions	# Missed Cleavages	Charge	DeltaScore	DeltaCn	Rank	Search Engine Rank
	FALSE	Sequest HT (A2)	Unambiguous	[R].AFGLGSSLYKPGMSAADVR.[Q]		1	AOX55_RS02575	AOX55_RS02575	0	3	0.4906	0	1	1
FALSE	High		3.7798e-06	4.74062e-05	1	1	1	AOX55_RS02575	AOX55_RS02575 [197-212]		0	1615.74	High	High
	Checked	Identifying Node	PSM Ambiguity	Annotated Sequence	Modifications	# Proteins	Master Protein Accessions	Protein Accessions	# Missed Cleavages	Charge	DeltaScore	DeltaCn	Rank	Search Engine Rank
	FALSE	Sequest HT (A2)	Unambiguous	[R].AVATMAAYDAVYGGQQ.[-]		1	AOX55_RS02575	AOX55_RS02575	0	2	0.6129	0	1	1
FALSE	High		0.00937001	0.000608535	1	1	1	AOX55_RS02575	AOX55_RS02575 [4-10]		0	799.475	High	High
	Checked	Identifying Node	PSM Ambiguity	Annotated Sequence	Modifications	# Proteins	Master Protein Accessions	Protein Accessions	# Missed Cleavages	Charge	DeltaScore	DeltaCn	Rank	Search Engine Rank
	FALSE	Sequest HT (A2)	Unambiguous	[R].IPLPTMK.[Y]		1	AOX55_RS02575	AOX55_RS02575	0	2	0.38	0	1	1
High	Master Protein	AOX55_RS00965	[2'-deoxycytidine 5'-triphosphate deaminase]	0	69.998	33	9	15	9	365	40	6.43	40.38	9
Checked	Confidence	Modifications	Qvality PEP	Qvality q-value	# Protein Groups	# Proteins	# PSMs	Master Protein Accessions	Positions in Master Proteins	Modifications in Master Proteins	# Missed Cleavages	Theo. MH+ [Da]	Found in Sample: [S1] F1: Sample	Confidence (by Search Engine): Sequest HT
FALSE	High		6.30512e-16	4.74062e-05	1	1	15	AOX55_RS16260	AOX55_RS16260 [14-34]		0	2157.26	High	High
	Checked	Identifying Node	PSM Ambiguity	Annotated Sequence	Modifications	# Proteins	Master Protein Accessions	Protein Accessions	# Missed Cleavages	Charge	DeltaScore	DeltaCn	Rank	Search Engine Rank
	FALSE	Sequest HT (A2)	Unambiguous	[K].LQPVVPVLVIDDAATAVPLAR.[A]		1	AOX55_RS16260	AOX55_RS16260	0	2	0.8326	0	1	1
	FALSE	Sequest HT (A2)	Unambiguous	[K].LQPVVPVLVIDDAATAVPLAR.[A]		1	AOX55_RS16260	AOX55_RS16260	0	3	0.9267	0	1	1
	FALSE	Sequest HT (A2)	Unambiguous	[K].LQPVVPVLVIDDAATAVPLAR.[A]		1	AOX55_RS16260	AOX55_RS16260	0	2	0.9675	0	1	1
	FALSE	Sequest HT (A2)	Unambiguous	[K].LQPVVPVLVIDDAATAVPLAR.[A]		1	AOX55_RS16260	AOX55_RS16260	0	2	0.8949	0	1	1
	FALSE	Sequest HT (A2)	Unambiguous	[K].LQPVVPVLVIDDAATAVPLAR.[A]		1	AOX55_RS16260	AOX55_RS16260	0	2	0.9286	0	1	1
	FALSE	Sequest HT (A2)	Unambiguous	[K].LQPVVPVLVIDDAATAVPLAR.[A]		1	AOX55_RS16260	AOX55_RS16260	0	2	0.9396	0	1	1
	FALSE	Sequest HT (A2)	Unambiguous	[K].LQPVVPVLVIDDAATAVPLAR.[A]		1	AOX55_RS16260	AOX55_RS16260	0	3	0.8411	0	1	1
	FALSE	Sequest HT (A2)	Unambiguous	[K].LQPVVPVLVIDDAATAVPLAR.[A]		1	AOX55_RS16260	AOX55_RS16260	0	3	0.8926	0	1	1
	FALSE	Sequest HT (A2)	Unambiguous	[K].LQPVVPVLVIDDAATAVPLAR.[A]		1	AOX55_RS16260	AOX55_RS16260	0	3	0.8635	0	1	1
	FALSE	Sequest HT (A2)	Unambiguous	[K].LQPVVPVLVIDDAATAVPLAR.[A]		1	AOX55_RS16260	AOX55_RS16260	0	2	0.9768	0	1	1
	FALSE	Sequest HT (A2)	Unambiguous	[K].LQPVVPVLVIDDAATAVPLAR.[A]		1	AOX55_RS16260	AOX55_RS16260	0	2	0.9464	0	1	1
	FALSE	Sequest HT (A2)	Unambiguous	[K].LQPVVPVLVIDDAATAVPLAR.[A]		1	AOX55_RS16260	AOX55_RS16260	0	2	0.9489	0	1	1
	FALSE	Sequest HT (A2)	Unambiguous	[K].LQPVVPVLVIDDAATAVPLAR.[A]		1	AOX55_RS16260	AOX55_RS16260	0	2	0.9339	0	1	1
	FALSE	Sequest HT (A2)	Unambiguous	[K].LQPVVPVLVIDDAATAVPLAR.[A]		1	AOX55_RS16260	AOX55_RS16260	0	3	0.4104	0	1	1
	FALSE	Sequest HT (A2)	Unambiguous	[K].LQPVVPVLVIDDAATAVPLAR.[A]		1	AOX55_RS16260	AOX55_RS16260	0	3	0.8866	0	1	1
FALSE	High		6.45892e-06	4.74062e-05	1	1	1	AOX55_RS16260	AOX55_RS16260 [203-211]		0	933.54	High	High
	Checked	Identifying Node	PSM Ambiguity	Annotated Sequence	Modifications	# Proteins	Master Protein Accessions	Protein Accessions	# Missed Cleavages	Charge	DeltaScore	DeltaCn	Rank	Search Engine Rank
	FALSE	Sequest HT (A2)	Unambiguous	[K].LAAEAFALK.[G]		1	AOX55_RS16260	AOX55_RS16260	0	2	0.5683	0	1	1
FALSE	High		9.04691e-05	4.74062e-05	1	1	3	AOX55_RS16260	AOX55_RS16260 [203-212]		1	990.562	High	High
	Checked	Identifying Node	PSM Ambiguity	Annotated Sequence	Modifications	# Proteins	Master Protein Accessions	Protein Accessions	# Missed Cleavages	Charge	DeltaScore	DeltaCn	Rank	Search Engine Rank
	FALSE	Sequest HT (A2)	Unambiguous	[K].LAAEAFALKG.[-]		1	AOX55_RS16260	AOX55_RS16260	1	2	0.7349	0	1	1
	FALSE	Sequest HT (A2)	Unambiguous	[K].LAAEAFALKG.[-]		1	AOX55_RS16260	AOX55_RS16260	1	2	0.4952	0	1	1
	FALSE	Sequest HT (A2)	Unambiguous	[K].LAAEAFALKG.[-]		1	AOX55_RS16260	AOX55_RS16260	1	2	0.7804	0	1	1
FALSE	High	1xCarbamidomethyl [C12]	2.27301e-13	4.74062e-05	1	1	4	AOX55_RS16260	AOX55_RS16260 [148-170]		0	2290.19	High	High
	Checked	Identifying Node	PSM Ambiguity	Annotated Sequence	Modifications	# Proteins	Master Protein Accessions	Protein Accessions	# Missed Cleavages	Charge	DeltaScore	DeltaCn	Rank	Search Engine Rank
	FALSE	Sequest HT (A2)	Unambiguous	[K].SLSSPLAGTLFcPTGGISLANAR.[D]	C12(Carbamidomethyl)	1	AOX55_RS16260	AOX55_RS16260	0	3	0.592	0	1	1
	FALSE	Sequest HT (A2)	Unambiguous	[K].SLSSPLAGTLFcPTGGISLANAR.[D]	C12(Carbamidomethyl)	1	AOX55_RS16260	AOX55_RS16260	0	2	0.8373	0	1	1
	FALSE	Sequest HT (A2)	Unambiguous	[K].SLSSPLAGTLFcPTGGISLANAR.[D]	C12(Carbamidomethyl)	1	AOX55_RS16260	AOX55_RS16260	0	3	0.0394	0	1	1
	FALSE	Sequest HT (A2)	Unambiguous	[K].SLSSPLAGTLFcPTGGISLANAR.[D]	C12(Carbamidomethyl)	1	AOX55_RS16260	AOX55_RS16260	0	2	0.5124	0	1	1
FALSE	High		0.000154544	4.74062e-05	1	1	4	AOX55_RS16260	AOX55_RS16260 [50-58]		0	941.541	High	High
	Checked	Identifying Node	PSM Ambiguity	Annotated Sequence	Modifications	# Proteins	Master Protein Accessions	Protein Accessions	# Missed Cleavages	Charge	DeltaScore	DeltaCn	Rank	Search Engine Rank
	FALSE	Sequest HT (A2)	Unambiguous	[R].TPAALEAIR.[A]		1	AOX55_RS16260	AOX55_RS16260	0	2	0.756	0	1	1
	FALSE	Sequest HT (A2)	Unambiguous	[R].TPAALEAIR.[A]		1	AOX55_RS16260	AOX55_RS16260	0	2	0.7715	0	1	1
	FALSE	Sequest HT (A2)	Unambiguous	[R].TPAALEAIR.[A]		1	AOX55_RS16260	AOX55_RS16260	0	2	0.7338	0	1	1
	FALSE	Sequest HT (A2)	Unambiguous	[R].TPAALEAIR.[A]		1	AOX55_RS16260	AOX55_RS16260	0	2	0.4138	0	1	1
FALSE	High	1xOxidation [M7]	0.000481672	4.74062e-05	1	1	2	AOX55_RS16260	AOX55_RS16260 [126-133]		0	928.408	High	High
	Checked	Identifying Node	PSM Ambiguity	Annotated Sequence	Modifications	# Proteins	Master Protein Accessions	Protein Accessions	# Missed Cleavages	Charge	DeltaScore	DeltaCn	Rank	Search Engine Rank
	FALSE	Sequest HT (A2)	Unambiguous	[R].EEGYGVmK.[F]	M7(Oxidation)	1	AOX55_RS16260	AOX55_RS16260	0	2	0.7771	0	1	1
	FALSE	Sequest HT (A2)	Unambiguous	[R].EEGYGVmK.[F]	M7(Oxidation)	1	AOX55_RS16260	AOX55_RS16260	0	2	0.8689	0	1	1
FALSE	High		7.90122e-08	4.74062e-05	1	1	3	AOX55_RS16260	AOX55_RS16260 [134-147]		0	1469.74	High	High
	Checked	Identifying Node	PSM Ambiguity	Annotated Sequence	Modifications	# Proteins	Master Protein Accessions	Protein Accessions	# Missed Cleavages	Charge	DeltaScore	DeltaCn	Rank	Search Engine Rank
	FALSE	Sequest HT (A2)	Unambiguous	[K].FFPAEQAGGAAYLK.[S]		1	AOX55_RS16260	AOX55_RS16260	0	2	0.8925	0	1	1
	FALSE	Sequest HT (A2)	Unambiguous	[K].FFPAEQAGGAAYLK.[S]		1	AOX55_RS16260	AOX55_RS16260	0	2	0.7579	0	1	1
	FALSE	Sequest HT (A2)	Unambiguous	[K].FFPAEQAGGAAYLK.[S]		1	AOX55_RS16260	AOX55_RS16260	0	2	0.68	0	1	1
FALSE	High		0.00902128	0.000608535	1	1	3	AOX55_RS16260	AOX55_RS16260 [43-49]		0	815.499	High	High
	Checked	Identifying Node	PSM Ambiguity	Annotated Sequence	Modifications	# Proteins	Master Protein Accessions	Protein Accessions	# Missed Cleavages	Charge	DeltaScore	DeltaCn	Rank	Search Engine Rank
	FALSE	Sequest HT (A2)	Unambiguous	[K].AIEITLR.[T]		1	AOX55_RS16260	AOX55_RS16260	0	2	0.3989	0	1	1
	FALSE	Sequest HT (A2)	Unambiguous	[K].AIEITLR.[T]		1	AOX55_RS16260	AOX55_RS16260	0	2	0.4534	0	1	1
	FALSE	Sequest HT (A2)	Unambiguous	[K].AIEITLR.[T]		1	AOX55_RS16260	AOX55_RS16260	0	2	0.1888	0	1	1
FALSE	High		0.0123439	0.000608535	1	1	2	AOX55_RS16260	AOX55_RS16260 [126-133]		0	912.413	High	High
	Checked	Identifying Node	PSM Ambiguity	Annotated Sequence	Modifications	# Proteins	Master Protein Accessions	Protein Accessions	# Missed Cleavages	Charge	DeltaScore	DeltaCn	Rank	Search Engine Rank
	FALSE	Sequest HT (A2)	Unambiguous	[R].EEGYGVMK.[F]		1	AOX55_RS16260	AOX55_RS16260	0	2	0.7396	0	1	1
	FALSE	Sequest HT (A2)	Unambiguous	[R].EEGYGVMK.[F]		1	AOX55_RS16260	AOX55_RS16260	0	2	0.7102	0	1	1
FALSE	High		0.1599	0.00508251	1	1	1	AOX55_RS16260	AOX55_RS16260 [195-202]		0	847.431	High	High
	Checked	Identifying Node	PSM Ambiguity	Annotated Sequence	Modifications	# Proteins	Master Protein Accessions	Protein Accessions	# Missed Cleavages	Charge	DeltaScore	DeltaCn	Rank	Search Engine Rank
	FALSE	Sequest HT (A2)	Unambiguous	[R].GDWAGITK.[L]		1	AOX55_RS16260	AOX55_RS16260	0	2	0.1689	0	1	1
High	Master Protein	AOX55_RS16160	[2-hydroxyacid dehydrogenase]	0	39.068	28	8	9	8	320	34.1	6.04	24.87	8
Checked	Confidence	Modifications	Qvality PEP	Qvality q-value	# Protein Groups	# Proteins	# PSMs	Master Protein Accessions	Positions in Master Proteins	Modifications in Master Proteins	# Missed Cleavages	Theo. MH+ [Da]	Found in Sample: [S1] F1: Sample	Confidence (by Search Engine): Sequest HT
FALSE	High		7.54194e-11	4.74062e-05	1	1	1	AOX55_RS00965	AOX55_RS00965 [131-146]		0	1732.93	High	High
	Checked	Identifying Node	PSM Ambiguity	Annotated Sequence	Modifications	# Proteins	Master Protein Accessions	Protein Accessions	# Missed Cleavages	Charge	DeltaScore	DeltaCn	Rank	Search Engine Rank
	FALSE	Sequest HT (A2)	Unambiguous	[K].IPAGYSGPLYLEISPR.[T]		1	AOX55_RS00965	AOX55_RS00965	0	2	0.6836	0	1	1
FALSE	High		1.00876e-12	4.74062e-05	1	1	2	AOX55_RS00965	AOX55_RS00965 [286-307]		0	2180.99	High	High
	Checked	Identifying Node	PSM Ambiguity	Annotated Sequence	Modifications	# Proteins	Master Protein Accessions	Protein Accessions	# Missed Cleavages	Charge	DeltaScore	DeltaCn	Rank	Search Engine Rank
	FALSE	Sequest HT (A2)	Unambiguous	[R].VHYAGFFDPGFGHASAGGSGSR.[A]		1	AOX55_RS00965	AOX55_RS00965	0	3	0.8068	0	1	1
	FALSE	Sequest HT (A2)	Unambiguous	[R].VHYAGFFDPGFGHASAGGSGSR.[A]		1	AOX55_RS00965	AOX55_RS00965	0	4	0.734	0	1	1
FALSE	High		2.61829e-10	4.74062e-05	1	1	2	AOX55_RS00965	AOX55_RS00965 [314-329]		0	1817.97	High	High
	Checked	Identifying Node	PSM Ambiguity	Annotated Sequence	Modifications	# Proteins	Master Protein Accessions	Protein Accessions	# Missed Cleavages	Charge	DeltaScore	DeltaCn	Rank	Search Engine Rank
	FALSE	Sequest HT (A2)	Unambiguous	[R].SHEVPFILEHGQIVGR.[L]		1	AOX55_RS00965	AOX55_RS00965	0	3	0.6358	0	1	1
	FALSE	Sequest HT (A2)	Unambiguous	[R].SHEVPFILEHGQIVGR.[L]		1	AOX55_RS00965	AOX55_RS00965	0	3	0.7439	0	1	1
FALSE	High		3.30571e-15	4.74062e-05	1	1	2	AOX55_RS00965	AOX55_RS00965 [262-285]		0	2685.34	High	High
	Checked	Identifying Node	PSM Ambiguity	Annotated Sequence	Modifications	# Proteins	Master Protein Accessions	Protein Accessions	# Missed Cleavages	Charge	DeltaScore	DeltaCn	Rank	Search Engine Rank
	FALSE	Sequest HT (A2)	Unambiguous	[R].EAVHVPPLYAAEMTPFDPLVGEFR.[V]		1	AOX55_RS00965	AOX55_RS00965	0	3	0.7134	0	1	1
	FALSE	Sequest HT (A2)	Unambiguous	[R].EAVHVPPLYAAEMTPFDPLVGEFR.[V]		1	AOX55_RS00965	AOX55_RS00965	0	3	0.6154	0	1	1
FALSE	High		0.00109026	4.74062e-05	1	1	2	AOX55_RS00965	AOX55_RS00965 [51-67]		1	1824.94	High	High
	Checked	Identifying Node	PSM Ambiguity	Annotated Sequence	Modifications	# Proteins	Master Protein Accessions	Protein Accessions	# Missed Cleavages	Charge	DeltaScore	DeltaCn	Rank	Search Engine Rank
	FALSE	Sequest HT (A2)	Unambiguous	[R].ASFMPGPAHLVADKLDR.[L]		1	AOX55_RS00965	AOX55_RS00965	1	3	0.504	0	1	1
	FALSE	Sequest HT (A2)	Unambiguous	[R].ASFMPGPAHLVADKLDR.[L]		1	AOX55_RS00965	AOX55_RS00965	1	4	0.4167	0	1	1
FALSE	High		0.00233806	0.000149991	1	1	2	AOX55_RS00965	AOX55_RS00965 [51-64]		0	1440.73	High	High
	Checked	Identifying Node	PSM Ambiguity	Annotated Sequence	Modifications	# Proteins	Master Protein Accessions	Protein Accessions	# Missed Cleavages	Charge	DeltaScore	DeltaCn	Rank	Search Engine Rank
	FALSE	Sequest HT (A2)	Unambiguous	[R].ASFMPGPAHLVADK.[L]		1	AOX55_RS00965	AOX55_RS00965	0	3	0.4706	0	1	1
	FALSE	Sequest HT (A2)	Unambiguous	[R].ASFMPGPAHLVADK.[L]		1	AOX55_RS00965	AOX55_RS00965	0	3	0.5882	0	1	1
FALSE	High		0.00596822	0.000342415	1	1	1	AOX55_RS00965	AOX55_RS00965 [205-215]		0	1105.56	High	High
	Checked	Identifying Node	PSM Ambiguity	Annotated Sequence	Modifications	# Proteins	Master Protein Accessions	Protein Accessions	# Missed Cleavages	Charge	DeltaScore	DeltaCn	Rank	Search Engine Rank
	FALSE	Sequest HT (A2)	Unambiguous	[K].GTGPDGLIGYR.[G]		1	AOX55_RS00965	AOX55_RS00965	0	2	0.7238	0	1	1
FALSE	High		0.0113841	0.000608535	1	1	1	AOX55_RS00965	AOX55_RS00965 [114-119]		0	764.43	High	High
	Checked	Identifying Node	PSM Ambiguity	Annotated Sequence	Modifications	# Proteins	Master Protein Accessions	Protein Accessions	# Missed Cleavages	Charge	DeltaScore	DeltaCn	Rank	Search Engine Rank
	FALSE	Sequest HT (A2)	Unambiguous	[R].LDIFTR.[V]		1	AOX55_RS00965	AOX55_RS00965	0	2	0.3661	0	1	1
FALSE	High		0.186142	0.00589103	1	1	2	AOX55_RS00965	AOX55_RS00965 [147-153]		0	831.509	High	High
	Checked	Identifying Node	PSM Ambiguity	Annotated Sequence	Modifications	# Proteins	Master Protein Accessions	Protein Accessions	# Missed Cleavages	Charge	DeltaScore	DeltaCn	Rank	Search Engine Rank
	FALSE	Sequest HT (A2)	Unambiguous	[R].TFPIVVR.[R]		1	AOX55_RS00965	AOX55_RS00965	0	2	0.4733	0	1	1
	FALSE	Sequest HT (A2)	Unambiguous	[R].TFPIVVR.[R]		1	AOX55_RS00965	AOX55_RS00965	0	2	0.2642	0	1	1
High	Master Protein	AOX55_RS19765	[2-hydroxyacid dehydrogenase]	0.003	2.416	3	1	1	1	343	37.4	5.4	2.17	1
Checked	Confidence	Modifications	Qvality PEP	Qvality q-value	# Protein Groups	# Proteins	# PSMs	Master Protein Accessions	Positions in Master Proteins	Modifications in Master Proteins	# Missed Cleavages	Theo. MH+ [Da]	Found in Sample: [S1] F1: Sample	Confidence (by Search Engine): Sequest HT
FALSE	High		0.00758311	0.000531341	1	1	1	AOX55_RS19765	AOX55_RS19765 [126-135]		0	1062.56	High	High
	Checked	Identifying Node	PSM Ambiguity	Annotated Sequence	Modifications	# Proteins	Master Protein Accessions	Protein Accessions	# Missed Cleavages	Charge	DeltaScore	DeltaCn	Rank	Search Engine Rank
	FALSE	Sequest HT (A2)	Unambiguous	[R].GIVDADVAFR.[D]		1	AOX55_RS19765	AOX55_RS19765	0	2	0.5668	0	1	1
High	Master Protein	AOX55_RS12685	[2-isopropylmalate synthase]	0	82.835	37	16	23	16	569	63	5.59	54.01	16
Checked	Confidence	Modifications	Qvality PEP	Qvality q-value	# Protein Groups	# Proteins	# PSMs	Master Protein Accessions	Positions in Master Proteins	Modifications in Master Proteins	# Missed Cleavages	Theo. MH+ [Da]	Found in Sample: [S1] F1: Sample	Confidence (by Search Engine): Sequest HT
FALSE	High		0.000387658	4.74062e-05	1	1	1	AOX55_RS16160	AOX55_RS16160 [114-123]		0	1268.67	High	High
	Checked	Identifying Node	PSM Ambiguity	Annotated Sequence	Modifications	# Proteins	Master Protein Accessions	Protein Accessions	# Missed Cleavages	Charge	DeltaScore	DeltaCn	Rank	Search Engine Rank
	FALSE	Sequest HT (A2)	Unambiguous	[R].QLPQAEQWLR.[Q]		1	AOX55_RS16160	AOX55_RS16160	0	2	0.5939	0	1	1
FALSE	High		9.62967e-07	4.74062e-05	1	1	1	AOX55_RS16160	AOX55_RS16160 [287-298]		0	1302.67	High	High
	Checked	Identifying Node	PSM Ambiguity	Annotated Sequence	Modifications	# Proteins	Master Protein Accessions	Protein Accessions	# Missed Cleavages	Charge	DeltaScore	DeltaCn	Rank	Search Engine Rank
	FALSE	Sequest HT (A2)	Unambiguous	[R].NAMADLVVDNLK.[A]		1	AOX55_RS16160	AOX55_RS16160	0	2	0.7493	0	1	1
FALSE	High		0.00102006	4.74062e-05	1	1	1	AOX55_RS16160	AOX55_RS16160 [161-173]		0	1503.8	High	High
	Checked	Identifying Node	PSM Ambiguity	Annotated Sequence	Modifications	# Proteins	Master Protein Accessions	Protein Accessions	# Missed Cleavages	Charge	DeltaScore	DeltaCn	Rank	Search Engine Rank
	FALSE	Sequest HT (A2)	Unambiguous	[R].LEAFSVPIAYHTR.[S]		1	AOX55_RS16160	AOX55_RS16160	0	3	0.5124	0	1	1
FALSE	High		4.5041e-05	4.74062e-05	1	1	1	AOX55_RS16160	AOX55_RS16160 [160-173]		1	1659.9	High	High
	Checked	Identifying Node	PSM Ambiguity	Annotated Sequence	Modifications	# Proteins	Master Protein Accessions	Protein Accessions	# Missed Cleavages	Charge	DeltaScore	DeltaCn	Rank	Search Engine Rank
	FALSE	Sequest HT (A2)	Unambiguous	[R].RLEAFSVPIAYHTR.[S]		1	AOX55_RS16160	AOX55_RS16160	1	3	0.5863	0	1	1
FALSE	High		1.63428e-11	4.74062e-05	1	1	1	AOX55_RS16160	AOX55_RS16160 [32-52]		0	1989.99	High	High
	Checked	Identifying Node	PSM Ambiguity	Annotated Sequence	Modifications	# Proteins	Master Protein Accessions	Protein Accessions	# Missed Cleavages	Charge	DeltaScore	DeltaCn	Rank	Search Engine Rank
	FALSE	Sequest HT (A2)	Unambiguous	[R].ADASLVTADMADVAGIAVSGR.[L]		1	AOX55_RS16160	AOX55_RS16160	0	2	0.7253	0	1	1
FALSE	High		3.01381e-05	4.74062e-05	1	1	2	AOX55_RS16160	AOX55_RS16160 [306-317]		0	1356.72	High	High
	Checked	Identifying Node	PSM Ambiguity	Annotated Sequence	Modifications	# Proteins	Master Protein Accessions	Protein Accessions	# Missed Cleavages	Charge	DeltaScore	DeltaCn	Rank	Search Engine Rank
	FALSE	Sequest HT (A2)	Unambiguous	[R].ALTPVPETPFER.[A]		1	AOX55_RS16160	AOX55_RS16160	0	2	0.6357	0	1	1
	FALSE	Sequest HT (A2)	Unambiguous	[R].ALTPVPETPFER.[A]		1	AOX55_RS16160	AOX55_RS16160	0	2	0.4375	0	1	1
FALSE	High		0.00174529	0.000149991	1	1	1	AOX55_RS16160	AOX55_RS16160 [130-141]		0	1315.7	High	High
	Checked	Identifying Node	PSM Ambiguity	Annotated Sequence	Modifications	# Proteins	Master Protein Accessions	Protein Accessions	# Missed Cleavages	Charge	DeltaScore	DeltaCn	Rank	Search Engine Rank
	FALSE	Sequest HT (A2)	Unambiguous	[R].DGNFPLSPLSLR.[G]		1	AOX55_RS16160	AOX55_RS16160	0	2	0.7021	0	1	1
FALSE	High		0.0418324	0.00148245	1	1	1	AOX55_RS16160	AOX55_RS16160 [145-152]		0	818.488	High	High
	Checked	Identifying Node	PSM Ambiguity	Annotated Sequence	Modifications	# Proteins	Master Protein Accessions	Protein Accessions	# Missed Cleavages	Charge	DeltaScore	DeltaCn	Rank	Search Engine Rank
	FALSE	Sequest HT (A2)	Unambiguous	[K].VGLFGLGR.[I]		1	AOX55_RS16160	AOX55_RS16160	0	2	0.6314	0	1	1
High	Master Protein	AOX55_RS16530	[2-oxo acid dehydrogenase subunit E2]	0	14.919	6	2	3	2	426	45.8	6	6.48	2
Checked	Confidence	Modifications	Qvality PEP	Qvality q-value	# Protein Groups	# Proteins	# PSMs	Master Protein Accessions	Positions in Master Proteins	Modifications in Master Proteins	# Missed Cleavages	Theo. MH+ [Da]	Found in Sample: [S1] F1: Sample	Confidence (by Search Engine): Sequest HT
FALSE	High		0.000274434	4.74062e-05	1	1	3	AOX55_RS12685	AOX55_RS12685 [360-376]		0	2052.07	High	High
	Checked	Identifying Node	PSM Ambiguity	Annotated Sequence	Modifications	# Proteins	Master Protein Accessions	Protein Accessions	# Missed Cleavages	Charge	DeltaScore	DeltaCn	Rank	Search Engine Rank
	FALSE	Sequest HT (A2)	Unambiguous	[K].QANRPTWEVPYLPIDPR.[D]		1	AOX55_RS12685	AOX55_RS12685	0	3	0.3839	0	1	1
	FALSE	Sequest HT (A2)	Unambiguous	[K].QANRPTWEVPYLPIDPR.[D]		1	AOX55_RS12685	AOX55_RS12685	0	3	0.5265	0	1	1
	FALSE	Sequest HT (A2)	Unambiguous	[K].QANRPTWEVPYLPIDPR.[D]		1	AOX55_RS12685	AOX55_RS12685	0	2	0.0952	0	1	1
FALSE	High		7.48378e-05	4.74062e-05	1	1	1	AOX55_RS12685	AOX55_RS12685 [276-286]		0	1178.58	High	High
	Checked	Identifying Node	PSM Ambiguity	Annotated Sequence	Modifications	# Proteins	Master Protein Accessions	Protein Accessions	# Missed Cleavages	Charge	DeltaScore	DeltaCn	Rank	Search Engine Rank
	FALSE	Sequest HT (A2)	Unambiguous	[R].VEGTLFGNGER.[T]		1	AOX55_RS12685	AOX55_RS12685	0	2	0.4575	0	1	1
FALSE	High		4.76258e-05	4.74062e-05	1	1	3	AOX55_RS12685	AOX55_RS12685 [19-30]		0	1410.7	High	High
	Checked	Identifying Node	PSM Ambiguity	Annotated Sequence	Modifications	# Proteins	Master Protein Accessions	Protein Accessions	# Missed Cleavages	Charge	DeltaScore	DeltaCn	Rank	Search Engine Rank
	FALSE	Sequest HT (A2)	Unambiguous	[K].YQAYPQVALSDR.[T]		1	AOX55_RS12685	AOX55_RS12685	0	2	0.5444	0	1	1
	FALSE	Sequest HT (A2)	Unambiguous	[K].YQAYPQVALSDR.[T]		1	AOX55_RS12685	AOX55_RS12685	0	2	0.6593	0	1	1
	FALSE	Sequest HT (A2)	Unambiguous	[K].YQAYPQVALSDR.[T]		1	AOX55_RS12685	AOX55_RS12685	0	2	0.6829	0	1	1
FALSE	High		0.000377012	4.74062e-05	1	1	1	AOX55_RS12685	AOX55_RS12685 [471-479]		0	973.531	High	High
	Checked	Identifying Node	PSM Ambiguity	Annotated Sequence	Modifications	# Proteins	Master Protein Accessions	Protein Accessions	# Missed Cleavages	Charge	DeltaScore	DeltaCn	Rank	Search Engine Rank
	FALSE	Sequest HT (A2)	Unambiguous	[R].VVAAEITDR.[G]		1	AOX55_RS12685	AOX55_RS12685	0	2	0.4248	0	1	1
FALSE	High		9.45982e-05	4.74062e-05	1	1	2	AOX55_RS12685	AOX55_RS12685 [471-483]		1	1388.74	High	High
	Checked	Identifying Node	PSM Ambiguity	Annotated Sequence	Modifications	# Proteins	Master Protein Accessions	Protein Accessions	# Missed Cleavages	Charge	DeltaScore	DeltaCn	Rank	Search Engine Rank
	FALSE	Sequest HT (A2)	Unambiguous	[R].VVAAEITDRGETK.[R]		1	AOX55_RS12685	AOX55_RS12685	1	3	0.3772	0	1	1
	FALSE	Sequest HT (A2)	Unambiguous	[R].VVAAEITDRGETK.[R]		1	AOX55_RS12685	AOX55_RS12685	1	3	0.4118	0	1	1
FALSE	High		7.08856e-09	4.74062e-05	1	1	1	AOX55_RS12685	AOX55_RS12685 [123-146]		0	2788.38	High	High
	Checked	Identifying Node	PSM Ambiguity	Annotated Sequence	Modifications	# Proteins	Master Protein Accessions	Protein Accessions	# Missed Cleavages	Charge	DeltaScore	DeltaCn	Rank	Search Engine Rank
	FALSE	Sequest HT (A2)	Unambiguous	[R].TFEALDGAHRPIVHFYNSTSELQR.[R]		1	AOX55_RS12685	AOX55_RS12685	0	4	0.6594	0	1	1
FALSE	High		0.000288549	4.74062e-05	1	1	1	AOX55_RS12685	AOX55_RS12685 [50-63]		0	1524.69	High	High
	Checked	Identifying Node	PSM Ambiguity	Annotated Sequence	Modifications	# Proteins	Master Protein Accessions	Protein Accessions	# Missed Cleavages	Charge	DeltaScore	DeltaCn	Rank	Search Engine Rank
	FALSE	Sequest HT (A2)	Unambiguous	[R].DGNQALVDPMGHDR.[K]		1	AOX55_RS12685	AOX55_RS12685	0	3	0.6359	0	1	1
FALSE	High		4.35928e-07	4.74062e-05	1	1	1	AOX55_RS12685	AOX55_RS12685 [246-258]		0	1557.81	High	High
	Checked	Identifying Node	PSM Ambiguity	Annotated Sequence	Modifications	# Proteins	Master Protein Accessions	Protein Accessions	# Missed Cleavages	Charge	DeltaScore	DeltaCn	Rank	Search Engine Rank
	FALSE	Sequest HT (A2)	Unambiguous	[R].ENLLISLHPHNDR.[G]		1	AOX55_RS12685	AOX55_RS12685	0	3	0.4251	0	1	1
FALSE	High		8.42752e-09	4.74062e-05	1	1	1	AOX55_RS12685	AOX55_RS12685 [78-95]		0	2029.95	High	High
	Checked	Identifying Node	PSM Ambiguity	Annotated Sequence	Modifications	# Proteins	Master Protein Accessions	Protein Accessions	# Missed Cleavages	Charge	DeltaScore	DeltaCn	Rank	Search Engine Rank
	FALSE	Sequest HT (A2)	Unambiguous	[K].EIEIGFPSASQTDFDFAR.[W]		1	AOX55_RS12685	AOX55_RS12685	0	2	0.7796	0	1	1
FALSE	High	1xCarbamidomethyl [C5]	8.94653e-05	4.74062e-05	1	1	1	AOX55_RS12685	AOX55_RS12685 [40-49]		0	1216.61	High	High
	Checked	Identifying Node	PSM Ambiguity	Annotated Sequence	Modifications	# Proteins	Master Protein Accessions	Protein Accessions	# Missed Cleavages	Charge	DeltaScore	DeltaCn	Rank	Search Engine Rank
	FALSE	Sequest HT (A2)	Unambiguous	[K].APIWcSVDLR.[D]	C5(Carbamidomethyl)	1	AOX55_RS12685	AOX55_RS12685	0	2	0.5132	0	1	1
FALSE	High		4.86197e-08	4.74062e-05	1	1	1	AOX55_RS12685	AOX55_RS12685 [395-411]		0	1909.95	High	High
	Checked	Identifying Node	PSM Ambiguity	Annotated Sequence	Modifications	# Proteins	Master Protein Accessions	Protein Accessions	# Missed Cleavages	Charge	DeltaScore	DeltaCn	Rank	Search Engine Rank
	FALSE	Sequest HT (A2)	Unambiguous	[K].GGIAYIMQEDYGINLPR.[K]		1	AOX55_RS12685	AOX55_RS12685	0	2	0.7341	0	1	1
FALSE	High		1.35773e-07	4.74062e-05	1	1	1	AOX55_RS12685	AOX55_RS12685 [259-275]		0	1603.81	High	High
	Checked	Identifying Node	PSM Ambiguity	Annotated Sequence	Modifications	# Proteins	Master Protein Accessions	Protein Accessions	# Missed Cleavages	Charge	DeltaScore	DeltaCn	Rank	Search Engine Rank
	FALSE	Sequest HT (A2)	Unambiguous	[R].GTGIAATELGLMAGADR.[V]		1	AOX55_RS12685	AOX55_RS12685	0	2	0.8087	0	1	1
FALSE	High		3.67804e-08	4.74062e-05	1	1	3	AOX55_RS12685	AOX55_RS12685 [332-353]		0	2433.18	High	High
	Checked	Identifying Node	PSM Ambiguity	Annotated Sequence	Modifications	# Proteins	Master Protein Accessions	Protein Accessions	# Missed Cleavages	Charge	DeltaScore	DeltaCn	Rank	Search Engine Rank
	FALSE	Sequest HT (A2)	Unambiguous	[R].HPYVGELVYTAFSGSHQDAINK.[G]		1	AOX55_RS12685	AOX55_RS12685	0	3	0.6326	0	1	1
	FALSE	Sequest HT (A2)	Unambiguous	[R].HPYVGELVYTAFSGSHQDAINK.[G]		1	AOX55_RS12685	AOX55_RS12685	0	3	0.2865	0	1	1
	FALSE	Sequest HT (A2)	Unambiguous	[R].HPYVGELVYTAFSGSHQDAINK.[G]		1	AOX55_RS12685	AOX55_RS12685	0	3	0.2978	0	1	1
FALSE	High		0.00698923	0.000436356	1	1	1	AOX55_RS12685	AOX55_RS12685 [381-387]		0	851.462	High	High
	Checked	Identifying Node	PSM Ambiguity	Annotated Sequence	Modifications	# Proteins	Master Protein Accessions	Protein Accessions	# Missed Cleavages	Charge	DeltaScore	DeltaCn	Rank	Search Engine Rank
	FALSE	Sequest HT (A2)	Unambiguous	[R].SYEAIIR.[I]		1	AOX55_RS12685	AOX55_RS12685	0	2	0.5156	0	1	1
FALSE	High		0.00791992	0.000531341	1	1	1	AOX55_RS12685	AOX55_RS12685 [412-418]		1	933.552	High	High
	Checked	Identifying Node	PSM Ambiguity	Annotated Sequence	Modifications	# Proteins	Master Protein Accessions	Protein Accessions	# Missed Cleavages	Charge	DeltaScore	DeltaCn	Rank	Search Engine Rank
	FALSE	Sequest HT (A2)	Unambiguous	[R].KLQIEFR.[E]		1	AOX55_RS12685	AOX55_RS12685	1	2	0.3671	0	1	1
FALSE	High	1xOxidation [M3]	0.125676	0.00460389	1	1	1	AOX55_RS12685	AOX55_RS12685 [10-18]		0	919.455	High	High
	Checked	Identifying Node	PSM Ambiguity	Annotated Sequence	Modifications	# Proteins	Master Protein Accessions	Protein Accessions	# Missed Cleavages	Charge	DeltaScore	DeltaCn	Rank	Search Engine Rank
	FALSE	Sequest HT (A2)	Unambiguous	[K].TGmPEAAVK.[Y]	M3(Oxidation)	1	AOX55_RS12685	AOX55_RS12685	0	2	0.6706	0	1	1
High	Master Protein	AOX55_RS12945	[2-oxo-4-hydroxy-4-carboxy-5-ureidoimidazoline decarboxylase]	0	35.217	46	5	7	5	167	18.1	6.39	21.1	5
Checked	Confidence	Modifications	Qvality PEP	Qvality q-value	# Protein Groups	# Proteins	# PSMs	Master Protein Accessions	Positions in Master Proteins	Modifications in Master Proteins	# Missed Cleavages	Theo. MH+ [Da]	Found in Sample: [S1] F1: Sample	Confidence (by Search Engine): Sequest HT
FALSE	High		5.69853e-07	4.74062e-05	1	1	2	AOX55_RS16530	AOX55_RS16530 [168-178]		0	1357.71	High	High
	Checked	Identifying Node	PSM Ambiguity	Annotated Sequence	Modifications	# Proteins	Master Protein Accessions	Protein Accessions	# Missed Cleavages	Charge	DeltaScore	DeltaCn	Rank	Search Engine Rank
	FALSE	Sequest HT (A2)	Unambiguous	[R].ITHEDLDLFVR.[R]		1	AOX55_RS16530	AOX55_RS16530	0	2	0.4679	0	1	1
	FALSE	Sequest HT (A2)	Unambiguous	[R].ITHEDLDLFVR.[R]		1	AOX55_RS16530	AOX55_RS16530	0	3	0.45	0	1	1
FALSE	High		0.00353098	0.000342415	1	1	1	AOX55_RS16530	AOX55_RS16530 [180-192]		0	1280.7	High	High
	Checked	Identifying Node	PSM Ambiguity	Annotated Sequence	Modifications	# Proteins	Master Protein Accessions	Protein Accessions	# Missed Cleavages	Charge	DeltaScore	DeltaCn	Rank	Search Engine Rank
	FALSE	Sequest HT (A2)	Unambiguous	[R].GAEPSPAQVGLVR.[K]		1	AOX55_RS16530	AOX55_RS16530	0	2	0.7539	0	1	1
High	Master Protein	AOX55_RS17205	[2-oxoglutarate dehydrogenase complex dihydrolipoyllysine-residue succinyltransferase]	0	105.102	47	13	23	13	413	43.1	6	79.45	13
Checked	Confidence	Modifications	Qvality PEP	Qvality q-value	# Protein Groups	# Proteins	# PSMs	Master Protein Accessions	Positions in Master Proteins	Modifications in Master Proteins	# Missed Cleavages	Theo. MH+ [Da]	Found in Sample: [S1] F1: Sample	Confidence (by Search Engine): Sequest HT
FALSE	High	1xCarbamidomethyl [C13]	1.58046e-11	4.74062e-05	1	1	1	AOX55_RS12945	AOX55_RS12945 [134-151]		0	2067.89	High	High
	Checked	Identifying Node	PSM Ambiguity	Annotated Sequence	Modifications	# Proteins	Master Protein Accessions	Protein Accessions	# Missed Cleavages	Charge	DeltaScore	DeltaCn	Rank	Search Engine Rank
	FALSE	Sequest HT (A2)	Unambiguous	[R].IDNSAEEEFEAAcAQVER.[I]	C13(Carbamidomethyl)	1	AOX55_RS12945	AOX55_RS12945	0	2	0.9381	0	1	1
FALSE	High		0.000344866	4.74062e-05	1	1	1	AOX55_RS12945	AOX55_RS12945 [124-133]		0	1205.62	High	High
	Checked	Identifying Node	PSM Ambiguity	Annotated Sequence	Modifications	# Proteins	Master Protein Accessions	Protein Accessions	# Missed Cleavages	Charge	DeltaScore	DeltaCn	Rank	Search Engine Rank
	FALSE	Sequest HT (A2)	Unambiguous	[K].EEILAAFEQR.[I]		1	AOX55_RS12945	AOX55_RS12945	0	2	0.6705	0	1	1
FALSE	High	1xCarbamidomethyl [C20]	1.99419e-05	4.74062e-05	1	1	2	AOX55_RS12945	AOX55_RS12945 [25-48]		0	2447.15	High	High
	Checked	Identifying Node	PSM Ambiguity	Annotated Sequence	Modifications	# Proteins	Master Protein Accessions	Protein Accessions	# Missed Cleavages	Charge	DeltaScore	DeltaCn	Rank	Search Engine Rank
	FALSE	Sequest HT (A2)	Unambiguous	[R].AFDHAASSGLTAGSVHSALcNAFR.[A]	C20(Carbamidomethyl)	1	AOX55_RS12945	AOX55_RS12945	0	4	0.7061	0	1	1
	FALSE	Sequest HT (A2)	Unambiguous	[R].AFDHAASSGLTAGSVHSALcNAFR.[A]	C20(Carbamidomethyl)	1	AOX55_RS12945	AOX55_RS12945	0	4	0.411	0	1	1
FALSE	High		9.04691e-05	4.74062e-05	1	1	1	AOX55_RS12945	AOX55_RS12945 [99-108]		0	1156.6	High	High
	Checked	Identifying Node	PSM Ambiguity	Annotated Sequence	Modifications	# Proteins	Master Protein Accessions	Protein Accessions	# Missed Cleavages	Charge	DeltaScore	DeltaCn	Rank	Search Engine Rank
	FALSE	Sequest HT (A2)	Unambiguous	[R].FTQLNAAYTK.[K]		1	AOX55_RS12945	AOX55_RS12945	0	2	0.5784	0	1	1
FALSE	High		7.13253e-11	4.74062e-05	1	1	2	AOX55_RS12945	AOX55_RS12945 [11-24]		0	1631.8	High	High
	Checked	Identifying Node	PSM Ambiguity	Annotated Sequence	Modifications	# Proteins	Master Protein Accessions	Protein Accessions	# Missed Cleavages	Charge	DeltaScore	DeltaCn	Rank	Search Engine Rank
	FALSE	Sequest HT (A2)	Unambiguous	[R].FGGIFEHSPWVAER.[A]		1	AOX55_RS12945	AOX55_RS12945	0	3	0.66	0	1	1
	FALSE	Sequest HT (A2)	Unambiguous	[R].FGGIFEHSPWVAER.[A]		1	AOX55_RS12945	AOX55_RS12945	0	3	0.5387	0	1	1
High	Master Protein	AOX55_RS17210	[2-oxoglutarate dehydrogenase E1 component] [pseudo=true]	0	43.045	11	9	10	9	997	112.4	6.71	17.81	9
Checked	Confidence	Modifications	Qvality PEP	Qvality q-value	# Protein Groups	# Proteins	# PSMs	Master Protein Accessions	Positions in Master Proteins	Modifications in Master Proteins	# Missed Cleavages	Theo. MH+ [Da]	Found in Sample: [S1] F1: Sample	Confidence (by Search Engine): Sequest HT
FALSE	High	1xCarbamidomethyl [C3]	5.3957e-11	4.74062e-05	1	1	2	AOX55_RS17205	AOX55_RS17205 [273-285]		0	1433.68	High	High
	Checked	Identifying Node	PSM Ambiguity	Annotated Sequence	Modifications	# Proteins	Master Protein Accessions	Protein Accessions	# Missed Cleavages	Charge	DeltaScore	DeltaCn	Rank	Search Engine Rank
	FALSE	Sequest HT (A2)	Unambiguous	[K].NYcHVGVAVGTEK.[G]	C3(Carbamidomethyl)	1	AOX55_RS17205	AOX55_RS17205	0	3	0.7169	0	1	1
	FALSE	Sequest HT (A2)	Unambiguous	[K].NYcHVGVAVGTEK.[G]	C3(Carbamidomethyl)	1	AOX55_RS17205	AOX55_RS17205	0	2	0.3828	0	1	1
FALSE	High		0.000625632	4.74062e-05	1	1	1	AOX55_RS17205	AOX55_RS17205 [240-248]		0	1047.53	High	High
	Checked	Identifying Node	PSM Ambiguity	Annotated Sequence	Modifications	# Proteins	Master Protein Accessions	Protein Accessions	# Missed Cleavages	Charge	DeltaScore	DeltaCn	Rank	Search Engine Rank
	FALSE	Sequest HT (A2)	Unambiguous	[K].LGFMGFFTK.[A]		1	AOX55_RS17205	AOX55_RS17205	0	2	0.8533	0	1	1
FALSE	High		2.30286e-10	4.74062e-05	1	1	4	AOX55_RS17205	AOX55_RS17205 [126-142]		0	1744.87	High	High
	Checked	Identifying Node	PSM Ambiguity	Annotated Sequence	Modifications	# Proteins	Master Protein Accessions	Protein Accessions	# Missed Cleavages	Charge	DeltaScore	DeltaCn	Rank	Search Engine Rank
	FALSE	Sequest HT (A2)	Unambiguous	[K].LLAENNLSADQIDGSGK.[R]		1	AOX55_RS17205	AOX55_RS17205	0	2	0.8412	0	1	1
	FALSE	Sequest HT (A2)	Unambiguous	[K].LLAENNLSADQIDGSGK.[R]		1	AOX55_RS17205	AOX55_RS17205	0	2	0.2775	0	1	1
	FALSE	Sequest HT (A2)	Unambiguous	[K].LLAENNLSADQIDGSGK.[R]		1	AOX55_RS17205	AOX55_RS17205	0	2	0.5718	0	1	1
	FALSE	Sequest HT (A2)	Unambiguous	[K].LLAENNLSADQIDGSGK.[R]		1	AOX55_RS17205	AOX55_RS17205	0	2	0.4262	0	1	1
FALSE	High		0.000303389	4.74062e-05	1	1	1	AOX55_RS17205	AOX55_RS17205 [399-408]		1	1201.61	High	High
	Checked	Identifying Node	PSM Ambiguity	Annotated Sequence	Modifications	# Proteins	Master Protein Accessions	Protein Accessions	# Missed Cleavages	Charge	DeltaScore	DeltaCn	Rank	Search Engine Rank
	FALSE	Sequest HT (A2)	Unambiguous	[R].VKESLEDPER.[L]		1	AOX55_RS17205	AOX55_RS17205	1	2	0.7385	0	1	1
FALSE	High		3.02331e-15	4.74062e-05	1	1	3	AOX55_RS17205	AOX55_RS17205 [7-24]		0	1907.97	High	High
	Checked	Identifying Node	PSM Ambiguity	Annotated Sequence	Modifications	# Proteins	Master Protein Accessions	Protein Accessions	# Missed Cleavages	Charge	DeltaScore	DeltaCn	Rank	Search Engine Rank
	FALSE	Sequest HT (A2)	Unambiguous	[R].VPTLGESVSEATVGTWFK.[K]		1	AOX55_RS17205	AOX55_RS17205	0	2	0.7818	0	1	1
	FALSE	Sequest HT (A2)	Unambiguous	[R].VPTLGESVSEATVGTWFK.[K]		1	AOX55_RS17205	AOX55_RS17205	0	2	0.7705	0	1	1
	FALSE	Sequest HT (A2)	Unambiguous	[R].VPTLGESVSEATVGTWFK.[K]		1	AOX55_RS17205	AOX55_RS17205	0	3	0.4725	0	1	1
FALSE	High		1.16704e-05	4.74062e-05	1	1	2	AOX55_RS17205	AOX55_RS17205 [294-305]		0	1349.63	High	High
	Checked	Identifying Node	PSM Ambiguity	Annotated Sequence	Modifications	# Proteins	Master Protein Accessions	Protein Accessions	# Missed Cleavages	Charge	DeltaScore	DeltaCn	Rank	Search Engine Rank
	FALSE	Sequest HT (A2)	Unambiguous	[R].DADQMSIAEIEK.[E]		1	AOX55_RS17205	AOX55_RS17205	0	2	0.7837	0	1	1
	FALSE	Sequest HT (A2)	Unambiguous	[R].DADQMSIAEIEK.[E]		1	AOX55_RS17205	AOX55_RS17205	0	2	0.7545	0	1	1
FALSE	High		3.255e-10	4.74062e-05	1	1	1	AOX55_RS17205	AOX55_RS17205 [202-225]		0	2632.21	High	High
	Checked	Identifying Node	PSM Ambiguity	Annotated Sequence	Modifications	# Proteins	Master Protein Accessions	Protein Accessions	# Missed Cleavages	Charge	DeltaScore	DeltaCn	Rank	Search Engine Rank
	FALSE	Sequest HT (A2)	Unambiguous	[K].DAQNTAAMLTTYNEVDMSAVMSLR.[N]		1	AOX55_RS17205	AOX55_RS17205	0	2	0.3952	0	1	1
FALSE	High		6.30512e-16	4.74062e-05	1	1	2	AOX55_RS17205	AOX55_RS17205 [93-125]		1	2939.5	High	High
	Checked	Identifying Node	PSM Ambiguity	Annotated Sequence	Modifications	# Proteins	Master Protein Accessions	Protein Accessions	# Missed Cleavages	Charge	DeltaScore	DeltaCn	Rank	Search Engine Rank
	FALSE	Sequest HT (A2)	Unambiguous	[K].KSEPAAAAPAAQPAAAAAPQAASSMPPAPAAAK.[L]		1	AOX55_RS17205	AOX55_RS17205	1	3	0.8198	0	1	1
	FALSE	Sequest HT (A2)	Unambiguous	[K].KSEPAAAAPAAQPAAAAAPQAASSMPPAPAAAK.[L]		1	AOX55_RS17205	AOX55_RS17205	1	3	0.7914	0	1	1
FALSE	High		0.000949064	4.74062e-05	1	1	2	AOX55_RS17205	AOX55_RS17205 [391-398]		0	934.536	High	High
	Checked	Identifying Node	PSM Ambiguity	Annotated Sequence	Modifications	# Proteins	Master Protein Accessions	Protein Accessions	# Missed Cleavages	Charge	DeltaScore	DeltaCn	Rank	Search Engine Rank
	FALSE	Sequest HT (A2)	Unambiguous	[K].EAVTFLVR.[V]		1	AOX55_RS17205	AOX55_RS17205	0	2	0.7417	0	1	1
	FALSE	Sequest HT (A2)	Unambiguous	[K].EAVTFLVR.[V]		1	AOX55_RS17205	AOX55_RS17205	0	2	0.6727	0	1	1
FALSE	High		6.21535e-08	4.74062e-05	1	1	1	AOX55_RS17205	AOX55_RS17205 [256-272]		0	1860.96	High	High
	Checked	Identifying Node	PSM Ambiguity	Annotated Sequence	Modifications	# Proteins	Master Protein Accessions	Protein Accessions	# Missed Cleavages	Charge	DeltaScore	DeltaCn	Rank	Search Engine Rank
	FALSE	Sequest HT (A2)	Unambiguous	[K].ELPAVNAEIDGTDIIYK.[N]		1	AOX55_RS17205	AOX55_RS17205	0	2	0.7539	0	1	1
FALSE	High		3.69635e-06	4.74062e-05	1	1	1	AOX55_RS17205	AOX55_RS17205 [158-169]		0	1082.58	High	High
	Checked	Identifying Node	PSM Ambiguity	Annotated Sequence	Modifications	# Proteins	Master Protein Accessions	Protein Accessions	# Missed Cleavages	Charge	DeltaScore	DeltaCn	Rank	Search Engine Rank
	FALSE	Sequest HT (A2)	Unambiguous	[K].GISAPAAAEPAK.[V]		1	AOX55_RS17205	AOX55_RS17205	0	2	0.635	0	1	1
FALSE	High		0.00583948	0.000342415	1	1	1	AOX55_RS17205	AOX55_RS17205 [174-186]		1	1414.69	High	High
	Checked	Identifying Node	PSM Ambiguity	Annotated Sequence	Modifications	# Proteins	Master Protein Accessions	Protein Accessions	# Missed Cleavages	Charge	DeltaScore	DeltaCn	Rank	Search Engine Rank
	FALSE	Sequest HT (A2)	Unambiguous	[R].APATAEDAVREER.[V]		1	AOX55_RS17205	AOX55_RS17205	1	3	0.3676	0	1	1
FALSE	High		0.01157	0.000608535	1	1	2	AOX55_RS17205	AOX55_RS17205 [286-293]		0	852.567	High	High
	Checked	Identifying Node	PSM Ambiguity	Annotated Sequence	Modifications	# Proteins	Master Protein Accessions	Protein Accessions	# Missed Cleavages	Charge	DeltaScore	DeltaCn	Rank	Search Engine Rank
	FALSE	Sequest HT (A2)	Unambiguous	[K].GLVVPIVR.[D]		1	AOX55_RS17205	AOX55_RS17205	0	2	0.8182	0	1	1
	FALSE	Sequest HT (A2)	Unambiguous	[K].GLVVPIVR.[D]		1	AOX55_RS17205	AOX55_RS17205	0	2	0.799	0	1	1
High	Master Protein	AOX55_RS20925	[2-oxo-hepta-3-ene-1,7-dioic acid hydratase]	0	4.536	4	1	1	1	260	28	5.27	2.33	1
Checked	Confidence	Modifications	Qvality PEP	Qvality q-value	# Protein Groups	# Proteins	# PSMs	Master Protein Accessions	Positions in Master Proteins	Modifications in Master Proteins	# Missed Cleavages	Theo. MH+ [Da]	Found in Sample: [S1] F1: Sample	Confidence (by Search Engine): Sequest HT
FALSE	High		4.34576e-06	4.74062e-05	1	1	1	AOX55_RS17210	AOX55_RS17210 [539-552]		0	1517.75	High	High
	Checked	Identifying Node	PSM Ambiguity	Annotated Sequence	Modifications	# Proteins	Master Protein Accessions	Protein Accessions	# Missed Cleavages	Charge	DeltaScore	DeltaCn	Rank	Search Engine Rank
	FALSE	Sequest HT (A2)	Unambiguous	[R].LIAEGLMNEGDVEK.[M]		1	AOX55_RS17210	AOX55_RS17210	0	2	0.5864	0	1	1
FALSE	High		0.000807905	4.74062e-05	1	1	1	AOX55_RS17210	AOX55_RS17210 [887-895]		0	1199.59	High	High
	Checked	Identifying Node	PSM Ambiguity	Annotated Sequence	Modifications	# Proteins	Master Protein Accessions	Protein Accessions	# Missed Cleavages	Charge	DeltaScore	DeltaCn	Rank	Search Engine Rank
	FALSE	Sequest HT (A2)	Unambiguous	[K].VYYDLLEER.[E]		1	AOX55_RS17210	AOX55_RS17210	0	2	0.7864	0	1	1
FALSE	High		1.02518e-10	4.74062e-05	1	1	1	AOX55_RS17210	AOX55_RS17210 [31-47]		0	1961.89	High	High
	Checked	Identifying Node	PSM Ambiguity	Annotated Sequence	Modifications	# Proteins	Master Protein Accessions	Protein Accessions	# Missed Cleavages	Charge	DeltaScore	DeltaCn	Rank	Search Engine Rank
	FALSE	Sequest HT (A2)	Unambiguous	[R].YEADPASVSAEWQSFFK.[A]		1	AOX55_RS17210	AOX55_RS17210	0	2	0.8795	0	1	1
FALSE	High		0.000632629	4.74062e-05	1	1	1	AOX55_RS17210	AOX55_RS17210 [48-58]		0	1212.66	High	High
	Checked	Identifying Node	PSM Ambiguity	Annotated Sequence	Modifications	# Proteins	Master Protein Accessions	Protein Accessions	# Missed Cleavages	Charge	DeltaScore	DeltaCn	Rank	Search Engine Rank
	FALSE	Sequest HT (A2)	Unambiguous	[K].ALADRPEDVVK.[A]		1	AOX55_RS17210	AOX55_RS17210	0	2	0.5247	0	1	1
FALSE	High		2.95677e-06	4.74062e-05	1	1	1	AOX55_RS17210	AOX55_RS17210 [321-336]		0	1566.69	High	High
	Checked	Identifying Node	PSM Ambiguity	Annotated Sequence	Modifications	# Proteins	Master Protein Accessions	Protein Accessions	# Missed Cleavages	Charge	DeltaScore	DeltaCn	Rank	Search Engine Rank
	FALSE	Sequest HT (A2)	Unambiguous	[K].GGSYAPDEVEGSGDVK.[Y]		1	AOX55_RS17210	AOX55_RS17210	0	2	0.733	0	1	1
FALSE	High		2.52273e-07	4.74062e-05	1	1	1	AOX55_RS17210	AOX55_RS17210 [824-832]		0	1040.65	High	High
	Checked	Identifying Node	PSM Ambiguity	Annotated Sequence	Modifications	# Proteins	Master Protein Accessions	Protein Accessions	# Missed Cleavages	Charge	DeltaScore	DeltaCn	Rank	Search Engine Rank
	FALSE	Sequest HT (A2)	Unambiguous	[R].KPLILMTPK.[S]		1	AOX55_RS17210	AOX55_RS17210	0	2	0.5561	0	1	1
FALSE	High		0.00304467	0.000253636	1	1	2	AOX55_RS17210	AOX55_RS17210 [613-625]		1	1439.78	High	High
	Checked	Identifying Node	PSM Ambiguity	Annotated Sequence	Modifications	# Proteins	Master Protein Accessions	Protein Accessions	# Missed Cleavages	Charge	DeltaScore	DeltaCn	Rank	Search Engine Rank
	FALSE	Sequest HT (A2)	Unambiguous	[R].KLSEIPAGFNAHR.[T]		1	AOX55_RS17210	AOX55_RS17210	1	3	0.4332	0	1	1
	FALSE	Sequest HT (A2)	Unambiguous	[R].KLSEIPAGFNAHR.[T]		1	AOX55_RS17210	AOX55_RS17210	1	3	0.2312	0	1	1
FALSE	High		0.0142753	0.000608535	1	1	1	AOX55_RS17210	AOX55_RS17210 [190-197]		0	1018.52	High	High
	Checked	Identifying Node	PSM Ambiguity	Annotated Sequence	Modifications	# Proteins	Master Protein Accessions	Protein Accessions	# Missed Cleavages	Charge	DeltaScore	DeltaCn	Rank	Search Engine Rank
	FALSE	Sequest HT (A2)	Unambiguous	[R].EMVEILER.[T]		1	AOX55_RS17210	AOX55_RS17210	0	2	0.3931	0	1	1
FALSE	High		0.0191638	0.000787579	1	1	1	AOX55_RS17210	AOX55_RS17210 [506-520]		0	1673.76	High	High
	Checked	Identifying Node	PSM Ambiguity	Annotated Sequence	Modifications	# Proteins	Master Protein Accessions	Protein Accessions	# Missed Cleavages	Charge	DeltaScore	DeltaCn	Rank	Search Engine Rank
	FALSE	Sequest HT (A2)	Unambiguous	[R].FGHNEGDEPAFTQPK.[M]		1	AOX55_RS17210	AOX55_RS17210	0	3	0.4467	0	1	1
High	Master Protein	AOX55_RS02515	[3'(2'),5'-bisphosphate nucleotidase CysQ]	0	22.241	17	3	3	3	272	28.9	5.29	10.7	3
Checked	Confidence	Modifications	Qvality PEP	Qvality q-value	# Protein Groups	# Proteins	# PSMs	Master Protein Accessions	Positions in Master Proteins	Modifications in Master Proteins	# Missed Cleavages	Theo. MH+ [Da]	Found in Sample: [S1] F1: Sample	Confidence (by Search Engine): Sequest HT
FALSE	High		6.50945e-05	4.74062e-05	1	1	1	AOX55_RS20925	AOX55_RS20925 [170-179]		0	1241.7	High	High
	Checked	Identifying Node	PSM Ambiguity	Annotated Sequence	Modifications	# Proteins	Master Protein Accessions	Protein Accessions	# Missed Cleavages	Charge	DeltaScore	DeltaCn	Rank	Search Engine Rank
	FALSE	Sequest HT (A2)	Unambiguous	[R].IIRPMDIDIR.[W]		1	AOX55_RS20925	AOX55_RS20925	0	3	0.5279	0	1	1
High	Master Protein	AOX55_RS13635	[3'(2'),5'-bisphosphate nucleotidase]	0	13.973	13	3	3	3	258	27.7	5.63	4.32	3
Checked	Confidence	Modifications	Qvality PEP	Qvality q-value	# Protein Groups	# Proteins	# PSMs	Master Protein Accessions	Positions in Master Proteins	Modifications in Master Proteins	# Missed Cleavages	Theo. MH+ [Da]	Found in Sample: [S1] F1: Sample	Confidence (by Search Engine): Sequest HT
FALSE	High		1.74539e-07	4.74062e-05	1	1	1	AOX55_RS02515	AOX55_RS02515 [65-85]		0	2394.12	High	High
	Checked	Identifying Node	PSM Ambiguity	Annotated Sequence	Modifications	# Proteins	Master Protein Accessions	Protein Accessions	# Missed Cleavages	Charge	DeltaScore	DeltaCn	Rank	Search Engine Rank
	FALSE	Sequest HT (A2)	Unambiguous	[R].LLAARPDYGWLSEETDDDATR.[L]		1	AOX55_RS02515	AOX55_RS02515	0	3	0.6869	0	1	1
FALSE	High		0.00112091	4.74062e-05	1	1	1	AOX55_RS02515	AOX55_RS02515 [185-194]		0	1152.65	High	High
	Checked	Identifying Node	PSM Ambiguity	Annotated Sequence	Modifications	# Proteins	Master Protein Accessions	Protein Accessions	# Missed Cleavages	Charge	DeltaScore	DeltaCn	Rank	Search Engine Rank
	FALSE	Sequest HT (A2)	Unambiguous	[R].VPHIPSLAYR.[L]		1	AOX55_RS02515	AOX55_RS02515	0	3	0.6022	0	1	1
FALSE	High		5.4124e-12	4.74062e-05	1	1	1	AOX55_RS02515	AOX55_RS02515 [48-62]		0	1542.8	High	High
	Checked	Identifying Node	PSM Ambiguity	Annotated Sequence	Modifications	# Proteins	Master Protein Accessions	Protein Accessions	# Missed Cleavages	Charge	DeltaScore	DeltaCn	Rank	Search Engine Rank
	FALSE	Sequest HT (A2)	Unambiguous	[R].SPVSEADLAANDILK.[T]		1	AOX55_RS02515	AOX55_RS02515	0	2	0.731	0	1	1
High	Master Protein	AOX55_RS03005	[3,4-dihydroxy-2-butanone-4-phosphate synthase]	0	120.563	46	12	25	12	366	39.6	6.25	70.08	12
Checked	Confidence	Modifications	Qvality PEP	Qvality q-value	# Protein Groups	# Proteins	# PSMs	Master Protein Accessions	Positions in Master Proteins	Modifications in Master Proteins	# Missed Cleavages	Theo. MH+ [Da]	Found in Sample: [S1] F1: Sample	Confidence (by Search Engine): Sequest HT
FALSE	High		0.00079015	4.74062e-05	1	1	1	AOX55_RS13635	AOX55_RS13635 [1-7]		0	902.513	High	High
	Checked	Identifying Node	PSM Ambiguity	Annotated Sequence	Modifications	# Proteins	Master Protein Accessions	Protein Accessions	# Missed Cleavages	Charge	DeltaScore	DeltaCn	Rank	Search Engine Rank
	FALSE	Sequest HT (A2)	Unambiguous	[-].MLEILQR.[S]		1	AOX55_RS13635	AOX55_RS13635	0	2	0.2717	0	1	1
FALSE	High	1xCarbamidomethyl [C10]	0.000636157	4.74062e-05	1	1	1	AOX55_RS13635	AOX55_RS13635 [140-150]		0	1316.64	High	High
	Checked	Identifying Node	PSM Ambiguity	Annotated Sequence	Modifications	# Proteins	Master Protein Accessions	Protein Accessions	# Missed Cleavages	Charge	DeltaScore	DeltaCn	Rank	Search Engine Rank
	FALSE	Sequest HT (A2)	Unambiguous	[R].IAGSWQPIEcR.[K]	C10(Carbamidomethyl)	1	AOX55_RS13635	AOX55_RS13635	0	2	0.4459	0	1	1
FALSE	High		2.41256e-07	4.74062e-05	1	1	1	AOX55_RS13635	AOX55_RS13635 [15-29]		0	1582.83	High	High
	Checked	Identifying Node	PSM Ambiguity	Annotated Sequence	Modifications	# Proteins	Master Protein Accessions	Protein Accessions	# Missed Cleavages	Charge	DeltaScore	DeltaCn	Rank	Search Engine Rank
	FALSE	Sequest HT (A2)	Unambiguous	[R].AIMAIYNAGPAVTYK.[A]		1	AOX55_RS13635	AOX55_RS13635	0	2	0.4942	0	1	1
High	Master Protein	AOX55_RS25720	[3,4-dihydroxy-2-butanone-4-phosphate synthase]	0	4.452	5	1	1	1	216	23.3	5.45	0	1
Checked	Confidence	Modifications	Qvality PEP	Qvality q-value	# Protein Groups	# Proteins	# PSMs	Master Protein Accessions	Positions in Master Proteins	Modifications in Master Proteins	# Missed Cleavages	Theo. MH+ [Da]	Found in Sample: [S1] F1: Sample	Confidence (by Search Engine): Sequest HT
FALSE	High		1.56681e-10	4.74062e-05	1	1	2	AOX55_RS03005	AOX55_RS03005 [112-135]		0	2575.39	High	High
	Checked	Identifying Node	PSM Ambiguity	Annotated Sequence	Modifications	# Proteins	Master Protein Accessions	Protein Accessions	# Missed Cleavages	Charge	DeltaScore	DeltaCn	Rank	Search Engine Rank
	FALSE	Sequest HT (A2)	Unambiguous	[R].NLANPNVGATDFVRPGHIFPLVAR.[E]		1	AOX55_RS03005	AOX55_RS03005	0	4	0.6336	0	1	1
	FALSE	Sequest HT (A2)	Unambiguous	[R].NLANPNVGATDFVRPGHIFPLVAR.[E]		1	AOX55_RS03005	AOX55_RS03005	0	3	0.7181	0	1	1
FALSE	High	1xCarbamidomethyl [C11]	3.90355e-11	4.74062e-05	1	1	1	AOX55_RS03005	AOX55_RS03005 [155-176]		0	2339.23	High	High
	Checked	Identifying Node	PSM Ambiguity	Annotated Sequence	Modifications	# Proteins	Master Protein Accessions	Protein Accessions	# Missed Cleavages	Charge	DeltaScore	DeltaCn	Rank	Search Engine Rank
	FALSE	Sequest HT (A2)	Unambiguous	[K].LASLPPIGVIcELVNDDGTVTR.[G]	C11(Carbamidomethyl)	1	AOX55_RS03005	AOX55_RS03005	0	2	0.8378	0	1	1
FALSE	High		2.24507e-09	4.74062e-05	1	1	4	AOX55_RS03005	AOX55_RS03005 [255-269]		0	1655.81	High	High
	Checked	Identifying Node	PSM Ambiguity	Annotated Sequence	Modifications	# Proteins	Master Protein Accessions	Protein Accessions	# Missed Cleavages	Charge	DeltaScore	DeltaCn	Rank	Search Engine Rank
	FALSE	Sequest HT (A2)	Unambiguous	[R].LHLENVGADVFGNDR.[Q]		1	AOX55_RS03005	AOX55_RS03005	0	2	0.878	0	1	1
	FALSE	Sequest HT (A2)	Unambiguous	[R].LHLENVGADVFGNDR.[Q]		1	AOX55_RS03005	AOX55_RS03005	0	3	0.7507	0	1	1
	FALSE	Sequest HT (A2)	Unambiguous	[R].LHLENVGADVFGNDR.[Q]		1	AOX55_RS03005	AOX55_RS03005	0	2	0.8465	0	1	1
	FALSE	Sequest HT (A2)	Unambiguous	[R].LHLENVGADVFGNDR.[Q]		1	AOX55_RS03005	AOX55_RS03005	0	3	0.5485	0	1	1
FALSE	High		2.00535e-05	4.74062e-05	1	1	3	AOX55_RS03005	AOX55_RS03005 [191-201]		0	1234.68	High	High
	Checked	Identifying Node	PSM Ambiguity	Annotated Sequence	Modifications	# Proteins	Master Protein Accessions	Protein Accessions	# Missed Cleavages	Charge	DeltaScore	DeltaCn	Rank	Search Engine Rank
	FALSE	Sequest HT (A2)	Unambiguous	[K].QVSVADLIAYR.[Q]		1	AOX55_RS03005	AOX55_RS03005	0	2	0.6943	0	1	1
	FALSE	Sequest HT (A2)	Unambiguous	[K].QVSVADLIAYR.[Q]		1	AOX55_RS03005	AOX55_RS03005	0	2	0.5732	0	1	1
	FALSE	Sequest HT (A2)	Unambiguous	[K].QVSVADLIAYR.[Q]		1	AOX55_RS03005	AOX55_RS03005	0	2	0.545	0	1	1
FALSE	High	1xCarbamidomethyl [C13]	2.47298e-15	4.74062e-05	1	1	2	AOX55_RS03005	AOX55_RS03005 [30-46]		0	1881.9	High	High
	Checked	Identifying Node	PSM Ambiguity	Annotated Sequence	Modifications	# Proteins	Master Protein Accessions	Protein Accessions	# Missed Cleavages	Charge	DeltaScore	DeltaCn	Rank	Search Engine Rank
	FALSE	Sequest HT (A2)	Unambiguous	[R].ENEGDLIVAAVHcTPEK.[M]	C13(Carbamidomethyl)	1	AOX55_RS03005	AOX55_RS03005	0	3	0.6933	0	1	1
	FALSE	Sequest HT (A2)	Unambiguous	[R].ENEGDLIVAAVHcTPEK.[M]	C13(Carbamidomethyl)	1	AOX55_RS03005	AOX55_RS03005	0	2	0.791	0	1	1
FALSE	High		3.81507e-09	4.74062e-05	1	1	3	AOX55_RS03005	AOX55_RS03005 [14-29]		0	1634.8	High	High
	Checked	Identifying Node	PSM Ambiguity	Annotated Sequence	Modifications	# Proteins	Master Protein Accessions	Protein Accessions	# Missed Cleavages	Charge	DeltaScore	DeltaCn	Rank	Search Engine Rank
	FALSE	Sequest HT (A2)	Unambiguous	[R].AFEAGEIVVVTDDGGR.[E]		1	AOX55_RS03005	AOX55_RS03005	0	2	0.3966	0	1	1
	FALSE	Sequest HT (A2)	Unambiguous	[R].AFEAGEIVVVTDDGGR.[E]		1	AOX55_RS03005	AOX55_RS03005	0	2	0.4961	0	1	1
	FALSE	Sequest HT (A2)	Unambiguous	[R].AFEAGEIVVVTDDGGR.[E]		1	AOX55_RS03005	AOX55_RS03005	0	2	0.1657	0	1	1
FALSE	High		1.03927e-09	4.74062e-05	1	1	3	AOX55_RS03005	AOX55_RS03005 [177-190]		0	1483.75	High	High
	Checked	Identifying Node	PSM Ambiguity	Annotated Sequence	Modifications	# Proteins	Master Protein Accessions	Protein Accessions	# Missed Cleavages	Charge	DeltaScore	DeltaCn	Rank	Search Engine Rank
	FALSE	Sequest HT (A2)	Unambiguous	[R].GPQVEAFAETHGLK.[Q]		1	AOX55_RS03005	AOX55_RS03005	0	3	0.7241	0	1	1
	FALSE	Sequest HT (A2)	Unambiguous	[R].GPQVEAFAETHGLK.[Q]		1	AOX55_RS03005	AOX55_RS03005	0	3	0.4171	0	1	1
	FALSE	Sequest HT (A2)	Unambiguous	[R].GPQVEAFAETHGLK.[Q]		1	AOX55_RS03005	AOX55_RS03005	0	2	0.709	0	1	1
FALSE	High		1.48916e-08	4.74062e-05	1	1	1	AOX55_RS03005	AOX55_RS03005 [349-359]		0	1219.65	High	High
	Checked	Identifying Node	PSM Ambiguity	Annotated Sequence	Modifications	# Proteins	Master Protein Accessions	Protein Accessions	# Missed Cleavages	Charge	DeltaScore	DeltaCn	Rank	Search Engine Rank
	FALSE	Sequest HT (A2)	Unambiguous	[R].HYVGLEGFGIK.[I]		1	AOX55_RS03005	AOX55_RS03005	0	2	0.7234	0	1	1
FALSE	High	1xCarbamidomethyl [C11]	0.00151164	0.000149991	1	1	1	AOX55_RS03005	AOX55_RS03005 [143-154]		0	1287.6	High	High
	Checked	Identifying Node	PSM Ambiguity	Annotated Sequence	Modifications	# Proteins	Master Protein Accessions	Protein Accessions	# Missed Cleavages	Charge	DeltaScore	DeltaCn	Rank	Search Engine Rank
	FALSE	Sequest HT (A2)	Unambiguous	[R].SGHTEAAVDLcK.[L]	C11(Carbamidomethyl)	1	AOX55_RS03005	AOX55_RS03005	0	3	0.6807	0	1	1
FALSE	High		0.00229973	0.000149991	1	1	3	AOX55_RS03005	AOX55_RS03005 [247-254]		0	870.468	High	High
	Checked	Identifying Node	PSM Ambiguity	Annotated Sequence	Modifications	# Proteins	Master Protein Accessions	Protein Accessions	# Missed Cleavages	Charge	DeltaScore	DeltaCn	Rank	Search Engine Rank
	FALSE	Sequest HT (A2)	Unambiguous	[R].DGVDIPVR.[L]		1	AOX55_RS03005	AOX55_RS03005	0	2	0.5424	0	1	1
	FALSE	Sequest HT (A2)	Unambiguous	[R].DGVDIPVR.[L]		1	AOX55_RS03005	AOX55_RS03005	0	2	0.6199	0	1	1
	FALSE	Sequest HT (A2)	Unambiguous	[R].DGVDIPVR.[L]		1	AOX55_RS03005	AOX55_RS03005	0	2	0.5449	0	1	1
FALSE	High		0.00706568	0.000436356	1	1	1	AOX55_RS03005	AOX55_RS03005 [284-290]		0	819.509	High	High
	Checked	Identifying Node	PSM Ambiguity	Annotated Sequence	Modifications	# Proteins	Master Protein Accessions	Protein Accessions	# Missed Cleavages	Charge	DeltaScore	DeltaCn	Rank	Search Engine Rank
	FALSE	Sequest HT (A2)	Unambiguous	[R].GVIVYLR.[E]		1	AOX55_RS03005	AOX55_RS03005	0	2	0.7905	0	1	1
FALSE	High	1xCarbamidomethyl [C7]	0.00695131	0.000436356	1	1	1	AOX55_RS03005	AOX55_RS03005 [53-64]		0	1325.65	High	High
	Checked	Identifying Node	PSM Ambiguity	Annotated Sequence	Modifications	# Proteins	Master Protein Accessions	Protein Accessions	# Missed Cleavages	Charge	DeltaScore	DeltaCn	Rank	Search Engine Rank
	FALSE	Sequest HT (A2)	Unambiguous	[R].HTSGIVcAPMPR.[D]	C7(Carbamidomethyl)	1	AOX55_RS03005	AOX55_RS03005	0	3	0.5064	0	1	1
High	Master Protein	AOX55_RS19735	[30S ribosomal protein S1]	0	321.591	52	27	105	27	568	62.5	5.22	362.74	27
Checked	Confidence	Modifications	Qvality PEP	Qvality q-value	# Protein Groups	# Proteins	# PSMs	Master Protein Accessions	Positions in Master Proteins	Modifications in Master Proteins	# Missed Cleavages	Theo. MH+ [Da]	Found in Sample: [S1] F1: Sample	Confidence (by Search Engine): Sequest HT
FALSE	High		7.86916e-05	4.74062e-05	1	1	1	AOX55_RS25720	AOX55_RS25720 [5-14]		0	1028.57	High	High
	Checked	Identifying Node	PSM Ambiguity	Annotated Sequence	Modifications	# Proteins	Master Protein Accessions	Protein Accessions	# Missed Cleavages	Charge	DeltaScore	DeltaCn	Rank	Search Engine Rank
	FALSE	Sequest HT (A2)	Unambiguous	[K].IEDAIAAVAR.[G]		1	AOX55_RS25720	AOX55_RS25720	0	2	0.4408	0	1	1
High	Master Protein	AOX55_RS06240	[30S ribosomal protein S10]	0	27.422	31	4	23	4	102	11.5	10.18	42.26	4
Checked	Confidence	Modifications	Qvality PEP	Qvality q-value	# Protein Groups	# Proteins	# PSMs	Master Protein Accessions	Positions in Master Proteins	Modifications in Master Proteins	# Missed Cleavages	Theo. MH+ [Da]	Found in Sample: [S1] F1: Sample	Confidence (by Search Engine): Sequest HT
FALSE	High		1.10233e-10	4.74062e-05	1	1	9	AOX55_RS19735	AOX55_RS19735 [478-489]		0	1443.76	High	High
	Checked	Identifying Node	PSM Ambiguity	Annotated Sequence	Modifications	# Proteins	Master Protein Accessions	Protein Accessions	# Missed Cleavages	Charge	DeltaScore	DeltaCn	Rank	Search Engine Rank
	FALSE	Sequest HT (A2)	Unambiguous	[K].LVNHEDITSFIR.[R]		1	AOX55_RS19735	AOX55_RS19735	0	3	0.5023	0	1	1
	FALSE	Sequest HT (A2)	Unambiguous	[K].LVNHEDITSFIR.[R]		1	AOX55_RS19735	AOX55_RS19735	0	2	0.5067	0	1	1
	FALSE	Sequest HT (A2)	Unambiguous	[K].LVNHEDITSFIR.[R]		1	AOX55_RS19735	AOX55_RS19735	0	2	0.781	0	1	1
	FALSE	Sequest HT (A2)	Unambiguous	[K].LVNHEDITSFIR.[R]		1	AOX55_RS19735	AOX55_RS19735	0	3	0.7441	0	1	1
	FALSE	Sequest HT (A2)	Unambiguous	[K].LVNHEDITSFIR.[R]		1	AOX55_RS19735	AOX55_RS19735	0	2	0.4245	0	1	1
	FALSE	Sequest HT (A2)	Unambiguous	[K].LVNHEDITSFIR.[R]		1	AOX55_RS19735	AOX55_RS19735	0	3	0.717	0	1	1
	FALSE	Sequest HT (A2)	Unambiguous	[K].LVNHEDITSFIR.[R]		1	AOX55_RS19735	AOX55_RS19735	0	2	0.7612	0	1	1
	FALSE	Sequest HT (A2)	Unambiguous	[K].LVNHEDITSFIR.[R]		1	AOX55_RS19735	AOX55_RS19735	0	3	0.7671	0	1	1
	FALSE	Sequest HT (A2)	Unambiguous	[K].LVNHEDITSFIR.[R]		1	AOX55_RS19735	AOX55_RS19735	0	2	0.4713	0	1	1
FALSE	High		7.28917e-09	4.74062e-05	1	1	4	AOX55_RS19735	AOX55_RS19735 [267-279]		0	1415.68	High	High
	Checked	Identifying Node	PSM Ambiguity	Annotated Sequence	Modifications	# Proteins	Master Protein Accessions	Protein Accessions	# Missed Cleavages	Charge	DeltaScore	DeltaCn	Rank	Search Engine Rank
	FALSE	Sequest HT (A2)	Unambiguous	[K].QLESDPWDGIGAK.[Y]		1	AOX55_RS19735	AOX55_RS19735	0	2	0.6646	0	1	1
	FALSE	Sequest HT (A2)	Unambiguous	[K].QLESDPWDGIGAK.[Y]		1	AOX55_RS19735	AOX55_RS19735	0	2	0.8278	0	1	1
	FALSE	Sequest HT (A2)	Unambiguous	[K].QLESDPWDGIGAK.[Y]		1	AOX55_RS19735	AOX55_RS19735	0	2	0.5931	0	1	1
	FALSE	Sequest HT (A2)	Unambiguous	[K].QLESDPWDGIGAK.[Y]		1	AOX55_RS19735	AOX55_RS19735	0	2	0.15	0	1	1
FALSE	High		3.01216e-12	4.74062e-05	1	1	8	AOX55_RS19735	AOX55_RS19735 [459-477]		0	1869.99	High	High
	Checked	Identifying Node	PSM Ambiguity	Annotated Sequence	Modifications	# Proteins	Master Protein Accessions	Protein Accessions	# Missed Cleavages	Charge	DeltaScore	DeltaCn	Rank	Search Engine Rank
	FALSE	Sequest HT (A2)	Unambiguous	[K].NAVVSAEVIGVNDGGIEVK.[L]		1	AOX55_RS19735	AOX55_RS19735	0	2	0.8042	0	1	1
	FALSE	Sequest HT (A2)	Unambiguous	[K].NAVVSAEVIGVNDGGIEVK.[L]		1	AOX55_RS19735	AOX55_RS19735	0	2	0.8011	0	1	1
	FALSE	Sequest HT (A2)	Unambiguous	[K].NAVVSAEVIGVNDGGIEVK.[L]		1	AOX55_RS19735	AOX55_RS19735	0	2	0.7307	0	1	1
	FALSE	Sequest HT (A2)	Unambiguous	[K].NAVVSAEVIGVNDGGIEVK.[L]		1	AOX55_RS19735	AOX55_RS19735	0	2	0.6667	0	1	1
	FALSE	Sequest HT (A2)	Unambiguous	[K].NAVVSAEVIGVNDGGIEVK.[L]		1	AOX55_RS19735	AOX55_RS19735	0	2	0.6657	0	1	1
	FALSE	Sequest HT (A2)	Unambiguous	[K].NAVVSAEVIGVNDGGIEVK.[L]		1	AOX55_RS19735	AOX55_RS19735	0	2	0.7162	0	1	1
	FALSE	Sequest HT (A2)	Unambiguous	[K].NAVVSAEVIGVNDGGIEVK.[L]		1	AOX55_RS19735	AOX55_RS19735	0	2	0.3399	0	1	1
	FALSE	Sequest HT (A2)	Unambiguous	[K].NAVVSAEVIGVNDGGIEVK.[L]		1	AOX55_RS19735	AOX55_RS19735	0	2	0.4968	0	1	1
FALSE	High		1.11959e-06	4.74062e-05	1	1	3	AOX55_RS19735	AOX55_RS19735 [81-92]		0	1271.7	High	High
	Checked	Identifying Node	PSM Ambiguity	Annotated Sequence	Modifications	# Proteins	Master Protein Accessions	Protein Accessions	# Missed Cleavages	Charge	DeltaScore	DeltaCn	Rank	Search Engine Rank
	FALSE	Sequest HT (A2)	Unambiguous	[R].IENALGEAVLSR.[E]		1	AOX55_RS19735	AOX55_RS19735	0	2	0.5748	0	1	1
	FALSE	Sequest HT (A2)	Unambiguous	[R].IENALGEAVLSR.[E]		1	AOX55_RS19735	AOX55_RS19735	0	2	0.7173	0	1	1
	FALSE	Sequest HT (A2)	Unambiguous	[R].IENALGEAVLSR.[E]		1	AOX55_RS19735	AOX55_RS19735	0	2	0.7192	0	1	1
FALSE	High		3.53044e-11	4.74062e-05	1	1	2	AOX55_RS19735	AOX55_RS19735 [327-345]		0	2071.12	High	High
	Checked	Identifying Node	PSM Ambiguity	Annotated Sequence	Modifications	# Proteins	Master Protein Accessions	Protein Accessions	# Missed Cleavages	Charge	DeltaScore	DeltaCn	Rank	Search Engine Rank
	FALSE	Sequest HT (A2)	Unambiguous	[K].ILSTSQEVDVVVLEVDPTK.[R]		1	AOX55_RS19735	AOX55_RS19735	0	3	0.6416	0	1	1
	FALSE	Sequest HT (A2)	Unambiguous	[K].ILSTSQEVDVVVLEVDPTK.[R]		1	AOX55_RS19735	AOX55_RS19735	0	2	0.7706	0	1	1
FALSE	High		6.39894e-12	4.74062e-05	1	1	1	AOX55_RS19735	AOX55_RS19735 [327-346]		1	2227.22	High	High
	Checked	Identifying Node	PSM Ambiguity	Annotated Sequence	Modifications	# Proteins	Master Protein Accessions	Protein Accessions	# Missed Cleavages	Charge	DeltaScore	DeltaCn	Rank	Search Engine Rank
	FALSE	Sequest HT (A2)	Unambiguous	[K].ILSTSQEVDVVVLEVDPTKR.[R]		1	AOX55_RS19735	AOX55_RS19735	1	3	0.7069	0	1	1
FALSE	High		1.64145e-07	4.74062e-05	1	1	2	AOX55_RS19735	AOX55_RS19735 [70-80]		0	1293.63	High	High
	Checked	Identifying Node	PSM Ambiguity	Annotated Sequence	Modifications	# Proteins	Master Protein Accessions	Protein Accessions	# Missed Cleavages	Charge	DeltaScore	DeltaCn	Rank	Search Engine Rank
	FALSE	Sequest HT (A2)	Unambiguous	[K].VGDEVEVYVER.[I]		1	AOX55_RS19735	AOX55_RS19735	0	2	0.8363	0	1	1
	FALSE	Sequest HT (A2)	Unambiguous	[K].VGDEVEVYVER.[I]		1	AOX55_RS19735	AOX55_RS19735	0	2	0.7937	0	1	1
FALSE	High		6.6004e-13	4.74062e-05	1	1	5	AOX55_RS19735	AOX55_RS19735 [234-248]		0	1648.9	High	High
	Checked	Identifying Node	PSM Ambiguity	Annotated Sequence	Modifications	# Proteins	Master Protein Accessions	Protein Accessions	# Missed Cleavages	Charge	DeltaScore	DeltaCn	Rank	Search Engine Rank
	FALSE	Sequest HT (A2)	Unambiguous	[R].VNHPSEILSIGQQVK.[V]		1	AOX55_RS19735	AOX55_RS19735	0	2	0.8208	0	1	1
	FALSE	Sequest HT (A2)	Unambiguous	[R].VNHPSEILSIGQQVK.[V]		1	AOX55_RS19735	AOX55_RS19735	0	3	0.6312	0	1	1
	FALSE	Sequest HT (A2)	Unambiguous	[R].VNHPSEILSIGQQVK.[V]		1	AOX55_RS19735	AOX55_RS19735	0	2	0.7488	0	1	1
	FALSE	Sequest HT (A2)	Unambiguous	[R].VNHPSEILSIGQQVK.[V]		1	AOX55_RS19735	AOX55_RS19735	0	3	0.6761	0	1	1
	FALSE	Sequest HT (A2)	Unambiguous	[R].VNHPSEILSIGQQVK.[V]		1	AOX55_RS19735	AOX55_RS19735	0	3	0.466	0	1	1
FALSE	High		4.72209e-13	4.74062e-05	1	1	4	AOX55_RS19735	AOX55_RS19735 [189-206]		0	1956.03	High	High
	Checked	Identifying Node	PSM Ambiguity	Annotated Sequence	Modifications	# Proteins	Master Protein Accessions	Protein Accessions	# Missed Cleavages	Charge	DeltaScore	DeltaCn	Rank	Search Engine Rank
	FALSE	Sequest HT (A2)	Unambiguous	[R].SEIVQNLEEGQVVEGVVK.[N]		1	AOX55_RS19735	AOX55_RS19735	0	2	0.8523	0	1	1
	FALSE	Sequest HT (A2)	Unambiguous	[R].SEIVQNLEEGQVVEGVVK.[N]		1	AOX55_RS19735	AOX55_RS19735	0	2	0.8443	0	1	1
	FALSE	Sequest HT (A2)	Unambiguous	[R].SEIVQNLEEGQVVEGVVK.[N]		1	AOX55_RS19735	AOX55_RS19735	0	2	0.8038	0	1	1
	FALSE	Sequest HT (A2)	Unambiguous	[R].SEIVQNLEEGQVVEGVVK.[N]		1	AOX55_RS19735	AOX55_RS19735	0	2	0.8626	0	1	1
FALSE	High		1.60412e-14	4.74062e-05	1	1	4	AOX55_RS19735	AOX55_RS19735 [354-378]		0	2732.31	High	High
	Checked	Identifying Node	PSM Ambiguity	Annotated Sequence	Modifications	# Proteins	Master Protein Accessions	Protein Accessions	# Missed Cleavages	Charge	DeltaScore	DeltaCn	Rank	Search Engine Rank
	FALSE	Sequest HT (A2)	Unambiguous	[K].QTLENPWQAFAHGHPAGTEVEGEVK.[N]		1	AOX55_RS19735	AOX55_RS19735	0	4	0.6719	0	1	1
	FALSE	Sequest HT (A2)	Unambiguous	[K].QTLENPWQAFAHGHPAGTEVEGEVK.[N]		1	AOX55_RS19735	AOX55_RS19735	0	3	0.6619	0	1	1
	FALSE	Sequest HT (A2)	Unambiguous	[K].QTLENPWQAFAHGHPAGTEVEGEVK.[N]		1	AOX55_RS19735	AOX55_RS19735	0	3	0.7568	0	1	1
	FALSE	Sequest HT (A2)	Unambiguous	[K].QTLENPWQAFAHGHPAGTEVEGEVK.[N]		1	AOX55_RS19735	AOX55_RS19735	0	4	0.7274	0	1	1
FALSE	High		1.43826e-13	4.74062e-05	1	1	6	AOX55_RS19735	AOX55_RS19735 [233-248]		1	1805	High	High
	Checked	Identifying Node	PSM Ambiguity	Annotated Sequence	Modifications	# Proteins	Master Protein Accessions	Protein Accessions	# Missed Cleavages	Charge	DeltaScore	DeltaCn	Rank	Search Engine Rank
	FALSE	Sequest HT (A2)	Unambiguous	[R].RVNHPSEILSIGQQVK.[V]		1	AOX55_RS19735	AOX55_RS19735	1	2	0.7171	0	1	1
	FALSE	Sequest HT (A2)	Unambiguous	[R].RVNHPSEILSIGQQVK.[V]		1	AOX55_RS19735	AOX55_RS19735	1	3	0.7667	0	1	1
	FALSE	Sequest HT (A2)	Unambiguous	[R].RVNHPSEILSIGQQVK.[V]		1	AOX55_RS19735	AOX55_RS19735	1	3	0.7368	0	1	1
	FALSE	Sequest HT (A2)	Unambiguous	[R].RVNHPSEILSIGQQVK.[V]		1	AOX55_RS19735	AOX55_RS19735	1	2	0.7692	0	1	1
	FALSE	Sequest HT (A2)	Unambiguous	[R].RVNHPSEILSIGQQVK.[V]		1	AOX55_RS19735	AOX55_RS19735	1	4	0.6066	0	1	1
	FALSE	Sequest HT (A2)	Unambiguous	[R].RVNHPSEILSIGQQVK.[V]		1	AOX55_RS19735	AOX55_RS19735	1	3	0.6813	0	1	1
FALSE	High		0.000102282	4.74062e-05	1	1	2	AOX55_RS19735	AOX55_RS19735 [22-31]		0	1066.54	High	High
	Checked	Identifying Node	PSM Ambiguity	Annotated Sequence	Modifications	# Proteins	Master Protein Accessions	Protein Accessions	# Missed Cleavages	Charge	DeltaScore	DeltaCn	Rank	Search Engine Rank
	FALSE	Sequest HT (A2)	Unambiguous	[K].TDLAEGYVAK.[G]		1	AOX55_RS19735	AOX55_RS19735	0	2	0.6361	0	1	1
	FALSE	Sequest HT (A2)	Unambiguous	[K].TDLAEGYVAK.[G]		1	AOX55_RS19735	AOX55_RS19735	0	2	0.7653	0	1	1
FALSE	High		0.000585238	4.74062e-05	1	1	3	AOX55_RS19735	AOX55_RS19735 [40-49]		0	1028.6	High	High
	Checked	Identifying Node	PSM Ambiguity	Annotated Sequence	Modifications	# Proteins	Master Protein Accessions	Protein Accessions	# Missed Cleavages	Charge	DeltaScore	DeltaCn	Rank	Search Engine Rank
	FALSE	Sequest HT (A2)	Unambiguous	[K].DVAIVDVGLK.[V]		1	AOX55_RS19735	AOX55_RS19735	0	2	0.5019	0	1	1
	FALSE	Sequest HT (A2)	Unambiguous	[K].DVAIVDVGLK.[V]		1	AOX55_RS19735	AOX55_RS19735	0	2	0.5124	0	1	1
	FALSE	Sequest HT (A2)	Unambiguous	[K].DVAIVDVGLK.[V]		1	AOX55_RS19735	AOX55_RS19735	0	2	0.5	0	1	1
FALSE	High		8.81234e-09	4.74062e-05	1	1	2	AOX55_RS19735	AOX55_RS19735 [40-53]		1	1469.83	High	High
	Checked	Identifying Node	PSM Ambiguity	Annotated Sequence	Modifications	# Proteins	Master Protein Accessions	Protein Accessions	# Missed Cleavages	Charge	DeltaScore	DeltaCn	Rank	Search Engine Rank
	FALSE	Sequest HT (A2)	Unambiguous	[K].DVAIVDVGLKVEGR.[V]		1	AOX55_RS19735	AOX55_RS19735	1	2	0.6077	0	1	1
	FALSE	Sequest HT (A2)	Unambiguous	[K].DVAIVDVGLKVEGR.[V]		1	AOX55_RS19735	AOX55_RS19735	1	3	0.5791	0	1	1
FALSE	High		1.18304e-13	4.74062e-05	1	1	4	AOX55_RS19735	AOX55_RS19735 [149-164]		0	1878.98	High	High
	Checked	Identifying Node	PSM Ambiguity	Annotated Sequence	Modifications	# Proteins	Master Protein Accessions	Protein Accessions	# Missed Cleavages	Charge	DeltaScore	DeltaCn	Rank	Search Engine Rank
	FALSE	Sequest HT (A2)	Unambiguous	[R].DVTPLMHNPQPFEILK.[M]		1	AOX55_RS19735	AOX55_RS19735	0	3	0.713	0	1	1
	FALSE	Sequest HT (A2)	Unambiguous	[R].DVTPLMHNPQPFEILK.[M]		1	AOX55_RS19735	AOX55_RS19735	0	3	0.7093	0	1	1
	FALSE	Sequest HT (A2)	Unambiguous	[R].DVTPLMHNPQPFEILK.[M]		1	AOX55_RS19735	AOX55_RS19735	0	2	0.7537	0	1	1
	FALSE	Sequest HT (A2)	Unambiguous	[R].DVTPLMHNPQPFEILK.[M]		1	AOX55_RS19735	AOX55_RS19735	0	2	0.5	0	1	1
FALSE	High	1xOxidation [M6]	1.75079e-08	4.74062e-05	1	1	7	AOX55_RS19735	AOX55_RS19735 [149-164]		0	1894.97	High	High
	Checked	Identifying Node	PSM Ambiguity	Annotated Sequence	Modifications	# Proteins	Master Protein Accessions	Protein Accessions	# Missed Cleavages	Charge	DeltaScore	DeltaCn	Rank	Search Engine Rank
	FALSE	Sequest HT (A2)	Unambiguous	[R].DVTPLmHNPQPFEILK.[M]	M6(Oxidation)	1	AOX55_RS19735	AOX55_RS19735	0	3	0.2441	0	1	1
	FALSE	Sequest HT (A2)	Unambiguous	[R].DVTPLmHNPQPFEILK.[M]	M6(Oxidation)	1	AOX55_RS19735	AOX55_RS19735	0	2	0.6767	0	1	1
	FALSE	Sequest HT (A2)	Unambiguous	[R].DVTPLmHNPQPFEILK.[M]	M6(Oxidation)	1	AOX55_RS19735	AOX55_RS19735	0	2	0.7355	0	1	1
	FALSE	Sequest HT (A2)	Unambiguous	[R].DVTPLmHNPQPFEILK.[M]	M6(Oxidation)	1	AOX55_RS19735	AOX55_RS19735	0	2	0.6008	0	1	1
	FALSE	Sequest HT (A2)	Unambiguous	[R].DVTPLmHNPQPFEILK.[M]	M6(Oxidation)	1	AOX55_RS19735	AOX55_RS19735	0	3	0.6696	0	1	1
	FALSE	Sequest HT (A2)	Unambiguous	[R].DVTPLmHNPQPFEILK.[M]	M6(Oxidation)	1	AOX55_RS19735	AOX55_RS19735	0	3	0.5904	0	1	1
	FALSE	Sequest HT (A2)	Unambiguous	[R].DVTPLmHNPQPFEILK.[M]	M6(Oxidation)	1	AOX55_RS19735	AOX55_RS19735	0	3	0.2283	0	1	1
FALSE	High		1.66917e-07	4.74062e-05	1	1	10	AOX55_RS19735	AOX55_RS19735 [9-21]		0	1455.7	High	High
	Checked	Identifying Node	PSM Ambiguity	Annotated Sequence	Modifications	# Proteins	Master Protein Accessions	Protein Accessions	# Missed Cleavages	Charge	DeltaScore	DeltaCn	Rank	Search Engine Rank
	FALSE	Sequest HT (A2)	Unambiguous	[R].DDFAALLEESFAK.[T]		1	AOX55_RS19735	AOX55_RS19735	0	2	0.8863	0	1	1
	FALSE	Sequest HT (A2)	Unambiguous	[R].DDFAALLEESFAK.[T]		1	AOX55_RS19735	AOX55_RS19735	0	2	0.8291	0	1	1
	FALSE	Sequest HT (A2)	Unambiguous	[R].DDFAALLEESFAK.[T]		1	AOX55_RS19735	AOX55_RS19735	0	2	0.7463	0	1	1
	FALSE	Sequest HT (A2)	Unambiguous	[R].DDFAALLEESFAK.[T]		1	AOX55_RS19735	AOX55_RS19735	0	2	0.8605	0	1	1
	FALSE	Sequest HT (A2)	Unambiguous	[R].DDFAALLEESFAK.[T]		1	AOX55_RS19735	AOX55_RS19735	0	2	0.8801	0	1	1
	FALSE	Sequest HT (A2)	Unambiguous	[R].DDFAALLEESFAK.[T]		1	AOX55_RS19735	AOX55_RS19735	0	2	0.8321	0	1	1
	FALSE	Sequest HT (A2)	Unambiguous	[R].DDFAALLEESFAK.[T]		1	AOX55_RS19735	AOX55_RS19735	0	2	0.7678	0	1	1
	FALSE	Sequest HT (A2)	Unambiguous	[R].DDFAALLEESFAK.[T]		1	AOX55_RS19735	AOX55_RS19735	0	2	0.8345	0	1	1
	FALSE	Sequest HT (A2)	Unambiguous	[R].DDFAALLEESFAK.[T]		1	AOX55_RS19735	AOX55_RS19735	0	2	0.7795	0	1	1
	FALSE	Sequest HT (A2)	Unambiguous	[R].DDFAALLEESFAK.[T]		1	AOX55_RS19735	AOX55_RS19735	0	2	0.8741	0	1	1
FALSE	High		3.25872e-05	4.74062e-05	1	1	2	AOX55_RS19735	AOX55_RS19735 [445-457]		0	1245.61	High	High
	Checked	Identifying Node	PSM Ambiguity	Annotated Sequence	Modifications	# Proteins	Master Protein Accessions	Protein Accessions	# Missed Cleavages	Charge	DeltaScore	DeltaCn	Rank	Search Engine Rank
	FALSE	Sequest HT (A2)	Unambiguous	[K].DAVGEAAASGELR.[K]		1	AOX55_RS19735	AOX55_RS19735	0	2	0.6037	0	1	1
	FALSE	Sequest HT (A2)	Unambiguous	[K].DAVGEAAASGELR.[K]		1	AOX55_RS19735	AOX55_RS19735	0	2	0.6634	0	1	1
FALSE	High		1.90368e-08	4.74062e-05	1	1	5	AOX55_RS19735	AOX55_RS19735 [445-458]		1	1373.7	High	High
	Checked	Identifying Node	PSM Ambiguity	Annotated Sequence	Modifications	# Proteins	Master Protein Accessions	Protein Accessions	# Missed Cleavages	Charge	DeltaScore	DeltaCn	Rank	Search Engine Rank
	FALSE	Sequest HT (A2)	Unambiguous	[K].DAVGEAAASGELRK.[N]		1	AOX55_RS19735	AOX55_RS19735	1	3	0.6726	0	1	1
	FALSE	Sequest HT (A2)	Unambiguous	[K].DAVGEAAASGELRK.[N]		1	AOX55_RS19735	AOX55_RS19735	1	2	0.8346	0	1	1
	FALSE	Sequest HT (A2)	Unambiguous	[K].DAVGEAAASGELRK.[N]		1	AOX55_RS19735	AOX55_RS19735	1	3	0.4345	0	1	1
	FALSE	Sequest HT (A2)	Unambiguous	[K].DAVGEAAASGELRK.[N]		1	AOX55_RS19735	AOX55_RS19735	1	2	0.8366	0	1	1
	FALSE	Sequest HT (A2)	Unambiguous	[K].DAVGEAAASGELRK.[N]		1	AOX55_RS19735	AOX55_RS19735	1	2	0.747	0	1	1
FALSE	High		3.23078e-13	4.74062e-05	1	1	6	AOX55_RS19735	AOX55_RS19735 [539-562]		0	2264.14	High	High
	Checked	Identifying Node	PSM Ambiguity	Annotated Sequence	Modifications	# Proteins	Master Protein Accessions	Protein Accessions	# Missed Cleavages	Charge	DeltaScore	DeltaCn	Rank	Search Engine Rank
	FALSE	Sequest HT (A2)	Unambiguous	[K].EAVAQFGSSDSGASLGDILGAALK.[N]		1	AOX55_RS19735	AOX55_RS19735	0	2	0.8004	0	1	1
	FALSE	Sequest HT (A2)	Unambiguous	[K].EAVAQFGSSDSGASLGDILGAALK.[N]		1	AOX55_RS19735	AOX55_RS19735	0	2	0.8799	0	1	1
	FALSE	Sequest HT (A2)	Unambiguous	[K].EAVAQFGSSDSGASLGDILGAALK.[N]		1	AOX55_RS19735	AOX55_RS19735	0	2	0.7032	0	1	1
	FALSE	Sequest HT (A2)	Unambiguous	[K].EAVAQFGSSDSGASLGDILGAALK.[N]		1	AOX55_RS19735	AOX55_RS19735	0	2	0.6725	0	1	1
	FALSE	Sequest HT (A2)	Unambiguous	[K].EAVAQFGSSDSGASLGDILGAALK.[N]		1	AOX55_RS19735	AOX55_RS19735	0	2	0.7632	0	1	1
	FALSE	Sequest HT (A2)	Unambiguous	[K].EAVAQFGSSDSGASLGDILGAALK.[N]		1	AOX55_RS19735	AOX55_RS19735	0	2	0.7422	0	1	1
FALSE	High		0.000240074	4.74062e-05	1	1	2	AOX55_RS19735	AOX55_RS19735 [423-432]		0	1086.6	High	High
	Checked	Identifying Node	PSM Ambiguity	Annotated Sequence	Modifications	# Proteins	Master Protein Accessions	Protein Accessions	# Missed Cleavages	Charge	DeltaScore	DeltaCn	Rank	Search Engine Rank
	FALSE	Sequest HT (A2)	Unambiguous	[R].AVVLDVDVEK.[E]		1	AOX55_RS19735	AOX55_RS19735	0	2	0.5428	0	1	1
	FALSE	Sequest HT (A2)	Unambiguous	[R].AVVLDVDVEK.[E]		1	AOX55_RS19735	AOX55_RS19735	0	2	0.5892	0	1	1
FALSE	High		0.000622162	4.74062e-05	1	1	1	AOX55_RS19735	AOX55_RS19735 [531-538]		0	902.483	High	High
	Checked	Identifying Node	PSM Ambiguity	Annotated Sequence	Modifications	# Proteins	Master Protein Accessions	Protein Accessions	# Missed Cleavages	Charge	DeltaScore	DeltaCn	Rank	Search Engine Rank
	FALSE	Sequest HT (A2)	Unambiguous	[K].ALEIAEEK.[E]		1	AOX55_RS19735	AOX55_RS19735	0	2	0.5338	0	1	1
FALSE	High		6.30512e-16	4.74062e-05	1	1	3	AOX55_RS19735	AOX55_RS19735 [458-477]		1	1998.09	High	High
	Checked	Identifying Node	PSM Ambiguity	Annotated Sequence	Modifications	# Proteins	Master Protein Accessions	Protein Accessions	# Missed Cleavages	Charge	DeltaScore	DeltaCn	Rank	Search Engine Rank
	FALSE	Sequest HT (A2)	Unambiguous	[R].KNAVVSAEVIGVNDGGIEVK.[L]		1	AOX55_RS19735	AOX55_RS19735	1	3	0.7376	0	1	1
	FALSE	Sequest HT (A2)	Unambiguous	[R].KNAVVSAEVIGVNDGGIEVK.[L]		1	AOX55_RS19735	AOX55_RS19735	1	2	0.826	0	1	1
	FALSE	Sequest HT (A2)	Unambiguous	[R].KNAVVSAEVIGVNDGGIEVK.[L]		1	AOX55_RS19735	AOX55_RS19735	1	3	0.7859	0	1	1
FALSE	High		5.56794e-05	4.74062e-05	1	1	3	AOX55_RS19735	AOX55_RS19735 [524-530]		1	829.551	High	High
	Checked	Identifying Node	PSM Ambiguity	Annotated Sequence	Modifications	# Proteins	Master Protein Accessions	Protein Accessions	# Missed Cleavages	Charge	DeltaScore	DeltaCn	Rank	Search Engine Rank
	FALSE	Sequest HT (A2)	Unambiguous	[R].KIQLSIK.[A]		1	AOX55_RS19735	AOX55_RS19735	1	2	0.6038	0	1	1
	FALSE	Sequest HT (A2)	Unambiguous	[R].KIQLSIK.[A]		1	AOX55_RS19735	AOX55_RS19735	1	2	0.6705	0	1	1
	FALSE	Sequest HT (A2)	Unambiguous	[R].KIQLSIK.[A]		1	AOX55_RS19735	AOX55_RS19735	1	2	0.625	0	1	1
FALSE	High		5.64921e-06	4.74062e-05	1	1	2	AOX55_RS19735	AOX55_RS19735 [505-514]		0	1077.57	High	High
	Checked	Identifying Node	PSM Ambiguity	Annotated Sequence	Modifications	# Proteins	Master Protein Accessions	Protein Accessions	# Missed Cleavages	Charge	DeltaScore	DeltaCn	Rank	Search Engine Rank
	FALSE	Sequest HT (A2)	Unambiguous	[R].FSVGQVVDAR.[V]		1	AOX55_RS19735	AOX55_RS19735	0	2	0.705	0	1	1
	FALSE	Sequest HT (A2)	Unambiguous	[R].FSVGQVVDAR.[V]		1	AOX55_RS19735	AOX55_RS19735	0	2	0.7302	0	1	1
FALSE	High		0.0019707	0.000149991	1	1	1	AOX55_RS19735	AOX55_RS19735 [140-148]		0	1083.63	High	High
	Checked	Identifying Node	PSM Ambiguity	Annotated Sequence	Modifications	# Proteins	Master Protein Accessions	Protein Accessions	# Missed Cleavages	Charge	DeltaScore	DeltaCn	Rank	Search Engine Rank
	FALSE	Sequest HT (A2)	Unambiguous	[R].SQVDIRPIR.[D]		1	AOX55_RS19735	AOX55_RS19735	0	2	0.4142	0	1	1
FALSE	High		0.0145855	0.000696121	1	1	3	AOX55_RS19735	AOX55_RS19735 [32-39]		0	830.498	High	High
	Checked	Identifying Node	PSM Ambiguity	Annotated Sequence	Modifications	# Proteins	Master Protein Accessions	Protein Accessions	# Missed Cleavages	Charge	DeltaScore	DeltaCn	Rank	Search Engine Rank
	FALSE	Sequest HT (A2)	Unambiguous	[K].GVITAIEK.[D]		1	AOX55_RS19735	AOX55_RS19735	0	2	0.0885	0	1	1
	FALSE	Sequest HT (A2)	Unambiguous	[K].GVITAIEK.[D]		1	AOX55_RS19735	AOX55_RS19735	0	2	0.3529	0	1	1
	FALSE	Sequest HT (A2)	Unambiguous	[K].GVITAIEK.[D]		1	AOX55_RS19735	AOX55_RS19735	0	2	0.4356	0	1	1
FALSE	High		0.0201048	0.00104985	1	1	1	AOX55_RS19735	AOX55_RS19735 [347-353]; [434-440]		1	786.52	High	High
	Checked	Identifying Node	PSM Ambiguity	Annotated Sequence	Modifications	# Proteins	Master Protein Accessions	Protein Accessions	# Missed Cleavages	Charge	DeltaScore	DeltaCn	Rank	Search Engine Rank
	FALSE	Sequest HT (A2)	Unambiguous	[RE].RISLGLK.[Q]		1	AOX55_RS19735	AOX55_RS19735	1	2	0.2837	0	1	1
High	Master Protein	AOX55_RS06360	[30S ribosomal protein S11]	0	115.098	61	6	25	6	129	13.9	10.71	107.43	6
Checked	Confidence	Modifications	Qvality PEP	Qvality q-value	# Protein Groups	# Proteins	# PSMs	Master Protein Accessions	Positions in Master Proteins	Modifications in Master Proteins	# Missed Cleavages	Theo. MH+ [Da]	Found in Sample: [S1] F1: Sample	Confidence (by Search Engine): Sequest HT
FALSE	High		1.90957e-09	4.74062e-05	1	1	12	AOX55_RS06240	AOX55_RS06240 [73-89]		0	1869	High	High
	Checked	Identifying Node	PSM Ambiguity	Annotated Sequence	Modifications	# Proteins	Master Protein Accessions	Protein Accessions	# Missed Cleavages	Charge	DeltaScore	DeltaCn	Rank	Search Engine Rank
	FALSE	Sequest HT (A2)	Unambiguous	[R].LLDIVDPTPQTVDALMK.[L]		1	AOX55_RS06240	AOX55_RS06240	0	2	0.3608	0	1	1
	FALSE	Sequest HT (A2)	Unambiguous	[R].LLDIVDPTPQTVDALMK.[L]		1	AOX55_RS06240	AOX55_RS06240	0	2	0.5	0	1	1
	FALSE	Sequest HT (A2)	Unambiguous	[R].LLDIVDPTPQTVDALMK.[L]		1	AOX55_RS06240	AOX55_RS06240	0	2	0.5991	0	1	1
	FALSE	Sequest HT (A2)	Unambiguous	[R].LLDIVDPTPQTVDALMK.[L]		1	AOX55_RS06240	AOX55_RS06240	0	2	0.598	0	1	1
	FALSE	Sequest HT (A2)	Unambiguous	[R].LLDIVDPTPQTVDALMK.[L]		1	AOX55_RS06240	AOX55_RS06240	0	2	0.5603	0	1	1
	FALSE	Sequest HT (A2)	Unambiguous	[R].LLDIVDPTPQTVDALMK.[L]		1	AOX55_RS06240	AOX55_RS06240	0	2	0.564	0	1	1
	FALSE	Sequest HT (A2)	Unambiguous	[R].LLDIVDPTPQTVDALMK.[L]		1	AOX55_RS06240	AOX55_RS06240	0	2	0.4764	0	1	1
	FALSE	Sequest HT (A2)	Unambiguous	[R].LLDIVDPTPQTVDALMK.[L]		1	AOX55_RS06240	AOX55_RS06240	0	2	0.6228	0	1	1
	FALSE	Sequest HT (A2)	Unambiguous	[R].LLDIVDPTPQTVDALMK.[L]		1	AOX55_RS06240	AOX55_RS06240	0	2	0.5195	0	1	1
	FALSE	Sequest HT (A2)	Unambiguous	[R].LLDIVDPTPQTVDALMK.[L]		1	AOX55_RS06240	AOX55_RS06240	0	2	0.5496	0	1	1
	FALSE	Sequest HT (A2)	Unambiguous	[R].LLDIVDPTPQTVDALMK.[L]		1	AOX55_RS06240	AOX55_RS06240	0	2	0.6962	0	1	1
	FALSE	Sequest HT (A2)	Unambiguous	[R].LLDIVDPTPQTVDALMK.[L]		1	AOX55_RS06240	AOX55_RS06240	0	2	0.5	0	1	1
FALSE	High	1xOxidation [M16]	4.67568e-08	4.74062e-05	1	1	2	AOX55_RS06240	AOX55_RS06240 [73-89]		0	1885	High	High
	Checked	Identifying Node	PSM Ambiguity	Annotated Sequence	Modifications	# Proteins	Master Protein Accessions	Protein Accessions	# Missed Cleavages	Charge	DeltaScore	DeltaCn	Rank	Search Engine Rank
	FALSE	Sequest HT (A2)	Unambiguous	[R].LLDIVDPTPQTVDALmK.[L]	M16(Oxidation)	1	AOX55_RS06240	AOX55_RS06240	0	2	0.7238	0	1	1
	FALSE	Sequest HT (A2)	Unambiguous	[R].LLDIVDPTPQTVDALmK.[L]	M16(Oxidation)	1	AOX55_RS06240	AOX55_RS06240	0	2	0.6965	0	1	1
FALSE	High		0.00019642	4.74062e-05	1	1	1	AOX55_RS06240	AOX55_RS06240 [72-89]		1	2025.1	High	High
	Checked	Identifying Node	PSM Ambiguity	Annotated Sequence	Modifications	# Proteins	Master Protein Accessions	Protein Accessions	# Missed Cleavages	Charge	DeltaScore	DeltaCn	Rank	Search Engine Rank
	FALSE	Sequest HT (A2)	Unambiguous	[K].RLLDIVDPTPQTVDALMK.[L]		1	AOX55_RS06240	AOX55_RS06240	1	3	0.5483	0	1	1
FALSE	High		0.00831647	0.000531341	1	1	2	AOX55_RS06240	AOX55_RS06240 [63-68]		0	839.372	High	High
	Checked	Identifying Node	PSM Ambiguity	Annotated Sequence	Modifications	# Proteins	Master Protein Accessions	Protein Accessions	# Missed Cleavages	Charge	DeltaScore	DeltaCn	Rank	Search Engine Rank
	FALSE	Sequest HT (A2)	Unambiguous	[R].EQFEMR.[T]		1	AOX55_RS06240	AOX55_RS06240	0	2	0.4129	0	1	1
	FALSE	Sequest HT (A2)	Unambiguous	[R].EQFEMR.[T]		1	AOX55_RS06240	AOX55_RS06240	0	2	0.3373	0	1	1
FALSE	High		0.0116327	0.000608535	1	1	4	AOX55_RS06240	AOX55_RS06240 [38-45]		0	836.499	High	High
	Checked	Identifying Node	PSM Ambiguity	Annotated Sequence	Modifications	# Proteins	Master Protein Accessions	Protein Accessions	# Missed Cleavages	Charge	DeltaScore	DeltaCn	Rank	Search Engine Rank
	FALSE	Sequest HT (A2)	Unambiguous	[R].GPVPLPTR.[I]		1	AOX55_RS06240	AOX55_RS06240	0	2	0.3707	0	1	1
	FALSE	Sequest HT (A2)	Unambiguous	[R].GPVPLPTR.[I]		1	AOX55_RS06240	AOX55_RS06240	0	2	0.5166	0	1	1
	FALSE	Sequest HT (A2)	Unambiguous	[R].GPVPLPTR.[I]		1	AOX55_RS06240	AOX55_RS06240	0	2	0.7755	0	1	1
	FALSE	Sequest HT (A2)	Unambiguous	[R].GPVPLPTR.[I]		1	AOX55_RS06240	AOX55_RS06240	0	2	0.8919	0	1	1
FALSE	High	1xOxidation [M5]	0.0279044	0.00104985	1	1	2	AOX55_RS06240	AOX55_RS06240 [63-68]		0	855.367	High	High
	Checked	Identifying Node	PSM Ambiguity	Annotated Sequence	Modifications	# Proteins	Master Protein Accessions	Protein Accessions	# Missed Cleavages	Charge	DeltaScore	DeltaCn	Rank	Search Engine Rank
	FALSE	Sequest HT (A2)	Unambiguous	[R].EQFEmR.[T]	M5(Oxidation)	1	AOX55_RS06240	AOX55_RS06240	0	2	0.2353	0	1	1
	FALSE	Sequest HT (A2)	Unambiguous	[R].EQFEmR.[T]	M5(Oxidation)	1	AOX55_RS06240	AOX55_RS06240	0	2	0.3043	0	1	1
High	Master Protein	AOX55_RS06220	[30S ribosomal protein S12]	0	74.793	46	6	18	6	123	14	11.49	64.72	6
Checked	Confidence	Modifications	Qvality PEP	Qvality q-value	# Protein Groups	# Proteins	# PSMs	Master Protein Accessions	Positions in Master Proteins	Modifications in Master Proteins	# Missed Cleavages	Theo. MH+ [Da]	Found in Sample: [S1] F1: Sample	Confidence (by Search Engine): Sequest HT
FALSE	High		3.31196e-12	4.74062e-05	1	1	2	AOX55_RS06360	AOX55_RS06360 [15-50]		0	3648.77	High	High
	Checked	Identifying Node	PSM Ambiguity	Annotated Sequence	Modifications	# Proteins	Master Protein Accessions	Protein Accessions	# Missed Cleavages	Charge	DeltaScore	DeltaCn	Rank	Search Engine Rank
	FALSE	Sequest HT (A2)	Unambiguous	[K].NITSGVAHVNSSFNNTMITITDAQGNAIAWSSAGAK.[G]		1	AOX55_RS06360	AOX55_RS06360	0	3	0.7313	0	1	1
	FALSE	Sequest HT (A2)	Unambiguous	[K].NITSGVAHVNSSFNNTMITITDAQGNAIAWSSAGAK.[G]		1	AOX55_RS06360	AOX55_RS06360	0	3	0.765	0	1	1
FALSE	High	1xOxidation [M17]	3.73759e-15	4.74062e-05	1	1	1	AOX55_RS06360	AOX55_RS06360 [15-50]		0	3664.77	High	High
	Checked	Identifying Node	PSM Ambiguity	Annotated Sequence	Modifications	# Proteins	Master Protein Accessions	Protein Accessions	# Missed Cleavages	Charge	DeltaScore	DeltaCn	Rank	Search Engine Rank
	FALSE	Sequest HT (A2)	Unambiguous	[K].NITSGVAHVNSSFNNTmITITDAQGNAIAWSSAGAK.[G]	M17(Oxidation)	1	AOX55_RS06360	AOX55_RS06360	0	3	0.8657	0	1	1
FALSE	High	1xCarbamidomethyl [C14]	1.33212e-15	4.74062e-05	1	1	4	AOX55_RS06360	AOX55_RS06360 [57-72]		1	1707.84	High	High
	Checked	Identifying Node	PSM Ambiguity	Annotated Sequence	Modifications	# Proteins	Master Protein Accessions	Protein Accessions	# Missed Cleavages	Charge	DeltaScore	DeltaCn	Rank	Search Engine Rank
	FALSE	Sequest HT (A2)	Unambiguous	[R].KSTPFAAQIAAEDcAK.[K]	C14(Carbamidomethyl)	1	AOX55_RS06360	AOX55_RS06360	1	2	0.8058	0	1	1
	FALSE	Sequest HT (A2)	Unambiguous	[R].KSTPFAAQIAAEDcAK.[K]	C14(Carbamidomethyl)	1	AOX55_RS06360	AOX55_RS06360	1	3	0.7747	0	1	1
	FALSE	Sequest HT (A2)	Unambiguous	[R].KSTPFAAQIAAEDcAK.[K]	C14(Carbamidomethyl)	1	AOX55_RS06360	AOX55_RS06360	1	2	0.8054	0	1	1
	FALSE	Sequest HT (A2)	Unambiguous	[R].KSTPFAAQIAAEDcAK.[K]	C14(Carbamidomethyl)	1	AOX55_RS06360	AOX55_RS06360	1	3	0.8082	0	1	1
FALSE	High	1xCarbamidomethyl [C7]	8.02953e-06	4.74062e-05	1	1	2	AOX55_RS06360	AOX55_RS06360 [81-93]		0	1346.64	High	High
	Checked	Identifying Node	PSM Ambiguity	Annotated Sequence	Modifications	# Proteins	Master Protein Accessions	Protein Accessions	# Missed Cleavages	Charge	DeltaScore	DeltaCn	Rank	Search Engine Rank
	FALSE	Sequest HT (A2)	Unambiguous	[K].SLEVEVcGPGSGR.[E]	C7(Carbamidomethyl)	1	AOX55_RS06360	AOX55_RS06360	0	2	0.8268	0	1	1
	FALSE	Sequest HT (A2)	Unambiguous	[K].SLEVEVcGPGSGR.[E]	C7(Carbamidomethyl)	1	AOX55_RS06360	AOX55_RS06360	0	2	0.6647	0	1	1
FALSE	High	1xCarbamidomethyl [C13]	6.74129e-09	4.74062e-05	1	1	4	AOX55_RS06360	AOX55_RS06360 [58-72]		0	1579.74	High	High
	Checked	Identifying Node	PSM Ambiguity	Annotated Sequence	Modifications	# Proteins	Master Protein Accessions	Protein Accessions	# Missed Cleavages	Charge	DeltaScore	DeltaCn	Rank	Search Engine Rank
	FALSE	Sequest HT (A2)	Unambiguous	[K].STPFAAQIAAEDcAK.[K]	C13(Carbamidomethyl)	1	AOX55_RS06360	AOX55_RS06360	0	2	0.8238	0	1	1
	FALSE	Sequest HT (A2)	Unambiguous	[K].STPFAAQIAAEDcAK.[K]	C13(Carbamidomethyl)	1	AOX55_RS06360	AOX55_RS06360	0	2	0.8557	0	1	1
	FALSE	Sequest HT (A2)	Unambiguous	[K].STPFAAQIAAEDcAK.[K]	C13(Carbamidomethyl)	1	AOX55_RS06360	AOX55_RS06360	0	2	0.8411	0	1	1
	FALSE	Sequest HT (A2)	Unambiguous	[K].STPFAAQIAAEDcAK.[K]	C13(Carbamidomethyl)	1	AOX55_RS06360	AOX55_RS06360	0	2	0.6655	0	1	1
FALSE	High		2.27454e-06	4.74062e-05	1	1	3	AOX55_RS06360	AOX55_RS06360 [99-111]		0	1378.75	High	High
	Checked	Identifying Node	PSM Ambiguity	Annotated Sequence	Modifications	# Proteins	Master Protein Accessions	Protein Accessions	# Missed Cleavages	Charge	DeltaScore	DeltaCn	Rank	Search Engine Rank
	FALSE	Sequest HT (A2)	Unambiguous	[R].ALQAAGFMITSIR.[D]		1	AOX55_RS06360	AOX55_RS06360	0	2	0.8517	0	1	1
	FALSE	Sequest HT (A2)	Unambiguous	[R].ALQAAGFMITSIR.[D]		1	AOX55_RS06360	AOX55_RS06360	0	2	0.8229	0	1	1
	FALSE	Sequest HT (A2)	Unambiguous	[R].ALQAAGFMITSIR.[D]		1	AOX55_RS06360	AOX55_RS06360	0	2	0.5543	0	1	1
FALSE	High	1xOxidation [M8]	1.74539e-07	4.74062e-05	1	1	6	AOX55_RS06360	AOX55_RS06360 [99-111]		0	1394.75	High	High
	Checked	Identifying Node	PSM Ambiguity	Annotated Sequence	Modifications	# Proteins	Master Protein Accessions	Protein Accessions	# Missed Cleavages	Charge	DeltaScore	DeltaCn	Rank	Search Engine Rank
	FALSE	Sequest HT (A2)	Unambiguous	[R].ALQAAGFmITSIR.[D]	M8(Oxidation)	1	AOX55_RS06360	AOX55_RS06360	0	2	0.6341	0	1	1
	FALSE	Sequest HT (A2)	Unambiguous	[R].ALQAAGFmITSIR.[D]	M8(Oxidation)	1	AOX55_RS06360	AOX55_RS06360	0	2	0.4158	0	1	1
	FALSE	Sequest HT (A2)	Unambiguous	[R].ALQAAGFmITSIR.[D]	M8(Oxidation)	1	AOX55_RS06360	AOX55_RS06360	0	2	0.6764	0	1	1
	FALSE	Sequest HT (A2)	Unambiguous	[R].ALQAAGFmITSIR.[D]	M8(Oxidation)	1	AOX55_RS06360	AOX55_RS06360	0	2	0.6273	0	1	1
	FALSE	Sequest HT (A2)	Unambiguous	[R].ALQAAGFmITSIR.[D]	M8(Oxidation)	1	AOX55_RS06360	AOX55_RS06360	0	2	0.6406	0	1	1
	FALSE	Sequest HT (A2)	Unambiguous	[R].ALQAAGFmITSIR.[D]	M8(Oxidation)	1	AOX55_RS06360	AOX55_RS06360	0	2	0.3043	0	1	1
FALSE	High	1xOxidation [M18]	1.92257e-13	4.74062e-05	1	1	1	AOX55_RS06360	AOX55_RS06360 [14-50]		1	3792.86	High	High
	Checked	Identifying Node	PSM Ambiguity	Annotated Sequence	Modifications	# Proteins	Master Protein Accessions	Protein Accessions	# Missed Cleavages	Charge	DeltaScore	DeltaCn	Rank	Search Engine Rank
	FALSE	Sequest HT (A2)	Unambiguous	[R].KNITSGVAHVNSSFNNTmITITDAQGNAIAWSSAGAK.[G]	M18(Oxidation)	1	AOX55_RS06360	AOX55_RS06360	1	4	0.6914	0	1	1
FALSE	High		1.04374e-14	4.74062e-05	1	1	2	AOX55_RS06360	AOX55_RS06360 [14-50]		1	3776.87	High	High
	Checked	Identifying Node	PSM Ambiguity	Annotated Sequence	Modifications	# Proteins	Master Protein Accessions	Protein Accessions	# Missed Cleavages	Charge	DeltaScore	DeltaCn	Rank	Search Engine Rank
	FALSE	Sequest HT (A2)	Unambiguous	[R].KNITSGVAHVNSSFNNTMITITDAQGNAIAWSSAGAK.[G]		1	AOX55_RS06360	AOX55_RS06360	1	4	0.7176	0	1	1
	FALSE	Sequest HT (A2)	Unambiguous	[R].KNITSGVAHVNSSFNNTMITITDAQGNAIAWSSAGAK.[G]		1	AOX55_RS06360	AOX55_RS06360	1	3	0.8298	0	1	1
High	Master Protein	AOX55_RS06355	[30S ribosomal protein S13]	0	88.464	53	9	28	9	122	13.8	10.92	86.09	9
Checked	Confidence	Modifications	Qvality PEP	Qvality q-value	# Protein Groups	# Proteins	# PSMs	Master Protein Accessions	Positions in Master Proteins	Modifications in Master Proteins	# Missed Cleavages	Theo. MH+ [Da]	Found in Sample: [S1] F1: Sample	Confidence (by Search Engine): Sequest HT
FALSE	High		7.32055e-14	4.74062e-05	1	1	3	AOX55_RS06220	AOX55_RS06220 [57-83]		0	3009.53	High	High
	Checked	Identifying Node	PSM Ambiguity	Annotated Sequence	Modifications	# Proteins	Master Protein Accessions	Protein Accessions	# Missed Cleavages	Charge	DeltaScore	DeltaCn	Rank	Search Engine Rank
	FALSE	Sequest HT (A2)	Unambiguous	[R].LTNGFEVIGYIPGEGHNLQEHSVVMIR.[G]		1	AOX55_RS06220	AOX55_RS06220	0	3	0.7038	0	1	1
	FALSE	Sequest HT (A2)	Unambiguous	[R].LTNGFEVIGYIPGEGHNLQEHSVVMIR.[G]		1	AOX55_RS06220	AOX55_RS06220	0	4	0.7798	0	1	1
	FALSE	Sequest HT (A2)	Unambiguous	[R].LTNGFEVIGYIPGEGHNLQEHSVVMIR.[G]		1	AOX55_RS06220	AOX55_RS06220	0	4	0.7608	0	1	1
FALSE	High	1xOxidation [M25]	1.39006e-11	4.74062e-05	1	1	3	AOX55_RS06220	AOX55_RS06220 [57-83]		0	3025.52	High	High
	Checked	Identifying Node	PSM Ambiguity	Annotated Sequence	Modifications	# Proteins	Master Protein Accessions	Protein Accessions	# Missed Cleavages	Charge	DeltaScore	DeltaCn	Rank	Search Engine Rank
	FALSE	Sequest HT (A2)	Unambiguous	[R].LTNGFEVIGYIPGEGHNLQEHSVVmIR.[G]	M25(Oxidation)	1	AOX55_RS06220	AOX55_RS06220	0	4	0.4257	0	1	1
	FALSE	Sequest HT (A2)	Unambiguous	[R].LTNGFEVIGYIPGEGHNLQEHSVVmIR.[G]	M25(Oxidation)	1	AOX55_RS06220	AOX55_RS06220	0	4	0.5147	0	1	1
	FALSE	Sequest HT (A2)	Unambiguous	[R].LTNGFEVIGYIPGEGHNLQEHSVVmIR.[G]	M25(Oxidation)	1	AOX55_RS06220	AOX55_RS06220	0	3	0.6617	0	1	1
FALSE	High		7.03158e-10	4.74062e-05	1	1	5	AOX55_RS06220	AOX55_RS06220 [19-31]		2	1521.85	High	High
	Checked	Identifying Node	PSM Ambiguity	Annotated Sequence	Modifications	# Proteins	Master Protein Accessions	Protein Accessions	# Missed Cleavages	Charge	DeltaScore	DeltaCn	Rank	Search Engine Rank
	FALSE	Sequest HT (A2)	Unambiguous	[R].NKVPALQENPQKR.[G]		1	AOX55_RS06220	AOX55_RS06220	2	3	0.7074	0	1	1
	FALSE	Sequest HT (A2)	Unambiguous	[R].NKVPALQENPQKR.[G]		1	AOX55_RS06220	AOX55_RS06220	2	3	0.6806	0	1	1
	FALSE	Sequest HT (A2)	Unambiguous	[R].NKVPALQENPQKR.[G]		1	AOX55_RS06220	AOX55_RS06220	2	3	0.7002	0	1	1
	FALSE	Sequest HT (A2)	Unambiguous	[R].NKVPALQENPQKR.[G]		1	AOX55_RS06220	AOX55_RS06220	2	3	0.4215	0	1	1
	FALSE	Sequest HT (A2)	Unambiguous	[R].NKVPALQENPQKR.[G]		1	AOX55_RS06220	AOX55_RS06220	2	4	0.2941	0	1	1
FALSE	High		1.6142e-07	4.74062e-05	1	1	2	AOX55_RS06220	AOX55_RS06220 [21-31]		1	1279.71	High	High
	Checked	Identifying Node	PSM Ambiguity	Annotated Sequence	Modifications	# Proteins	Master Protein Accessions	Protein Accessions	# Missed Cleavages	Charge	DeltaScore	DeltaCn	Rank	Search Engine Rank
	FALSE	Sequest HT (A2)	Unambiguous	[K].VPALQENPQKR.[G]		1	AOX55_RS06220	AOX55_RS06220	1	3	0.6951	0	1	1
	FALSE	Sequest HT (A2)	Unambiguous	[K].VPALQENPQKR.[G]		1	AOX55_RS06220	AOX55_RS06220	1	3	0.7547	0	1	1
FALSE	High		0.000208843	4.74062e-05	1	1	2	AOX55_RS06220	AOX55_RS06220 [100-108]		0	916.51	High	High
	Checked	Identifying Node	PSM Ambiguity	Annotated Sequence	Modifications	# Proteins	Master Protein Accessions	Protein Accessions	# Missed Cleavages	Charge	DeltaScore	DeltaCn	Rank	Search Engine Rank
	FALSE	Sequest HT (A2)	Unambiguous	[R].GVLDTQGVK.[N]		1	AOX55_RS06220	AOX55_RS06220	0	2	0.6525	0	1	1
	FALSE	Sequest HT (A2)	Unambiguous	[R].GVLDTQGVK.[N]		1	AOX55_RS06220	AOX55_RS06220	0	2	0.4862	0	1	1
FALSE	High		0.00770773	0.000531341	1	1	1	AOX55_RS06220	AOX55_RS06220 [19-30]		1	1365.75	High	High
	Checked	Identifying Node	PSM Ambiguity	Annotated Sequence	Modifications	# Proteins	Master Protein Accessions	Protein Accessions	# Missed Cleavages	Charge	DeltaScore	DeltaCn	Rank	Search Engine Rank
	FALSE	Sequest HT (A2)	Unambiguous	[R].NKVPALQENPQK.[R]		1	AOX55_RS06220	AOX55_RS06220	1	2	0.6289	0	1	1
FALSE	High		0.0318048	0.0012254	1	1	2	AOX55_RS06220	AOX55_RS06220 [87-94]		1	883.536	High	High
	Checked	Identifying Node	PSM Ambiguity	Annotated Sequence	Modifications	# Proteins	Master Protein Accessions	Protein Accessions	# Missed Cleavages	Charge	DeltaScore	DeltaCn	Rank	Search Engine Rank
	FALSE	Sequest HT (A2)	Unambiguous	[R].VKDLPGVR.[Y]		1	AOX55_RS06220	AOX55_RS06220	1	2	0.3371	0	1	1
	FALSE	Sequest HT (A2)	Unambiguous	[R].VKDLPGVR.[Y]		1	AOX55_RS06220	AOX55_RS06220	1	2	0.3925	0	1	1
High	Master Protein	AOX55_RS06310	[30S ribosomal protein S14]	0	21.881	26	2	8	2	101	11.5	11.6	21.09	2
Checked	Confidence	Modifications	Qvality PEP	Qvality q-value	# Protein Groups	# Proteins	# PSMs	Master Protein Accessions	Positions in Master Proteins	Modifications in Master Proteins	# Missed Cleavages	Theo. MH+ [Da]	Found in Sample: [S1] F1: Sample	Confidence (by Search Engine): Sequest HT
FALSE	High		4.09647e-05	4.74062e-05	1	1	1	AOX55_RS06355	AOX55_RS06355 [4-13]		0	983.588	High	High
	Checked	Identifying Node	PSM Ambiguity	Annotated Sequence	Modifications	# Proteins	Master Protein Accessions	Protein Accessions	# Missed Cleavages	Charge	DeltaScore	DeltaCn	Rank	Search Engine Rank
	FALSE	Sequest HT (A2)	Unambiguous	[R].IAGVNIPTAK.[R]		1	AOX55_RS06355	AOX55_RS06355	0	2	0.4721	0	1	1
FALSE	High		1.89894e-09	4.74062e-05	1	1	4	AOX55_RS06355	AOX55_RS06355 [45-57]		0	1521.84	High	High
	Checked	Identifying Node	PSM Ambiguity	Annotated Sequence	Modifications	# Proteins	Master Protein Accessions	Protein Accessions	# Missed Cleavages	Charge	DeltaScore	DeltaCn	Rank	Search Engine Rank
	FALSE	Sequest HT (A2)	Unambiguous	[R].VHQLTDAEVLQIR.[E]		1	AOX55_RS06355	AOX55_RS06355	0	3	0.8095	0	1	1
	FALSE	Sequest HT (A2)	Unambiguous	[R].VHQLTDAEVLQIR.[E]		1	AOX55_RS06355	AOX55_RS06355	0	2	0.8779	0	1	1
	FALSE	Sequest HT (A2)	Unambiguous	[R].VHQLTDAEVLQIR.[E]		1	AOX55_RS06355	AOX55_RS06355	0	3	0.7979	0	1	1
	FALSE	Sequest HT (A2)	Unambiguous	[R].VHQLTDAEVLQIR.[E]		1	AOX55_RS06355	AOX55_RS06355	0	3	0.6896	0	1	1
FALSE	High		3.23494e-08	4.74062e-05	1	1	3	AOX55_RS06355	AOX55_RS06355 [15-28]		0	1484.88	High	High
	Checked	Identifying Node	PSM Ambiguity	Annotated Sequence	Modifications	# Proteins	Master Protein Accessions	Protein Accessions	# Missed Cleavages	Charge	DeltaScore	DeltaCn	Rank	Search Engine Rank
	FALSE	Sequest HT (A2)	Unambiguous	[R].VVIALTYIHGIGTK.[F]		1	AOX55_RS06355	AOX55_RS06355	0	2	0.8247	0	1	1
	FALSE	Sequest HT (A2)	Unambiguous	[R].VVIALTYIHGIGTK.[F]		1	AOX55_RS06355	AOX55_RS06355	0	3	0.7958	0	1	1
	FALSE	Sequest HT (A2)	Unambiguous	[R].VVIALTYIHGIGTK.[F]		1	AOX55_RS06355	AOX55_RS06355	0	3	0.7071	0	1	1
FALSE	High		5.42589e-11	4.74062e-05	1	1	7	AOX55_RS06355	AOX55_RS06355 [44-57]		1	1677.94	High	High
	Checked	Identifying Node	PSM Ambiguity	Annotated Sequence	Modifications	# Proteins	Master Protein Accessions	Protein Accessions	# Missed Cleavages	Charge	DeltaScore	DeltaCn	Rank	Search Engine Rank
	FALSE	Sequest HT (A2)	Unambiguous	[R].RVHQLTDAEVLQIR.[E]		1	AOX55_RS06355	AOX55_RS06355	1	4	0.7079	0	1	1
	FALSE	Sequest HT (A2)	Unambiguous	[R].RVHQLTDAEVLQIR.[E]		1	AOX55_RS06355	AOX55_RS06355	1	2	0.7346	0	1	1
	FALSE	Sequest HT (A2)	Unambiguous	[R].RVHQLTDAEVLQIR.[E]		1	AOX55_RS06355	AOX55_RS06355	1	2	0.7766	0	1	1
	FALSE	Sequest HT (A2)	Unambiguous	[R].RVHQLTDAEVLQIR.[E]		1	AOX55_RS06355	AOX55_RS06355	1	3	0.8406	0	1	1
	FALSE	Sequest HT (A2)	Unambiguous	[R].RVHQLTDAEVLQIR.[E]		1	AOX55_RS06355	AOX55_RS06355	1	3	0.5866	0	1	1
	FALSE	Sequest HT (A2)	Unambiguous	[R].RVHQLTDAEVLQIR.[E]		1	AOX55_RS06355	AOX55_RS06355	1	4	0.714	0	1	1
	FALSE	Sequest HT (A2)	Unambiguous	[R].RVHQLTDAEVLQIR.[E]		1	AOX55_RS06355	AOX55_RS06355	1	3	0.7914	0	1	1
FALSE	High		3.70784e-07	4.74062e-05	1	1	1	AOX55_RS06355	AOX55_RS06355 [14-28]		1	1640.98	High	High
	Checked	Identifying Node	PSM Ambiguity	Annotated Sequence	Modifications	# Proteins	Master Protein Accessions	Protein Accessions	# Missed Cleavages	Charge	DeltaScore	DeltaCn	Rank	Search Engine Rank
	FALSE	Sequest HT (A2)	Unambiguous	[K].RVVIALTYIHGIGTK.[F]		1	AOX55_RS06355	AOX55_RS06355	1	3	0.7003	0	1	1
FALSE	High		0.00018066	4.74062e-05	1	1	3	AOX55_RS06355	AOX55_RS06355 [29-36]		0	977.53	High	High
	Checked	Identifying Node	PSM Ambiguity	Annotated Sequence	Modifications	# Proteins	Master Protein Accessions	Protein Accessions	# Missed Cleavages	Charge	DeltaScore	DeltaCn	Rank	Search Engine Rank
	FALSE	Sequest HT (A2)	Unambiguous	[K].FAQEIIEK.[V]		1	AOX55_RS06355	AOX55_RS06355	0	2	0.7955	0	1	1
	FALSE	Sequest HT (A2)	Unambiguous	[K].FAQEIIEK.[V]		1	AOX55_RS06355	AOX55_RS06355	0	2	0.7993	0	1	1
	FALSE	Sequest HT (A2)	Unambiguous	[K].FAQEIIEK.[V]		1	AOX55_RS06355	AOX55_RS06355	0	2	0.65	0	1	1
FALSE	High		0.00156264	0.000149991	1	1	2	AOX55_RS06355	AOX55_RS06355 [63-71]		0	1094.51	High	High
	Checked	Identifying Node	PSM Ambiguity	Annotated Sequence	Modifications	# Proteins	Master Protein Accessions	Protein Accessions	# Missed Cleavages	Charge	DeltaScore	DeltaCn	Rank	Search Engine Rank
	FALSE	Sequest HT (A2)	Unambiguous	[R].DYQVEGDLR.[R]		1	AOX55_RS06355	AOX55_RS06355	0	2	0.6941	0	1	1
	FALSE	Sequest HT (A2)	Unambiguous	[R].DYQVEGDLR.[R]		1	AOX55_RS06355	AOX55_RS06355	0	2	0.6653	0	1	1
FALSE	High	1xCarbamidomethyl [C6]	0.00304467	0.000253636	1	1	2	AOX55_RS06355	AOX55_RS06355 [81-88]		0	1027.47	High	High
	Checked	Identifying Node	PSM Ambiguity	Annotated Sequence	Modifications	# Proteins	Master Protein Accessions	Protein Accessions	# Missed Cleavages	Charge	DeltaScore	DeltaCn	Rank	Search Engine Rank
	FALSE	Sequest HT (A2)	Unambiguous	[R].LMDLGcYR.[G]	C6(Carbamidomethyl)	1	AOX55_RS06355	AOX55_RS06355	0	2	0.7725	0	1	1
	FALSE	Sequest HT (A2)	Unambiguous	[R].LMDLGcYR.[G]	C6(Carbamidomethyl)	1	AOX55_RS06355	AOX55_RS06355	0	2	0.7945	0	1	1
FALSE	High	1xCarbamidomethyl [C6]; 1xOxidation [M2]	0.00737982	0.000436356	1	1	2	AOX55_RS06355	AOX55_RS06355 [81-88]		0	1043.46	High	High
	Checked	Identifying Node	PSM Ambiguity	Annotated Sequence	Modifications	# Proteins	Master Protein Accessions	Protein Accessions	# Missed Cleavages	Charge	DeltaScore	DeltaCn	Rank	Search Engine Rank
	FALSE	Sequest HT (A2)	Unambiguous	[R].LmDLGcYR.[G]	M2(Oxidation); C6(Carbamidomethyl)	1	AOX55_RS06355	AOX55_RS06355	0	2	0.7419	0	1	1
	FALSE	Sequest HT (A2)	Unambiguous	[R].LmDLGcYR.[G]	M2(Oxidation); C6(Carbamidomethyl)	1	AOX55_RS06355	AOX55_RS06355	0	2	0.6522	0	1	1
FALSE	High		0.0113841	0.000608535	1	1	3	AOX55_RS06355	AOX55_RS06355 [63-72]		1	1250.61	High	High
	Checked	Identifying Node	PSM Ambiguity	Annotated Sequence	Modifications	# Proteins	Master Protein Accessions	Protein Accessions	# Missed Cleavages	Charge	DeltaScore	DeltaCn	Rank	Search Engine Rank
	FALSE	Sequest HT (A2)	Unambiguous	[R].DYQVEGDLRR.[E]		1	AOX55_RS06355	AOX55_RS06355	1	3	0.5039	0	1	1
	FALSE	Sequest HT (A2)	Unambiguous	[R].DYQVEGDLRR.[E]		1	AOX55_RS06355	AOX55_RS06355	1	2	0.505	0	1	1
	FALSE	Sequest HT (A2)	Unambiguous	[R].DYQVEGDLRR.[E]		1	AOX55_RS06355	AOX55_RS06355	1	3	0.3394	0	1	1
High	Master Protein	AOX55_RS19655	[30S ribosomal protein S15]	0	64.356	75	11	34	11	89	10.1	9.91	86.72	11
Checked	Confidence	Modifications	Qvality PEP	Qvality q-value	# Protein Groups	# Proteins	# PSMs	Master Protein Accessions	Positions in Master Proteins	Modifications in Master Proteins	# Missed Cleavages	Theo. MH+ [Da]	Found in Sample: [S1] F1: Sample	Confidence (by Search Engine): Sequest HT
FALSE	High		1.21058e-06	4.74062e-05	1	1	3	AOX55_RS06310	AOX55_RS06310 [86-98]		1	1323.8	High	High
	Checked	Identifying Node	PSM Ambiguity	Annotated Sequence	Modifications	# Proteins	Master Protein Accessions	Protein Accessions	# Missed Cleavages	Charge	DeltaScore	DeltaCn	Rank	Search Engine Rank
	FALSE	Sequest HT (A2)	Unambiguous	[R].ELGNLGKVPGIVK.[S]		1	AOX55_RS06310	AOX55_RS06310	1	2	0.7194	0	1	1
	FALSE	Sequest HT (A2)	Unambiguous	[R].ELGNLGKVPGIVK.[S]		1	AOX55_RS06310	AOX55_RS06310	1	3	0.5777	0	1	1
	FALSE	Sequest HT (A2)	Unambiguous	[R].ELGNLGKVPGIVK.[S]		1	AOX55_RS06310	AOX55_RS06310	1	3	0.2527	0	1	1
FALSE	High		1.16055e-05	4.74062e-05	1	1	2	AOX55_RS06310	AOX55_RS06310 [29-41]		0	1513.8	High	High
	Checked	Identifying Node	PSM Ambiguity	Annotated Sequence	Modifications	# Proteins	Master Protein Accessions	Protein Accessions	# Missed Cleavages	Charge	DeltaScore	DeltaCn	Rank	Search Engine Rank
	FALSE	Sequest HT (A2)	Unambiguous	[K].AIIMNQSLPIEER.[F]		1	AOX55_RS06310	AOX55_RS06310	0	2	0.8538	0	1	1
	FALSE	Sequest HT (A2)	Unambiguous	[K].AIIMNQSLPIEER.[F]		1	AOX55_RS06310	AOX55_RS06310	0	2	0.8184	0	1	1
FALSE	High	1xOxidation [M4]	4.26304e-07	4.74062e-05	1	1	3	AOX55_RS06310	AOX55_RS06310 [29-41]		0	1529.8	High	High
	Checked	Identifying Node	PSM Ambiguity	Annotated Sequence	Modifications	# Proteins	Master Protein Accessions	Protein Accessions	# Missed Cleavages	Charge	DeltaScore	DeltaCn	Rank	Search Engine Rank
	FALSE	Sequest HT (A2)	Unambiguous	[K].AIImNQSLPIEER.[F]	M4(Oxidation)	1	AOX55_RS06310	AOX55_RS06310	0	2	0.638	0	1	1
	FALSE	Sequest HT (A2)	Unambiguous	[K].AIImNQSLPIEER.[F]	M4(Oxidation)	1	AOX55_RS06310	AOX55_RS06310	0	2	0.7192	0	1	1
	FALSE	Sequest HT (A2)	Unambiguous	[K].AIImNQSLPIEER.[F]	M4(Oxidation)	1	AOX55_RS06310	AOX55_RS06310	0	2	0.2	0	1	1
High	Master Protein	AOX55_RS17665	[30S ribosomal protein S16]	0	88.117	60	9	44	9	124	13.6	10.11	110.29	9
Checked	Confidence	Modifications	Qvality PEP	Qvality q-value	# Protein Groups	# Proteins	# PSMs	Master Protein Accessions	Positions in Master Proteins	Modifications in Master Proteins	# Missed Cleavages	Theo. MH+ [Da]	Found in Sample: [S1] F1: Sample	Confidence (by Search Engine): Sequest HT
FALSE	High		2.56349e-05	4.74062e-05	1	1	2	AOX55_RS19655	AOX55_RS19655 [36-47]		1	1495.77	High	High
	Checked	Identifying Node	PSM Ambiguity	Annotated Sequence	Modifications	# Proteins	Master Protein Accessions	Protein Accessions	# Missed Cleavages	Charge	DeltaScore	DeltaCn	Rank	Search Engine Rank
	FALSE	Sequest HT (A2)	Unambiguous	[R].INNLTEHFKDHK.[K]		1	AOX55_RS19655	AOX55_RS19655	1	3	0.5263	0	1	1
	FALSE	Sequest HT (A2)	Unambiguous	[R].INNLTEHFKDHK.[K]		1	AOX55_RS19655	AOX55_RS19655	1	3	0.4563	0	1	1
FALSE	High		1.51706e-05	4.74062e-05	1	1	3	AOX55_RS19655	AOX55_RS19655 [36-44]		0	1115.58	High	High
	Checked	Identifying Node	PSM Ambiguity	Annotated Sequence	Modifications	# Proteins	Master Protein Accessions	Protein Accessions	# Missed Cleavages	Charge	DeltaScore	DeltaCn	Rank	Search Engine Rank
	FALSE	Sequest HT (A2)	Unambiguous	[R].INNLTEHFK.[D]		1	AOX55_RS19655	AOX55_RS19655	0	2	0.6488	0	1	1
	FALSE	Sequest HT (A2)	Unambiguous	[R].INNLTEHFK.[D]		1	AOX55_RS19655	AOX55_RS19655	0	2	0.6625	0	1	1
	FALSE	Sequest HT (A2)	Unambiguous	[R].INNLTEHFK.[D]		1	AOX55_RS19655	AOX55_RS19655	0	2	0.5761	0	1	1
FALSE	High		1.92142e-11	4.74062e-05	1	1	6	AOX55_RS19655	AOX55_RS19655 [14-35]		0	2334.15	High	High
	Checked	Identifying Node	PSM Ambiguity	Annotated Sequence	Modifications	# Proteins	Master Protein Accessions	Protein Accessions	# Missed Cleavages	Charge	DeltaScore	DeltaCn	Rank	Search Engine Rank
	FALSE	Sequest HT (A2)	Unambiguous	[K].DFATVEGDTGSPEVQVALLTER.[I]		1	AOX55_RS19655	AOX55_RS19655	0	2	0.6161	0	1	1
	FALSE	Sequest HT (A2)	Unambiguous	[K].DFATVEGDTGSPEVQVALLTER.[I]		1	AOX55_RS19655	AOX55_RS19655	0	2	0.6202	0	1	1
	FALSE	Sequest HT (A2)	Unambiguous	[K].DFATVEGDTGSPEVQVALLTER.[I]		1	AOX55_RS19655	AOX55_RS19655	0	3	0.6808	0	1	1
	FALSE	Sequest HT (A2)	Unambiguous	[K].DFATVEGDTGSPEVQVALLTER.[I]		1	AOX55_RS19655	AOX55_RS19655	0	2	0.8235	0	1	1
	FALSE	Sequest HT (A2)	Unambiguous	[K].DFATVEGDTGSPEVQVALLTER.[I]		1	AOX55_RS19655	AOX55_RS19655	0	2	0.793	0	1	1
	FALSE	Sequest HT (A2)	Unambiguous	[K].DFATVEGDTGSPEVQVALLTER.[I]		1	AOX55_RS19655	AOX55_RS19655	0	3	0.2535	0	1	1
FALSE	High	1xOxidation [M5]	0.00100322	4.74062e-05	1	1	4	AOX55_RS19655	AOX55_RS19655 [55-63]		0	949.514	High	High
	Checked	Identifying Node	PSM Ambiguity	Annotated Sequence	Modifications	# Proteins	Master Protein Accessions	Protein Accessions	# Missed Cleavages	Charge	DeltaScore	DeltaCn	Rank	Search Engine Rank
	FALSE	Sequest HT (A2)	Unambiguous	[R].GLLAmVSSR.[R]	M5(Oxidation)	1	AOX55_RS19655	AOX55_RS19655	0	2	0.3657	0	1	1
	FALSE	Sequest HT (A2)	Unambiguous	[R].GLLAmVSSR.[R]	M5(Oxidation)	1	AOX55_RS19655	AOX55_RS19655	0	2	0.6364	0	1	1
	FALSE	Sequest HT (A2)	Unambiguous	[R].GLLAmVSSR.[R]	M5(Oxidation)	1	AOX55_RS19655	AOX55_RS19655	0	2	0.555	0	1	1
	FALSE	Sequest HT (A2)	Unambiguous	[R].GLLAmVSSR.[R]	M5(Oxidation)	1	AOX55_RS19655	AOX55_RS19655	0	2	0.1742	0	1	1
FALSE	High		1.06073e-12	4.74062e-05	1	1	2	AOX55_RS19655	AOX55_RS19655 [8-35]		2	3015.6	High	High
	Checked	Identifying Node	PSM Ambiguity	Annotated Sequence	Modifications	# Proteins	Master Protein Accessions	Protein Accessions	# Missed Cleavages	Charge	DeltaScore	DeltaCn	Rank	Search Engine Rank
	FALSE	Sequest HT (A2)	Unambiguous	[R].KAQLIKDFATVEGDTGSPEVQVALLTER.[I]		1	AOX55_RS19655	AOX55_RS19655	2	3	0.7927	0	1	1
	FALSE	Sequest HT (A2)	Unambiguous	[R].KAQLIKDFATVEGDTGSPEVQVALLTER.[I]		1	AOX55_RS19655	AOX55_RS19655	2	4	0.6603	0	1	1
FALSE	High		0.00623417	0.000342415	1	1	1	AOX55_RS19655	AOX55_RS19655 [65-72]		1	979.582	High	High
	Checked	Identifying Node	PSM Ambiguity	Annotated Sequence	Modifications	# Proteins	Master Protein Accessions	Protein Accessions	# Missed Cleavages	Charge	DeltaScore	DeltaCn	Rank	Search Engine Rank
	FALSE	Sequest HT (A2)	Unambiguous	[R].SLLDYLKK.[K]		1	AOX55_RS19655	AOX55_RS19655	1	2	0.7637	0	1	1
FALSE	High		0.00372995	0.000342415	1	1	6	AOX55_RS19655	AOX55_RS19655 [81-88]		0	812.535	High	High
	Checked	Identifying Node	PSM Ambiguity	Annotated Sequence	Modifications	# Proteins	Master Protein Accessions	Protein Accessions	# Missed Cleavages	Charge	DeltaScore	DeltaCn	Rank	Search Engine Rank
	FALSE	Sequest HT (A2)	Unambiguous	[K].LIGALGIR.[R]		1	AOX55_RS19655	AOX55_RS19655	0	2	0.3704	0	1	1
	FALSE	Sequest HT (A2)	Unambiguous	[K].LIGALGIR.[R]		1	AOX55_RS19655	AOX55_RS19655	0	2	0.4817	0	1	1
	FALSE	Sequest HT (A2)	Unambiguous	[K].LIGALGIR.[R]		1	AOX55_RS19655	AOX55_RS19655	0	2	0.568	0	1	1
	FALSE	Sequest HT (A2)	Unambiguous	[K].LIGALGIR.[R]		1	AOX55_RS19655	AOX55_RS19655	0	2	0.6532	0	1	1
	FALSE	Sequest HT (A2)	Unambiguous	[K].LIGALGIR.[R]		1	AOX55_RS19655	AOX55_RS19655	0	2	0.7196	0	1	1
	FALSE	Sequest HT (A2)	Unambiguous	[K].LIGALGIR.[R]		1	AOX55_RS19655	AOX55_RS19655	0	2	0.542	0	1	1
FALSE	High		0.00375044	0.000342415	1	1	1	AOX55_RS19655	AOX55_RS19655 [9-35]		1	2887.5	High	High
	Checked	Identifying Node	PSM Ambiguity	Annotated Sequence	Modifications	# Proteins	Master Protein Accessions	Protein Accessions	# Missed Cleavages	Charge	DeltaScore	DeltaCn	Rank	Search Engine Rank
	FALSE	Sequest HT (A2)	Unambiguous	[K].AQLIKDFATVEGDTGSPEVQVALLTER.[I]		1	AOX55_RS19655	AOX55_RS19655	1	3	0.4836	0	1	1
FALSE	High		0.00702735	0.000436356	1	1	3	AOX55_RS19655	AOX55_RS19655 [55-63]		0	933.519	High	High
	Checked	Identifying Node	PSM Ambiguity	Annotated Sequence	Modifications	# Proteins	Master Protein Accessions	Protein Accessions	# Missed Cleavages	Charge	DeltaScore	DeltaCn	Rank	Search Engine Rank
	FALSE	Sequest HT (A2)	Unambiguous	[R].GLLAMVSSR.[R]		1	AOX55_RS19655	AOX55_RS19655	0	2	0.6125	0	1	1
	FALSE	Sequest HT (A2)	Unambiguous	[R].GLLAMVSSR.[R]		1	AOX55_RS19655	AOX55_RS19655	0	2	0.6025	0	1	1
	FALSE	Sequest HT (A2)	Unambiguous	[R].GLLAMVSSR.[R]		1	AOX55_RS19655	AOX55_RS19655	0	2	0.7143	0	1	1
FALSE	High		0.0133829	0.000608535	1	1	1	AOX55_RS19655	AOX55_RS19655 [54-63]		1	1089.62	High	High
	Checked	Identifying Node	PSM Ambiguity	Annotated Sequence	Modifications	# Proteins	Master Protein Accessions	Protein Accessions	# Missed Cleavages	Charge	DeltaScore	DeltaCn	Rank	Search Engine Rank
	FALSE	Sequest HT (A2)	Unambiguous	[R].RGLLAMVSSR.[R]		1	AOX55_RS19655	AOX55_RS19655	1	2	0.2143	0	1	1
FALSE	High		0.0095235	0.000608535	1	1	2	AOX55_RS19655	AOX55_RS19655 [64-71]		1	1007.59	High	High
	Checked	Identifying Node	PSM Ambiguity	Annotated Sequence	Modifications	# Proteins	Master Protein Accessions	Protein Accessions	# Missed Cleavages	Charge	DeltaScore	DeltaCn	Rank	Search Engine Rank
	FALSE	Sequest HT (A2)	Unambiguous	[R].RSLLDYLK.[K]		1	AOX55_RS19655	AOX55_RS19655	1	2	0.6244	0	1	1
	FALSE	Sequest HT (A2)	Unambiguous	[R].RSLLDYLK.[K]		1	AOX55_RS19655	AOX55_RS19655	1	2	0.3415	0	1	1
FALSE	High		0.00897251	0.000608535	1	1	3	AOX55_RS19655	AOX55_RS19655 [65-71]		0	851.487	High	High
	Checked	Identifying Node	PSM Ambiguity	Annotated Sequence	Modifications	# Proteins	Master Protein Accessions	Protein Accessions	# Missed Cleavages	Charge	DeltaScore	DeltaCn	Rank	Search Engine Rank
	FALSE	Sequest HT (A2)	Unambiguous	[R].SLLDYLK.[K]		1	AOX55_RS19655	AOX55_RS19655	0	2	0.4876	0	1	1
	FALSE	Sequest HT (A2)	Unambiguous	[R].SLLDYLK.[K]		1	AOX55_RS19655	AOX55_RS19655	0	2	0.5	0	1	1
	FALSE	Sequest HT (A2)	Unambiguous	[R].SLLDYLK.[K]		1	AOX55_RS19655	AOX55_RS19655	0	2	0.4427	0	1	1
High	Master Protein	AOX55_RS06290	[30S ribosomal protein S17]	0	45.866	47	6	17	6	78	8.9	9.99	51.44	6
Checked	Confidence	Modifications	Qvality PEP	Qvality q-value	# Protein Groups	# Proteins	# PSMs	Master Protein Accessions	Positions in Master Proteins	Modifications in Master Proteins	# Missed Cleavages	Theo. MH+ [Da]	Found in Sample: [S1] F1: Sample	Confidence (by Search Engine): Sequest HT
FALSE	High		0.000481672	4.74062e-05	1	1	3	AOX55_RS17665	AOX55_RS17665 [109-124]		1	1517.71	High	High
	Checked	Identifying Node	PSM Ambiguity	Annotated Sequence	Modifications	# Proteins	Master Protein Accessions	Protein Accessions	# Missed Cleavages	Charge	DeltaScore	DeltaCn	Rank	Search Engine Rank
	FALSE	Sequest HT (A2)	Unambiguous	[K].QKAEDAAAAAAETAAE.[-]		1	AOX55_RS17665	AOX55_RS17665	1	2	0.7016	0	1	1
	FALSE	Sequest HT (A2)	Unambiguous	[K].QKAEDAAAAAAETAAE.[-]		1	AOX55_RS17665	AOX55_RS17665	1	2	0.7611	0	1	1
	FALSE	Sequest HT (A2)	Unambiguous	[K].QKAEDAAAAAAETAAE.[-]		1	AOX55_RS17665	AOX55_RS17665	1	2	0.7041	0	1	1
FALSE	High		9.1579e-07	4.74062e-05	1	1	2	AOX55_RS17665	AOX55_RS17665 [37-50]		1	1589.76	High	High
	Checked	Identifying Node	PSM Ambiguity	Annotated Sequence	Modifications	# Proteins	Master Protein Accessions	Protein Accessions	# Missed Cleavages	Charge	DeltaScore	DeltaCn	Rank	Search Engine Rank
	FALSE	Sequest HT (A2)	Unambiguous	[K].IGSWNPMLGKDDEK.[R]		1	AOX55_RS17665	AOX55_RS17665	1	3	0.7034	0	1	1
	FALSE	Sequest HT (A2)	Unambiguous	[K].IGSWNPMLGKDDEK.[R]		1	AOX55_RS17665	AOX55_RS17665	1	3	0.555	0	1	1
FALSE	High	1xOxidation [M7]	0.000731011	4.74062e-05	1	1	1	AOX55_RS17665	AOX55_RS17665 [37-50]		1	1605.76	High	High
	Checked	Identifying Node	PSM Ambiguity	Annotated Sequence	Modifications	# Proteins	Master Protein Accessions	Protein Accessions	# Missed Cleavages	Charge	DeltaScore	DeltaCn	Rank	Search Engine Rank
	FALSE	Sequest HT (A2)	Unambiguous	[K].IGSWNPmLGKDDEK.[R]	M7(Oxidation)	1	AOX55_RS17665	AOX55_RS17665	1	3	0.5153	0	1	1
FALSE	High		3.53494e-06	4.74062e-05	1	1	2	AOX55_RS17665	AOX55_RS17665 [37-51]		2	1745.86	High	High
	Checked	Identifying Node	PSM Ambiguity	Annotated Sequence	Modifications	# Proteins	Master Protein Accessions	Protein Accessions	# Missed Cleavages	Charge	DeltaScore	DeltaCn	Rank	Search Engine Rank
	FALSE	Sequest HT (A2)	Unambiguous	[K].IGSWNPMLGKDDEKR.[I]		1	AOX55_RS17665	AOX55_RS17665	2	3	0.6823	0	1	1
	FALSE	Sequest HT (A2)	Unambiguous	[K].IGSWNPMLGKDDEKR.[I]		1	AOX55_RS17665	AOX55_RS17665	2	4	0.584	0	1	1
FALSE	High	1xOxidation [M7]	4.85896e-06	4.74062e-05	1	1	3	AOX55_RS17665	AOX55_RS17665 [37-46]		0	1118.57	High	High
	Checked	Identifying Node	PSM Ambiguity	Annotated Sequence	Modifications	# Proteins	Master Protein Accessions	Protein Accessions	# Missed Cleavages	Charge	DeltaScore	DeltaCn	Rank	Search Engine Rank
	FALSE	Sequest HT (A2)	Unambiguous	[K].IGSWNPmLGK.[D]	M7(Oxidation)	1	AOX55_RS17665	AOX55_RS17665	0	2	0.5354	0	1	1
	FALSE	Sequest HT (A2)	Unambiguous	[K].IGSWNPmLGK.[D]	M7(Oxidation)	1	AOX55_RS17665	AOX55_RS17665	0	2	0.6	0	1	1
	FALSE	Sequest HT (A2)	Unambiguous	[K].IGSWNPmLGK.[D]	M7(Oxidation)	1	AOX55_RS17665	AOX55_RS17665	0	2	0.2524	0	1	1
FALSE	High		2.24215e-05	4.74062e-05	1	1	5	AOX55_RS17665	AOX55_RS17665 [37-46]		0	1102.57	High	High
	Checked	Identifying Node	PSM Ambiguity	Annotated Sequence	Modifications	# Proteins	Master Protein Accessions	Protein Accessions	# Missed Cleavages	Charge	DeltaScore	DeltaCn	Rank	Search Engine Rank
	FALSE	Sequest HT (A2)	Unambiguous	[K].IGSWNPMLGK.[D]		1	AOX55_RS17665	AOX55_RS17665	0	2	0.2394	0	1	1
	FALSE	Sequest HT (A2)	Unambiguous	[K].IGSWNPMLGK.[D]		1	AOX55_RS17665	AOX55_RS17665	0	2	0.7562	0	1	1
	FALSE	Sequest HT (A2)	Unambiguous	[K].IGSWNPMLGK.[D]		1	AOX55_RS17665	AOX55_RS17665	0	2	0.7472	0	1	1
	FALSE	Sequest HT (A2)	Unambiguous	[K].IGSWNPMLGK.[D]		1	AOX55_RS17665	AOX55_RS17665	0	2	0.6241	0	1	1
	FALSE	Sequest HT (A2)	Unambiguous	[K].IGSWNPMLGK.[D]		1	AOX55_RS17665	AOX55_RS17665	0	2	0.1616	0	1	1
FALSE	High		4.35106e-10	4.74062e-05	1	1	8	AOX55_RS17665	AOX55_RS17665 [59-72]		0	1565.78	High	High
	Checked	Identifying Node	PSM Ambiguity	Annotated Sequence	Modifications	# Proteins	Master Protein Accessions	Protein Accessions	# Missed Cleavages	Charge	DeltaScore	DeltaCn	Rank	Search Engine Rank
	FALSE	Sequest HT (A2)	Unambiguous	[R].VSHWIAQGAQPTDR.[V]		1	AOX55_RS17665	AOX55_RS17665	0	2	0.767	0	1	1
	FALSE	Sequest HT (A2)	Unambiguous	[R].VSHWIAQGAQPTDR.[V]		1	AOX55_RS17665	AOX55_RS17665	0	3	0.7589	0	1	1
	FALSE	Sequest HT (A2)	Unambiguous	[R].VSHWIAQGAQPTDR.[V]		1	AOX55_RS17665	AOX55_RS17665	0	2	0.7772	0	1	1
	FALSE	Sequest HT (A2)	Unambiguous	[R].VSHWIAQGAQPTDR.[V]		1	AOX55_RS17665	AOX55_RS17665	0	3	0.5925	0	1	1
	FALSE	Sequest HT (A2)	Unambiguous	[R].VSHWIAQGAQPTDR.[V]		1	AOX55_RS17665	AOX55_RS17665	0	2	0.7597	0	1	1
	FALSE	Sequest HT (A2)	Unambiguous	[R].VSHWIAQGAQPTDR.[V]		1	AOX55_RS17665	AOX55_RS17665	0	3	0.5539	0	1	1
	FALSE	Sequest HT (A2)	Unambiguous	[R].VSHWIAQGAQPTDR.[V]		1	AOX55_RS17665	AOX55_RS17665	0	3	0.3807	0	1	1
	FALSE	Sequest HT (A2)	Unambiguous	[R].VSHWIAQGAQPTDR.[V]		1	AOX55_RS17665	AOX55_RS17665	0	3	0.2857	0	1	1
FALSE	High		9.16345e-09	4.74062e-05	1	1	4	AOX55_RS17665	AOX55_RS17665 [15-26]		0	1450.78	High	High
	Checked	Identifying Node	PSM Ambiguity	Annotated Sequence	Modifications	# Proteins	Master Protein Accessions	Protein Accessions	# Missed Cleavages	Charge	DeltaScore	DeltaCn	Rank	Search Engine Rank
	FALSE	Sequest HT (A2)	Unambiguous	[K].RPYYQIVVADAR.[S]		1	AOX55_RS17665	AOX55_RS17665	0	3	0.7526	0	1	1
	FALSE	Sequest HT (A2)	Unambiguous	[K].RPYYQIVVADAR.[S]		1	AOX55_RS17665	AOX55_RS17665	0	2	0.4943	0	1	1
	FALSE	Sequest HT (A2)	Unambiguous	[K].RPYYQIVVADAR.[S]		1	AOX55_RS17665	AOX55_RS17665	0	2	0.6109	0	1	1
	FALSE	Sequest HT (A2)	Unambiguous	[K].RPYYQIVVADAR.[S]		1	AOX55_RS17665	AOX55_RS17665	0	3	0.7048	0	1	1
FALSE	High		9.37032e-09	4.74062e-05	1	1	10	AOX55_RS17665	AOX55_RS17665 [14-26]		1	1578.88	High	High
	Checked	Identifying Node	PSM Ambiguity	Annotated Sequence	Modifications	# Proteins	Master Protein Accessions	Protein Accessions	# Missed Cleavages	Charge	DeltaScore	DeltaCn	Rank	Search Engine Rank
	FALSE	Sequest HT (A2)	Unambiguous	[K].KRPYYQIVVADAR.[S]		1	AOX55_RS17665	AOX55_RS17665	1	2	0.5793	0	1	1
	FALSE	Sequest HT (A2)	Unambiguous	[K].KRPYYQIVVADAR.[S]		1	AOX55_RS17665	AOX55_RS17665	1	3	0.6688	0	1	1
	FALSE	Sequest HT (A2)	Unambiguous	[K].KRPYYQIVVADAR.[S]		1	AOX55_RS17665	AOX55_RS17665	1	2	0.6833	0	1	1
	FALSE	Sequest HT (A2)	Unambiguous	[K].KRPYYQIVVADAR.[S]		1	AOX55_RS17665	AOX55_RS17665	1	3	0.8015	0	1	1
	FALSE	Sequest HT (A2)	Unambiguous	[K].KRPYYQIVVADAR.[S]		1	AOX55_RS17665	AOX55_RS17665	1	3	0.6113	0	1	1
	FALSE	Sequest HT (A2)	Unambiguous	[K].KRPYYQIVVADAR.[S]		1	AOX55_RS17665	AOX55_RS17665	1	3	0.6272	0	1	1
	FALSE	Sequest HT (A2)	Unambiguous	[K].KRPYYQIVVADAR.[S]		1	AOX55_RS17665	AOX55_RS17665	1	3	0.7162	0	1	1
	FALSE	Sequest HT (A2)	Unambiguous	[K].KRPYYQIVVADAR.[S]		1	AOX55_RS17665	AOX55_RS17665	1	3	0.6968	0	1	1
	FALSE	Sequest HT (A2)	Unambiguous	[K].KRPYYQIVVADAR.[S]		1	AOX55_RS17665	AOX55_RS17665	1	3	0.6708	0	1	1
	FALSE	Sequest HT (A2)	Unambiguous	[K].KRPYYQIVVADAR.[S]		1	AOX55_RS17665	AOX55_RS17665	1	4	0.3017	0	1	1
FALSE	High		5.26577e-05	4.74062e-05	1	1	5	AOX55_RS17665	AOX55_RS17665 [76-84]		0	962.531	High	High
	Checked	Identifying Node	PSM Ambiguity	Annotated Sequence	Modifications	# Proteins	Master Protein Accessions	Protein Accessions	# Missed Cleavages	Charge	DeltaScore	DeltaCn	Rank	Search Engine Rank
	FALSE	Sequest HT (A2)	Unambiguous	[R].FLDQAGLAK.[R]		1	AOX55_RS17665	AOX55_RS17665	0	2	0.7695	0	1	1
	FALSE	Sequest HT (A2)	Unambiguous	[R].FLDQAGLAK.[R]		1	AOX55_RS17665	AOX55_RS17665	0	2	0.6328	0	1	1
	FALSE	Sequest HT (A2)	Unambiguous	[R].FLDQAGLAK.[R]		1	AOX55_RS17665	AOX55_RS17665	0	2	0.5241	0	1	1
	FALSE	Sequest HT (A2)	Unambiguous	[R].FLDQAGLAK.[R]		1	AOX55_RS17665	AOX55_RS17665	0	2	0.71	0	1	1
	FALSE	Sequest HT (A2)	Unambiguous	[R].FLDQAGLAK.[R]		1	AOX55_RS17665	AOX55_RS17665	0	2	0.4459	0	1	1
FALSE	High		0.126239	0.00460389	1	1	1	AOX55_RS17665	AOX55_RS17665 [52-58]		0	844.452	High	High
	Checked	Identifying Node	PSM Ambiguity	Annotated Sequence	Modifications	# Proteins	Master Protein Accessions	Protein Accessions	# Missed Cleavages	Charge	DeltaScore	DeltaCn	Rank	Search Engine Rank
	FALSE	Sequest HT (A2)	Unambiguous	[R].IELNAER.[V]		1	AOX55_RS17665	AOX55_RS17665	0	2	0.2584	0	1	1
High	Master Protein	AOX55_RS04875	[30S ribosomal protein S18]	0	18.801	23	3	6	3	82	9.4	11.53	14.73	3
Checked	Confidence	Modifications	Qvality PEP	Qvality q-value	# Protein Groups	# Proteins	# PSMs	Master Protein Accessions	Positions in Master Proteins	Modifications in Master Proteins	# Missed Cleavages	Theo. MH+ [Da]	Found in Sample: [S1] F1: Sample	Confidence (by Search Engine): Sequest HT
FALSE	High		2.50869e-07	4.74062e-05	1	1	6	AOX55_RS06290	AOX55_RS06290 [5-17]		1	1416.77	High	High
	Checked	Identifying Node	PSM Ambiguity	Annotated Sequence	Modifications	# Proteins	Master Protein Accessions	Protein Accessions	# Missed Cleavages	Charge	DeltaScore	DeltaCn	Rank	Search Engine Rank
	FALSE	Sequest HT (A2)	Unambiguous	[R].ILQGTVVSDKNDK.[T]		1	AOX55_RS06290	AOX55_RS06290	1	3	0.4542	0	1	1
	FALSE	Sequest HT (A2)	Unambiguous	[R].ILQGTVVSDKNDK.[T]		1	AOX55_RS06290	AOX55_RS06290	1	3	0.7147	0	1	1
	FALSE	Sequest HT (A2)	Unambiguous	[R].ILQGTVVSDKNDK.[T]		1	AOX55_RS06290	AOX55_RS06290	1	2	0.8034	0	1	1
	FALSE	Sequest HT (A2)	Unambiguous	[R].ILQGTVVSDKNDK.[T]		1	AOX55_RS06290	AOX55_RS06290	1	3	0.2869	0	1	1
	FALSE	Sequest HT (A2)	Unambiguous	[R].ILQGTVVSDKNDK.[T]		1	AOX55_RS06290	AOX55_RS06290	1	2	0.7376	0	1	1
	FALSE	Sequest HT (A2)	Unambiguous	[R].ILQGTVVSDKNDK.[T]		1	AOX55_RS06290	AOX55_RS06290	1	3	0.7741	0	1	1
FALSE	High		0.000468451	4.74062e-05	1	1	2	AOX55_RS06290	AOX55_RS06290 [5-14]		0	1059.6	High	High
	Checked	Identifying Node	PSM Ambiguity	Annotated Sequence	Modifications	# Proteins	Master Protein Accessions	Protein Accessions	# Missed Cleavages	Charge	DeltaScore	DeltaCn	Rank	Search Engine Rank
	FALSE	Sequest HT (A2)	Unambiguous	[R].ILQGTVVSDK.[N]		1	AOX55_RS06290	AOX55_RS06290	0	2	0.4582	0	1	1
	FALSE	Sequest HT (A2)	Unambiguous	[R].ILQGTVVSDK.[N]		1	AOX55_RS06290	AOX55_RS06290	0	2	0.6444	0	1	1
FALSE	High	1xCarbamidomethyl [C10]	2.48233e-09	4.74062e-05	1	1	3	AOX55_RS06290	AOX55_RS06290 [53-67]		0	1602.8	High	High
	Checked	Identifying Node	PSM Ambiguity	Annotated Sequence	Modifications	# Proteins	Master Protein Accessions	Protein Accessions	# Missed Cleavages	Charge	DeltaScore	DeltaCn	Rank	Search Engine Rank
	FALSE	Sequest HT (A2)	Unambiguous	[K].VGDVVSIEEcAPISK.[D]	C10(Carbamidomethyl)	1	AOX55_RS06290	AOX55_RS06290	0	2	0.8634	0	1	1
	FALSE	Sequest HT (A2)	Unambiguous	[K].VGDVVSIEEcAPISK.[D]	C10(Carbamidomethyl)	1	AOX55_RS06290	AOX55_RS06290	0	2	0.8504	0	1	1
	FALSE	Sequest HT (A2)	Unambiguous	[K].VGDVVSIEEcAPISK.[D]	C10(Carbamidomethyl)	1	AOX55_RS06290	AOX55_RS06290	0	2	0.8342	0	1	1
FALSE	High		1.43472e-05	4.74062e-05	1	1	1	AOX55_RS06290	AOX55_RS06290 [4-14]		1	1215.71	High	High
	Checked	Identifying Node	PSM Ambiguity	Annotated Sequence	Modifications	# Proteins	Master Protein Accessions	Protein Accessions	# Missed Cleavages	Charge	DeltaScore	DeltaCn	Rank	Search Engine Rank
	FALSE	Sequest HT (A2)	Unambiguous	[K].RILQGTVVSDK.[N]		1	AOX55_RS06290	AOX55_RS06290	1	2	0.7173	0	1	1
FALSE	High		2.96774e-09	4.74062e-05	1	1	1	AOX55_RS06290	AOX55_RS06290 [4-17]		2	1572.87	High	High
	Checked	Identifying Node	PSM Ambiguity	Annotated Sequence	Modifications	# Proteins	Master Protein Accessions	Protein Accessions	# Missed Cleavages	Charge	DeltaScore	DeltaCn	Rank	Search Engine Rank
	FALSE	Sequest HT (A2)	Unambiguous	[K].RILQGTVVSDKNDK.[T]		1	AOX55_RS06290	AOX55_RS06290	2	3	0.7347	0	1	1
FALSE	High		1.98309e-05	4.74062e-05	1	1	4	AOX55_RS06290	AOX55_RS06290 [27-34]		0	953.557	High	High
	Checked	Identifying Node	PSM Ambiguity	Annotated Sequence	Modifications	# Proteins	Master Protein Accessions	Protein Accessions	# Missed Cleavages	Charge	DeltaScore	DeltaCn	Rank	Search Engine Rank
	FALSE	Sequest HT (A2)	Unambiguous	[R].FAHPILQK.[T]		1	AOX55_RS06290	AOX55_RS06290	0	2	0.5817	0	1	1
	FALSE	Sequest HT (A2)	Unambiguous	[R].FAHPILQK.[T]		1	AOX55_RS06290	AOX55_RS06290	0	2	0.6355	0	1	1
	FALSE	Sequest HT (A2)	Unambiguous	[R].FAHPILQK.[T]		1	AOX55_RS06290	AOX55_RS06290	0	2	0.587	0	1	1
	FALSE	Sequest HT (A2)	Unambiguous	[R].FAHPILQK.[T]		1	AOX55_RS06290	AOX55_RS06290	0	2	0.6194	0	1	1
High	Master Protein	AOX55_RS06265	[30S ribosomal protein S19]	0	48.185	57	5	24	5	92	10.4	10.17	56.24	5
Checked	Confidence	Modifications	Qvality PEP	Qvality q-value	# Protein Groups	# Proteins	# PSMs	Master Protein Accessions	Positions in Master Proteins	Modifications in Master Proteins	# Missed Cleavages	Theo. MH+ [Da]	Found in Sample: [S1] F1: Sample	Confidence (by Search Engine): Sequest HT
FALSE	High	1xCarbamidomethyl [C3]	9.2894e-08	4.74062e-05	1	1	4	AOX55_RS04875	AOX55_RS04875 [18-29]		1	1305.64	High	High
	Checked	Identifying Node	PSM Ambiguity	Annotated Sequence	Modifications	# Proteins	Master Protein Accessions	Protein Accessions	# Missed Cleavages	Charge	DeltaScore	DeltaCn	Rank	Search Engine Rank
	FALSE	Sequest HT (A2)	Unambiguous	[R].KTcPFSGANAPR.[I]	C3(Carbamidomethyl)	1	AOX55_RS04875	AOX55_RS04875	1	2	0.7888	0	1	1
	FALSE	Sequest HT (A2)	Unambiguous	[R].KTcPFSGANAPR.[I]	C3(Carbamidomethyl)	1	AOX55_RS04875	AOX55_RS04875	1	3	0.7217	0	1	1
	FALSE	Sequest HT (A2)	Unambiguous	[R].KTcPFSGANAPR.[I]	C3(Carbamidomethyl)	1	AOX55_RS04875	AOX55_RS04875	1	3	0.7616	0	1	1
	FALSE	Sequest HT (A2)	Unambiguous	[R].KTcPFSGANAPR.[I]	C3(Carbamidomethyl)	1	AOX55_RS04875	AOX55_RS04875	1	3	0.3519	0	1	1
FALSE	High	1xCarbamidomethyl [C2]	0.000585238	4.74062e-05	1	1	1	AOX55_RS04875	AOX55_RS04875 [19-29]		0	1177.54	High	High
	Checked	Identifying Node	PSM Ambiguity	Annotated Sequence	Modifications	# Proteins	Master Protein Accessions	Protein Accessions	# Missed Cleavages	Charge	DeltaScore	DeltaCn	Rank	Search Engine Rank
	FALSE	Sequest HT (A2)	Unambiguous	[K].TcPFSGANAPR.[I]	C2(Carbamidomethyl)	1	AOX55_RS04875	AOX55_RS04875	0	2	0.8341	0	1	1
FALSE	High		0.0197863	0.00104985	1	1	1	AOX55_RS04875	AOX55_RS04875 [30-36]		1	908.484	High	High
	Checked	Identifying Node	PSM Ambiguity	Annotated Sequence	Modifications	# Proteins	Master Protein Accessions	Protein Accessions	# Missed Cleavages	Charge	DeltaScore	DeltaCn	Rank	Search Engine Rank
	FALSE	Sequest HT (A2)	Unambiguous	[R].IDYKDVR.[L]		1	AOX55_RS04875	AOX55_RS04875	1	2	0.4238	0	1	1
High	Master Protein	AOX55_RS06975	[30S ribosomal protein S2]	0	243.383	80	22	87	22	255	28	5.97	239.69	22
Checked	Confidence	Modifications	Qvality PEP	Qvality q-value	# Protein Groups	# Proteins	# PSMs	Master Protein Accessions	Positions in Master Proteins	Modifications in Master Proteins	# Missed Cleavages	Theo. MH+ [Da]	Found in Sample: [S1] F1: Sample	Confidence (by Search Engine): Sequest HT
FALSE	High		3.25304e-08	4.74062e-05	1	1	1	AOX55_RS06265	AOX55_RS06265 [38-56]		0	2055.09	High	High
	Checked	Identifying Node	PSM Ambiguity	Annotated Sequence	Modifications	# Proteins	Master Protein Accessions	Protein Accessions	# Missed Cleavages	Charge	DeltaScore	DeltaCn	Rank	Search Engine Rank
	FALSE	Sequest HT (A2)	Unambiguous	[R].STILPQFVGLTFGVYNGNK.[H]		1	AOX55_RS06265	AOX55_RS06265	0	2	0.7582	0	1	1
FALSE	High		6.47323e-05	4.74062e-05	1	1	4	AOX55_RS06265	AOX55_RS06265 [8-17]		0	1108.6	High	High
	Checked	Identifying Node	PSM Ambiguity	Annotated Sequence	Modifications	# Proteins	Master Protein Accessions	Protein Accessions	# Missed Cleavages	Charge	DeltaScore	DeltaCn	Rank	Search Engine Rank
	FALSE	Sequest HT (A2)	Unambiguous	[K].GPFVDGYLLK.[K]		1	AOX55_RS06265	AOX55_RS06265	0	2	0.7734	0	1	1
	FALSE	Sequest HT (A2)	Unambiguous	[K].GPFVDGYLLK.[K]		1	AOX55_RS06265	AOX55_RS06265	0	2	0.8025	0	1	1
	FALSE	Sequest HT (A2)	Unambiguous	[K].GPFVDGYLLK.[K]		1	AOX55_RS06265	AOX55_RS06265	0	2	0.7462	0	1	1
	FALSE	Sequest HT (A2)	Unambiguous	[K].GPFVDGYLLK.[K]		1	AOX55_RS06265	AOX55_RS06265	0	2	0.5345	0	1	1
FALSE	High	1xOxidation [M10]	2.00295e-10	4.74062e-05	1	1	5	AOX55_RS06265	AOX55_RS06265 [57-70]		0	1550.76	High	High
	Checked	Identifying Node	PSM Ambiguity	Annotated Sequence	Modifications	# Proteins	Master Protein Accessions	Protein Accessions	# Missed Cleavages	Charge	DeltaScore	DeltaCn	Rank	Search Engine Rank
	FALSE	Sequest HT (A2)	Unambiguous	[K].HVPVSVSEEmVGHK.[F]	M10(Oxidation)	1	AOX55_RS06265	AOX55_RS06265	0	3	0.6667	0	1	1
	FALSE	Sequest HT (A2)	Unambiguous	[K].HVPVSVSEEmVGHK.[F]	M10(Oxidation)	1	AOX55_RS06265	AOX55_RS06265	0	3	0.7671	0	1	1
	FALSE	Sequest HT (A2)	Unambiguous	[K].HVPVSVSEEmVGHK.[F]	M10(Oxidation)	1	AOX55_RS06265	AOX55_RS06265	0	3	0.789	0	1	1
	FALSE	Sequest HT (A2)	Unambiguous	[K].HVPVSVSEEmVGHK.[F]	M10(Oxidation)	1	AOX55_RS06265	AOX55_RS06265	0	3	0.3151	0	1	1
	FALSE	Sequest HT (A2)	Unambiguous	[K].HVPVSVSEEmVGHK.[F]	M10(Oxidation)	1	AOX55_RS06265	AOX55_RS06265	0	3	0.4	0	1	1
FALSE	High		2.18591e-13	4.74062e-05	1	1	5	AOX55_RS06265	AOX55_RS06265 [57-70]		0	1534.77	High	High
	Checked	Identifying Node	PSM Ambiguity	Annotated Sequence	Modifications	# Proteins	Master Protein Accessions	Protein Accessions	# Missed Cleavages	Charge	DeltaScore	DeltaCn	Rank	Search Engine Rank
	FALSE	Sequest HT (A2)	Unambiguous	[K].HVPVSVSEEMVGHK.[F]		1	AOX55_RS06265	AOX55_RS06265	0	3	0.6923	0	1	1
	FALSE	Sequest HT (A2)	Unambiguous	[K].HVPVSVSEEMVGHK.[F]		1	AOX55_RS06265	AOX55_RS06265	0	3	0.8102	0	1	1
	FALSE	Sequest HT (A2)	Unambiguous	[K].HVPVSVSEEMVGHK.[F]		1	AOX55_RS06265	AOX55_RS06265	0	3	0.8442	0	1	1
	FALSE	Sequest HT (A2)	Unambiguous	[K].HVPVSVSEEMVGHK.[F]		1	AOX55_RS06265	AOX55_RS06265	0	2	0.598	0	1	1
	FALSE	Sequest HT (A2)	Unambiguous	[K].HVPVSVSEEMVGHK.[F]		1	AOX55_RS06265	AOX55_RS06265	0	3	0.4104	0	1	1
FALSE	High		0.00168838	0.000149991	1	1	8	AOX55_RS06265	AOX55_RS06265 [71-78]		0	924.457	High	High
	Checked	Identifying Node	PSM Ambiguity	Annotated Sequence	Modifications	# Proteins	Master Protein Accessions	Protein Accessions	# Missed Cleavages	Charge	DeltaScore	DeltaCn	Rank	Search Engine Rank
	FALSE	Sequest HT (A2)	Unambiguous	[K].FGEFAPTR.[T]		1	AOX55_RS06265	AOX55_RS06265	0	2	0.7526	0	1	1
	FALSE	Sequest HT (A2)	Unambiguous	[K].FGEFAPTR.[T]		1	AOX55_RS06265	AOX55_RS06265	0	2	0.8268	0	1	1
	FALSE	Sequest HT (A2)	Unambiguous	[K].FGEFAPTR.[T]		1	AOX55_RS06265	AOX55_RS06265	0	2	0.5556	0	1	1
	FALSE	Sequest HT (A2)	Unambiguous	[K].FGEFAPTR.[T]		1	AOX55_RS06265	AOX55_RS06265	0	2	0.6	0	1	1
	FALSE	Sequest HT (A2)	Unambiguous	[K].FGEFAPTR.[T]		1	AOX55_RS06265	AOX55_RS06265	0	2	0.4718	0	1	1
	FALSE	Sequest HT (A2)	Unambiguous	[K].FGEFAPTR.[T]		1	AOX55_RS06265	AOX55_RS06265	0	2	0.466	0	1	1
	FALSE	Sequest HT (A2)	Unambiguous	[K].FGEFAPTR.[T]		1	AOX55_RS06265	AOX55_RS06265	0	2	0.8403	0	1	1
	FALSE	Sequest HT (A2)	Unambiguous	[K].FGEFAPTR.[T]		1	AOX55_RS06265	AOX55_RS06265	0	2	0.8	0	1	1
FALSE	High		0.133161	0.00460389	1	1	1	AOX55_RS06265	AOX55_RS06265 [8-18]		1	1236.7	High	High
	Checked	Identifying Node	PSM Ambiguity	Annotated Sequence	Modifications	# Proteins	Master Protein Accessions	Protein Accessions	# Missed Cleavages	Charge	DeltaScore	DeltaCn	Rank	Search Engine Rank
	FALSE	Sequest HT (A2)	Unambiguous	[K].GPFVDGYLLKK.[A]		1	AOX55_RS06265	AOX55_RS06265	1	2	0.2444	0	1	1
High	Master Protein	AOX55_RS20390	[30S ribosomal protein S20]	0	42.532	31	3	12	3	88	9.4	12.16	44.62	3
Checked	Confidence	Modifications	Qvality PEP	Qvality q-value	# Protein Groups	# Proteins	# PSMs	Master Protein Accessions	Positions in Master Proteins	Modifications in Master Proteins	# Missed Cleavages	Theo. MH+ [Da]	Found in Sample: [S1] F1: Sample	Confidence (by Search Engine): Sequest HT
FALSE	High		0.000168967	4.74062e-05	1	1	4	AOX55_RS06975	AOX55_RS06975 [29-37]		0	1126.57	High	High
	Checked	Identifying Node	PSM Ambiguity	Annotated Sequence	Modifications	# Proteins	Master Protein Accessions	Protein Accessions	# Missed Cleavages	Charge	DeltaScore	DeltaCn	Rank	Search Engine Rank
	FALSE	Sequest HT (A2)	Unambiguous	[K].MKPYIFGDR.[N]		1	AOX55_RS06975	AOX55_RS06975	0	3	0.663	0	1	1
	FALSE	Sequest HT (A2)	Unambiguous	[K].MKPYIFGDR.[N]		1	AOX55_RS06975	AOX55_RS06975	0	3	0.6887	0	1	1
	FALSE	Sequest HT (A2)	Unambiguous	[K].MKPYIFGDR.[N]		1	AOX55_RS06975	AOX55_RS06975	0	3	0.6071	0	1	1
	FALSE	Sequest HT (A2)	Unambiguous	[K].MKPYIFGDR.[N]		1	AOX55_RS06975	AOX55_RS06975	0	3	0.3429	0	1	1
FALSE	High		8.82296e-13	4.74062e-05	1	1	4	AOX55_RS06975	AOX55_RS06975 [38-54]		0	1921.03	High	High
	Checked	Identifying Node	PSM Ambiguity	Annotated Sequence	Modifications	# Proteins	Master Protein Accessions	Protein Accessions	# Missed Cleavages	Charge	DeltaScore	DeltaCn	Rank	Search Engine Rank
	FALSE	Sequest HT (A2)	Unambiguous	[R].NNVHIIDLAQTVPMLSR.[A]		1	AOX55_RS06975	AOX55_RS06975	0	2	0.8284	0	1	1
	FALSE	Sequest HT (A2)	Unambiguous	[R].NNVHIIDLAQTVPMLSR.[A]		1	AOX55_RS06975	AOX55_RS06975	0	3	0.785	0	1	1
	FALSE	Sequest HT (A2)	Unambiguous	[R].NNVHIIDLAQTVPMLSR.[A]		1	AOX55_RS06975	AOX55_RS06975	0	3	0.7102	0	1	1
	FALSE	Sequest HT (A2)	Unambiguous	[R].NNVHIIDLAQTVPMLSR.[A]		1	AOX55_RS06975	AOX55_RS06975	0	3	0.7505	0	1	1
FALSE	High	1xOxidation [M14]	3.50206e-12	4.74062e-05	1	1	5	AOX55_RS06975	AOX55_RS06975 [38-54]		0	1937.03	High	High
	Checked	Identifying Node	PSM Ambiguity	Annotated Sequence	Modifications	# Proteins	Master Protein Accessions	Protein Accessions	# Missed Cleavages	Charge	DeltaScore	DeltaCn	Rank	Search Engine Rank
	FALSE	Sequest HT (A2)	Unambiguous	[R].NNVHIIDLAQTVPmLSR.[A]	M14(Oxidation)	1	AOX55_RS06975	AOX55_RS06975	0	3	0.487	0	1	1
	FALSE	Sequest HT (A2)	Unambiguous	[R].NNVHIIDLAQTVPmLSR.[A]	M14(Oxidation)	1	AOX55_RS06975	AOX55_RS06975	0	2	0.72	0	1	1
	FALSE	Sequest HT (A2)	Unambiguous	[R].NNVHIIDLAQTVPmLSR.[A]	M14(Oxidation)	1	AOX55_RS06975	AOX55_RS06975	0	2	0.7973	0	1	1
	FALSE	Sequest HT (A2)	Unambiguous	[R].NNVHIIDLAQTVPmLSR.[A]	M14(Oxidation)	1	AOX55_RS06975	AOX55_RS06975	0	3	0.6207	0	1	1
	FALSE	Sequest HT (A2)	Unambiguous	[R].NNVHIIDLAQTVPmLSR.[A]	M14(Oxidation)	1	AOX55_RS06975	AOX55_RS06975	0	2	0.8276	0	1	1
FALSE	High		1.02263e-11	4.74062e-05	1	1	6	AOX55_RS06975	AOX55_RS06975 [10-24]		0	1729.89	High	High
	Checked	Identifying Node	PSM Ambiguity	Annotated Sequence	Modifications	# Proteins	Master Protein Accessions	Protein Accessions	# Missed Cleavages	Charge	DeltaScore	DeltaCn	Rank	Search Engine Rank
	FALSE	Sequest HT (A2)	Unambiguous	[R].QLLEAGVHFGHQTHR.[W]		1	AOX55_RS06975	AOX55_RS06975	0	3	0.4332	0	1	1
	FALSE	Sequest HT (A2)	Unambiguous	[R].QLLEAGVHFGHQTHR.[W]		1	AOX55_RS06975	AOX55_RS06975	0	3	0.7076	0	1	1
	FALSE	Sequest HT (A2)	Unambiguous	[R].QLLEAGVHFGHQTHR.[W]		1	AOX55_RS06975	AOX55_RS06975	0	3	0.5563	0	1	1
	FALSE	Sequest HT (A2)	Unambiguous	[R].QLLEAGVHFGHQTHR.[W]		1	AOX55_RS06975	AOX55_RS06975	0	3	0.7595	0	1	1
	FALSE	Sequest HT (A2)	Unambiguous	[R].QLLEAGVHFGHQTHR.[W]		1	AOX55_RS06975	AOX55_RS06975	0	3	0.7524	0	1	1
	FALSE	Sequest HT (A2)	Unambiguous	[R].QLLEAGVHFGHQTHR.[W]		1	AOX55_RS06975	AOX55_RS06975	0	4	0.5204	0	1	1
FALSE	High		0.000199733	4.74062e-05	1	1	3	AOX55_RS06975	AOX55_RS06975 [77-87]		0	1116.59	High	High
	Checked	Identifying Node	PSM Ambiguity	Annotated Sequence	Modifications	# Proteins	Master Protein Accessions	Protein Accessions	# Missed Cleavages	Charge	DeltaScore	DeltaCn	Rank	Search Engine Rank
	FALSE	Sequest HT (A2)	Unambiguous	[R].QASEIIADAAK.[R]		1	AOX55_RS06975	AOX55_RS06975	0	2	0.6767	0	1	1
	FALSE	Sequest HT (A2)	Unambiguous	[R].QASEIIADAAK.[R]		1	AOX55_RS06975	AOX55_RS06975	0	2	0.3094	0	1	1
	FALSE	Sequest HT (A2)	Unambiguous	[R].QASEIIADAAK.[R]		1	AOX55_RS06975	AOX55_RS06975	0	2	0.5377	0	1	1
FALSE	High		1.67851e-07	4.74062e-05	1	1	1	AOX55_RS06975	AOX55_RS06975 [119-133]		1	1608.85	High	High
	Checked	Identifying Node	PSM Ambiguity	Annotated Sequence	Modifications	# Proteins	Master Protein Accessions	Protein Accessions	# Missed Cleavages	Charge	DeltaScore	DeltaCn	Rank	Search Engine Rank
	FALSE	Sequest HT (A2)	Unambiguous	[K].LDEILASEASGFTKK.[E]		1	AOX55_RS06975	AOX55_RS06975	1	3	0.624	0	1	1
FALSE	High		1.12934e-07	4.74062e-05	1	1	5	AOX55_RS06975	AOX55_RS06975 [119-132]		0	1480.75	High	High
	Checked	Identifying Node	PSM Ambiguity	Annotated Sequence	Modifications	# Proteins	Master Protein Accessions	Protein Accessions	# Missed Cleavages	Charge	DeltaScore	DeltaCn	Rank	Search Engine Rank
	FALSE	Sequest HT (A2)	Unambiguous	[K].LDEILASEASGFTK.[K]		1	AOX55_RS06975	AOX55_RS06975	0	2	0.49	0	1	1
	FALSE	Sequest HT (A2)	Unambiguous	[K].LDEILASEASGFTK.[K]		1	AOX55_RS06975	AOX55_RS06975	0	2	0.8169	0	1	1
	FALSE	Sequest HT (A2)	Unambiguous	[K].LDEILASEASGFTK.[K]		1	AOX55_RS06975	AOX55_RS06975	0	2	0.6761	0	1	1
	FALSE	Sequest HT (A2)	Unambiguous	[K].LDEILASEASGFTK.[K]		1	AOX55_RS06975	AOX55_RS06975	0	2	0.4118	0	1	1
	FALSE	Sequest HT (A2)	Unambiguous	[K].LDEILASEASGFTK.[K]		1	AOX55_RS06975	AOX55_RS06975	0	2	0.2785	0	1	1
FALSE	High	1xCarbamidomethyl [C13]	1.49839e-10	4.74062e-05	1	1	4	AOX55_RS06975	AOX55_RS06975 [180-209]		0	3225.54	High	High
	Checked	Identifying Node	PSM Ambiguity	Annotated Sequence	Modifications	# Proteins	Master Protein Accessions	Protein Accessions	# Missed Cleavages	Charge	DeltaScore	DeltaCn	Rank	Search Engine Rank
	FALSE	Sequest HT (A2)	Unambiguous	[R].LGIPVVAVIDSNcDPDQIDYPIPGNDDASR.[A]	C13(Carbamidomethyl)	1	AOX55_RS06975	AOX55_RS06975	0	4	0.7253	0	1	1
	FALSE	Sequest HT (A2)	Unambiguous	[R].LGIPVVAVIDSNcDPDQIDYPIPGNDDASR.[A]	C13(Carbamidomethyl)	1	AOX55_RS06975	AOX55_RS06975	0	3	0.678	0	1	1
	FALSE	Sequest HT (A2)	Unambiguous	[R].LGIPVVAVIDSNcDPDQIDYPIPGNDDASR.[A]	C13(Carbamidomethyl)	1	AOX55_RS06975	AOX55_RS06975	0	3	0.8336	0	1	1
	FALSE	Sequest HT (A2)	Unambiguous	[R].LGIPVVAVIDSNcDPDQIDYPIPGNDDASR.[A]	C13(Carbamidomethyl)	1	AOX55_RS06975	AOX55_RS06975	0	3	0.6466	0	1	1
FALSE	High		1.48357e-05	4.74062e-05	1	1	2	AOX55_RS06975	AOX55_RS06975 [98-107]		0	1223.57	High	High
	Checked	Identifying Node	PSM Ambiguity	Annotated Sequence	Modifications	# Proteins	Master Protein Accessions	Protein Accessions	# Missed Cleavages	Charge	DeltaScore	DeltaCn	Rank	Search Engine Rank
	FALSE	Sequest HT (A2)	Unambiguous	[R].WLGGMMTNWK.[T]		1	AOX55_RS06975	AOX55_RS06975	0	2	0.7764	0	1	1
	FALSE	Sequest HT (A2)	Unambiguous	[R].WLGGMMTNWK.[T]		1	AOX55_RS06975	AOX55_RS06975	0	2	0.6711	0	1	1
FALSE	High	1xOxidation [M5]	1.30485e-05	4.74062e-05	1	1	4	AOX55_RS06975	AOX55_RS06975 [98-107]		0	1239.56	High	High
	Checked	Identifying Node	PSM Ambiguity	Annotated Sequence	Modifications	# Proteins	Master Protein Accessions	Protein Accessions	# Missed Cleavages	Charge	DeltaScore	DeltaCn	Rank	Search Engine Rank
	FALSE	Sequest HT (A2)	Unambiguous	[R].WLGGmMTNWK.[T]	M5(Oxidation)	1	AOX55_RS06975	AOX55_RS06975	0	2	0.0875	0	1	1
	FALSE	Sequest HT (A2)	Unambiguous	[R].WLGGmMTNWK.[T]	M5(Oxidation)	1	AOX55_RS06975	AOX55_RS06975	0	2	0.03	0	1	1
	FALSE	Sequest HT (A2)	Unambiguous	[R].WLGGmMTNWK.[T]	M5(Oxidation)	1	AOX55_RS06975	AOX55_RS06975	0	2	0.4636	0	1	1
	FALSE	Sequest HT (A2)	Unambiguous	[R].WLGGmMTNWK.[T]	M5(Oxidation)	1	AOX55_RS06975	AOX55_RS06975	0	2	0.0135	0	1	1
FALSE	High		0.000111209	4.74062e-05	1	1	2	AOX55_RS06975	AOX55_RS06975 [89-97]		0	1071.52	High	High
	Checked	Identifying Node	PSM Ambiguity	Annotated Sequence	Modifications	# Proteins	Master Protein Accessions	Protein Accessions	# Missed Cleavages	Charge	DeltaScore	DeltaCn	Rank	Search Engine Rank
	FALSE	Sequest HT (A2)	Unambiguous	[R].SAQYYVNAR.[W]		1	AOX55_RS06975	AOX55_RS06975	0	2	0.759	0	1	1
	FALSE	Sequest HT (A2)	Unambiguous	[R].SAQYYVNAR.[W]		1	AOX55_RS06975	AOX55_RS06975	0	2	0.7935	0	1	1
FALSE	High	1xCarbamidomethyl [C14]	1.11335e-06	4.74062e-05	1	1	2	AOX55_RS06975	AOX55_RS06975 [179-209]		1	3381.64	High	High
	Checked	Identifying Node	PSM Ambiguity	Annotated Sequence	Modifications	# Proteins	Master Protein Accessions	Protein Accessions	# Missed Cleavages	Charge	DeltaScore	DeltaCn	Rank	Search Engine Rank
	FALSE	Sequest HT (A2)	Unambiguous	[K].RLGIPVVAVIDSNcDPDQIDYPIPGNDDASR.[A]	C14(Carbamidomethyl)	1	AOX55_RS06975	AOX55_RS06975	1	3	0.7249	0	1	1
	FALSE	Sequest HT (A2)	Unambiguous	[K].RLGIPVVAVIDSNcDPDQIDYPIPGNDDASR.[A]	C14(Carbamidomethyl)	1	AOX55_RS06975	AOX55_RS06975	1	3	0.68	0	1	1
FALSE	High		3.23494e-08	4.74062e-05	1	1	2	AOX55_RS06975	AOX55_RS06975 [76-87]		1	1272.69	High	High
	Checked	Identifying Node	PSM Ambiguity	Annotated Sequence	Modifications	# Proteins	Master Protein Accessions	Protein Accessions	# Missed Cleavages	Charge	DeltaScore	DeltaCn	Rank	Search Engine Rank
	FALSE	Sequest HT (A2)	Unambiguous	[K].RQASEIIADAAK.[R]		1	AOX55_RS06975	AOX55_RS06975	1	2	0.5535	0	1	1
	FALSE	Sequest HT (A2)	Unambiguous	[K].RQASEIIADAAK.[R]		1	AOX55_RS06975	AOX55_RS06975	1	2	0.3723	0	1	1
FALSE	High		2.32152e-09	4.74062e-05	1	1	2	AOX55_RS06975	AOX55_RS06975 [154-169]		0	1767.83	High	High
	Checked	Identifying Node	PSM Ambiguity	Annotated Sequence	Modifications	# Proteins	Master Protein Accessions	Protein Accessions	# Missed Cleavages	Charge	DeltaScore	DeltaCn	Rank	Search Engine Rank
	FALSE	Sequest HT (A2)	Unambiguous	[R].DMGGTPDLMFIIDTNK.[E]		1	AOX55_RS06975	AOX55_RS06975	0	2	0.8352	0	1	1
	FALSE	Sequest HT (A2)	Unambiguous	[R].DMGGTPDLMFIIDTNK.[E]		1	AOX55_RS06975	AOX55_RS06975	0	2	0.8779	0	1	1
FALSE	High	1xOxidation [M]	1.1912e-08	4.74062e-05	1	1	2	AOX55_RS06975	AOX55_RS06975 [154-169]		0	1783.82	High	High
	Checked	Identifying Node	PSM Ambiguity	Annotated Sequence	Modifications	# Proteins	Master Protein Accessions	Protein Accessions	# Missed Cleavages	Charge	DeltaScore	DeltaCn	Rank	Search Engine Rank
	FALSE	Sequest HT (A2)	Unambiguous	[R].DmGGTPDLMFIIDTNK.[E]	M2(Oxidation)	1	AOX55_RS06975	AOX55_RS06975	0	2	0.4629	0	1	1
	FALSE	Sequest HT (A2)	Unambiguous	[R].DMGGTPDLmFIIDTNK.[E]	M9(Oxidation)	1	AOX55_RS06975	AOX55_RS06975	0	2	0.5068	0	1	1
FALSE	High	2xOxidation [M2; M9]	4.07368e-05	4.74062e-05	1	1	2	AOX55_RS06975	AOX55_RS06975 [154-169]		0	1799.82	High	High
	Checked	Identifying Node	PSM Ambiguity	Annotated Sequence	Modifications	# Proteins	Master Protein Accessions	Protein Accessions	# Missed Cleavages	Charge	DeltaScore	DeltaCn	Rank	Search Engine Rank
	FALSE	Sequest HT (A2)	Unambiguous	[R].DmGGTPDLmFIIDTNK.[E]	M2(Oxidation); M9(Oxidation)	1	AOX55_RS06975	AOX55_RS06975	0	2	0.6558	0	1	1
	FALSE	Sequest HT (A2)	Unambiguous	[R].DmGGTPDLmFIIDTNK.[E]	M2(Oxidation); M9(Oxidation)	1	AOX55_RS06975	AOX55_RS06975	0	2	0.518	0	1	1
FALSE	High		1.88481e-12	4.74062e-05	1	1	3	AOX55_RS06975	AOX55_RS06975 [154-178]		1	2738.33	High	High
	Checked	Identifying Node	PSM Ambiguity	Annotated Sequence	Modifications	# Proteins	Master Protein Accessions	Protein Accessions	# Missed Cleavages	Charge	DeltaScore	DeltaCn	Rank	Search Engine Rank
	FALSE	Sequest HT (A2)	Unambiguous	[R].DMGGTPDLMFIIDTNKESIAIEEAK.[R]		1	AOX55_RS06975	AOX55_RS06975	1	3	0.676	0	1	1
	FALSE	Sequest HT (A2)	Unambiguous	[R].DMGGTPDLMFIIDTNKESIAIEEAK.[R]		1	AOX55_RS06975	AOX55_RS06975	1	2	0.8276	0	1	1
	FALSE	Sequest HT (A2)	Unambiguous	[R].DMGGTPDLMFIIDTNKESIAIEEAK.[R]		1	AOX55_RS06975	AOX55_RS06975	1	3	0.0351	0	1	1
FALSE	High		4.15856e-08	4.74062e-05	1	1	3	AOX55_RS06975	AOX55_RS06975 [236-255]		0	1999.9	High	High
	Checked	Identifying Node	PSM Ambiguity	Annotated Sequence	Modifications	# Proteins	Master Protein Accessions	Protein Accessions	# Missed Cleavages	Charge	DeltaScore	DeltaCn	Rank	Search Engine Rank
	FALSE	Sequest HT (A2)	Unambiguous	[R].DLGAAEEAPVEPALDESSEA.[-]		1	AOX55_RS06975	AOX55_RS06975	0	2	0.9527	0	1	1
	FALSE	Sequest HT (A2)	Unambiguous	[R].DLGAAEEAPVEPALDESSEA.[-]		1	AOX55_RS06975	AOX55_RS06975	0	2	0.6303	0	1	1
	FALSE	Sequest HT (A2)	Unambiguous	[R].DLGAAEEAPVEPALDESSEA.[-]		1	AOX55_RS06975	AOX55_RS06975	0	2	0.9517	0	1	1
FALSE	High		0.00119801	4.74062e-05	1	1	1	AOX55_RS06975	AOX55_RS06975 [170-178]		0	989.515	High	High
	Checked	Identifying Node	PSM Ambiguity	Annotated Sequence	Modifications	# Proteins	Master Protein Accessions	Protein Accessions	# Missed Cleavages	Charge	DeltaScore	DeltaCn	Rank	Search Engine Rank
	FALSE	Sequest HT (A2)	Unambiguous	[K].ESIAIEEAK.[R]		1	AOX55_RS06975	AOX55_RS06975	0	2	0.4195	0	1	1
FALSE	High		0.000366657	4.74062e-05	1	1	4	AOX55_RS06975	AOX55_RS06975 [170-179]		1	1145.62	High	High
	Checked	Identifying Node	PSM Ambiguity	Annotated Sequence	Modifications	# Proteins	Master Protein Accessions	Protein Accessions	# Missed Cleavages	Charge	DeltaScore	DeltaCn	Rank	Search Engine Rank
	FALSE	Sequest HT (A2)	Unambiguous	[K].ESIAIEEAKR.[L]		1	AOX55_RS06975	AOX55_RS06975	1	3	0.6337	0	1	1
	FALSE	Sequest HT (A2)	Unambiguous	[K].ESIAIEEAKR.[L]		1	AOX55_RS06975	AOX55_RS06975	1	2	0.766	0	1	1
	FALSE	Sequest HT (A2)	Unambiguous	[K].ESIAIEEAKR.[L]		1	AOX55_RS06975	AOX55_RS06975	1	3	0.6412	0	1	1
	FALSE	Sequest HT (A2)	Unambiguous	[K].ESIAIEEAKR.[L]		1	AOX55_RS06975	AOX55_RS06975	1	3	0.596	0	1	1
FALSE	High	1xCarbamidomethyl [C6]	0.00015198	4.74062e-05	1	1	2	AOX55_RS06975	AOX55_RS06975 [210-220]		0	1264.67	High	High
	Checked	Identifying Node	PSM Ambiguity	Annotated Sequence	Modifications	# Proteins	Master Protein Accessions	Protein Accessions	# Missed Cleavages	Charge	DeltaScore	DeltaCn	Rank	Search Engine Rank
	FALSE	Sequest HT (A2)	Unambiguous	[R].AVALYcDLIAR.[A]	C6(Carbamidomethyl)	1	AOX55_RS06975	AOX55_RS06975	0	2	0.5281	0	1	1
	FALSE	Sequest HT (A2)	Unambiguous	[R].AVALYcDLIAR.[A]	C6(Carbamidomethyl)	1	AOX55_RS06975	AOX55_RS06975	0	2	0.4942	0	1	1
FALSE	High		1.47173e-06	4.74062e-05	1	1	4	AOX55_RS06975	AOX55_RS06975 [55-68]		0	1386.73	High	High
	Checked	Identifying Node	PSM Ambiguity	Annotated Sequence	Modifications	# Proteins	Master Protein Accessions	Protein Accessions	# Missed Cleavages	Charge	DeltaScore	DeltaCn	Rank	Search Engine Rank
	FALSE	Sequest HT (A2)	Unambiguous	[R].ALQVVSDTVANGGR.[V]		1	AOX55_RS06975	AOX55_RS06975	0	2	0.7801	0	1	1
	FALSE	Sequest HT (A2)	Unambiguous	[R].ALQVVSDTVANGGR.[V]		1	AOX55_RS06975	AOX55_RS06975	0	2	0.7839	0	1	1
	FALSE	Sequest HT (A2)	Unambiguous	[R].ALQVVSDTVANGGR.[V]		1	AOX55_RS06975	AOX55_RS06975	0	2	0.7835	0	1	1
	FALSE	Sequest HT (A2)	Unambiguous	[R].ALQVVSDTVANGGR.[V]		1	AOX55_RS06975	AOX55_RS06975	0	2	0.6701	0	1	1
FALSE	High		7.7747e-10	4.74062e-05	1	1	2	AOX55_RS06975	AOX55_RS06975 [118-133]		2	1736.94	High	High
	Checked	Identifying Node	PSM Ambiguity	Annotated Sequence	Modifications	# Proteins	Master Protein Accessions	Protein Accessions	# Missed Cleavages	Charge	DeltaScore	DeltaCn	Rank	Search Engine Rank
	FALSE	Sequest HT (A2)	Unambiguous	[R].KLDEILASEASGFTKK.[E]		1	AOX55_RS06975	AOX55_RS06975	2	3	0.8024	0	1	1
	FALSE	Sequest HT (A2)	Unambiguous	[R].KLDEILASEASGFTKK.[E]		1	AOX55_RS06975	AOX55_RS06975	2	3	0.3661	0	1	1
FALSE	High		5.08051e-15	4.74062e-05	1	1	6	AOX55_RS06975	AOX55_RS06975 [118-132]		1	1608.85	High	High
	Checked	Identifying Node	PSM Ambiguity	Annotated Sequence	Modifications	# Proteins	Master Protein Accessions	Protein Accessions	# Missed Cleavages	Charge	DeltaScore	DeltaCn	Rank	Search Engine Rank
	FALSE	Sequest HT (A2)	Unambiguous	[R].KLDEILASEASGFTK.[K]		1	AOX55_RS06975	AOX55_RS06975	1	2	0.7594	0	1	1
	FALSE	Sequest HT (A2)	Unambiguous	[R].KLDEILASEASGFTK.[K]		1	AOX55_RS06975	AOX55_RS06975	1	2	0.7909	0	1	1
	FALSE	Sequest HT (A2)	Unambiguous	[R].KLDEILASEASGFTK.[K]		1	AOX55_RS06975	AOX55_RS06975	1	3	0.7213	0	1	1
	FALSE	Sequest HT (A2)	Unambiguous	[R].KLDEILASEASGFTK.[K]		1	AOX55_RS06975	AOX55_RS06975	1	3	0.6995	0	1	1
	FALSE	Sequest HT (A2)	Unambiguous	[R].KLDEILASEASGFTK.[K]		1	AOX55_RS06975	AOX55_RS06975	1	2	0.4779	0	1	1
	FALSE	Sequest HT (A2)	Unambiguous	[R].KLDEILASEASGFTK.[K]		1	AOX55_RS06975	AOX55_RS06975	1	3	0.488	0	1	1
FALSE	High		0.00383354	0.000342415	1	1	5	AOX55_RS06975	AOX55_RS06975 [69-75]		0	763.471	High	High
	Checked	Identifying Node	PSM Ambiguity	Annotated Sequence	Modifications	# Proteins	Master Protein Accessions	Protein Accessions	# Missed Cleavages	Charge	DeltaScore	DeltaCn	Rank	Search Engine Rank
	FALSE	Sequest HT (A2)	Unambiguous	[R].VLFVGTK.[R]		1	AOX55_RS06975	AOX55_RS06975	0	2	0.5187	0	1	1
	FALSE	Sequest HT (A2)	Unambiguous	[R].VLFVGTK.[R]		1	AOX55_RS06975	AOX55_RS06975	0	2	0.6159	0	1	1
	FALSE	Sequest HT (A2)	Unambiguous	[R].VLFVGTK.[R]		1	AOX55_RS06975	AOX55_RS06975	0	2	0.8325	0	1	1
	FALSE	Sequest HT (A2)	Unambiguous	[R].VLFVGTK.[R]		1	AOX55_RS06975	AOX55_RS06975	0	2	0.7122	0	1	1
	FALSE	Sequest HT (A2)	Unambiguous	[R].VLFVGTK.[R]		1	AOX55_RS06975	AOX55_RS06975	0	2	0.8586	0	1	1
FALSE	High	2xOxidation [M5; M6]	0.00439578	0.000342415	1	1	1	AOX55_RS06975	AOX55_RS06975 [98-107]		0	1255.56	High	High
	Checked	Identifying Node	PSM Ambiguity	Annotated Sequence	Modifications	# Proteins	Master Protein Accessions	Protein Accessions	# Missed Cleavages	Charge	DeltaScore	DeltaCn	Rank	Search Engine Rank
	FALSE	Sequest HT (A2)	Unambiguous	[R].WLGGmmTNWK.[T]	M5(Oxidation); M6(Oxidation)	1	AOX55_RS06975	AOX55_RS06975	0	2	0.3561	0	1	1
FALSE	High	1xOxidation [M1]	0.0169485	0.000696121	1	1	2	AOX55_RS06975	AOX55_RS06975 [29-37]		0	1142.57	High	High
	Checked	Identifying Node	PSM Ambiguity	Annotated Sequence	Modifications	# Proteins	Master Protein Accessions	Protein Accessions	# Missed Cleavages	Charge	DeltaScore	DeltaCn	Rank	Search Engine Rank
	FALSE	Sequest HT (A2)	Unambiguous	[K].mKPYIFGDR.[N]	M1(Oxidation)	1	AOX55_RS06975	AOX55_RS06975	0	2	0.4703	0	1	1
	FALSE	Sequest HT (A2)	Unambiguous	[K].mKPYIFGDR.[N]	M1(Oxidation)	1	AOX55_RS06975	AOX55_RS06975	0	3	0.5	0	1	1
FALSE	High		0.0209784	0.00104985	1	1	3	AOX55_RS06975	AOX55_RS06975 [221-228]		0	786.447	High	High
	Checked	Identifying Node	PSM Ambiguity	Annotated Sequence	Modifications	# Proteins	Master Protein Accessions	Protein Accessions	# Missed Cleavages	Charge	DeltaScore	DeltaCn	Rank	Search Engine Rank
	FALSE	Sequest HT (A2)	Unambiguous	[R].AAIDGIAR.[Q]		1	AOX55_RS06975	AOX55_RS06975	0	2	0.3069	0	1	1
	FALSE	Sequest HT (A2)	Unambiguous	[R].AAIDGIAR.[Q]		1	AOX55_RS06975	AOX55_RS06975	0	2	0.426	0	1	1
	FALSE	Sequest HT (A2)	Unambiguous	[R].AAIDGIAR.[Q]		1	AOX55_RS06975	AOX55_RS06975	0	2	0.2416	0	1	1
FALSE	High	2xOxidation [M2; M9]	0.0924457	0.00336355	1	1	1	AOX55_RS06975	AOX55_RS06975 [154-178]		1	2770.32	High	High
	Checked	Identifying Node	PSM Ambiguity	Annotated Sequence	Modifications	# Proteins	Master Protein Accessions	Protein Accessions	# Missed Cleavages	Charge	DeltaScore	DeltaCn	Rank	Search Engine Rank
	FALSE	Sequest HT (A2)	Unambiguous	[R].DmGGTPDLmFIIDTNKESIAIEEAK.[R]	M2(Oxidation); M9(Oxidation)	1	AOX55_RS06975	AOX55_RS06975	1	3	0.3869	0	1	1
High	Master Protein	AOX55_RS16100	[30S ribosomal protein S21]	0	13.767	37	4	7	2	70	8.5	11.49	12.61	4
Checked	Confidence	Modifications	Qvality PEP	Qvality q-value	# Protein Groups	# Proteins	# PSMs	Master Protein Accessions	Positions in Master Proteins	Modifications in Master Proteins	# Missed Cleavages	Theo. MH+ [Da]	Found in Sample: [S1] F1: Sample	Confidence (by Search Engine): Sequest HT
FALSE	High		6.30512e-16	4.74062e-05	1	1	5	AOX55_RS20390	AOX55_RS20390 [34-52]		1	1856.01	High	High
	Checked	Identifying Node	PSM Ambiguity	Annotated Sequence	Modifications	# Proteins	Master Protein Accessions	Protein Accessions	# Missed Cleavages	Charge	DeltaScore	DeltaCn	Rank	Search Engine Rank
	FALSE	Sequest HT (A2)	Unambiguous	[R].KVEEAIASGDQALAAAALK.[A]		1	AOX55_RS20390	AOX55_RS20390	1	2	0.8128	0	1	1
	FALSE	Sequest HT (A2)	Unambiguous	[R].KVEEAIASGDQALAAAALK.[A]		1	AOX55_RS20390	AOX55_RS20390	1	2	0.7288	0	1	1
	FALSE	Sequest HT (A2)	Unambiguous	[R].KVEEAIASGDQALAAAALK.[A]		1	AOX55_RS20390	AOX55_RS20390	1	3	0.7609	0	1	1
	FALSE	Sequest HT (A2)	Unambiguous	[R].KVEEAIASGDQALAAAALK.[A]		1	AOX55_RS20390	AOX55_RS20390	1	2	0.8293	0	1	1
	FALSE	Sequest HT (A2)	Unambiguous	[R].KVEEAIASGDQALAAAALK.[A]		1	AOX55_RS20390	AOX55_RS20390	1	3	0.7744	0	1	1
FALSE	High		1.53222e-10	4.74062e-05	1	1	2	AOX55_RS20390	AOX55_RS20390 [35-52]		0	1727.92	High	High
	Checked	Identifying Node	PSM Ambiguity	Annotated Sequence	Modifications	# Proteins	Master Protein Accessions	Protein Accessions	# Missed Cleavages	Charge	DeltaScore	DeltaCn	Rank	Search Engine Rank
	FALSE	Sequest HT (A2)	Unambiguous	[K].VEEAIASGDQALAAAALK.[A]		1	AOX55_RS20390	AOX55_RS20390	0	2	0.7143	0	1	1
	FALSE	Sequest HT (A2)	Unambiguous	[K].VEEAIASGDQALAAAALK.[A]		1	AOX55_RS20390	AOX55_RS20390	0	2	0.7291	0	1	1
FALSE	High		0.00343547	0.000342415	1	1	2	AOX55_RS20390	AOX55_RS20390 [53-60]		0	915.472	High	High
	Checked	Identifying Node	PSM Ambiguity	Annotated Sequence	Modifications	# Proteins	Master Protein Accessions	Protein Accessions	# Missed Cleavages	Charge	DeltaScore	DeltaCn	Rank	Search Engine Rank
	FALSE	Sequest HT (A2)	Unambiguous	[K].AAQPELMR.[A]		1	AOX55_RS20390	AOX55_RS20390	0	2	0.2632	0	1	1
	FALSE	Sequest HT (A2)	Unambiguous	[K].AAQPELMR.[A]		1	AOX55_RS20390	AOX55_RS20390	0	2	0.702	0	1	1
FALSE	High	1xOxidation [M7]	0.00994502	0.000608535	1	1	3	AOX55_RS20390	AOX55_RS20390 [53-60]		0	931.467	High	High
	Checked	Identifying Node	PSM Ambiguity	Annotated Sequence	Modifications	# Proteins	Master Protein Accessions	Protein Accessions	# Missed Cleavages	Charge	DeltaScore	DeltaCn	Rank	Search Engine Rank
	FALSE	Sequest HT (A2)	Unambiguous	[K].AAQPELmR.[A]	M7(Oxidation)	1	AOX55_RS20390	AOX55_RS20390	0	2	0.6989	0	1	1
	FALSE	Sequest HT (A2)	Unambiguous	[K].AAQPELmR.[A]	M7(Oxidation)	1	AOX55_RS20390	AOX55_RS20390	0	2	0.4712	0	1	1
	FALSE	Sequest HT (A2)	Unambiguous	[K].AAQPELmR.[A]	M7(Oxidation)	1	AOX55_RS20390	AOX55_RS20390	0	2	0.6746	0	1	1
High	Master Protein	AOX55_RS27535	[30S ribosomal protein S21]	0	9.061	29	3	7	1	78	9.3	11.6	8.08	3
Checked	Confidence	Modifications	Qvality PEP	Qvality q-value	# Protein Groups	# Proteins	# PSMs	Master Protein Accessions	Positions in Master Proteins	Modifications in Master Proteins	# Missed Cleavages	Theo. MH+ [Da]	Found in Sample: [S1] F1: Sample	Confidence (by Search Engine): Sequest HT
FALSE	High		2.3841e-05	4.74062e-05	1	1	2	AOX55_RS16100	AOX55_RS16100 [32-42]		1	1428.69	High	High
	Checked	Identifying Node	PSM Ambiguity	Annotated Sequence	Modifications	# Proteins	Master Protein Accessions	Protein Accessions	# Missed Cleavages	Charge	DeltaScore	DeltaCn	Rank	Search Engine Rank
	FALSE	Sequest HT (A2)	Unambiguous	[K].MRDFYEKPSQK.[R]		1	AOX55_RS16100	AOX55_RS16100	1	3	0.6086	0	1	1
	FALSE	Sequest HT (A2)	Unambiguous	[K].MRDFYEKPSQK.[R]		1	AOX55_RS16100	AOX55_RS16100	1	3	0.6453	0	1	1
FALSE	High		0.00080343	4.74062e-05	2	2	2	AOX55_RS16100; AOX55_RS27535	AOX55_RS16100 [7-15]; AOX55_RS27535 [7-15]		0	1044.51	High	High
	Checked	Identifying Node	PSM Ambiguity	Annotated Sequence	Modifications	# Proteins	Master Protein Accessions	Protein Accessions	# Missed Cleavages	Charge	DeltaScore	DeltaCn	Rank	Search Engine Rank
	FALSE	Sequest HT (A2)	Unambiguous	[R].DNNVDQALR.[AV]		2	AOX55_RS16100; AOX55_RS27535	AOX55_RS16100; AOX55_RS27535	0	2	0.5924	0	1	1
	FALSE	Sequest HT (A2)	Unambiguous	[R].DNNVDQALR.[AV]		2	AOX55_RS16100; AOX55_RS27535	AOX55_RS16100; AOX55_RS27535	0	2	0.3725	0	1	1
FALSE	High		0.00158002	0.000149991	1	1	1	AOX55_RS16100	AOX55_RS16100 [34-42]		0	1141.55	High	High
	Checked	Identifying Node	PSM Ambiguity	Annotated Sequence	Modifications	# Proteins	Master Protein Accessions	Protein Accessions	# Missed Cleavages	Charge	DeltaScore	DeltaCn	Rank	Search Engine Rank
	FALSE	Sequest HT (A2)	Unambiguous	[R].DFYEKPSQK.[R]		1	AOX55_RS16100	AOX55_RS16100	0	2	0.7385	0	1	1
FALSE	High	1xOxidation [M1]	0.0109026	0.000608535	2	2	2	AOX55_RS16100; AOX55_RS27535	AOX55_RS16100 [1-6]; AOX55_RS27535 [1-6]		0	761.434	High	High
	Checked	Identifying Node	PSM Ambiguity	Annotated Sequence	Modifications	# Proteins	Master Protein Accessions	Protein Accessions	# Missed Cleavages	Charge	DeltaScore	DeltaCn	Rank	Search Engine Rank
	FALSE	Sequest HT (A2)	Unambiguous	[-].mQVLVR.[D]	M1(Oxidation)	2	AOX55_RS16100; AOX55_RS27535	AOX55_RS16100; AOX55_RS27535	0	2	0.0676	0	1	1
	FALSE	Sequest HT (A2)	Unambiguous	[-].mQVLVR.[D]	M1(Oxidation)	2	AOX55_RS16100; AOX55_RS27535	AOX55_RS16100; AOX55_RS27535	0	2	0.3964	0	1	1
High	Master Protein	AOX55_RS06275	[30S ribosomal protein S3]	0	210.836	56	12	48	12	237	26.6	9.64	162.51	12
Checked	Confidence	Modifications	Qvality PEP	Qvality q-value	# Protein Groups	# Proteins	# PSMs	Master Protein Accessions	Positions in Master Proteins	Modifications in Master Proteins	# Missed Cleavages	Theo. MH+ [Da]	Found in Sample: [S1] F1: Sample	Confidence (by Search Engine): Sequest HT
FALSE	High		0.00080343	4.74062e-05	2	2	2	AOX55_RS16100; AOX55_RS27535	AOX55_RS16100 [7-15]; AOX55_RS27535 [7-15]		0	1044.51	High	High
	Checked	Identifying Node	PSM Ambiguity	Annotated Sequence	Modifications	# Proteins	Master Protein Accessions	Protein Accessions	# Missed Cleavages	Charge	DeltaScore	DeltaCn	Rank	Search Engine Rank
	FALSE	Sequest HT (A2)	Unambiguous	[R].DNNVDQALR.[AV]		2	AOX55_RS16100; AOX55_RS27535	AOX55_RS16100; AOX55_RS27535	0	2	0.5924	0	1	1
	FALSE	Sequest HT (A2)	Unambiguous	[R].DNNVDQALR.[AV]		2	AOX55_RS16100; AOX55_RS27535	AOX55_RS16100; AOX55_RS27535	0	2	0.3725	0	1	1
FALSE	High		0.000849319	4.74062e-05	1	1	3	AOX55_RS27535	AOX55_RS27535 [65-72]		0	840.483	High	High
	Checked	Identifying Node	PSM Ambiguity	Annotated Sequence	Modifications	# Proteins	Master Protein Accessions	Protein Accessions	# Missed Cleavages	Charge	DeltaScore	DeltaCn	Rank	Search Engine Rank
	FALSE	Sequest HT (A2)	Unambiguous	[R].EGLLPSPK.[R]		1	AOX55_RS27535	AOX55_RS27535	0	2	0.7326	0	1	1
	FALSE	Sequest HT (A2)	Unambiguous	[R].EGLLPSPK.[R]		1	AOX55_RS27535	AOX55_RS27535	0	2	0.5489	0	1	1
	FALSE	Sequest HT (A2)	Unambiguous	[R].EGLLPSPK.[R]		1	AOX55_RS27535	AOX55_RS27535	0	2	0.7208	0	1	1
FALSE	High	1xOxidation [M1]	0.0109026	0.000608535	2	2	2	AOX55_RS16100; AOX55_RS27535	AOX55_RS16100 [1-6]; AOX55_RS27535 [1-6]		0	761.434	High	High
	Checked	Identifying Node	PSM Ambiguity	Annotated Sequence	Modifications	# Proteins	Master Protein Accessions	Protein Accessions	# Missed Cleavages	Charge	DeltaScore	DeltaCn	Rank	Search Engine Rank
	FALSE	Sequest HT (A2)	Unambiguous	[-].mQVLVR.[D]	M1(Oxidation)	2	AOX55_RS16100; AOX55_RS27535	AOX55_RS16100; AOX55_RS27535	0	2	0.0676	0	1	1
	FALSE	Sequest HT (A2)	Unambiguous	[-].mQVLVR.[D]	M1(Oxidation)	2	AOX55_RS16100; AOX55_RS27535	AOX55_RS16100; AOX55_RS27535	0	2	0.3964	0	1	1
High	Master Protein	AOX55_RS09285	[30S ribosomal protein S4]	0	147.813	61	16	54	16	205	23.5	9.96	123.68	16
Checked	Confidence	Modifications	Qvality PEP	Qvality q-value	# Protein Groups	# Proteins	# PSMs	Master Protein Accessions	Positions in Master Proteins	Modifications in Master Proteins	# Missed Cleavages	Theo. MH+ [Da]	Found in Sample: [S1] F1: Sample	Confidence (by Search Engine): Sequest HT
FALSE	High		6.9446e-15	4.74062e-05	1	1	4	AOX55_RS06275	AOX55_RS06275 [91-107]		0	1971.98	High	High
	Checked	Identifying Node	PSM Ambiguity	Annotated Sequence	Modifications	# Proteins	Master Protein Accessions	Protein Accessions	# Missed Cleavages	Charge	DeltaScore	DeltaCn	Rank	Search Engine Rank
	FALSE	Sequest HT (A2)	Unambiguous	[K].LSEMTNSETHLNIVEVR.[K]		1	AOX55_RS06275	AOX55_RS06275	0	2	0.8166	0	1	1
	FALSE	Sequest HT (A2)	Unambiguous	[K].LSEMTNSETHLNIVEVR.[K]		1	AOX55_RS06275	AOX55_RS06275	0	3	0.8055	0	1	1
	FALSE	Sequest HT (A2)	Unambiguous	[K].LSEMTNSETHLNIVEVR.[K]		1	AOX55_RS06275	AOX55_RS06275	0	2	0.8101	0	1	1
	FALSE	Sequest HT (A2)	Unambiguous	[K].LSEMTNSETHLNIVEVR.[K]		1	AOX55_RS06275	AOX55_RS06275	0	3	0.5444	0	1	1
FALSE	High	1xOxidation [M4]	1.6192e-08	4.74062e-05	1	1	1	AOX55_RS06275	AOX55_RS06275 [91-107]		0	1987.98	High	High
	Checked	Identifying Node	PSM Ambiguity	Annotated Sequence	Modifications	# Proteins	Master Protein Accessions	Protein Accessions	# Missed Cleavages	Charge	DeltaScore	DeltaCn	Rank	Search Engine Rank
	FALSE	Sequest HT (A2)	Unambiguous	[K].LSEmTNSETHLNIVEVR.[K]	M4(Oxidation)	1	AOX55_RS06275	AOX55_RS06275	0	3	0.5699	0	1	1
FALSE	High		3.32421e-15	4.74062e-05	1	1	6	AOX55_RS06275	AOX55_RS06275 [22-38]		0	2048.97	High	High
	Checked	Identifying Node	PSM Ambiguity	Annotated Sequence	Modifications	# Proteins	Master Protein Accessions	Protein Accessions	# Missed Cleavages	Charge	DeltaScore	DeltaCn	Rank	Search Engine Rank
	FALSE	Sequest HT (A2)	Unambiguous	[R].WFADNAEYGQLLHEDLK.[I]		1	AOX55_RS06275	AOX55_RS06275	0	3	0.6382	0	1	1
	FALSE	Sequest HT (A2)	Unambiguous	[R].WFADNAEYGQLLHEDLK.[I]		1	AOX55_RS06275	AOX55_RS06275	0	3	0.7641	0	1	1
	FALSE	Sequest HT (A2)	Unambiguous	[R].WFADNAEYGQLLHEDLK.[I]		1	AOX55_RS06275	AOX55_RS06275	0	2	0.8072	0	1	1
	FALSE	Sequest HT (A2)	Unambiguous	[R].WFADNAEYGQLLHEDLK.[I]		1	AOX55_RS06275	AOX55_RS06275	0	3	0.7516	0	1	1
	FALSE	Sequest HT (A2)	Unambiguous	[R].WFADNAEYGQLLHEDLK.[I]		1	AOX55_RS06275	AOX55_RS06275	0	3	0.7342	0	1	1
	FALSE	Sequest HT (A2)	Unambiguous	[R].WFADNAEYGQLLHEDLK.[I]		1	AOX55_RS06275	AOX55_RS06275	0	2	0.773	0	1	1
FALSE	High		4.58661e-09	4.74062e-05	1	1	3	AOX55_RS06275	AOX55_RS06275 [66-79]		0	1461.89	High	High
	Checked	Identifying Node	PSM Ambiguity	Annotated Sequence	Modifications	# Proteins	Master Protein Accessions	Protein Accessions	# Missed Cleavages	Charge	DeltaScore	DeltaCn	Rank	Search Engine Rank
	FALSE	Sequest HT (A2)	Unambiguous	[R].VTIHSARPGLIIGK.[K]		1	AOX55_RS06275	AOX55_RS06275	0	3	0.6458	0	1	1
	FALSE	Sequest HT (A2)	Unambiguous	[R].VTIHSARPGLIIGK.[K]		1	AOX55_RS06275	AOX55_RS06275	0	2	0.8347	0	1	1
	FALSE	Sequest HT (A2)	Unambiguous	[R].VTIHSARPGLIIGK.[K]		1	AOX55_RS06275	AOX55_RS06275	0	3	0.7491	0	1	1
FALSE	High		0.000849319	4.74062e-05	1	1	2	AOX55_RS06275	AOX55_RS06275 [41-48]		0	996.507	High	High
	Checked	Identifying Node	PSM Ambiguity	Annotated Sequence	Modifications	# Proteins	Master Protein Accessions	Protein Accessions	# Missed Cleavages	Charge	DeltaScore	DeltaCn	Rank	Search Engine Rank
	FALSE	Sequest HT (A2)	Unambiguous	[R].AYLMEELK.[A]		1	AOX55_RS06275	AOX55_RS06275	0	2	0.5481	0	1	1
	FALSE	Sequest HT (A2)	Unambiguous	[R].AYLMEELK.[A]		1	AOX55_RS06275	AOX55_RS06275	0	2	0.6648	0	1	1
FALSE	High	1xCarbamidomethyl [C17]	2.22836e-12	4.74062e-05	1	1	3	AOX55_RS06275	AOX55_RS06275 [180-199]		0	2087.96	High	High
	Checked	Identifying Node	PSM Ambiguity	Annotated Sequence	Modifications	# Proteins	Master Protein Accessions	Protein Accessions	# Missed Cleavages	Charge	DeltaScore	DeltaCn	Rank	Search Engine Rank
	FALSE	Sequest HT (A2)	Unambiguous	[R].ADIDYGTAEAETAFGIcGVK.[V]	C17(Carbamidomethyl)	1	AOX55_RS06275	AOX55_RS06275	0	2	0.9102	0	1	1
	FALSE	Sequest HT (A2)	Unambiguous	[R].ADIDYGTAEAETAFGIcGVK.[V]	C17(Carbamidomethyl)	1	AOX55_RS06275	AOX55_RS06275	0	2	0.9202	0	1	1
	FALSE	Sequest HT (A2)	Unambiguous	[R].ADIDYGTAEAETAFGIcGVK.[V]	C17(Carbamidomethyl)	1	AOX55_RS06275	AOX55_RS06275	0	3	0.7433	0	1	1
FALSE	High	1xOxidation [M9]	9.87759e-08	4.74062e-05	1	1	3	AOX55_RS06275	AOX55_RS06275 [205-217]		0	1499.68	High	High
	Checked	Identifying Node	PSM Ambiguity	Annotated Sequence	Modifications	# Proteins	Master Protein Accessions	Protein Accessions	# Missed Cleavages	Charge	DeltaScore	DeltaCn	Rank	Search Engine Rank
	FALSE	Sequest HT (A2)	Unambiguous	[K].GEILEHDPmASER.[R]	M9(Oxidation)	1	AOX55_RS06275	AOX55_RS06275	0	3	0.7092	0	1	1
	FALSE	Sequest HT (A2)	Unambiguous	[K].GEILEHDPmASER.[R]	M9(Oxidation)	1	AOX55_RS06275	AOX55_RS06275	0	2	0.8175	0	1	1
	FALSE	Sequest HT (A2)	Unambiguous	[K].GEILEHDPmASER.[R]	M9(Oxidation)	1	AOX55_RS06275	AOX55_RS06275	0	3	0.6908	0	1	1
FALSE	High		4.62378e-08	4.74062e-05	1	1	3	AOX55_RS06275	AOX55_RS06275 [205-217]		0	1483.68	High	High
	Checked	Identifying Node	PSM Ambiguity	Annotated Sequence	Modifications	# Proteins	Master Protein Accessions	Protein Accessions	# Missed Cleavages	Charge	DeltaScore	DeltaCn	Rank	Search Engine Rank
	FALSE	Sequest HT (A2)	Unambiguous	[K].GEILEHDPMASER.[R]		1	AOX55_RS06275	AOX55_RS06275	0	3	0.6535	0	1	1
	FALSE	Sequest HT (A2)	Unambiguous	[K].GEILEHDPMASER.[R]		1	AOX55_RS06275	AOX55_RS06275	0	2	0.8235	0	1	1
	FALSE	Sequest HT (A2)	Unambiguous	[K].GEILEHDPMASER.[R]		1	AOX55_RS06275	AOX55_RS06275	0	3	0.6657	0	1	1
FALSE	High		3.03084e-14	4.74062e-05	1	1	5	AOX55_RS06275	AOX55_RS06275 [90-107]		1	2100.08	High	High
	Checked	Identifying Node	PSM Ambiguity	Annotated Sequence	Modifications	# Proteins	Master Protein Accessions	Protein Accessions	# Missed Cleavages	Charge	DeltaScore	DeltaCn	Rank	Search Engine Rank
	FALSE	Sequest HT (A2)	Unambiguous	[K].KLSEMTNSETHLNIVEVR.[K]		1	AOX55_RS06275	AOX55_RS06275	1	4	0.5597	0	1	1
	FALSE	Sequest HT (A2)	Unambiguous	[K].KLSEMTNSETHLNIVEVR.[K]		1	AOX55_RS06275	AOX55_RS06275	1	3	0.5788	0	1	1
	FALSE	Sequest HT (A2)	Unambiguous	[K].KLSEMTNSETHLNIVEVR.[K]		1	AOX55_RS06275	AOX55_RS06275	1	3	0.55	0	1	1
	FALSE	Sequest HT (A2)	Unambiguous	[K].KLSEMTNSETHLNIVEVR.[K]		1	AOX55_RS06275	AOX55_RS06275	1	3	0.6466	0	1	1
	FALSE	Sequest HT (A2)	Unambiguous	[K].KLSEMTNSETHLNIVEVR.[K]		1	AOX55_RS06275	AOX55_RS06275	1	3	0.5196	0	1	1
FALSE	High		6.30512e-16	4.74062e-05	1	1	5	AOX55_RS06275	AOX55_RS06275 [108-126]		0	2096.13	High	High
	Checked	Identifying Node	PSM Ambiguity	Annotated Sequence	Modifications	# Proteins	Master Protein Accessions	Protein Accessions	# Missed Cleavages	Charge	DeltaScore	DeltaCn	Rank	Search Engine Rank
	FALSE	Sequest HT (A2)	Unambiguous	[R].KPEVDATLVAQSIAQQLER.[R]		1	AOX55_RS06275	AOX55_RS06275	0	3	0.5114	0	1	1
	FALSE	Sequest HT (A2)	Unambiguous	[R].KPEVDATLVAQSIAQQLER.[R]		1	AOX55_RS06275	AOX55_RS06275	0	3	0.6072	0	1	1
	FALSE	Sequest HT (A2)	Unambiguous	[R].KPEVDATLVAQSIAQQLER.[R]		1	AOX55_RS06275	AOX55_RS06275	0	2	0.8384	0	1	1
	FALSE	Sequest HT (A2)	Unambiguous	[R].KPEVDATLVAQSIAQQLER.[R]		1	AOX55_RS06275	AOX55_RS06275	0	3	0.7795	0	1	1
	FALSE	Sequest HT (A2)	Unambiguous	[R].KPEVDATLVAQSIAQQLER.[R]		1	AOX55_RS06275	AOX55_RS06275	0	2	0.8272	0	1	1
FALSE	High		2.35183e-15	4.74062e-05	1	1	4	AOX55_RS06275	AOX55_RS06275 [89-107]		2	2228.17	High	High
	Checked	Identifying Node	PSM Ambiguity	Annotated Sequence	Modifications	# Proteins	Master Protein Accessions	Protein Accessions	# Missed Cleavages	Charge	DeltaScore	DeltaCn	Rank	Search Engine Rank
	FALSE	Sequest HT (A2)	Unambiguous	[R].KKLSEMTNSETHLNIVEVR.[K]		1	AOX55_RS06275	AOX55_RS06275	2	3	0.8052	0	1	1
	FALSE	Sequest HT (A2)	Unambiguous	[R].KKLSEMTNSETHLNIVEVR.[K]		1	AOX55_RS06275	AOX55_RS06275	2	4	0.7246	0	1	1
	FALSE	Sequest HT (A2)	Unambiguous	[R].KKLSEMTNSETHLNIVEVR.[K]		1	AOX55_RS06275	AOX55_RS06275	2	4	0.601	0	1	1
	FALSE	Sequest HT (A2)	Unambiguous	[R].KKLSEMTNSETHLNIVEVR.[K]		1	AOX55_RS06275	AOX55_RS06275	2	3	0.5583	0	1	1
FALSE	High		0.00203703	0.000149991	1	1	2	AOX55_RS06275	AOX55_RS06275 [173-179]		0	835.515	High	High
	Checked	Identifying Node	PSM Ambiguity	Annotated Sequence	Modifications	# Proteins	Master Protein Accessions	Protein Accessions	# Missed Cleavages	Charge	DeltaScore	DeltaCn	Rank	Search Engine Rank
	FALSE	Sequest HT (A2)	Unambiguous	[R].VPLHTLR.[A]		1	AOX55_RS06275	AOX55_RS06275	0	2	0.7544	0	1	1
	FALSE	Sequest HT (A2)	Unambiguous	[R].VPLHTLR.[A]		1	AOX55_RS06275	AOX55_RS06275	0	2	0.5827	0	1	1
FALSE	High		0.00136833	0.000149991	1	1	1	AOX55_RS06275	AOX55_RS06275 [157-164]		0	786.447	High	High
	Checked	Identifying Node	PSM Ambiguity	Annotated Sequence	Modifications	# Proteins	Master Protein Accessions	Protein Accessions	# Missed Cleavages	Charge	DeltaScore	DeltaCn	Rank	Search Engine Rank
	FALSE	Sequest HT (A2)	Unambiguous	[R].LGGAEIAR.[T]		1	AOX55_RS06275	AOX55_RS06275	0	2	0.2353	0	1	1
FALSE	High	1xOxidation [M4]	0.00658311	0.000436356	1	1	4	AOX55_RS06275	AOX55_RS06275 [41-48]		0	1012.5	High	High
	Checked	Identifying Node	PSM Ambiguity	Annotated Sequence	Modifications	# Proteins	Master Protein Accessions	Protein Accessions	# Missed Cleavages	Charge	DeltaScore	DeltaCn	Rank	Search Engine Rank
	FALSE	Sequest HT (A2)	Unambiguous	[R].AYLmEELK.[A]	M4(Oxidation)	1	AOX55_RS06275	AOX55_RS06275	0	2	0.5132	0	1	1
	FALSE	Sequest HT (A2)	Unambiguous	[R].AYLmEELK.[A]	M4(Oxidation)	1	AOX55_RS06275	AOX55_RS06275	0	2	0.6566	0	1	1
	FALSE	Sequest HT (A2)	Unambiguous	[R].AYLmEELK.[A]	M4(Oxidation)	1	AOX55_RS06275	AOX55_RS06275	0	2	0.5529	0	1	1
	FALSE	Sequest HT (A2)	Unambiguous	[R].AYLmEELK.[A]	M4(Oxidation)	1	AOX55_RS06275	AOX55_RS06275	0	2	0.5948	0	1	1
FALSE	High		0.0890294	0.00311043	1	1	2	AOX55_RS06275	AOX55_RS06275 [5-11]		0	816.473	High	High
	Checked	Identifying Node	PSM Ambiguity	Annotated Sequence	Modifications	# Proteins	Master Protein Accessions	Protein Accessions	# Missed Cleavages	Charge	DeltaScore	DeltaCn	Rank	Search Engine Rank
	FALSE	Sequest HT (A2)	Unambiguous	[K].INPIGFR.[L]		1	AOX55_RS06275	AOX55_RS06275	0	2	0.4861	0	1	1
	FALSE	Sequest HT (A2)	Unambiguous	[K].INPIGFR.[L]		1	AOX55_RS06275	AOX55_RS06275	0	2	0.5286	0	1	1
High	Master Protein	AOX55_RS06330	[30S ribosomal protein S5]	0	83.794	50	11	44	11	189	20.5	10.77	104.6	11
Checked	Confidence	Modifications	Qvality PEP	Qvality q-value	# Protein Groups	# Proteins	# PSMs	Master Protein Accessions	Positions in Master Proteins	Modifications in Master Proteins	# Missed Cleavages	Theo. MH+ [Da]	Found in Sample: [S1] F1: Sample	Confidence (by Search Engine): Sequest HT
FALSE	High		2.32589e-06	4.74062e-05	1	1	3	AOX55_RS09285	AOX55_RS09285 [15-24]		0	1187.6	High	High
	Checked	Identifying Node	PSM Ambiguity	Annotated Sequence	Modifications	# Proteins	Master Protein Accessions	Protein Accessions	# Missed Cleavages	Charge	DeltaScore	DeltaCn	Rank	Search Engine Rank
	FALSE	Sequest HT (A2)	Unambiguous	[R].MGENIWGRPK.[S]		1	AOX55_RS09285	AOX55_RS09285	0	2	0.7601	0	1	1
	FALSE	Sequest HT (A2)	Unambiguous	[R].MGENIWGRPK.[S]		1	AOX55_RS09285	AOX55_RS09285	0	3	0.6195	0	1	1
	FALSE	Sequest HT (A2)	Unambiguous	[R].MGENIWGRPK.[S]		1	AOX55_RS09285	AOX55_RS09285	0	3	0.567	0	1	1
FALSE	High	1xOxidation [M1]	1.75952e-06	4.74062e-05	1	1	3	AOX55_RS09285	AOX55_RS09285 [15-24]		0	1203.59	High	High
	Checked	Identifying Node	PSM Ambiguity	Annotated Sequence	Modifications	# Proteins	Master Protein Accessions	Protein Accessions	# Missed Cleavages	Charge	DeltaScore	DeltaCn	Rank	Search Engine Rank
	FALSE	Sequest HT (A2)	Unambiguous	[R].mGENIWGRPK.[S]	M1(Oxidation)	1	AOX55_RS09285	AOX55_RS09285	0	2	0.5513	0	1	1
	FALSE	Sequest HT (A2)	Unambiguous	[R].mGENIWGRPK.[S]	M1(Oxidation)	1	AOX55_RS09285	AOX55_RS09285	0	2	0.0132	0	1	1
	FALSE	Sequest HT (A2)	Unambiguous	[R].mGENIWGRPK.[S]	M1(Oxidation)	1	AOX55_RS09285	AOX55_RS09285	0	3	0.3071	0	1	1
FALSE	High		0.000101713	4.74062e-05	1	1	5	AOX55_RS09285	AOX55_RS09285 [45-53]		0	1034.56	High	High
	Checked	Identifying Node	PSM Ambiguity	Annotated Sequence	Modifications	# Proteins	Master Protein Accessions	Protein Accessions	# Missed Cleavages	Charge	DeltaScore	DeltaCn	Rank	Search Engine Rank
	FALSE	Sequest HT (A2)	Unambiguous	[K].LSDFGVQLR.[A]		1	AOX55_RS09285	AOX55_RS09285	0	2	0.3966	0	1	1
	FALSE	Sequest HT (A2)	Unambiguous	[K].LSDFGVQLR.[A]		1	AOX55_RS09285	AOX55_RS09285	0	2	0.6325	0	1	1
	FALSE	Sequest HT (A2)	Unambiguous	[K].LSDFGVQLR.[A]		1	AOX55_RS09285	AOX55_RS09285	0	2	0.6705	0	1	1
	FALSE	Sequest HT (A2)	Unambiguous	[K].LSDFGVQLR.[A]		1	AOX55_RS09285	AOX55_RS09285	0	2	0.7108	0	1	1
	FALSE	Sequest HT (A2)	Unambiguous	[K].LSDFGVQLR.[A]		1	AOX55_RS09285	AOX55_RS09285	0	2	0.386	0	1	1
FALSE	High		2.81364e-08	4.74062e-05	1	1	4	AOX55_RS09285	AOX55_RS09285 [149-162]		0	1570.88	High	High
	Checked	Identifying Node	PSM Ambiguity	Annotated Sequence	Modifications	# Proteins	Master Protein Accessions	Protein Accessions	# Missed Cleavages	Charge	DeltaScore	DeltaCn	Rank	Search Engine Rank
	FALSE	Sequest HT (A2)	Unambiguous	[K].QLVSVLESVQLAER.[D]		1	AOX55_RS09285	AOX55_RS09285	0	2	0.809	0	1	1
	FALSE	Sequest HT (A2)	Unambiguous	[K].QLVSVLESVQLAER.[D]		1	AOX55_RS09285	AOX55_RS09285	0	2	0.799	0	1	1
	FALSE	Sequest HT (A2)	Unambiguous	[K].QLVSVLESVQLAER.[D]		1	AOX55_RS09285	AOX55_RS09285	0	2	0.7827	0	1	1
	FALSE	Sequest HT (A2)	Unambiguous	[K].QLVSVLESVQLAER.[D]		1	AOX55_RS09285	AOX55_RS09285	0	2	0.297	0	1	1
FALSE	High		1.5849e-15	4.74062e-05	1	1	1	AOX55_RS09285	AOX55_RS09285 [182-205]		0	2757.43	High	High
	Checked	Identifying Node	PSM Ambiguity	Annotated Sequence	Modifications	# Proteins	Master Protein Accessions	Protein Accessions	# Missed Cleavages	Charge	DeltaScore	DeltaCn	Rank	Search Engine Rank
	FALSE	Sequest HT (A2)	Unambiguous	[R].VPALTDVPYPVVMEPHLVVEFYSR.[-]		1	AOX55_RS09285	AOX55_RS09285	0	3	0.7979	0	1	1
FALSE	High	1xOxidation [M13]	4.7751e-13	4.74062e-05	1	1	1	AOX55_RS09285	AOX55_RS09285 [182-205]		0	2773.43	High	High
	Checked	Identifying Node	PSM Ambiguity	Annotated Sequence	Modifications	# Proteins	Master Protein Accessions	Protein Accessions	# Missed Cleavages	Charge	DeltaScore	DeltaCn	Rank	Search Engine Rank
	FALSE	Sequest HT (A2)	Unambiguous	[R].VPALTDVPYPVVmEPHLVVEFYSR.[-]	M13(Oxidation)	1	AOX55_RS09285	AOX55_RS09285	0	3	0.7235	0	1	1
FALSE	High		0.000227058	4.74062e-05	1	1	2	AOX55_RS09285	AOX55_RS09285 [43-53]		1	1249.69	High	High
	Checked	Identifying Node	PSM Ambiguity	Annotated Sequence	Modifications	# Proteins	Master Protein Accessions	Protein Accessions	# Missed Cleavages	Charge	DeltaScore	DeltaCn	Rank	Search Engine Rank
	FALSE	Sequest HT (A2)	Unambiguous	[K].SKLSDFGVQLR.[A]		1	AOX55_RS09285	AOX55_RS09285	1	2	0.638	0	1	1
	FALSE	Sequest HT (A2)	Unambiguous	[K].SKLSDFGVQLR.[A]		1	AOX55_RS09285	AOX55_RS09285	1	2	0.7695	0	1	1
FALSE	High		4.4493e-10	4.74062e-05	1	1	3	AOX55_RS09285	AOX55_RS09285 [147-162]		1	1786.01	High	High
	Checked	Identifying Node	PSM Ambiguity	Annotated Sequence	Modifications	# Proteins	Master Protein Accessions	Protein Accessions	# Missed Cleavages	Charge	DeltaScore	DeltaCn	Rank	Search Engine Rank
	FALSE	Sequest HT (A2)	Unambiguous	[K].SKQLVSVLESVQLAER.[D]		1	AOX55_RS09285	AOX55_RS09285	1	3	0.6176	0	1	1
	FALSE	Sequest HT (A2)	Unambiguous	[K].SKQLVSVLESVQLAER.[D]		1	AOX55_RS09285	AOX55_RS09285	1	2	0.7558	0	1	1
	FALSE	Sequest HT (A2)	Unambiguous	[K].SKQLVSVLESVQLAER.[D]		1	AOX55_RS09285	AOX55_RS09285	1	3	0.1167	0	1	1
FALSE	High		5.21486e-09	4.74062e-05	1	1	4	AOX55_RS09285	AOX55_RS09285 [80-95]		2	1797.98	High	High
	Checked	Identifying Node	PSM Ambiguity	Annotated Sequence	Modifications	# Proteins	Master Protein Accessions	Protein Accessions	# Missed Cleavages	Charge	DeltaScore	DeltaCn	Rank	Search Engine Rank
	FALSE	Sequest HT (A2)	Unambiguous	[R].RKGDTPENLIGLLESR.[L]		1	AOX55_RS09285	AOX55_RS09285	2	3	0.7429	0	1	1
	FALSE	Sequest HT (A2)	Unambiguous	[R].RKGDTPENLIGLLESR.[L]		1	AOX55_RS09285	AOX55_RS09285	2	4	0.7233	0	1	1
	FALSE	Sequest HT (A2)	Unambiguous	[R].RKGDTPENLIGLLESR.[L]		1	AOX55_RS09285	AOX55_RS09285	2	3	0.7932	0	1	1
	FALSE	Sequest HT (A2)	Unambiguous	[R].RKGDTPENLIGLLESR.[L]		1	AOX55_RS09285	AOX55_RS09285	2	2	0.2667	0	1	1
FALSE	High		1.97832e-06	4.74062e-05	1	1	4	AOX55_RS09285	AOX55_RS09285 [163-174]		0	1415.64	High	High
	Checked	Identifying Node	PSM Ambiguity	Annotated Sequence	Modifications	# Proteins	Master Protein Accessions	Protein Accessions	# Missed Cleavages	Charge	DeltaScore	DeltaCn	Rank	Search Engine Rank
	FALSE	Sequest HT (A2)	Unambiguous	[R].DVPDYIEADHNK.[M]		1	AOX55_RS09285	AOX55_RS09285	0	3	0.5781	0	1	1
	FALSE	Sequest HT (A2)	Unambiguous	[R].DVPDYIEADHNK.[M]		1	AOX55_RS09285	AOX55_RS09285	0	2	0.7793	0	1	1
	FALSE	Sequest HT (A2)	Unambiguous	[R].DVPDYIEADHNK.[M]		1	AOX55_RS09285	AOX55_RS09285	0	3	0.6646	0	1	1
	FALSE	Sequest HT (A2)	Unambiguous	[R].DVPDYIEADHNK.[M]		1	AOX55_RS09285	AOX55_RS09285	0	2	0.8072	0	1	1
FALSE	High		1.07069e-06	4.74062e-05	1	1	1	AOX55_RS09285	AOX55_RS09285 [82-95]		0	1513.79	High	High
	Checked	Identifying Node	PSM Ambiguity	Annotated Sequence	Modifications	# Proteins	Master Protein Accessions	Protein Accessions	# Missed Cleavages	Charge	DeltaScore	DeltaCn	Rank	Search Engine Rank
	FALSE	Sequest HT (A2)	Unambiguous	[K].GDTPENLIGLLESR.[L]		1	AOX55_RS09285	AOX55_RS09285	0	2	0.6318	0	1	1
FALSE	High		2.28004e-14	4.74062e-05	1	1	4	AOX55_RS09285	AOX55_RS09285 [81-95]		1	1641.88	High	High
	Checked	Identifying Node	PSM Ambiguity	Annotated Sequence	Modifications	# Proteins	Master Protein Accessions	Protein Accessions	# Missed Cleavages	Charge	DeltaScore	DeltaCn	Rank	Search Engine Rank
	FALSE	Sequest HT (A2)	Unambiguous	[R].KGDTPENLIGLLESR.[L]		1	AOX55_RS09285	AOX55_RS09285	1	2	0.6523	0	1	1
	FALSE	Sequest HT (A2)	Unambiguous	[R].KGDTPENLIGLLESR.[L]		1	AOX55_RS09285	AOX55_RS09285	1	3	0.78	0	1	1
	FALSE	Sequest HT (A2)	Unambiguous	[R].KGDTPENLIGLLESR.[L]		1	AOX55_RS09285	AOX55_RS09285	1	2	0.7611	0	1	1
	FALSE	Sequest HT (A2)	Unambiguous	[R].KGDTPENLIGLLESR.[L]		1	AOX55_RS09285	AOX55_RS09285	1	3	0.694	0	1	1
FALSE	High		0.00427716	0.000342415	1	1	3	AOX55_RS09285	AOX55_RS09285 [96-102]		0	849.483	High	High
	Checked	Identifying Node	PSM Ambiguity	Annotated Sequence	Modifications	# Proteins	Master Protein Accessions	Protein Accessions	# Missed Cleavages	Charge	DeltaScore	DeltaCn	Rank	Search Engine Rank
	FALSE	Sequest HT (A2)	Unambiguous	[R].LDAIVYR.[A]		1	AOX55_RS09285	AOX55_RS09285	0	2	0.4769	0	1	1
	FALSE	Sequest HT (A2)	Unambiguous	[R].LDAIVYR.[A]		1	AOX55_RS09285	AOX55_RS09285	0	2	0.4803	0	1	1
	FALSE	Sequest HT (A2)	Unambiguous	[R].LDAIVYR.[A]		1	AOX55_RS09285	AOX55_RS09285	0	2	0.4688	0	1	1
FALSE	High		0.00791992	0.000531341	1	1	3	AOX55_RS09285	AOX55_RS09285 [175-181]		0	823.449	High	High
	Checked	Identifying Node	PSM Ambiguity	Annotated Sequence	Modifications	# Proteins	Master Protein Accessions	Protein Accessions	# Missed Cleavages	Charge	DeltaScore	DeltaCn	Rank	Search Engine Rank
	FALSE	Sequest HT (A2)	Unambiguous	[K].MVATFVR.[V]		1	AOX55_RS09285	AOX55_RS09285	0	2	0.4468	0	1	1
	FALSE	Sequest HT (A2)	Unambiguous	[K].MVATFVR.[V]		1	AOX55_RS09285	AOX55_RS09285	0	2	0.645	0	1	1
	FALSE	Sequest HT (A2)	Unambiguous	[K].MVATFVR.[V]		1	AOX55_RS09285	AOX55_RS09285	0	2	0.722	0	1	1
FALSE	High		0.0096272	0.000608535	1	1	3	AOX55_RS09285	AOX55_RS09285 [72-79]		0	864.457	High	High
	Checked	Identifying Node	PSM Ambiguity	Annotated Sequence	Modifications	# Proteins	Master Protein Accessions	Protein Accessions	# Missed Cleavages	Charge	DeltaScore	DeltaCn	Rank	Search Engine Rank
	FALSE	Sequest HT (A2)	Unambiguous	[R].AIFAEASR.[R]		1	AOX55_RS09285	AOX55_RS09285	0	2	0.6063	0	1	1
	FALSE	Sequest HT (A2)	Unambiguous	[R].AIFAEASR.[R]		1	AOX55_RS09285	AOX55_RS09285	0	2	0.4713	0	1	1
	FALSE	Sequest HT (A2)	Unambiguous	[R].AIFAEASR.[R]		1	AOX55_RS09285	AOX55_RS09285	0	2	0.456	0	1	1
FALSE	High		0.0279044	0.00104985	1	1	2	AOX55_RS09285	AOX55_RS09285 [14-24]		1	1343.7	High	High
	Checked	Identifying Node	PSM Ambiguity	Annotated Sequence	Modifications	# Proteins	Master Protein Accessions	Protein Accessions	# Missed Cleavages	Charge	DeltaScore	DeltaCn	Rank	Search Engine Rank
	FALSE	Sequest HT (A2)	Unambiguous	[R].RMGENIWGRPK.[S]		1	AOX55_RS09285	AOX55_RS09285	1	3	0.4937	0	1	1
	FALSE	Sequest HT (A2)	Unambiguous	[R].RMGENIWGRPK.[S]		1	AOX55_RS09285	AOX55_RS09285	1	3	0.3802	0	1	1
FALSE	High		0.026615	0.00104985	1	1	2	AOX55_RS09285	AOX55_RS09285 [128-134]		0	808.431	High	High
	Checked	Identifying Node	PSM Ambiguity	Annotated Sequence	Modifications	# Proteins	Master Protein Accessions	Protein Accessions	# Missed Cleavages	Charge	DeltaScore	DeltaCn	Rank	Search Engine Rank
	FALSE	Sequest HT (A2)	Unambiguous	[R].VNIGSYR.[C]		1	AOX55_RS09285	AOX55_RS09285	0	2	0.3655	0	1	1
	FALSE	Sequest HT (A2)	Unambiguous	[R].VNIGSYR.[C]		1	AOX55_RS09285	AOX55_RS09285	0	2	0.5826	0	1	1
FALSE	High	1xOxidation [M1]	0.0198919	0.00104985	1	1	2	AOX55_RS09285	AOX55_RS09285 [175-181]		0	839.444	High	High
	Checked	Identifying Node	PSM Ambiguity	Annotated Sequence	Modifications	# Proteins	Master Protein Accessions	Protein Accessions	# Missed Cleavages	Charge	DeltaScore	DeltaCn	Rank	Search Engine Rank
	FALSE	Sequest HT (A2)	Unambiguous	[K].mVATFVR.[V]	M1(Oxidation)	1	AOX55_RS09285	AOX55_RS09285	0	2	0.0065	0	1	1
	FALSE	Sequest HT (A2)	Unambiguous	[K].mVATFVR.[V]	M1(Oxidation)	1	AOX55_RS09285	AOX55_RS09285	0	2	0.4453	0	1	1
FALSE	High		0.0326444	0.0012254	1	1	4	AOX55_RS09285	AOX55_RS09285 [60-66]		0	843.4	High	High
	Checked	Identifying Node	PSM Ambiguity	Annotated Sequence	Modifications	# Proteins	Master Protein Accessions	Protein Accessions	# Missed Cleavages	Charge	DeltaScore	DeltaCn	Rank	Search Engine Rank
	FALSE	Sequest HT (A2)	Unambiguous	[K].GYYGDIR.[E]		1	AOX55_RS09285	AOX55_RS09285	0	2	0.7	0	1	1
	FALSE	Sequest HT (A2)	Unambiguous	[K].GYYGDIR.[E]		1	AOX55_RS09285	AOX55_RS09285	0	2	0.5846	0	1	1
	FALSE	Sequest HT (A2)	Unambiguous	[K].GYYGDIR.[E]		1	AOX55_RS09285	AOX55_RS09285	0	2	0.4874	0	1	1
	FALSE	Sequest HT (A2)	Unambiguous	[K].GYYGDIR.[E]		1	AOX55_RS09285	AOX55_RS09285	0	2	0.2432	0	1	1
High	Master Protein	AOX55_RS04880	[30S ribosomal protein S6]	0	194.992	53	8	44	8	149	17.4	9.26	183.03	8
Checked	Confidence	Modifications	Qvality PEP	Qvality q-value	# Protein Groups	# Proteins	# PSMs	Master Protein Accessions	Positions in Master Proteins	Modifications in Master Proteins	# Missed Cleavages	Theo. MH+ [Da]	Found in Sample: [S1] F1: Sample	Confidence (by Search Engine): Sequest HT
FALSE	High		1.55131e-05	4.74062e-05	1	1	2	AOX55_RS06330	AOX55_RS06330 [41-54]		1	1506.84	High	High
	Checked	Identifying Node	PSM Ambiguity	Annotated Sequence	Modifications	# Proteins	Master Protein Accessions	Protein Accessions	# Missed Cleavages	Charge	DeltaScore	DeltaCn	Rank	Search Engine Rank
	FALSE	Sequest HT (A2)	Unambiguous	[R].RFGFAALVVVGDQK.[G]		1	AOX55_RS06330	AOX55_RS06330	1	3	0.7125	0	1	1
	FALSE	Sequest HT (A2)	Unambiguous	[R].RFGFAALVVVGDQK.[G]		1	AOX55_RS06330	AOX55_RS06330	1	2	0.8088	0	1	1
FALSE	High		1.14486e-06	4.74062e-05	1	1	3	AOX55_RS06330	AOX55_RS06330 [139-150]		0	1312.6	High	High
	Checked	Identifying Node	PSM Ambiguity	Annotated Sequence	Modifications	# Proteins	Master Protein Accessions	Protein Accessions	# Missed Cleavages	Charge	DeltaScore	DeltaCn	Rank	Search Engine Rank
	FALSE	Sequest HT (A2)	Unambiguous	[K].STGSSNPYNMVR.[A]		1	AOX55_RS06330	AOX55_RS06330	0	2	0.7574	0	1	1
	FALSE	Sequest HT (A2)	Unambiguous	[K].STGSSNPYNMVR.[A]		1	AOX55_RS06330	AOX55_RS06330	0	2	0.8372	0	1	1
	FALSE	Sequest HT (A2)	Unambiguous	[K].STGSSNPYNMVR.[A]		1	AOX55_RS06330	AOX55_RS06330	0	2	0.7655	0	1	1
FALSE	High	1xOxidation [M10]	6.77493e-07	4.74062e-05	1	1	3	AOX55_RS06330	AOX55_RS06330 [139-150]		0	1328.59	High	High
	Checked	Identifying Node	PSM Ambiguity	Annotated Sequence	Modifications	# Proteins	Master Protein Accessions	Protein Accessions	# Missed Cleavages	Charge	DeltaScore	DeltaCn	Rank	Search Engine Rank
	FALSE	Sequest HT (A2)	Unambiguous	[K].STGSSNPYNmVR.[A]	M10(Oxidation)	1	AOX55_RS06330	AOX55_RS06330	0	2	0.805	0	1	1
	FALSE	Sequest HT (A2)	Unambiguous	[K].STGSSNPYNmVR.[A]	M10(Oxidation)	1	AOX55_RS06330	AOX55_RS06330	0	2	0.7398	0	1	1
	FALSE	Sequest HT (A2)	Unambiguous	[K].STGSSNPYNmVR.[A]	M10(Oxidation)	1	AOX55_RS06330	AOX55_RS06330	0	2	0.8099	0	1	1
FALSE	High		1.87673e-07	4.74062e-05	1	1	3	AOX55_RS06330	AOX55_RS06330 [19-31]		1	1505.8	High	High
	Checked	Identifying Node	PSM Ambiguity	Annotated Sequence	Modifications	# Proteins	Master Protein Accessions	Protein Accessions	# Missed Cleavages	Charge	DeltaScore	DeltaCn	Rank	Search Engine Rank
	FALSE	Sequest HT (A2)	Unambiguous	[R].DSEFVDKLVAINR.[V]		1	AOX55_RS06330	AOX55_RS06330	1	2	0.7762	0	1	1
	FALSE	Sequest HT (A2)	Unambiguous	[R].DSEFVDKLVAINR.[V]		1	AOX55_RS06330	AOX55_RS06330	1	2	0.7393	0	1	1
	FALSE	Sequest HT (A2)	Unambiguous	[R].DSEFVDKLVAINR.[V]		1	AOX55_RS06330	AOX55_RS06330	1	3	0.6515	0	1	1
FALSE	High		6.45892e-06	4.74062e-05	1	1	4	AOX55_RS06330	AOX55_RS06330 [113-124]		0	1100.59	High	High
	Checked	Identifying Node	PSM Ambiguity	Annotated Sequence	Modifications	# Proteins	Master Protein Accessions	Protein Accessions	# Missed Cleavages	Charge	DeltaScore	DeltaCn	Rank	Search Engine Rank
	FALSE	Sequest HT (A2)	Unambiguous	[K].AGTGIIAGGPMR.[A]		1	AOX55_RS06330	AOX55_RS06330	0	2	0.6076	0	1	1
	FALSE	Sequest HT (A2)	Unambiguous	[K].AGTGIIAGGPMR.[A]		1	AOX55_RS06330	AOX55_RS06330	0	2	0.6744	0	1	1
	FALSE	Sequest HT (A2)	Unambiguous	[K].AGTGIIAGGPMR.[A]		1	AOX55_RS06330	AOX55_RS06330	0	2	0.5159	0	1	1
	FALSE	Sequest HT (A2)	Unambiguous	[K].AGTGIIAGGPMR.[A]		1	AOX55_RS06330	AOX55_RS06330	0	2	0.5281	0	1	1
FALSE	High		5.26345e-12	4.74062e-05	1	1	7	AOX55_RS06330	AOX55_RS06330 [125-138]		0	1484.81	High	High
	Checked	Identifying Node	PSM Ambiguity	Annotated Sequence	Modifications	# Proteins	Master Protein Accessions	Protein Accessions	# Missed Cleavages	Charge	DeltaScore	DeltaCn	Rank	Search Engine Rank
	FALSE	Sequest HT (A2)	Unambiguous	[R].AVFETLGVHDVVAK.[S]		1	AOX55_RS06330	AOX55_RS06330	0	2	0.8562	0	1	1
	FALSE	Sequest HT (A2)	Unambiguous	[R].AVFETLGVHDVVAK.[S]		1	AOX55_RS06330	AOX55_RS06330	0	2	0.8914	0	1	1
	FALSE	Sequest HT (A2)	Unambiguous	[R].AVFETLGVHDVVAK.[S]		1	AOX55_RS06330	AOX55_RS06330	0	3	0.7773	0	1	1
	FALSE	Sequest HT (A2)	Unambiguous	[R].AVFETLGVHDVVAK.[S]		1	AOX55_RS06330	AOX55_RS06330	0	2	0.7262	0	1	1
	FALSE	Sequest HT (A2)	Unambiguous	[R].AVFETLGVHDVVAK.[S]		1	AOX55_RS06330	AOX55_RS06330	0	3	0.5595	0	1	1
	FALSE	Sequest HT (A2)	Unambiguous	[R].AVFETLGVHDVVAK.[S]		1	AOX55_RS06330	AOX55_RS06330	0	3	0.7694	0	1	1
	FALSE	Sequest HT (A2)	Unambiguous	[R].AVFETLGVHDVVAK.[S]		1	AOX55_RS06330	AOX55_RS06330	0	2	0.3061	0	1	1
FALSE	High		2.69077e-08	4.74062e-05	1	1	1	AOX55_RS06330	AOX55_RS06330 [42-54]		0	1350.74	High	High
	Checked	Identifying Node	PSM Ambiguity	Annotated Sequence	Modifications	# Proteins	Master Protein Accessions	Protein Accessions	# Missed Cleavages	Charge	DeltaScore	DeltaCn	Rank	Search Engine Rank
	FALSE	Sequest HT (A2)	Unambiguous	[R].FGFAALVVVGDQK.[G]		1	AOX55_RS06330	AOX55_RS06330	0	2	0.6979	0	1	1
FALSE	High	1xOxidation [M11]	0.00198161	0.000149991	1	1	2	AOX55_RS06330	AOX55_RS06330 [113-124]		0	1116.58	High	High
	Checked	Identifying Node	PSM Ambiguity	Annotated Sequence	Modifications	# Proteins	Master Protein Accessions	Protein Accessions	# Missed Cleavages	Charge	DeltaScore	DeltaCn	Rank	Search Engine Rank
	FALSE	Sequest HT (A2)	Unambiguous	[K].AGTGIIAGGPmR.[A]	M11(Oxidation)	1	AOX55_RS06330	AOX55_RS06330	0	2	0.4375	0	1	1
	FALSE	Sequest HT (A2)	Unambiguous	[K].AGTGIIAGGPmR.[A]	M11(Oxidation)	1	AOX55_RS06330	AOX55_RS06330	0	2	0.5493	0	1	1
FALSE	High		0.00218844	0.000149991	1	1	2	AOX55_RS06330	AOX55_RS06330 [151-157]		0	765.414	High	High
	Checked	Identifying Node	PSM Ambiguity	Annotated Sequence	Modifications	# Proteins	Master Protein Accessions	Protein Accessions	# Missed Cleavages	Charge	DeltaScore	DeltaCn	Rank	Search Engine Rank
	FALSE	Sequest HT (A2)	Unambiguous	[R].ATFDALK.[N]		1	AOX55_RS06330	AOX55_RS06330	0	2	0.4205	0	1	1
	FALSE	Sequest HT (A2)	Unambiguous	[R].ATFDALK.[N]		1	AOX55_RS06330	AOX55_RS06330	0	2	0.5279	0	1	1
FALSE	High		0.00149501	0.000149991	1	1	2	AOX55_RS06330	AOX55_RS06330 [80-88]		1	1128.69	High	High
	Checked	Identifying Node	PSM Ambiguity	Annotated Sequence	Modifications	# Proteins	Master Protein Accessions	Protein Accessions	# Missed Cleavages	Charge	DeltaScore	DeltaCn	Rank	Search Engine Rank
	FALSE	Sequest HT (A2)	Unambiguous	[K].RDLIFVPLR.[G]		1	AOX55_RS06330	AOX55_RS06330	1	2	0.0488	0	1	1
	FALSE	Sequest HT (A2)	Unambiguous	[K].RDLIFVPLR.[G]		1	AOX55_RS06330	AOX55_RS06330	1	3	0.6117	0	1	1
FALSE	High		0.00312944	0.000253636	1	1	12	AOX55_RS06330	AOX55_RS06330 [81-88]		0	972.588	High	High
	Checked	Identifying Node	PSM Ambiguity	Annotated Sequence	Modifications	# Proteins	Master Protein Accessions	Protein Accessions	# Missed Cleavages	Charge	DeltaScore	DeltaCn	Rank	Search Engine Rank
	FALSE	Sequest HT (A2)	Unambiguous	[R].DLIFVPLR.[G]		1	AOX55_RS06330	AOX55_RS06330	0	2	0.4831	0	1	1
	FALSE	Sequest HT (A2)	Unambiguous	[R].DLIFVPLR.[G]		1	AOX55_RS06330	AOX55_RS06330	0	2	0.3916	0	1	1
	FALSE	Sequest HT (A2)	Unambiguous	[R].DLIFVPLR.[G]		1	AOX55_RS06330	AOX55_RS06330	0	2	0.3988	0	1	1
	FALSE	Sequest HT (A2)	Unambiguous	[R].DLIFVPLR.[G]		1	AOX55_RS06330	AOX55_RS06330	0	2	0.3481	0	1	1
	FALSE	Sequest HT (A2)	Unambiguous	[R].DLIFVPLR.[G]		1	AOX55_RS06330	AOX55_RS06330	0	2	0.2623	0	1	1
	FALSE	Sequest HT (A2)	Unambiguous	[R].DLIFVPLR.[G]		1	AOX55_RS06330	AOX55_RS06330	0	2	0.4596	0	1	1
	FALSE	Sequest HT (A2)	Unambiguous	[R].DLIFVPLR.[G]		1	AOX55_RS06330	AOX55_RS06330	0	2	0.4459	0	1	1
	FALSE	Sequest HT (A2)	Unambiguous	[R].DLIFVPLR.[G]		1	AOX55_RS06330	AOX55_RS06330	0	2	0.2636	0	1	1
	FALSE	Sequest HT (A2)	Unambiguous	[R].DLIFVPLR.[G]		1	AOX55_RS06330	AOX55_RS06330	0	2	0.7281	0	1	1
	FALSE	Sequest HT (A2)	Unambiguous	[R].DLIFVPLR.[G]		1	AOX55_RS06330	AOX55_RS06330	0	2	0.3309	0	1	1
	FALSE	Sequest HT (A2)	Unambiguous	[R].DLIFVPLR.[G]		1	AOX55_RS06330	AOX55_RS06330	0	2	0.3204	0	1	1
	FALSE	Sequest HT (A2)	Unambiguous	[R].DLIFVPLR.[G]		1	AOX55_RS06330	AOX55_RS06330	0	2	0.6481	0	1	1
FALSE	High		0.0305037	0.00113683	1	1	1	AOX55_RS06330	AOX55_RS06330 [151-163]		1	1500.76	High	High
	Checked	Identifying Node	PSM Ambiguity	Annotated Sequence	Modifications	# Proteins	Master Protein Accessions	Protein Accessions	# Missed Cleavages	Charge	DeltaScore	DeltaCn	Rank	Search Engine Rank
	FALSE	Sequest HT (A2)	Unambiguous	[R].ATFDALKNQMHPK.[D]		1	AOX55_RS06330	AOX55_RS06330	1	3	0.1612	0	1	1
FALSE	High		0.0555415	0.00200266	1	1	2	AOX55_RS06330	AOX55_RS06330 [66-72]		0	813.446	High	High
	Checked	Identifying Node	PSM Ambiguity	Annotated Sequence	Modifications	# Proteins	Master Protein Accessions	Protein Accessions	# Missed Cleavages	Charge	DeltaScore	DeltaCn	Rank	Search Engine Rank
	FALSE	Sequest HT (A2)	Unambiguous	[R].EVPEAIR.[K]		1	AOX55_RS06330	AOX55_RS06330	0	2	0.322	0	1	1
	FALSE	Sequest HT (A2)	Unambiguous	[R].EVPEAIR.[K]		1	AOX55_RS06330	AOX55_RS06330	0	2	0.3546	0	1	1
High	Master Protein	AOX55_RS06225	[30S ribosomal protein S7]	0	181.936	67	12	64	12	156	17.7	10.1	189.35	12
Checked	Confidence	Modifications	Qvality PEP	Qvality q-value	# Protein Groups	# Proteins	# PSMs	Master Protein Accessions	Positions in Master Proteins	Modifications in Master Proteins	# Missed Cleavages	Theo. MH+ [Da]	Found in Sample: [S1] F1: Sample	Confidence (by Search Engine): Sequest HT
FALSE	High		5.91797e-12	4.74062e-05	1	1	3	AOX55_RS04880	AOX55_RS04880 [12-27]		0	1874.95	High	High
	Checked	Identifying Node	PSM Ambiguity	Annotated Sequence	Modifications	# Proteins	Master Protein Accessions	Protein Accessions	# Missed Cleavages	Charge	DeltaScore	DeltaCn	Rank	Search Engine Rank
	FALSE	Sequest HT (A2)	Unambiguous	[R].QDITPQQVDALVEQYK.[G]		1	AOX55_RS04880	AOX55_RS04880	0	3	0.7874	0	1	1
	FALSE	Sequest HT (A2)	Unambiguous	[R].QDITPQQVDALVEQYK.[G]		1	AOX55_RS04880	AOX55_RS04880	0	2	0.8514	0	1	1
	FALSE	Sequest HT (A2)	Unambiguous	[R].QDITPQQVDALVEQYK.[G]		1	AOX55_RS04880	AOX55_RS04880	0	2	0.8581	0	1	1
FALSE	High		4.70468e-10	4.74062e-05	1	1	1	AOX55_RS04880	AOX55_RS04880 [12-36]		1	2700.38	High	High
	Checked	Identifying Node	PSM Ambiguity	Annotated Sequence	Modifications	# Proteins	Master Protein Accessions	Protein Accessions	# Missed Cleavages	Charge	DeltaScore	DeltaCn	Rank	Search Engine Rank
	FALSE	Sequest HT (A2)	Unambiguous	[R].QDITPQQVDALVEQYKGVLEANGGK.[V]		1	AOX55_RS04880	AOX55_RS04880	1	3	0.7293	0	1	1
FALSE	High	1xOxidation [M2]	0.000153685	4.74062e-05	1	1	4	AOX55_RS04880	AOX55_RS04880 [88-95]		0	970.491	High	High
	Checked	Identifying Node	PSM Ambiguity	Annotated Sequence	Modifications	# Proteins	Master Protein Accessions	Protein Accessions	# Missed Cleavages	Charge	DeltaScore	DeltaCn	Rank	Search Engine Rank
	FALSE	Sequest HT (A2)	Unambiguous	[R].YmTIAVEK.[H]	M2(Oxidation)	1	AOX55_RS04880	AOX55_RS04880	0	2	0.6905	0	1	1
	FALSE	Sequest HT (A2)	Unambiguous	[R].YmTIAVEK.[H]	M2(Oxidation)	1	AOX55_RS04880	AOX55_RS04880	0	2	0.4052	0	1	1
	FALSE	Sequest HT (A2)	Unambiguous	[R].YmTIAVEK.[H]	M2(Oxidation)	1	AOX55_RS04880	AOX55_RS04880	0	2	0.6607	0	1	1
	FALSE	Sequest HT (A2)	Unambiguous	[R].YmTIAVEK.[H]	M2(Oxidation)	1	AOX55_RS04880	AOX55_RS04880	0	2	0.3108	0	1	1
FALSE	High		0.000478999	4.74062e-05	1	1	3	AOX55_RS04880	AOX55_RS04880 [88-95]		0	954.496	High	High
	Checked	Identifying Node	PSM Ambiguity	Annotated Sequence	Modifications	# Proteins	Master Protein Accessions	Protein Accessions	# Missed Cleavages	Charge	DeltaScore	DeltaCn	Rank	Search Engine Rank
	FALSE	Sequest HT (A2)	Unambiguous	[R].YMTIAVEK.[H]		1	AOX55_RS04880	AOX55_RS04880	0	2	0.3704	0	1	1
	FALSE	Sequest HT (A2)	Unambiguous	[R].YMTIAVEK.[H]		1	AOX55_RS04880	AOX55_RS04880	0	2	0.7066	0	1	1
	FALSE	Sequest HT (A2)	Unambiguous	[R].YMTIAVEK.[H]		1	AOX55_RS04880	AOX55_RS04880	0	2	0.7404	0	1	1
FALSE	High		6.30512e-16	4.74062e-05	1	1	6	AOX55_RS04880	AOX55_RS04880 [58-77]		0	2233.11	High	High
	Checked	Identifying Node	PSM Ambiguity	Annotated Sequence	Modifications	# Proteins	Master Protein Accessions	Protein Accessions	# Missed Cleavages	Charge	DeltaScore	DeltaCn	Rank	Search Engine Rank
	FALSE	Sequest HT (A2)	Unambiguous	[K].AHYVLMDIDAPAPAVHEVER.[Q]		1	AOX55_RS04880	AOX55_RS04880	0	4	0.4569	0	1	1
	FALSE	Sequest HT (A2)	Unambiguous	[K].AHYVLMDIDAPAPAVHEVER.[Q]		1	AOX55_RS04880	AOX55_RS04880	0	3	0.7768	0	1	1
	FALSE	Sequest HT (A2)	Unambiguous	[K].AHYVLMDIDAPAPAVHEVER.[Q]		1	AOX55_RS04880	AOX55_RS04880	0	4	0.7384	0	1	1
	FALSE	Sequest HT (A2)	Unambiguous	[K].AHYVLMDIDAPAPAVHEVER.[Q]		1	AOX55_RS04880	AOX55_RS04880	0	2	0.874	0	1	1
	FALSE	Sequest HT (A2)	Unambiguous	[K].AHYVLMDIDAPAPAVHEVER.[Q]		1	AOX55_RS04880	AOX55_RS04880	0	4	0.6378	0	1	1
	FALSE	Sequest HT (A2)	Unambiguous	[K].AHYVLMDIDAPAPAVHEVER.[Q]		1	AOX55_RS04880	AOX55_RS04880	0	3	0.8392	0	1	1
FALSE	High	1xOxidation [M6]	2.58435e-13	4.74062e-05	1	1	2	AOX55_RS04880	AOX55_RS04880 [58-77]		0	2249.1	High	High
	Checked	Identifying Node	PSM Ambiguity	Annotated Sequence	Modifications	# Proteins	Master Protein Accessions	Protein Accessions	# Missed Cleavages	Charge	DeltaScore	DeltaCn	Rank	Search Engine Rank
	FALSE	Sequest HT (A2)	Unambiguous	[K].AHYVLmDIDAPAPAVHEVER.[Q]	M6(Oxidation)	1	AOX55_RS04880	AOX55_RS04880	0	3	0.7769	0	1	1
	FALSE	Sequest HT (A2)	Unambiguous	[K].AHYVLmDIDAPAPAVHEVER.[Q]	M6(Oxidation)	1	AOX55_RS04880	AOX55_RS04880	0	4	0.6821	0	1	1
FALSE	High	1xOxidation [M7]	6.30512e-16	4.74062e-05	1	1	4	AOX55_RS04880	AOX55_RS04880 [57-77]		1	2377.2	High	High
	Checked	Identifying Node	PSM Ambiguity	Annotated Sequence	Modifications	# Proteins	Master Protein Accessions	Protein Accessions	# Missed Cleavages	Charge	DeltaScore	DeltaCn	Rank	Search Engine Rank
	FALSE	Sequest HT (A2)	Unambiguous	[R].KAHYVLmDIDAPAPAVHEVER.[Q]	M7(Oxidation)	1	AOX55_RS04880	AOX55_RS04880	1	4	0.5829	0	1	1
	FALSE	Sequest HT (A2)	Unambiguous	[R].KAHYVLmDIDAPAPAVHEVER.[Q]	M7(Oxidation)	1	AOX55_RS04880	AOX55_RS04880	1	4	0.7362	0	1	1
	FALSE	Sequest HT (A2)	Unambiguous	[R].KAHYVLmDIDAPAPAVHEVER.[Q]	M7(Oxidation)	1	AOX55_RS04880	AOX55_RS04880	1	3	0.7908	0	1	1
	FALSE	Sequest HT (A2)	Unambiguous	[R].KAHYVLmDIDAPAPAVHEVER.[Q]	M7(Oxidation)	1	AOX55_RS04880	AOX55_RS04880	1	4	0.8053	0	1	1
FALSE	High		2.7805e-15	4.74062e-05	1	1	9	AOX55_RS04880	AOX55_RS04880 [57-77]		1	2361.2	High	High
	Checked	Identifying Node	PSM Ambiguity	Annotated Sequence	Modifications	# Proteins	Master Protein Accessions	Protein Accessions	# Missed Cleavages	Charge	DeltaScore	DeltaCn	Rank	Search Engine Rank
	FALSE	Sequest HT (A2)	Unambiguous	[R].KAHYVLMDIDAPAPAVHEVER.[Q]		1	AOX55_RS04880	AOX55_RS04880	1	4	0.7697	0	1	1
	FALSE	Sequest HT (A2)	Unambiguous	[R].KAHYVLMDIDAPAPAVHEVER.[Q]		1	AOX55_RS04880	AOX55_RS04880	1	3	0.7302	0	1	1
	FALSE	Sequest HT (A2)	Unambiguous	[R].KAHYVLMDIDAPAPAVHEVER.[Q]		1	AOX55_RS04880	AOX55_RS04880	1	4	0.7901	0	1	1
	FALSE	Sequest HT (A2)	Unambiguous	[R].KAHYVLMDIDAPAPAVHEVER.[Q]		1	AOX55_RS04880	AOX55_RS04880	1	4	0.645	0	1	1
	FALSE	Sequest HT (A2)	Unambiguous	[R].KAHYVLMDIDAPAPAVHEVER.[Q]		1	AOX55_RS04880	AOX55_RS04880	1	3	0.7854	0	1	1
	FALSE	Sequest HT (A2)	Unambiguous	[R].KAHYVLMDIDAPAPAVHEVER.[Q]		1	AOX55_RS04880	AOX55_RS04880	1	3	0.7514	0	1	1
	FALSE	Sequest HT (A2)	Unambiguous	[R].KAHYVLMDIDAPAPAVHEVER.[Q]		1	AOX55_RS04880	AOX55_RS04880	1	5	0.5989	0	1	1
	FALSE	Sequest HT (A2)	Unambiguous	[R].KAHYVLMDIDAPAPAVHEVER.[Q]		1	AOX55_RS04880	AOX55_RS04880	1	4	0.7969	0	1	1
	FALSE	Sequest HT (A2)	Unambiguous	[R].KAHYVLMDIDAPAPAVHEVER.[Q]		1	AOX55_RS04880	AOX55_RS04880	1	3	0.7682	0	1	1
FALSE	High	1xOxidation [M]	3.34712e-10	4.74062e-05	1	1	4	AOX55_RS04880	AOX55_RS04880 [96-106]		0	1260.53	High	High
	Checked	Identifying Node	PSM Ambiguity	Annotated Sequence	Modifications	# Proteins	Master Protein Accessions	Protein Accessions	# Missed Cleavages	Charge	DeltaScore	DeltaCn	Rank	Search Engine Rank
	FALSE	Sequest HT (A2)	Unambiguous	[K].HEEGPSAMmQK.[R]	M9(Oxidation)	1	AOX55_RS04880	AOX55_RS04880	0	2	0.0319	0	1	1
	FALSE	Sequest HT (A2)	Unambiguous	[K].HEEGPSAmMQK.[R]	M8(Oxidation)	1	AOX55_RS04880	AOX55_RS04880	0	2	0.005	0	1	1
	FALSE	Sequest HT (A2)	Unambiguous	[K].HEEGPSAmMQK.[R]	M8(Oxidation)	1	AOX55_RS04880	AOX55_RS04880	0	2	0.0732	0	1	1
	FALSE	Sequest HT (A2)	Unambiguous	[K].HEEGPSAMmQK.[R]	M9(Oxidation)	1	AOX55_RS04880	AOX55_RS04880	0	3	0.0258	0	1	1
FALSE	High		4.95938e-09	4.74062e-05	1	1	3	AOX55_RS04880	AOX55_RS04880 [96-106]		0	1244.54	High	High
	Checked	Identifying Node	PSM Ambiguity	Annotated Sequence	Modifications	# Proteins	Master Protein Accessions	Protein Accessions	# Missed Cleavages	Charge	DeltaScore	DeltaCn	Rank	Search Engine Rank
	FALSE	Sequest HT (A2)	Unambiguous	[K].HEEGPSAMMQK.[R]		1	AOX55_RS04880	AOX55_RS04880	0	2	0.9255	0	1	1
	FALSE	Sequest HT (A2)	Unambiguous	[K].HEEGPSAMMQK.[R]		1	AOX55_RS04880	AOX55_RS04880	0	2	0.9498	0	1	1
	FALSE	Sequest HT (A2)	Unambiguous	[K].HEEGPSAMMQK.[R]		1	AOX55_RS04880	AOX55_RS04880	0	2	0.8781	0	1	1
FALSE	High		0.0100532	0.000608535	1	1	2	AOX55_RS04880	AOX55_RS04880 [40-46]		0	845.452	High	High
	Checked	Identifying Node	PSM Ambiguity	Annotated Sequence	Modifications	# Proteins	Master Protein Accessions	Protein Accessions	# Missed Cleavages	Charge	DeltaScore	DeltaCn	Rank	Search Engine Rank
	FALSE	Sequest HT (A2)	Unambiguous	[R].VENWGLK.[S]		1	AOX55_RS04880	AOX55_RS04880	0	2	0.264	0	1	1
	FALSE	Sequest HT (A2)	Unambiguous	[R].VENWGLK.[S]		1	AOX55_RS04880	AOX55_RS04880	0	2	0	0	1	1
FALSE	High		0.0172228	0.000696121	1	1	3	AOX55_RS04880	AOX55_RS04880 [81-87]		0	872.484	High	High
	Checked	Identifying Node	PSM Ambiguity	Annotated Sequence	Modifications	# Proteins	Master Protein Accessions	Protein Accessions	# Missed Cleavages	Charge	DeltaScore	DeltaCn	Rank	Search Engine Rank
	FALSE	Sequest HT (A2)	Unambiguous	[R].INEDILR.[Y]		1	AOX55_RS04880	AOX55_RS04880	0	2	0.1156	0	1	1
	FALSE	Sequest HT (A2)	Unambiguous	[R].INEDILR.[Y]		1	AOX55_RS04880	AOX55_RS04880	0	2	0.3398	0	1	1
	FALSE	Sequest HT (A2)	Unambiguous	[R].INEDILR.[Y]		1	AOX55_RS04880	AOX55_RS04880	0	2	0.4457	0	1	1
High	Master Protein	AOX55_RS06315	[30S ribosomal protein S8]	0	35.973	54	6	14	6	132	14.3	9.7	41.94	6
Checked	Confidence	Modifications	Qvality PEP	Qvality q-value	# Protein Groups	# Proteins	# PSMs	Master Protein Accessions	Positions in Master Proteins	Modifications in Master Proteins	# Missed Cleavages	Theo. MH+ [Da]	Found in Sample: [S1] F1: Sample	Confidence (by Search Engine): Sequest HT
FALSE	High		1.82274e-12	4.74062e-05	1	1	2	AOX55_RS06225	AOX55_RS06225 [56-76]		0	2372.24	High	High
	Checked	Identifying Node	PSM Ambiguity	Annotated Sequence	Modifications	# Proteins	Master Protein Accessions	Protein Accessions	# Missed Cleavages	Charge	DeltaScore	DeltaCn	Rank	Search Engine Rank
	FALSE	Sequest HT (A2)	Unambiguous	[K].QEPITVFHSALDNIAPHVEVR.[S]		1	AOX55_RS06225	AOX55_RS06225	0	3	0.7708	0	1	1
	FALSE	Sequest HT (A2)	Unambiguous	[K].QEPITVFHSALDNIAPHVEVR.[S]		1	AOX55_RS06225	AOX55_RS06225	0	4	0.7033	0	1	1
FALSE	High	1xCarbamidomethyl [C10]	1.86629e-07	4.74062e-05	1	1	2	AOX55_RS06225	AOX55_RS06225 [112-131]		1	2310.03	High	High
	Checked	Identifying Node	PSM Ambiguity	Annotated Sequence	Modifications	# Proteins	Master Protein Accessions	Protein Accessions	# Missed Cleavages	Charge	DeltaScore	DeltaCn	Rank	Search Engine Rank
	FALSE	Sequest HT (A2)	Unambiguous	[R].NETTMVDRLcGELMDAANNR.[G]	C10(Carbamidomethyl)	1	AOX55_RS06225	AOX55_RS06225	1	3	0.5415	0	1	1
	FALSE	Sequest HT (A2)	Unambiguous	[R].NETTMVDRLcGELMDAANNR.[G]	C10(Carbamidomethyl)	1	AOX55_RS06225	AOX55_RS06225	1	3	0.613	0	1	1
FALSE	High		2.42295e-12	4.74062e-05	1	1	3	AOX55_RS06225	AOX55_RS06225 [36-53]		1	1882.99	High	High
	Checked	Identifying Node	PSM Ambiguity	Annotated Sequence	Modifications	# Proteins	Master Protein Accessions	Protein Accessions	# Missed Cleavages	Charge	DeltaScore	DeltaCn	Rank	Search Engine Rank
	FALSE	Sequest HT (A2)	Unambiguous	[K].KSVAEGIVYGAFEAVQSK.[L]		1	AOX55_RS06225	AOX55_RS06225	1	2	0.6287	0	1	1
	FALSE	Sequest HT (A2)	Unambiguous	[K].KSVAEGIVYGAFEAVQSK.[L]		1	AOX55_RS06225	AOX55_RS06225	1	3	0.6852	0	1	1
	FALSE	Sequest HT (A2)	Unambiguous	[K].KSVAEGIVYGAFEAVQSK.[L]		1	AOX55_RS06225	AOX55_RS06225	1	2	0.6449	0	1	1
FALSE	High	1xCarbamidomethyl [C2]; 1xOxidation [M6]	1.53037e-06	4.74062e-05	1	1	1	AOX55_RS06225	AOX55_RS06225 [120-131]		0	1379.6	High	High
	Checked	Identifying Node	PSM Ambiguity	Annotated Sequence	Modifications	# Proteins	Master Protein Accessions	Protein Accessions	# Missed Cleavages	Charge	DeltaScore	DeltaCn	Rank	Search Engine Rank
	FALSE	Sequest HT (A2)	Unambiguous	[R].LcGELmDAANNR.[G]	C2(Carbamidomethyl); M6(Oxidation)	1	AOX55_RS06225	AOX55_RS06225	0	2	0.6939	0	1	1
FALSE	High	1xCarbamidomethyl [C2]	1.08271e-06	4.74062e-05	1	1	2	AOX55_RS06225	AOX55_RS06225 [120-131]		0	1363.61	High	High
	Checked	Identifying Node	PSM Ambiguity	Annotated Sequence	Modifications	# Proteins	Master Protein Accessions	Protein Accessions	# Missed Cleavages	Charge	DeltaScore	DeltaCn	Rank	Search Engine Rank
	FALSE	Sequest HT (A2)	Unambiguous	[R].LcGELMDAANNR.[G]	C2(Carbamidomethyl)	1	AOX55_RS06225	AOX55_RS06225	0	2	0.7618	0	1	1
	FALSE	Sequest HT (A2)	Unambiguous	[R].LcGELMDAANNR.[G]	C2(Carbamidomethyl)	1	AOX55_RS06225	AOX55_RS06225	0	2	0.737	0	1	1
FALSE	High		6.30512e-16	4.74062e-05	1	1	7	AOX55_RS06225	AOX55_RS06225 [54-76]		1	2613.41	High	High
	Checked	Identifying Node	PSM Ambiguity	Annotated Sequence	Modifications	# Proteins	Master Protein Accessions	Protein Accessions	# Missed Cleavages	Charge	DeltaScore	DeltaCn	Rank	Search Engine Rank
	FALSE	Sequest HT (A2)	Unambiguous	[K].LKQEPITVFHSALDNIAPHVEVR.[S]		1	AOX55_RS06225	AOX55_RS06225	1	4	0.7814	0	1	1
	FALSE	Sequest HT (A2)	Unambiguous	[K].LKQEPITVFHSALDNIAPHVEVR.[S]		1	AOX55_RS06225	AOX55_RS06225	1	5	0.6557	0	1	1
	FALSE	Sequest HT (A2)	Unambiguous	[K].LKQEPITVFHSALDNIAPHVEVR.[S]		1	AOX55_RS06225	AOX55_RS06225	1	3	0.7637	0	1	1
	FALSE	Sequest HT (A2)	Unambiguous	[K].LKQEPITVFHSALDNIAPHVEVR.[S]		1	AOX55_RS06225	AOX55_RS06225	1	5	0.6892	0	1	1
	FALSE	Sequest HT (A2)	Unambiguous	[K].LKQEPITVFHSALDNIAPHVEVR.[S]		1	AOX55_RS06225	AOX55_RS06225	1	3	0.6312	0	1	1
	FALSE	Sequest HT (A2)	Unambiguous	[K].LKQEPITVFHSALDNIAPHVEVR.[S]		1	AOX55_RS06225	AOX55_RS06225	1	4	0.7682	0	1	1
	FALSE	Sequest HT (A2)	Unambiguous	[K].LKQEPITVFHSALDNIAPHVEVR.[S]		1	AOX55_RS06225	AOX55_RS06225	1	4	0.7505	0	1	1
FALSE	High		7.37543e-11	4.74062e-05	1	1	5	AOX55_RS06225	AOX55_RS06225 [80-95]		0	1742.92	High	High
	Checked	Identifying Node	PSM Ambiguity	Annotated Sequence	Modifications	# Proteins	Master Protein Accessions	Protein Accessions	# Missed Cleavages	Charge	DeltaScore	DeltaCn	Rank	Search Engine Rank
	FALSE	Sequest HT (A2)	Unambiguous	[R].VGGATYQVPVDVRPER.[R]		1	AOX55_RS06225	AOX55_RS06225	0	2	0.4873	0	1	1
	FALSE	Sequest HT (A2)	Unambiguous	[R].VGGATYQVPVDVRPER.[R]		1	AOX55_RS06225	AOX55_RS06225	0	3	0.6901	0	1	1
	FALSE	Sequest HT (A2)	Unambiguous	[R].VGGATYQVPVDVRPER.[R]		1	AOX55_RS06225	AOX55_RS06225	0	3	0.3841	0	1	1
	FALSE	Sequest HT (A2)	Unambiguous	[R].VGGATYQVPVDVRPER.[R]		1	AOX55_RS06225	AOX55_RS06225	0	3	0.1583	0	1	1
	FALSE	Sequest HT (A2)	Unambiguous	[R].VGGATYQVPVDVRPER.[R]		1	AOX55_RS06225	AOX55_RS06225	0	3	0.094	0	1	1
FALSE	High		0.000100585	4.74062e-05	1	1	2	AOX55_RS06225	AOX55_RS06225 [80-96]		1	1899.02	High	High
	Checked	Identifying Node	PSM Ambiguity	Annotated Sequence	Modifications	# Proteins	Master Protein Accessions	Protein Accessions	# Missed Cleavages	Charge	DeltaScore	DeltaCn	Rank	Search Engine Rank
	FALSE	Sequest HT (A2)	Unambiguous	[R].VGGATYQVPVDVRPERR.[Q]		1	AOX55_RS06225	AOX55_RS06225	1	3	0.4017	0	1	1
	FALSE	Sequest HT (A2)	Unambiguous	[R].VGGATYQVPVDVRPERR.[Q]		1	AOX55_RS06225	AOX55_RS06225	1	4	0.2655	0	1	1
FALSE	High		1.40132e-10	4.74062e-05	1	1	4	AOX55_RS06225	AOX55_RS06225 [79-95]		1	1899.02	High	High
	Checked	Identifying Node	PSM Ambiguity	Annotated Sequence	Modifications	# Proteins	Master Protein Accessions	Protein Accessions	# Missed Cleavages	Charge	DeltaScore	DeltaCn	Rank	Search Engine Rank
	FALSE	Sequest HT (A2)	Unambiguous	[R].RVGGATYQVPVDVRPER.[R]		1	AOX55_RS06225	AOX55_RS06225	1	3	0.609	0	1	1
	FALSE	Sequest HT (A2)	Unambiguous	[R].RVGGATYQVPVDVRPER.[R]		1	AOX55_RS06225	AOX55_RS06225	1	4	0.542	0	1	1
	FALSE	Sequest HT (A2)	Unambiguous	[R].RVGGATYQVPVDVRPER.[R]		1	AOX55_RS06225	AOX55_RS06225	1	4	0.5738	0	1	1
	FALSE	Sequest HT (A2)	Unambiguous	[R].RVGGATYQVPVDVRPER.[R]		1	AOX55_RS06225	AOX55_RS06225	1	4	0.1033	0	1	1
FALSE	High		6.27326e-11	4.74062e-05	1	1	12	AOX55_RS06225	AOX55_RS06225 [37-53]		0	1754.9	High	High
	Checked	Identifying Node	PSM Ambiguity	Annotated Sequence	Modifications	# Proteins	Master Protein Accessions	Protein Accessions	# Missed Cleavages	Charge	DeltaScore	DeltaCn	Rank	Search Engine Rank
	FALSE	Sequest HT (A2)	Unambiguous	[K].SVAEGIVYGAFEAVQSK.[L]		1	AOX55_RS06225	AOX55_RS06225	0	2	0.6982	0	1	1
	FALSE	Sequest HT (A2)	Unambiguous	[K].SVAEGIVYGAFEAVQSK.[L]		1	AOX55_RS06225	AOX55_RS06225	0	2	0.6667	0	1	1
	FALSE	Sequest HT (A2)	Unambiguous	[K].SVAEGIVYGAFEAVQSK.[L]		1	AOX55_RS06225	AOX55_RS06225	0	2	0.6552	0	1	1
	FALSE	Sequest HT (A2)	Unambiguous	[K].SVAEGIVYGAFEAVQSK.[L]		1	AOX55_RS06225	AOX55_RS06225	0	2	0.7064	0	1	1
	FALSE	Sequest HT (A2)	Unambiguous	[K].SVAEGIVYGAFEAVQSK.[L]		1	AOX55_RS06225	AOX55_RS06225	0	2	0.7656	0	1	1
	FALSE	Sequest HT (A2)	Unambiguous	[K].SVAEGIVYGAFEAVQSK.[L]		1	AOX55_RS06225	AOX55_RS06225	0	3	0.6681	0	1	1
	FALSE	Sequest HT (A2)	Unambiguous	[K].SVAEGIVYGAFEAVQSK.[L]		1	AOX55_RS06225	AOX55_RS06225	0	3	0.6727	0	1	1
	FALSE	Sequest HT (A2)	Unambiguous	[K].SVAEGIVYGAFEAVQSK.[L]		1	AOX55_RS06225	AOX55_RS06225	0	3	0.7919	0	1	1
	FALSE	Sequest HT (A2)	Unambiguous	[K].SVAEGIVYGAFEAVQSK.[L]		1	AOX55_RS06225	AOX55_RS06225	0	2	0.8388	0	1	1
	FALSE	Sequest HT (A2)	Unambiguous	[K].SVAEGIVYGAFEAVQSK.[L]		1	AOX55_RS06225	AOX55_RS06225	0	2	0.2079	0	1	1
	FALSE	Sequest HT (A2)	Unambiguous	[K].SVAEGIVYGAFEAVQSK.[L]		1	AOX55_RS06225	AOX55_RS06225	0	2	0.4437	0	1	1
	FALSE	Sequest HT (A2)	Unambiguous	[K].SVAEGIVYGAFEAVQSK.[L]		1	AOX55_RS06225	AOX55_RS06225	0	2	0.4444	0	1	1
FALSE	High	2xOxidation [M2; M6]	0.000435746	4.74062e-05	1	1	1	AOX55_RS06225	AOX55_RS06225 [26-35]		0	1171.55	High	High
	Checked	Identifying Node	PSM Ambiguity	Annotated Sequence	Modifications	# Proteins	Master Protein Accessions	Protein Accessions	# Missed Cleavages	Charge	DeltaScore	DeltaCn	Rank	Search Engine Rank
	FALSE	Sequest HT (A2)	Unambiguous	[K].FmNAImLDGK.[K]	M2(Oxidation); M6(Oxidation)	1	AOX55_RS06225	AOX55_RS06225	0	2	0.6107	0	1	1
FALSE	High	1xOxidation [M]	5.64921e-06	4.74062e-05	1	1	10	AOX55_RS06225	AOX55_RS06225 [26-35]		0	1155.55	High	High
	Checked	Identifying Node	PSM Ambiguity	Annotated Sequence	Modifications	# Proteins	Master Protein Accessions	Protein Accessions	# Missed Cleavages	Charge	DeltaScore	DeltaCn	Rank	Search Engine Rank
	FALSE	Sequest HT (A2)	Unambiguous	[K].FMNAImLDGK.[K]	M6(Oxidation)	1	AOX55_RS06225	AOX55_RS06225	0	2	0.3091	0	1	1
	FALSE	Sequest HT (A2)	Unambiguous	[K].FMNAImLDGK.[K]	M6(Oxidation)	1	AOX55_RS06225	AOX55_RS06225	0	2	0.5523	0	1	1
	FALSE	Sequest HT (A2)	Unambiguous	[K].FMNAImLDGK.[K]	M6(Oxidation)	1	AOX55_RS06225	AOX55_RS06225	0	2	0.4776	0	1	1
	FALSE	Sequest HT (A2)	Unambiguous	[K].FmNAIMLDGK.[K]	M2(Oxidation)	1	AOX55_RS06225	AOX55_RS06225	0	2	0.482	0	1	1
	FALSE	Sequest HT (A2)	Unambiguous	[K].FmNAIMLDGK.[K]	M2(Oxidation)	1	AOX55_RS06225	AOX55_RS06225	0	2	0.5043	0	1	1
	FALSE	Sequest HT (A2)	Unambiguous	[K].FmNAIMLDGK.[K]	M2(Oxidation)	1	AOX55_RS06225	AOX55_RS06225	0	2	0.4	0	1	1
	FALSE	Sequest HT (A2)	Unambiguous	[K].FmNAIMLDGK.[K]	M2(Oxidation)	1	AOX55_RS06225	AOX55_RS06225	0	2	0.5175	0	1	1
	FALSE	Sequest HT (A2)	Unambiguous	[K].FMNAImLDGK.[K]	M6(Oxidation)	1	AOX55_RS06225	AOX55_RS06225	0	2	0.59	0	1	1
	FALSE	Sequest HT (A2)	Unambiguous	[K].FMNAImLDGK.[K]	M6(Oxidation)	1	AOX55_RS06225	AOX55_RS06225	0	2	0.4783	0	1	1
	FALSE	Sequest HT (A2)	Unambiguous	[K].FMNAImLDGK.[K]	M6(Oxidation)	1	AOX55_RS06225	AOX55_RS06225	0	2	0.4225	0	1	1
FALSE	High		1.34178e-05	4.74062e-05	1	1	4	AOX55_RS06225	AOX55_RS06225 [26-35]		0	1139.56	High	High
	Checked	Identifying Node	PSM Ambiguity	Annotated Sequence	Modifications	# Proteins	Master Protein Accessions	Protein Accessions	# Missed Cleavages	Charge	DeltaScore	DeltaCn	Rank	Search Engine Rank
	FALSE	Sequest HT (A2)	Unambiguous	[K].FMNAIMLDGK.[K]		1	AOX55_RS06225	AOX55_RS06225	0	2	0.6702	0	1	1
	FALSE	Sequest HT (A2)	Unambiguous	[K].FMNAIMLDGK.[K]		1	AOX55_RS06225	AOX55_RS06225	0	2	0.7766	0	1	1
	FALSE	Sequest HT (A2)	Unambiguous	[K].FMNAIMLDGK.[K]		1	AOX55_RS06225	AOX55_RS06225	0	2	0.7835	0	1	1
	FALSE	Sequest HT (A2)	Unambiguous	[K].FMNAIMLDGK.[K]		1	AOX55_RS06225	AOX55_RS06225	0	2	0.5581	0	1	1
FALSE	High		0.000251021	4.74062e-05	1	1	6	AOX55_RS06225	AOX55_RS06225 [18-25]		0	878.498	High	High
	Checked	Identifying Node	PSM Ambiguity	Annotated Sequence	Modifications	# Proteins	Master Protein Accessions	Protein Accessions	# Missed Cleavages	Charge	DeltaScore	DeltaCn	Rank	Search Engine Rank
	FALSE	Sequest HT (A2)	Unambiguous	[K].FGDLVVTK.[F]		1	AOX55_RS06225	AOX55_RS06225	0	2	0.7395	0	1	1
	FALSE	Sequest HT (A2)	Unambiguous	[K].FGDLVVTK.[F]		1	AOX55_RS06225	AOX55_RS06225	0	2	0.644	0	1	1
	FALSE	Sequest HT (A2)	Unambiguous	[K].FGDLVVTK.[F]		1	AOX55_RS06225	AOX55_RS06225	0	2	0.5833	0	1	1
	FALSE	Sequest HT (A2)	Unambiguous	[K].FGDLVVTK.[F]		1	AOX55_RS06225	AOX55_RS06225	0	2	0.6188	0	1	1
	FALSE	Sequest HT (A2)	Unambiguous	[K].FGDLVVTK.[F]		1	AOX55_RS06225	AOX55_RS06225	0	2	0.684	0	1	1
	FALSE	Sequest HT (A2)	Unambiguous	[K].FGDLVVTK.[F]		1	AOX55_RS06225	AOX55_RS06225	0	2	0.5612	0	1	1
FALSE	High		0.00434795	0.000342415	1	1	3	AOX55_RS06225	AOX55_RS06225 [103-109]		0	800.478	High	High
	Checked	Identifying Node	PSM Ambiguity	Annotated Sequence	Modifications	# Proteins	Master Protein Accessions	Protein Accessions	# Missed Cleavages	Charge	DeltaScore	DeltaCn	Rank	Search Engine Rank
	FALSE	Sequest HT (A2)	Unambiguous	[R].WLIAAAR.[K]		1	AOX55_RS06225	AOX55_RS06225	0	2	0.1683	0	1	1
	FALSE	Sequest HT (A2)	Unambiguous	[R].WLIAAAR.[K]		1	AOX55_RS06225	AOX55_RS06225	0	2	0.0529	0	1	1
	FALSE	Sequest HT (A2)	Unambiguous	[R].WLIAAAR.[K]		1	AOX55_RS06225	AOX55_RS06225	0	2	0.2222	0	1	1
High	Master Protein	AOX55_RS05600	[30S ribosomal protein S9]	0	60.726	34	4	23	4	155	16.7	10.89	96.35	4
Checked	Confidence	Modifications	Qvality PEP	Qvality q-value	# Protein Groups	# Proteins	# PSMs	Master Protein Accessions	Positions in Master Proteins	Modifications in Master Proteins	# Missed Cleavages	Theo. MH+ [Da]	Found in Sample: [S1] F1: Sample	Confidence (by Search Engine): Sequest HT
FALSE	High		1.09487e-06	4.74062e-05	1	1	6	AOX55_RS06315	AOX55_RS06315 [36-47]		0	1375.76	High	High
	Checked	Identifying Node	PSM Ambiguity	Annotated Sequence	Modifications	# Proteins	Master Protein Accessions	Protein Accessions	# Missed Cleavages	Charge	DeltaScore	DeltaCn	Rank	Search Engine Rank
	FALSE	Sequest HT (A2)	Unambiguous	[R].VLDVLQAEGYIR.[G]		1	AOX55_RS06315	AOX55_RS06315	0	2	0.8846	0	1	1
	FALSE	Sequest HT (A2)	Unambiguous	[R].VLDVLQAEGYIR.[G]		1	AOX55_RS06315	AOX55_RS06315	0	2	0.5951	0	1	1
	FALSE	Sequest HT (A2)	Unambiguous	[R].VLDVLQAEGYIR.[G]		1	AOX55_RS06315	AOX55_RS06315	0	2	0.259	0	1	1
	FALSE	Sequest HT (A2)	Unambiguous	[R].VLDVLQAEGYIR.[G]		1	AOX55_RS06315	AOX55_RS06315	0	2	0.8231	0	1	1
	FALSE	Sequest HT (A2)	Unambiguous	[R].VLDVLQAEGYIR.[G]		1	AOX55_RS06315	AOX55_RS06315	0	2	0.8978	0	1	1
	FALSE	Sequest HT (A2)	Unambiguous	[R].VLDVLQAEGYIR.[G]		1	AOX55_RS06315	AOX55_RS06315	0	2	0.8669	0	1	1
FALSE	High		3.76108e-08	4.74062e-05	1	1	3	AOX55_RS06315	AOX55_RS06315 [93-110]		0	1809.05	High	High
	Checked	Identifying Node	PSM Ambiguity	Annotated Sequence	Modifications	# Proteins	Master Protein Accessions	Protein Accessions	# Missed Cleavages	Charge	DeltaScore	DeltaCn	Rank	Search Engine Rank
	FALSE	Sequest HT (A2)	Unambiguous	[K].SIPQVANGLGITILSTPK.[G]		1	AOX55_RS06315	AOX55_RS06315	0	3	0.794	0	1	1
	FALSE	Sequest HT (A2)	Unambiguous	[K].SIPQVANGLGITILSTPK.[G]		1	AOX55_RS06315	AOX55_RS06315	0	2	0.8313	0	1	1
	FALSE	Sequest HT (A2)	Unambiguous	[K].SIPQVANGLGITILSTPK.[G]		1	AOX55_RS06315	AOX55_RS06315	0	2	0.7985	0	1	1
FALSE	High	1xCarbamidomethyl [C10]	0.000556658	4.74062e-05	1	1	1	AOX55_RS06315	AOX55_RS06315 [120-132]		0	1451.68	High	High
	Checked	Identifying Node	PSM Ambiguity	Annotated Sequence	Modifications	# Proteins	Master Protein Accessions	Protein Accessions	# Missed Cleavages	Charge	DeltaScore	DeltaCn	Rank	Search Engine Rank
	FALSE	Sequest HT (A2)	Unambiguous	[R].EQNVGGELLcSVF.[-]	C10(Carbamidomethyl)	1	AOX55_RS06315	AOX55_RS06315	0	2	0.7837	0	1	1
FALSE	High		0.000710976	4.74062e-05	1	1	2	AOX55_RS06315	AOX55_RS06315 [59-66]		0	929.53	High	High
	Checked	Identifying Node	PSM Ambiguity	Annotated Sequence	Modifications	# Proteins	Master Protein Accessions	Protein Accessions	# Missed Cleavages	Charge	DeltaScore	DeltaCn	Rank	Search Engine Rank
	FALSE	Sequest HT (A2)	Unambiguous	[K].AELNIELK.[Y]		1	AOX55_RS06315	AOX55_RS06315	0	2	0.5542	0	1	1
	FALSE	Sequest HT (A2)	Unambiguous	[K].AELNIELK.[Y]		1	AOX55_RS06315	AOX55_RS06315	0	2	0.5669	0	1	1
FALSE	High		8.55602e-05	4.74062e-05	1	1	1	AOX55_RS06315	AOX55_RS06315 [48-58]		0	1186.54	High	High
	Checked	Identifying Node	PSM Ambiguity	Annotated Sequence	Modifications	# Proteins	Master Protein Accessions	Protein Accessions	# Missed Cleavages	Charge	DeltaScore	DeltaCn	Rank	Search Engine Rank
	FALSE	Sequest HT (A2)	Unambiguous	[R].GYSEVEFGNGK.[A]		1	AOX55_RS06315	AOX55_RS06315	0	2	0.8479	0	1	1
FALSE	High		0.00138357	0.000149991	1	1	1	AOX55_RS06315	AOX55_RS06315 [67-75]		0	1057.53	High	High
	Checked	Identifying Node	PSM Ambiguity	Annotated Sequence	Modifications	# Proteins	Master Protein Accessions	Protein Accessions	# Missed Cleavages	Charge	DeltaScore	DeltaCn	Rank	Search Engine Rank
	FALSE	Sequest HT (A2)	Unambiguous	[K].YYEGASVIR.[E]		1	AOX55_RS06315	AOX55_RS06315	0	2	0.8802	0	1	1
High	Master Protein	AOX55_RS19640	[30S ribosome-binding factor RbfA]	0	30.382	44	5	9	5	135	15.3	7.42	16.74	5
Checked	Confidence	Modifications	Qvality PEP	Qvality q-value	# Protein Groups	# Proteins	# PSMs	Master Protein Accessions	Positions in Master Proteins	Modifications in Master Proteins	# Missed Cleavages	Theo. MH+ [Da]	Found in Sample: [S1] F1: Sample	Confidence (by Search Engine): Sequest HT
FALSE	High		6.49471e-15	4.74062e-05	1	1	12	AOX55_RS05600	AOX55_RS05600 [83-105]		0	2148.03	High	High
	Checked	Identifying Node	PSM Ambiguity	Annotated Sequence	Modifications	# Proteins	Master Protein Accessions	Protein Accessions	# Missed Cleavages	Charge	DeltaScore	DeltaCn	Rank	Search Engine Rank
	FALSE	Sequest HT (A2)	Unambiguous	[R].DGQFDVDATVAGGGLSGQAGAVR.[H]		1	AOX55_RS05600	AOX55_RS05600	0	2	0.8672	0	1	1
	FALSE	Sequest HT (A2)	Unambiguous	[R].DGQFDVDATVAGGGLSGQAGAVR.[H]		1	AOX55_RS05600	AOX55_RS05600	0	2	0.8336	0	1	1
	FALSE	Sequest HT (A2)	Unambiguous	[R].DGQFDVDATVAGGGLSGQAGAVR.[H]		1	AOX55_RS05600	AOX55_RS05600	0	3	0.75	0	1	1
	FALSE	Sequest HT (A2)	Unambiguous	[R].DGQFDVDATVAGGGLSGQAGAVR.[H]		1	AOX55_RS05600	AOX55_RS05600	0	2	0.838	0	1	1
	FALSE	Sequest HT (A2)	Unambiguous	[R].DGQFDVDATVAGGGLSGQAGAVR.[H]		1	AOX55_RS05600	AOX55_RS05600	0	2	0.8495	0	1	1
	FALSE	Sequest HT (A2)	Unambiguous	[R].DGQFDVDATVAGGGLSGQAGAVR.[H]		1	AOX55_RS05600	AOX55_RS05600	0	3	0.7987	0	1	1
	FALSE	Sequest HT (A2)	Unambiguous	[R].DGQFDVDATVAGGGLSGQAGAVR.[H]		1	AOX55_RS05600	AOX55_RS05600	0	3	0.7796	0	1	1
	FALSE	Sequest HT (A2)	Unambiguous	[R].DGQFDVDATVAGGGLSGQAGAVR.[H]		1	AOX55_RS05600	AOX55_RS05600	0	3	0.6967	0	1	1
	FALSE	Sequest HT (A2)	Unambiguous	[R].DGQFDVDATVAGGGLSGQAGAVR.[H]		1	AOX55_RS05600	AOX55_RS05600	0	2	0.851	0	1	1
	FALSE	Sequest HT (A2)	Unambiguous	[R].DGQFDVDATVAGGGLSGQAGAVR.[H]		1	AOX55_RS05600	AOX55_RS05600	0	2	0.8684	0	1	1
	FALSE	Sequest HT (A2)	Unambiguous	[R].DGQFDVDATVAGGGLSGQAGAVR.[H]		1	AOX55_RS05600	AOX55_RS05600	0	2	0.8725	0	1	1
	FALSE	Sequest HT (A2)	Unambiguous	[R].DGQFDVDATVAGGGLSGQAGAVR.[H]		1	AOX55_RS05600	AOX55_RS05600	0	2	0.884	0	1	1
FALSE	High		3.77272e-09	4.74062e-05	1	1	5	AOX55_RS05600	AOX55_RS05600 [9-23]		0	1533.83	High	High
	Checked	Identifying Node	PSM Ambiguity	Annotated Sequence	Modifications	# Proteins	Master Protein Accessions	Protein Accessions	# Missed Cleavages	Charge	DeltaScore	DeltaCn	Rank	Search Engine Rank
	FALSE	Sequest HT (A2)	Unambiguous	[K].EIATTAEPAAPVHVK.[K]		1	AOX55_RS05600	AOX55_RS05600	0	2	0.8387	0	1	1
	FALSE	Sequest HT (A2)	Unambiguous	[K].EIATTAEPAAPVHVK.[K]		1	AOX55_RS05600	AOX55_RS05600	0	3	0.6299	0	1	1
	FALSE	Sequest HT (A2)	Unambiguous	[K].EIATTAEPAAPVHVK.[K]		1	AOX55_RS05600	AOX55_RS05600	0	3	0.5867	0	1	1
	FALSE	Sequest HT (A2)	Unambiguous	[K].EIATTAEPAAPVHVK.[K]		1	AOX55_RS05600	AOX55_RS05600	0	3	0.6676	0	1	1
	FALSE	Sequest HT (A2)	Unambiguous	[K].EIATTAEPAAPVHVK.[K]		1	AOX55_RS05600	AOX55_RS05600	0	2	0.8422	0	1	1
FALSE	High		3.63497e-06	4.74062e-05	1	1	1	AOX55_RS05600	AOX55_RS05600 [9-24]		1	1661.92	High	High
	Checked	Identifying Node	PSM Ambiguity	Annotated Sequence	Modifications	# Proteins	Master Protein Accessions	Protein Accessions	# Missed Cleavages	Charge	DeltaScore	DeltaCn	Rank	Search Engine Rank
	FALSE	Sequest HT (A2)	Unambiguous	[K].EIATTAEPAAPVHVKK.[V]		1	AOX55_RS05600	AOX55_RS05600	1	3	0.6233	0	1	1
FALSE	High		2.21329e-08	4.74062e-05	1	1	5	AOX55_RS05600	AOX55_RS05600 [111-124]		0	1603.92	High	High
	Checked	Identifying Node	PSM Ambiguity	Annotated Sequence	Modifications	# Proteins	Master Protein Accessions	Protein Accessions	# Missed Cleavages	Charge	DeltaScore	DeltaCn	Rank	Search Engine Rank
	FALSE	Sequest HT (A2)	Unambiguous	[K].ALTYFEPGLRPVLK.[R]		1	AOX55_RS05600	AOX55_RS05600	0	3	0.8781	0	1	1
	FALSE	Sequest HT (A2)	Unambiguous	[K].ALTYFEPGLRPVLK.[R]		1	AOX55_RS05600	AOX55_RS05600	0	2	0.8575	0	1	1
	FALSE	Sequest HT (A2)	Unambiguous	[K].ALTYFEPGLRPVLK.[R]		1	AOX55_RS05600	AOX55_RS05600	0	3	0.6316	0	1	1
	FALSE	Sequest HT (A2)	Unambiguous	[K].ALTYFEPGLRPVLK.[R]		1	AOX55_RS05600	AOX55_RS05600	0	3	0.7387	0	1	1
	FALSE	Sequest HT (A2)	Unambiguous	[K].ALTYFEPGLRPVLK.[R]		1	AOX55_RS05600	AOX55_RS05600	0	2	0.4143	0	1	1
High	Master Protein	AOX55_RS29060	[3-carboxy-cis,cis-muconate cycloisomerase]	0.004	2.269	3	1	1	1	351	37.3	5.53	2.28	1
Checked	Confidence	Modifications	Qvality PEP	Qvality q-value	# Protein Groups	# Proteins	# PSMs	Master Protein Accessions	Positions in Master Proteins	Modifications in Master Proteins	# Missed Cleavages	Theo. MH+ [Da]	Found in Sample: [S1] F1: Sample	Confidence (by Search Engine): Sequest HT
FALSE	High		8.55881e-14	4.74062e-05	1	1	1	AOX55_RS19640	AOX55_RS19640 [56-78]		0	2365.31	High	High
	Checked	Identifying Node	PSM Ambiguity	Annotated Sequence	Modifications	# Proteins	Master Protein Accessions	Protein Accessions	# Missed Cleavages	Charge	DeltaScore	DeltaCn	Rank	Search Engine Rank
	FALSE	Sequest HT (A2)	Unambiguous	[K].IATAYVTPLGVADHAVVIEALNK.[H]		1	AOX55_RS19640	AOX55_RS19640	0	3	0.7309	0	1	1
FALSE	High		0.00021001	4.74062e-05	1	1	2	AOX55_RS19640	AOX55_RS19640 [22-30]		0	999.595	High	High
	Checked	Identifying Node	PSM Ambiguity	Annotated Sequence	Modifications	# Proteins	Master Protein Accessions	Protein Accessions	# Missed Cleavages	Charge	DeltaScore	DeltaCn	Rank	Search Engine Rank
	FALSE	Sequest HT (A2)	Unambiguous	[R].AAITQVLQR.[G]		1	AOX55_RS19640	AOX55_RS19640	0	2	0.6018	0	1	1
	FALSE	Sequest HT (A2)	Unambiguous	[R].AAITQVLQR.[G]		1	AOX55_RS19640	AOX55_RS19640	0	2	0.3722	0	1	1
FALSE	High		2.30559e-05	4.74062e-05	1	1	2	AOX55_RS19640	AOX55_RS19640 [102-113]		1	1535.68	High	High
	Checked	Identifying Node	PSM Ambiguity	Annotated Sequence	Modifications	# Proteins	Master Protein Accessions	Protein Accessions	# Missed Cleavages	Charge	DeltaScore	DeltaCn	Rank	Search Engine Rank
	FALSE	Sequest HT (A2)	Unambiguous	[R].FRDDTSFDNYQK.[I]		1	AOX55_RS19640	AOX55_RS19640	1	2	0.6384	0	1	1
	FALSE	Sequest HT (A2)	Unambiguous	[R].FRDDTSFDNYQK.[I]		1	AOX55_RS19640	AOX55_RS19640	1	3	0.5507	0	1	1
FALSE	High		0.00609976	0.000342415	1	1	2	AOX55_RS19640	AOX55_RS19640 [96-101]		0	780.371	High	High
	Checked	Identifying Node	PSM Ambiguity	Annotated Sequence	Modifications	# Proteins	Master Protein Accessions	Protein Accessions	# Missed Cleavages	Charge	DeltaScore	DeltaCn	Rank	Search Engine Rank
	FALSE	Sequest HT (A2)	Unambiguous	[K].YMPDVR.[F]		1	AOX55_RS19640	AOX55_RS19640	0	2	0.4175	0	1	1
	FALSE	Sequest HT (A2)	Unambiguous	[K].YMPDVR.[F]		1	AOX55_RS19640	AOX55_RS19640	0	2	0.1212	0	1	1
FALSE	High		0.00362912	0.000342415	1	1	2	AOX55_RS19640	AOX55_RS19640 [41-49]		0	1003.58	High	High
	Checked	Identifying Node	PSM Ambiguity	Annotated Sequence	Modifications	# Proteins	Master Protein Accessions	Protein Accessions	# Missed Cleavages	Charge	DeltaScore	DeltaCn	Rank	Search Engine Rank
	FALSE	Sequest HT (A2)	Unambiguous	[K].TVISISEVR.[M]		1	AOX55_RS19640	AOX55_RS19640	0	2	0.398	0	1	1
	FALSE	Sequest HT (A2)	Unambiguous	[K].TVISISEVR.[M]		1	AOX55_RS19640	AOX55_RS19640	0	2	0.1988	0	1	1
High	Master Protein	AOX55_RS20320	[3D-(3,5/4)-trihydroxycyclohexane-1,2-dione acylhydrolase (decyclizing)]	0	9.295	6	2	2	2	617	66	6.16	3.9	2
Checked	Confidence	Modifications	Qvality PEP	Qvality q-value	# Protein Groups	# Proteins	# PSMs	Master Protein Accessions	Positions in Master Proteins	Modifications in Master Proteins	# Missed Cleavages	Theo. MH+ [Da]	Found in Sample: [S1] F1: Sample	Confidence (by Search Engine): Sequest HT
FALSE	High		0.0105547	0.000608535	1	1	1	AOX55_RS29060	AOX55_RS29060 [156-167]		0	1285.69	High	High
	Checked	Identifying Node	PSM Ambiguity	Annotated Sequence	Modifications	# Proteins	Master Protein Accessions	Protein Accessions	# Missed Cleavages	Charge	DeltaScore	DeltaCn	Rank	Search Engine Rank
	FALSE	Sequest HT (A2)	Unambiguous	[R].MQAAIPITVADR.[M]		1	AOX55_RS29060	AOX55_RS29060	0	2	0.5263	0	1	1
High	Master Protein	AOX55_RS14655	[3-dehydroquinate synthase]	0	27.025	20	5	7	5	376	40.2	6.87	12.16	5
Checked	Confidence	Modifications	Qvality PEP	Qvality q-value	# Protein Groups	# Proteins	# PSMs	Master Protein Accessions	Positions in Master Proteins	Modifications in Master Proteins	# Missed Cleavages	Theo. MH+ [Da]	Found in Sample: [S1] F1: Sample	Confidence (by Search Engine): Sequest HT
FALSE	High		2.47908e-05	4.74062e-05	1	1	1	AOX55_RS20320	AOX55_RS20320 [326-338]		0	1371.76	High	High
	Checked	Identifying Node	PSM Ambiguity	Annotated Sequence	Modifications	# Proteins	Master Protein Accessions	Protein Accessions	# Missed Cleavages	Charge	DeltaScore	DeltaCn	Rank	Search Engine Rank
	FALSE	Sequest HT (A2)	Unambiguous	[K].IIGLNVQPFDAGK.[H]		1	AOX55_RS20320	AOX55_RS20320	0	2	0.4623	0	1	1
[truncated: 47,069 more rows]

## Sheet: CCBAU25509 Mid-log Phase Rep 2
Protein FDR Confidence: Combined	Master	Accession	Description	Exp. q-value: Combined	Sum PEP Score	Coverage [%]	# Peptides	# PSMs	# Unique Peptides	# AAs	MW [kDa]	calc. pI	Score Sequest HT: Sequest HT	# Peptides (by Search Engine): Sequest HT
High	Master Protein	AOX55_RS02440	[chaperonin GroEL]	0	1079.05	86	58	513	48	545	57.7	5.1	2177.22	58
Checked	Confidence	Modifications	Qvality PEP	Qvality q-value	# Protein Groups	# Proteins	# PSMs	Master Protein Accessions	Positions in Master Proteins	Modifications in Master Proteins	# Missed Cleavages	Theo. MH+ [Da]	Found in Sample: [S1] F1: Sample, n/a	Confidence (by Search Engine): Sequest HT	Percolator q-Value (by Search Engine): Sequest HT	Percolator PEP (by Search Engine): Sequest HT	XCorr (by Search Engine): Sequest HT	Sequence in Protein	Positions in Proteins
FALSE	High		1.39e-08	5.85378e-05	1	1	5	AOX55_RS02440	AOX55_RS02440 [227-266]		0	4199.36	High	High	9.862e-05	1.193e-09	6.35	K.LSNLQAMLPVLEAVVQTGKPLLIIAEDVEGEALATLVVNK.L	[227-266]
	Checked	Identifying Node	PSM Ambiguity	Annotated Sequence	Modifications	# Proteins	Master Protein Accessions	Protein Accessions	# Missed Cleavages	Charge	DeltaScore	DeltaCn	Rank	Search Engine Rank	m/z [Da]	MH+ [Da]	Theo. MH+ [Da]	DeltaM [ppm]	Deltam/z [Da]
	FALSE	Sequest HT (A2)	Unambiguous	[K].LSNLQAMLPVLEAVVQTGKPLLIIAEDVEGEALATLVVNK.[L]		1	AOX55_RS02440	AOX55_RS02440	0	4	0.2104	0	1	1	1050.6	4199.38	4199.36	5.2	0.00546
	FALSE	Sequest HT (A2)	Unambiguous	[K].LSNLQAMLPVLEAVVQTGKPLLIIAEDVEGEALATLVVNK.[L]		1	AOX55_RS02440	AOX55_RS02440	0	3	0.2142	0	1	1	1400.46	4199.36	4199.36	0.13	0.00019
	FALSE	Sequest HT (A2)	Unambiguous	[K].LSNLQAMLPVLEAVVQTGKPLLIIAEDVEGEALATLVVNK.[L]		1	AOX55_RS02440	AOX55_RS02440	0	4	0.2322	0	1	1	1050.6	4199.36	4199.36	0.32	0.00033
	FALSE	Sequest HT (A2)	Unambiguous	[K].LSNLQAMLPVLEAVVQTGKPLLIIAEDVEGEALATLVVNK.[L]		1	AOX55_RS02440	AOX55_RS02440	0	3	0.226	0	1	1	1400.46	4199.38	4199.36	3.62	0.00507
	FALSE	Sequest HT (A2)	Unambiguous	[K].LSNLQAMLPVLEAVVQTGKPLLIIAEDVEGEALATLVVNK.[L]		1	AOX55_RS02440	AOX55_RS02440	0	4	0.2537	0	1	1	1050.6	4199.36	4199.36	0.44	0.00046
FALSE	High		3.71733e-10	5.85378e-05	1	1	9	AOX55_RS02440	AOX55_RS02440 [426-443]		1	1971.01	High	High	9.862e-05	1.786e-11	5.15	K.ITVKGENDDQEAGINIVR.R	[426-443]
	Checked	Identifying Node	PSM Ambiguity	Annotated Sequence	Modifications	# Proteins	Master Protein Accessions	Protein Accessions	# Missed Cleavages	Charge	DeltaScore	DeltaCn	Rank	Search Engine Rank	m/z [Da]	MH+ [Da]	Theo. MH+ [Da]	DeltaM [ppm]	Deltam/z [Da]
	FALSE	Sequest HT (A2)	Unambiguous	[K].ITVKGENDDQEAGINIVR.[R]		1	AOX55_RS02440	AOX55_RS02440	1	3	0.73	0	1	1	657.677	1971.02	1971.01	0.98	0.00064
	FALSE	Sequest HT (A2)	Unambiguous	[K].ITVKGENDDQEAGINIVR.[R]		1	AOX55_RS02440	AOX55_RS02440	1	2	0.7758	0	1	1	986.012	1971.02	1971.01	0.95	0.00094
	FALSE	Sequest HT (A2)	Unambiguous	[K].ITVKGENDDQEAGINIVR.[R]		1	AOX55_RS02440	AOX55_RS02440	1	3	0.8254	0	1	1	657.676	1971.01	1971.01	0.14	9e-05
	FALSE	Sequest HT (A2)	Unambiguous	[K].ITVKGENDDQEAGINIVR.[R]		1	AOX55_RS02440	AOX55_RS02440	1	3	0.7812	0	1	1	657.676	1971.01	1971.01	0.23	0.00015
	FALSE	Sequest HT (A2)	Unambiguous	[K].ITVKGENDDQEAGINIVR.[R]		1	AOX55_RS02440	AOX55_RS02440	1	2	0.8039	0	1	1	986.012	1971.02	1971.01	1.2	0.00118
	FALSE	Sequest HT (A2)	Unambiguous	[K].ITVKGENDDQEAGINIVR.[R]		1	AOX55_RS02440	AOX55_RS02440	1	3	0.714	0	1	1	657.676	1971.01	1971.01	0.14	9e-05
	FALSE	Sequest HT (A2)	Unambiguous	[K].ITVKGENDDQEAGINIVR.[R]		1	AOX55_RS02440	AOX55_RS02440	1	3	0.5979	0	1	1	657.677	1971.01	1971.01	0.42	0.00028
	FALSE	Sequest HT (A2)	Unambiguous	[K].ITVKGENDDQEAGINIVR.[R]		1	AOX55_RS02440	AOX55_RS02440	1	3	0.367	0	1	1	657.679	1971.02	1971.01	3.58	0.00235
	FALSE	Sequest HT (A2)	Unambiguous	[K].ITVKGENDDQEAGINIVR.[R]		1	AOX55_RS02440	AOX55_RS02440	1	3	0.2176	0	1	1	657.678	1971.02	1971.01	2.74	0.0018
FALSE	High		5.03175e-05	5.85378e-05	1	1	3	AOX55_RS02440	AOX55_RS02440 [426-444]		2	2127.12	High	High	9.862e-05	1.617e-05	2.7	K.ITVKGENDDQEAGINIVRR.A	[426-444]
	Checked	Identifying Node	PSM Ambiguity	Annotated Sequence	Modifications	# Proteins	Master Protein Accessions	Protein Accessions	# Missed Cleavages	Charge	DeltaScore	DeltaCn	Rank	Search Engine Rank	m/z [Da]	MH+ [Da]	Theo. MH+ [Da]	DeltaM [ppm]	Deltam/z [Da]
	FALSE	Sequest HT (A2)	Unambiguous	[K].ITVKGENDDQEAGINIVRR.[A]		1	AOX55_RS02440	AOX55_RS02440	2	2	0.5185	0	1	1	1064.06	2127.11	2127.12	-0.57	-0.0006
	FALSE	Sequest HT (A2)	Unambiguous	[K].ITVKGENDDQEAGINIVRR.[A]		1	AOX55_RS02440	AOX55_RS02440	2	3	0.5515	0	1	1	709.711	2127.12	2127.12	0.98	0.00069
	FALSE	Sequest HT (A2)	Unambiguous	[K].ITVKGENDDQEAGINIVRR.[A]		1	AOX55_RS02440	AOX55_RS02440	2	4	0.5032	0	1	1	532.535	2127.12	2127.12	0.85	0.00045
FALSE	High	1xOxidation [M29]	4.34935e-11	5.85378e-05	1	1	1	AOX55_RS02440	AOX55_RS02440 [138-168]		1	3260.63	High	High	9.862e-05	1.479e-12	8.03	K.INTSEEVAQVGTISANGEKQIGLDIAEAMQK.V	[138-168]
	Checked	Identifying Node	PSM Ambiguity	Annotated Sequence	Modifications	# Proteins	Master Protein Accessions	Protein Accessions	# Missed Cleavages	Charge	DeltaScore	DeltaCn	Rank	Search Engine Rank	m/z [Da]	MH+ [Da]	Theo. MH+ [Da]	DeltaM [ppm]	Deltam/z [Da]
	FALSE	Sequest HT (A2)	Unambiguous	[K].INTSEEVAQVGTISANGEKQIGLDIAEAmQK.[V]	M29(Oxidation)	1	AOX55_RS02440	AOX55_RS02440	1	3	0.731	0	1	1	1087.55	3260.63	3260.63	0.59	0.00064
FALSE	High		1.44165e-10	5.85378e-05	1	1	1	AOX55_RS02440	AOX55_RS02440 [138-168]		1	3244.64	High	High	9.862e-05	5.953e-12	8.52	K.INTSEEVAQVGTISANGEKQIGLDIAEAMQK.V	[138-168]
	Checked	Identifying Node	PSM Ambiguity	Annotated Sequence	Modifications	# Proteins	Master Protein Accessions	Protein Accessions	# Missed Cleavages	Charge	DeltaScore	DeltaCn	Rank	Search Engine Rank	m/z [Da]	MH+ [Da]	Theo. MH+ [Da]	DeltaM [ppm]	Deltam/z [Da]
	FALSE	Sequest HT (A2)	Unambiguous	[K].INTSEEVAQVGTISANGEKQIGLDIAEAMQK.[V]		1	AOX55_RS02440	AOX55_RS02440	1	3	0.8122	0	1	1	1082.22	3244.64	3244.64	-0.34	-0.00036
FALSE	High		2.75938e-09	5.85378e-05	1	1	6	AOX55_RS02440	AOX55_RS02440 [138-156]		0	1946.97	High	High	9.862e-05	1.829e-10	5.26	K.INTSEEVAQVGTISANGEK.Q	[138-156]
	Checked	Identifying Node	PSM Ambiguity	Annotated Sequence	Modifications	# Proteins	Master Protein Accessions	Protein Accessions	# Missed Cleavages	Charge	DeltaScore	DeltaCn	Rank	Search Engine Rank	m/z [Da]	MH+ [Da]	Theo. MH+ [Da]	DeltaM [ppm]	Deltam/z [Da]
	FALSE	Sequest HT (A2)	Unambiguous	[K].INTSEEVAQVGTISANGEK.[Q]		1	AOX55_RS02440	AOX55_RS02440	0	2	0.8128	0	1	1	973.987	1946.97	1946.97	0.47	0.00046
	FALSE	Sequest HT (A2)	Unambiguous	[K].INTSEEVAQVGTISANGEK.[Q]		1	AOX55_RS02440	AOX55_RS02440	0	2	0.8212	0	1	1	973.987	1946.97	1946.97	0.6	0.00058
	FALSE	Sequest HT (A2)	Unambiguous	[K].INTSEEVAQVGTISANGEK.[Q]		1	AOX55_RS02440	AOX55_RS02440	0	3	0.4251	0	1	1	649.66	1946.97	1946.97	0.06	4e-05
	FALSE	Sequest HT (A2)	Unambiguous	[K].INTSEEVAQVGTISANGEK.[Q]		1	AOX55_RS02440	AOX55_RS02440	0	2	0.7643	0	1	1	973.988	1946.97	1946.97	1.41	0.00137
	FALSE	Sequest HT (A2)	Unambiguous	[K].INTSEEVAQVGTISANGEK.[Q]		1	AOX55_RS02440	AOX55_RS02440	0	2	0.8145	0	1	1	973.988	1946.97	1946.97	1.35	0.00131
	FALSE	Sequest HT (A2)	Unambiguous	[K].INTSEEVAQVGTISANGEK.[Q]		1	AOX55_RS02440	AOX55_RS02440	0	3	0.7011	0	1	1	649.659	1946.96	1946.97	-1.92	-0.00125
FALSE	High	1xOxidation [M20]	5.25003e-09	5.85378e-05	1	1	1	AOX55_RS02440	AOX55_RS02440 [472-501]		1	3305.55	High	High	9.862e-05	3.849e-10	4.8	K.NTDDFGYNAQTGEYGDMIAMGIIDPVKVVR.T	[472-501]
	Checked	Identifying Node	PSM Ambiguity	Annotated Sequence	Modifications	# Proteins	Master Protein Accessions	Protein Accessions	# Missed Cleavages	Charge	DeltaScore	DeltaCn	Rank	Search Engine Rank	m/z [Da]	MH+ [Da]	Theo. MH+ [Da]	DeltaM [ppm]	Deltam/z [Da]
	FALSE	Sequest HT (A2)	Unambiguous	[K].NTDDFGYNAQTGEYGDMIAmGIIDPVKVVR.[T]	M20(Oxidation)	1	AOX55_RS02440	AOX55_RS02440	1	3	0.1187	0	1	1	1102.52	3305.56	3305.55	3.27	0.00361
FALSE	High	2xOxidation [M17; M20]	4.58706e-08	5.85378e-05	1	1	4	AOX55_RS02440	AOX55_RS02440 [472-498]		0	2967.3	High	High	9.862e-05	4.758e-09	6.12	K.NTDDFGYNAQTGEYGDMIAMGIIDPVK.V	[472-498]
	Checked	Identifying Node	PSM Ambiguity	Annotated Sequence	Modifications	# Proteins	Master Protein Accessions	Protein Accessions	# Missed Cleavages	Charge	DeltaScore	DeltaCn	Rank	Search Engine Rank	m/z [Da]	MH+ [Da]	Theo. MH+ [Da]	DeltaM [ppm]	Deltam/z [Da]
	FALSE	Sequest HT (A2)	Unambiguous	[K].NTDDFGYNAQTGEYGDmIAmGIIDPVK.[V]	M17(Oxidation); M20(Oxidation)	1	AOX55_RS02440	AOX55_RS02440	0	3	0.7952	0	1	1	989.775	2967.31	2967.3	2.53	0.0025
	FALSE	Sequest HT (A2)	Unambiguous	[K].NTDDFGYNAQTGEYGDmIAmGIIDPVK.[V]	M17(Oxidation); M20(Oxidation)	1	AOX55_RS02440	AOX55_RS02440	0	2	0.8502	0	1	1	1484.15	2967.29	2967.3	-5.67	-0.00842
	FALSE	Sequest HT (A2)	Unambiguous	[K].NTDDFGYNAQTGEYGDmIAmGIIDPVK.[V]	M17(Oxidation); M20(Oxidation)	1	AOX55_RS02440	AOX55_RS02440	0	3	0.8153	0	1	1	989.774	2967.31	2967.3	1.54	0.00153
	FALSE	Sequest HT (A2)	Unambiguous	[K].NTDDFGYNAQTGEYGDmIAmGIIDPVK.[V]	M17(Oxidation); M20(Oxidation)	1	AOX55_RS02440	AOX55_RS02440	0	2	0.8415	0	1	1	1484.16	2967.31	2967.3	3.05	0.00452
FALSE	High	1xOxidation [M17]	6.45787e-09	5.85378e-05	1	1	6	AOX55_RS02440	AOX55_RS02440 [472-498]		0	2951.31	High	High	9.862e-05	4.89e-10	6.44	K.NTDDFGYNAQTGEYGDMIAMGIIDPVK.V	[472-498]
	Checked	Identifying Node	PSM Ambiguity	Annotated Sequence	Modifications	# Proteins	Master Protein Accessions	Protein Accessions	# Missed Cleavages	Charge	DeltaScore	DeltaCn	Rank	Search Engine Rank	m/z [Da]	MH+ [Da]	Theo. MH+ [Da]	DeltaM [ppm]	Deltam/z [Da]
	FALSE	Sequest HT (A2)	Unambiguous	[K].NTDDFGYNAQTGEYGDmIAMGIIDPVK.[V]	M17(Oxidation)	1	AOX55_RS02440	AOX55_RS02440	0	2	0.018	0	1	1	1476.16	2951.32	2951.31	3	0.00442
	FALSE	Sequest HT (A2)	Unambiguous	[K].NTDDFGYNAQTGEYGDmIAMGIIDPVK.[V]	M17(Oxidation)	1	AOX55_RS02440	AOX55_RS02440	0	3	0.0742	0	1	1	984.44	2951.31	2951.31	-0.34	-0.00033
	FALSE	Sequest HT (A2)	Unambiguous	[K].NTDDFGYNAQTGEYGDmIAMGIIDPVK.[V]	M17(Oxidation)	1	AOX55_RS02440	AOX55_RS02440	0	3	0.1061	0	1	1	984.439	2951.3	2951.31	-1.89	-0.00186
	FALSE	Sequest HT (A2)	Unambiguous	[K].NTDDFGYNAQTGEYGDmIAMGIIDPVK.[V]	M17(Oxidation)	1	AOX55_RS02440	AOX55_RS02440	0	2	0.1289	0	1	1	1476.16	2951.31	2951.31	1.34	0.00198
	FALSE	Sequest HT (A2)	Unambiguous	[K].NTDDFGYNAQTGEYGDmIAMGIIDPVK.[V]	M17(Oxidation)	1	AOX55_RS02440	AOX55_RS02440	0	3	0.0184	0	1	1	984.443	2951.31	2951.31	2.08	0.00205
	FALSE	Sequest HT (A2)	Unambiguous	[K].NTDDFGYNAQTGEYGDmIAMGIIDPVK.[V]	M17(Oxidation)	1	AOX55_RS02440	AOX55_RS02440	0	2	0.0422	0	1	1	1476.16	2951.31	2951.31	1.34	0.00198
FALSE	High		9.94486e-09	5.85378e-05	1	1	4	AOX55_RS02440	AOX55_RS02440 [472-498]		0	2935.31	High	High	9.862e-05	8.069e-10	5.19	K.NTDDFGYNAQTGEYGDMIAMGIIDPVK.V	[472-498]
	Checked	Identifying Node	PSM Ambiguity	Annotated Sequence	Modifications	# Proteins	Master Protein Accessions	Protein Accessions	# Missed Cleavages	Charge	DeltaScore	DeltaCn	Rank	Search Engine Rank	m/z [Da]	MH+ [Da]	Theo. MH+ [Da]	DeltaM [ppm]	Deltam/z [Da]
	FALSE	Sequest HT (A2)	Unambiguous	[K].NTDDFGYNAQTGEYGDMIAMGIIDPVK.[V]		1	AOX55_RS02440	AOX55_RS02440	0	3	0.7735	0	1	1	979.11	2935.31	2935.31	0.63	0.00062
	FALSE	Sequest HT (A2)	Unambiguous	[K].NTDDFGYNAQTGEYGDMIAMGIIDPVK.[V]		1	AOX55_RS02440	AOX55_RS02440	0	2	0.8339	0	1	1	1468.16	2935.32	2935.31	1.45	0.00212
	FALSE	Sequest HT (A2)	Unambiguous	[K].NTDDFGYNAQTGEYGDMIAMGIIDPVK.[V]		1	AOX55_RS02440	AOX55_RS02440	0	2	0.9133	0	1	1	1468.15	2935.29	2935.31	-6.04	-0.00886
	FALSE	Sequest HT (A2)	Unambiguous	[K].NTDDFGYNAQTGEYGDMIAMGIIDPVK.[V]		1	AOX55_RS02440	AOX55_RS02440	0	3	0.5281	0	1	1	979.11	2935.32	2935.31	1.07	0.00105
FALSE	High		1.9711e-10	5.85378e-05	1	1	11	AOX55_RS02440	AOX55_RS02440 [211-225]		0	1757.91	High	High	9.862e-05	8.54e-12	4.31	K.MIADLDDVFVLLHEK.K	[211-225]
	Checked	Identifying Node	PSM Ambiguity	Annotated Sequence	Modifications	# Proteins	Master Protein Accessions	Protein Accessions	# Missed Cleavages	Charge	DeltaScore	DeltaCn	Rank	Search Engine Rank	m/z [Da]	MH+ [Da]	Theo. MH+ [Da]	DeltaM [ppm]	Deltam/z [Da]
	FALSE	Sequest HT (A2)	Unambiguous	[K].MIADLDDVFVLLHEK.[K]		1	AOX55_RS02440	AOX55_RS02440	0	3	0.7264	0	1	1	586.643	1757.91	1757.91	0.03	2e-05
	FALSE	Sequest HT (A2)	Unambiguous	[K].MIADLDDVFVLLHEK.[K]		1	AOX55_RS02440	AOX55_RS02440	0	3	0.7587	0	1	1	586.643	1757.91	1757.91	0.34	0.0002
	FALSE	Sequest HT (A2)	Unambiguous	[K].MIADLDDVFVLLHEK.[K]		1	AOX55_RS02440	AOX55_RS02440	0	2	0.5521	0	1	1	879.462	1757.92	1757.91	1.39	0.00122
	FALSE	Sequest HT (A2)	Unambiguous	[K].MIADLDDVFVLLHEK.[K]		1	AOX55_RS02440	AOX55_RS02440	0	3	0.7592	0	1	1	586.643	1757.91	1757.91	-0.08	-5e-05
	FALSE	Sequest HT (A2)	Unambiguous	[K].MIADLDDVFVLLHEK.[K]		1	AOX55_RS02440	AOX55_RS02440	0	3	0.5865	0	1	1	586.643	1757.92	1757.91	0.76	0.00044
	FALSE	Sequest HT (A2)	Unambiguous	[K].MIADLDDVFVLLHEK.[K]		1	AOX55_RS02440	AOX55_RS02440	0	2	0.7138	0	1	1	879.457	1757.91	1757.91	-4.51	-0.00397
	FALSE	Sequest HT (A2)	Unambiguous	[K].MIADLDDVFVLLHEK.[K]		1	AOX55_RS02440	AOX55_RS02440	0	3	0.7448	0	1	1	586.643	1757.92	1757.91	0.86	0.0005
	FALSE	Sequest HT (A2)	Unambiguous	[K].MIADLDDVFVLLHEK.[K]		1	AOX55_RS02440	AOX55_RS02440	0	3	0.687	0	1	1	586.643	1757.91	1757.91	-0.29	-0.00017
	FALSE	Sequest HT (A2)	Unambiguous	[K].MIADLDDVFVLLHEK.[K]		1	AOX55_RS02440	AOX55_RS02440	0	3	0.5193	0	1	1	586.644	1757.92	1757.91	2.01	0.00118
	FALSE	Sequest HT (A2)	Unambiguous	[K].MIADLDDVFVLLHEK.[K]		1	AOX55_RS02440	AOX55_RS02440	0	3	0.5496	0	1	1	586.643	1757.91	1757.91	0.23	0.00014
	FALSE	Sequest HT (A2)	Unambiguous	[K].MIADLDDVFVLLHEK.[K]		1	AOX55_RS02440	AOX55_RS02440	0	3	0.5534	0	1	1	586.643	1757.91	1757.91	-0.29	-0.00017
FALSE	High	1xOxidation [M1]	2.75501e-10	5.85378e-05	1	1	16	AOX55_RS02440	AOX55_RS02440 [211-225]		0	1773.91	High	High	9.862e-05	1.26e-11	5.45	K.MIADLDDVFVLLHEK.K	[211-225]
	Checked	Identifying Node	PSM Ambiguity	Annotated Sequence	Modifications	# Proteins	Master Protein Accessions	Protein Accessions	# Missed Cleavages	Charge	DeltaScore	DeltaCn	Rank	Search Engine Rank	m/z [Da]	MH+ [Da]	Theo. MH+ [Da]	DeltaM [ppm]	Deltam/z [Da]
	FALSE	Sequest HT (A2)	Unambiguous	[K].mIADLDDVFVLLHEK.[K]	M1(Oxidation)	1	AOX55_RS02440	AOX55_RS02440	0	2	0.5561	0	1	1	887.457	1773.91	1773.91	-0.85	-0.00075
	FALSE	Sequest HT (A2)	Unambiguous	[K].mIADLDDVFVLLHEK.[K]	M1(Oxidation)	1	AOX55_RS02440	AOX55_RS02440	0	3	0.8246	0	1	1	591.975	1773.91	1773.91	-0.03	-2e-05
	FALSE	Sequest HT (A2)	Unambiguous	[K].mIADLDDVFVLLHEK.[K]	M1(Oxidation)	1	AOX55_RS02440	AOX55_RS02440	0	3	0.7069	0	1	1	591.975	1773.91	1773.91	0.28	0.00016
	FALSE	Sequest HT (A2)	Unambiguous	[K].mIADLDDVFVLLHEK.[K]	M1(Oxidation)	1	AOX55_RS02440	AOX55_RS02440	0	2	0.7234	0	1	1	887.461	1773.91	1773.91	2.59	0.0023
	FALSE	Sequest HT (A2)	Unambiguous	[K].mIADLDDVFVLLHEK.[K]	M1(Oxidation)	1	AOX55_RS02440	AOX55_RS02440	0	3	0.844	0	1	1	591.975	1773.91	1773.91	0.28	0.00016
	FALSE	Sequest HT (A2)	Unambiguous	[K].mIADLDDVFVLLHEK.[K]	M1(Oxidation)	1	AOX55_RS02440	AOX55_RS02440	0	2	0.7313	0	1	1	887.459	1773.91	1773.91	1.28	0.00114
	FALSE	Sequest HT (A2)	Unambiguous	[K].mIADLDDVFVLLHEK.[K]	M1(Oxidation)	1	AOX55_RS02440	AOX55_RS02440	0	3	0.7303	0	1	1	591.974	1773.91	1773.91	-1.79	-0.00106
	FALSE	Sequest HT (A2)	Unambiguous	[K].mIADLDDVFVLLHEK.[K]	M1(Oxidation)	1	AOX55_RS02440	AOX55_RS02440	0	3	0.8202	0	1	1	591.974	1773.91	1773.91	-0.14	-8e-05
	FALSE	Sequest HT (A2)	Unambiguous	[K].mIADLDDVFVLLHEK.[K]	M1(Oxidation)	1	AOX55_RS02440	AOX55_RS02440	0	3	0.7179	0	1	1	591.975	1773.91	1773.91	-0.03	-2e-05
	FALSE	Sequest HT (A2)	Unambiguous	[K].mIADLDDVFVLLHEK.[K]	M1(Oxidation)	1	AOX55_RS02440	AOX55_RS02440	0	2	0.6969	0	1	1	887.456	1773.9	1773.91	-3.05	-0.00271
	FALSE	Sequest HT (A2)	Unambiguous	[K].mIADLDDVFVLLHEK.[K]	M1(Oxidation)	1	AOX55_RS02440	AOX55_RS02440	0	2	0.7575	0	1	1	887.454	1773.9	1773.91	-5.05	-0.00448
	FALSE	Sequest HT (A2)	Unambiguous	[K].mIADLDDVFVLLHEK.[K]	M1(Oxidation)	1	AOX55_RS02440	AOX55_RS02440	0	3	0.5703	0	1	1	591.974	1773.91	1773.91	-0.96	-0.00057
	FALSE	Sequest HT (A2)	Unambiguous	[K].mIADLDDVFVLLHEK.[K]	M1(Oxidation)	1	AOX55_RS02440	AOX55_RS02440	0	3	0.8315	0	1	1	591.971	1773.9	1773.91	-5.19	-0.00307
	FALSE	Sequest HT (A2)	Unambiguous	[K].mIADLDDVFVLLHEK.[K]	M1(Oxidation)	1	AOX55_RS02440	AOX55_RS02440	0	3	0.7879	0	1	1	591.973	1773.91	1773.91	-2.1	-0.00124
	FALSE	Sequest HT (A2)	Unambiguous	[K].mIADLDDVFVLLHEK.[K]	M1(Oxidation)	1	AOX55_RS02440	AOX55_RS02440	0	3	0.8199	0	1	1	591.974	1773.91	1773.91	-0.55	-0.00032
	FALSE	Sequest HT (A2)	Unambiguous	[K].mIADLDDVFVLLHEK.[K]	M1(Oxidation)	1	AOX55_RS02440	AOX55_RS02440	0	3	0.5417	0	1	1	591.975	1773.91	1773.91	0.79	0.00047
FALSE	High	1xOxidation [M8]	1.46496e-11	5.85378e-05	1	1	2	AOX55_RS02440	AOX55_RS02440 [226-266]		1	4343.45	High	High	9.862e-05	4.184e-13	7.93	K.KLSNLQAMLPVLEAVVQTGKPLLIIAEDVEGEALATLVVNK.L	[226-266]
	Checked	Identifying Node	PSM Ambiguity	Annotated Sequence	Modifications	# Proteins	Master Protein Accessions	Protein Accessions	# Missed Cleavages	Charge	DeltaScore	DeltaCn	Rank	Search Engine Rank	m/z [Da]	MH+ [Da]	Theo. MH+ [Da]	DeltaM [ppm]	Deltam/z [Da]
	FALSE	Sequest HT (A2)	Unambiguous	[K].KLSNLQAmLPVLEAVVQTGKPLLIIAEDVEGEALATLVVNK.[L]	M8(Oxidation)	1	AOX55_RS02440	AOX55_RS02440	1	3	0.7478	0	1	1	1448.49	4343.45	4343.45	-0.16	-0.00023
	FALSE	Sequest HT (A2)	Unambiguous	[K].KLSNLQAmLPVLEAVVQTGKPLLIIAEDVEGEALATLVVNK.[L]	M8(Oxidation)	1	AOX55_RS02440	AOX55_RS02440	1	4	0.8156	0	1	1	1086.62	4343.46	4343.45	2.55	0.00277
FALSE	High		3.88824e-15	5.85378e-05	1	1	5	AOX55_RS02440	AOX55_RS02440 [226-266]		1	4327.46	High	High	9.862e-05	4.263e-16	10.73	K.KLSNLQAMLPVLEAVVQTGKPLLIIAEDVEGEALATLVVNK.L	[226-266]
	Checked	Identifying Node	PSM Ambiguity	Annotated Sequence	Modifications	# Proteins	Master Protein Accessions	Protein Accessions	# Missed Cleavages	Charge	DeltaScore	DeltaCn	Rank	Search Engine Rank	m/z [Da]	MH+ [Da]	Theo. MH+ [Da]	DeltaM [ppm]	Deltam/z [Da]
	FALSE	Sequest HT (A2)	Unambiguous	[K].KLSNLQAMLPVLEAVVQTGKPLLIIAEDVEGEALATLVVNK.[L]		1	AOX55_RS02440	AOX55_RS02440	1	4	0.2794	0	1	1	1082.63	4327.48	4327.46	6.57	0.00711
	FALSE	Sequest HT (A2)	Unambiguous	[K].KLSNLQAMLPVLEAVVQTGKPLLIIAEDVEGEALATLVVNK.[L]		1	AOX55_RS02440	AOX55_RS02440	1	4	0.2623	0	1	1	1082.63	4327.48	4327.46	5.22	0.00565
	FALSE	Sequest HT (A2)	Unambiguous	[K].KLSNLQAMLPVLEAVVQTGKPLLIIAEDVEGEALATLVVNK.[L]		1	AOX55_RS02440	AOX55_RS02440	1	4	0.266	0	1	1	1082.62	4327.46	4327.46	1.04	0.00113
	FALSE	Sequest HT (A2)	Unambiguous	[K].KLSNLQAMLPVLEAVVQTGKPLLIIAEDVEGEALATLVVNK.[L]		1	AOX55_RS02440	AOX55_RS02440	1	3	0.3318	0	1	1	1443.16	4327.45	4327.46	-1.03	-0.00148
	FALSE	Sequest HT (A2)	Unambiguous	[K].KLSNLQAMLPVLEAVVQTGKPLLIIAEDVEGEALATLVVNK.[L]		1	AOX55_RS02440	AOX55_RS02440	1	5	0.2484	0	1	1	866.297	4327.46	4327.46	0.24	0.00021
FALSE	High	1xOxidation [M30]	0.000121675	5.85378e-05	1	1	1	AOX55_RS02440	AOX55_RS02440 [137-168]		2	3388.73	High	High	9.862e-05	4.548e-05	5.54	K.KINTSEEVAQVGTISANGEKQIGLDIAEAMQK.V	[137-168]
	Checked	Identifying Node	PSM Ambiguity	Annotated Sequence	Modifications	# Proteins	Master Protein Accessions	Protein Accessions	# Missed Cleavages	Charge	DeltaScore	DeltaCn	Rank	Search Engine Rank	m/z [Da]	MH+ [Da]	Theo. MH+ [Da]	DeltaM [ppm]	Deltam/z [Da]
	FALSE	Sequest HT (A2)	Unambiguous	[K].KINTSEEVAQVGTISANGEKQIGLDIAEAmQK.[V]	M30(Oxidation)	1	AOX55_RS02440	AOX55_RS02440	2	4	0.6336	0	1	1	847.94	3388.74	3388.73	3.75	0.00318
FALSE	High		4.1095e-19	5.85378e-05	1	1	1	AOX55_RS02440	AOX55_RS02440 [137-168]		2	3372.73	High	High	9.862e-05	1.151e-18	11.83	K.KINTSEEVAQVGTISANGEKQIGLDIAEAMQK.V	[137-168]
	Checked	Identifying Node	PSM Ambiguity	Annotated Sequence	Modifications	# Proteins	Master Protein Accessions	Protein Accessions	# Missed Cleavages	Charge	DeltaScore	DeltaCn	Rank	Search Engine Rank	m/z [Da]	MH+ [Da]	Theo. MH+ [Da]	DeltaM [ppm]	Deltam/z [Da]
	FALSE	Sequest HT (A2)	Unambiguous	[K].KINTSEEVAQVGTISANGEKQIGLDIAEAMQK.[V]		1	AOX55_RS02440	AOX55_RS02440	2	3	0.7971	0	1	1	1124.92	3372.74	3372.73	3.62	0.00407
FALSE	High		3.90676e-12	5.85378e-05	1	1	3	AOX55_RS02440	AOX55_RS02440 [322-339]		2	1875.02	High	High	9.862e-05	9.012e-14	5.69	K.KVSISKENTTIVDGAGQK.S	[322-339]
	Checked	Identifying Node	PSM Ambiguity	Annotated Sequence	Modifications	# Proteins	Master Protein Accessions	Protein Accessions	# Missed Cleavages	Charge	DeltaScore	DeltaCn	Rank	Search Engine Rank	m/z [Da]	MH+ [Da]	Theo. MH+ [Da]	DeltaM [ppm]	Deltam/z [Da]
	FALSE	Sequest HT (A2)	Unambiguous	[K].KVSISKENTTIVDGAGQK.[S]		1	AOX55_RS02440	AOX55_RS02440	2	3	0.6991	0	1	1	625.678	1875.02	1875.02	0.05	3e-05
	FALSE	Sequest HT (A2)	Unambiguous	[K].KVSISKENTTIVDGAGQK.[S]		1	AOX55_RS02440	AOX55_RS02440	2	2	0.8049	0	1	1	938.014	1875.02	1875.02	1.53	0.00143
	FALSE	Sequest HT (A2)	Unambiguous	[K].KVSISKENTTIVDGAGQK.[S]		1	AOX55_RS02440	AOX55_RS02440	2	4	0.4972	0	1	1	469.51	1875.02	1875.02	-0.44	-0.00021
FALSE	High		1.46032e-13	5.85378e-05	1	1	8	AOX55_RS02440	AOX55_RS02440 [137-156]		1	2075.06	High	High	9.862e-05	4.437e-15	7.3	K.KINTSEEVAQVGTISANGEK.Q	[137-156]
	Checked	Identifying Node	PSM Ambiguity	Annotated Sequence	Modifications	# Proteins	Master Protein Accessions	Protein Accessions	# Missed Cleavages	Charge	DeltaScore	DeltaCn	Rank	Search Engine Rank	m/z [Da]	MH+ [Da]	Theo. MH+ [Da]	DeltaM [ppm]	Deltam/z [Da]
	FALSE	Sequest HT (A2)	Unambiguous	[K].KINTSEEVAQVGTISANGEK.[Q]		1	AOX55_RS02440	AOX55_RS02440	1	3	0.6793	0	1	1	692.36	2075.06	2075.06	1.26	0.00087
	FALSE	Sequest HT (A2)	Unambiguous	[K].KINTSEEVAQVGTISANGEK.[Q]		1	AOX55_RS02440	AOX55_RS02440	1	2	0.8466	0	1	1	1038.04	2075.06	2075.06	1.21	0.00125
	FALSE	Sequest HT (A2)	Unambiguous	[K].KINTSEEVAQVGTISANGEK.[Q]		1	AOX55_RS02440	AOX55_RS02440	1	3	0.683	0	1	1	692.36	2075.06	2075.06	1.26	0.00087
	FALSE	Sequest HT (A2)	Unambiguous	[K].KINTSEEVAQVGTISANGEK.[Q]		1	AOX55_RS02440	AOX55_RS02440	1	2	0.8174	0	1	1	1038.04	2075.07	2075.06	1.92	0.00199
	FALSE	Sequest HT (A2)	Unambiguous	[K].KINTSEEVAQVGTISANGEK.[Q]		1	AOX55_RS02440	AOX55_RS02440	1	2	0.7361	0	1	1	1038.04	2075.06	2075.06	1.09	0.00113
	FALSE	Sequest HT (A2)	Unambiguous	[K].KINTSEEVAQVGTISANGEK.[Q]		1	AOX55_RS02440	AOX55_RS02440	1	3	0.5717	0	1	1	692.358	2075.06	2075.06	-0.77	-0.00053
	FALSE	Sequest HT (A2)	Unambiguous	[K].KINTSEEVAQVGTISANGEK.[Q]		1	AOX55_RS02440	AOX55_RS02440	1	3	0.6384	0	1	1	692.36	2075.07	2075.06	1.79	0.00124
	FALSE	Sequest HT (A2)	Unambiguous	[K].KINTSEEVAQVGTISANGEK.[Q]		1	AOX55_RS02440	AOX55_RS02440	1	3	0.6275	0	1	1	692.36	2075.07	2075.06	2.5	0.00173
FALSE	High	1xOxidation [M]	5.83555e-09	5.85378e-05	1	1	2	AOX55_RS02440	AOX55_RS02440 [286-319]		2	3617.94	High	High	9.862e-05	4.365e-10	9.49	R.KAMLEDIAILTGGTVISEDLGIKLESVTLDMLGR.A	[286-319]
	Checked	Identifying Node	PSM Ambiguity	Annotated Sequence	Modifications	# Proteins	Master Protein Accessions	Protein Accessions	# Missed Cleavages	Charge	DeltaScore	DeltaCn	Rank	Search Engine Rank	m/z [Da]	MH+ [Da]	Theo. MH+ [Da]	DeltaM [ppm]	Deltam/z [Da]
	FALSE	Sequest HT (A2)	Unambiguous	[R].KAmLEDIAILTGGTVISEDLGIKLESVTLDMLGR.[A]	M3(Oxidation)	1	AOX55_RS02440	AOX55_RS02440	2	3	0.3733	0	1	1	1206.65	3617.94	3617.94	0.32	0.00039
	FALSE	Sequest HT (A2)	Unambiguous	[R].KAMLEDIAILTGGTVISEDLGIKLESVTLDmLGR.[A]	M31(Oxidation)	1	AOX55_RS02440	AOX55_RS02440	2	4	0.6818	0	1	1	905.242	3617.95	3617.94	2.19	0.00198
FALSE	High	1xOxidation [M3]	1.47142e-11	5.85378e-05	1	1	4	AOX55_RS02440	AOX55_RS02440 [286-308]		1	2403.31	High	High	9.862e-05	4.205e-13	7.16	R.KAMLEDIAILTGGTVISEDLGIK.L	[286-308]
	Checked	Identifying Node	PSM Ambiguity	Annotated Sequence	Modifications	# Proteins	Master Protein Accessions	Protein Accessions	# Missed Cleavages	Charge	DeltaScore	DeltaCn	Rank	Search Engine Rank	m/z [Da]	MH+ [Da]	Theo. MH+ [Da]	DeltaM [ppm]	Deltam/z [Da]
	FALSE	Sequest HT (A2)	Unambiguous	[R].KAmLEDIAILTGGTVISEDLGIK.[L]	M3(Oxidation)	1	AOX55_RS02440	AOX55_RS02440	1	3	0.7196	0	1	1	801.775	2403.31	2403.31	2.79	0.00223
	FALSE	Sequest HT (A2)	Unambiguous	[R].KAmLEDIAILTGGTVISEDLGIK.[L]	M3(Oxidation)	1	AOX55_RS02440	AOX55_RS02440	1	3	0.6409	0	1	1	801.772	2403.3	2403.31	-1.25	-0.001
	FALSE	Sequest HT (A2)	Unambiguous	[R].KAmLEDIAILTGGTVISEDLGIK.[L]	M3(Oxidation)	1	AOX55_RS02440	AOX55_RS02440	1	2	0.8212	0	1	1	1202.16	2403.31	2403.31	0.56	0.00067
	FALSE	Sequest HT (A2)	Unambiguous	[R].KAmLEDIAILTGGTVISEDLGIK.[L]	M3(Oxidation)	1	AOX55_RS02440	AOX55_RS02440	1	3	0.7319	0	1	1	801.775	2403.31	2403.31	1.87	0.0015
FALSE	High		2.20682e-11	5.85378e-05	1	1	3	AOX55_RS02440	AOX55_RS02440 [286-308]		1	2387.31	High	High	9.862e-05	6.721e-13	8.21	R.KAMLEDIAILTGGTVISEDLGIK.L	[286-308]
	Checked	Identifying Node	PSM Ambiguity	Annotated Sequence	Modifications	# Proteins	Master Protein Accessions	Protein Accessions	# Missed Cleavages	Charge	DeltaScore	DeltaCn	Rank	Search Engine Rank	m/z [Da]	MH+ [Da]	Theo. MH+ [Da]	DeltaM [ppm]	Deltam/z [Da]
	FALSE	Sequest HT (A2)	Unambiguous	[R].KAMLEDIAILTGGTVISEDLGIK.[L]		1	AOX55_RS02440	AOX55_RS02440	1	3	0.7249	0	1	1	796.437	2387.3	2387.31	-5.97	-0.00475
	FALSE	Sequest HT (A2)	Unambiguous	[R].KAMLEDIAILTGGTVISEDLGIK.[L]		1	AOX55_RS02440	AOX55_RS02440	1	2	0.7613	0	1	1	1194.17	2387.33	2387.31	8.35	0.00997
	FALSE	Sequest HT (A2)	Unambiguous	[R].KAMLEDIAILTGGTVISEDLGIK.[L]		1	AOX55_RS02440	AOX55_RS02440	1	3	0.6761	0	1	1	796.444	2387.32	2387.31	3.08	0.00245
FALSE	High		1.20027e-06	5.85378e-05	1	1	4	AOX55_RS02440	AOX55_RS02440 [393-404]		2	1387.73	High	High	9.862e-05	2.11e-07	5.43	K.KDRIDDALNATR.A	[393-404]
	Checked	Identifying Node	PSM Ambiguity	Annotated Sequence	Modifications	# Proteins	Master Protein Accessions	Protein Accessions	# Missed Cleavages	Charge	DeltaScore	DeltaCn	Rank	Search Engine Rank	m/z [Da]	MH+ [Da]	Theo. MH+ [Da]	DeltaM [ppm]	Deltam/z [Da]
	FALSE	Sequest HT (A2)	Unambiguous	[K].KDRIDDALNATR.[A]		1	AOX55_RS02440	AOX55_RS02440	2	3	0.6851	0	1	1	463.248	1387.73	1387.73	0.69	0.00032
	FALSE	Sequest HT (A2)	Unambiguous	[K].KDRIDDALNATR.[A]		1	AOX55_RS02440	AOX55_RS02440	2	3	0.5547	0	1	1	463.248	1387.73	1387.73	0.29	0.00013
	FALSE	Sequest HT (A2)	Unambiguous	[K].KDRIDDALNATR.[A]		1	AOX55_RS02440	AOX55_RS02440	2	2	0.541	0	1	1	694.369	1387.73	1387.73	1.14	0.00079
	FALSE	Sequest HT (A2)	Unambiguous	[K].KDRIDDALNATR.[A]		1	AOX55_RS02440	AOX55_RS02440	2	2	0.375	0	1	1	694.368	1387.73	1387.73	-0.36	-0.00025
FALSE	High	3xOxidation [M]	9.08037e-08	5.85378e-05	1	1	13	AOX55_RS02440	AOX55_RS02440 [527-545]		1	1889.7	High	High	9.862e-05	1.055e-08	4.76	K.KDAPAMPGGMGGMGGMDMM.-	[527-545]
	Checked	Identifying Node	PSM Ambiguity	Annotated Sequence	Modifications	# Proteins	Master Protein Accessions	Protein Accessions	# Missed Cleavages	Charge	DeltaScore	DeltaCn	Rank	Search Engine Rank	m/z [Da]	MH+ [Da]	Theo. MH+ [Da]	DeltaM [ppm]	Deltam/z [Da]
	FALSE	Sequest HT (A2)	Unambiguous	[K].KDAPAMPGGMGGMGGmDmm.[-]	M16(Oxidation); M18(Oxidation); M19(Oxidation)	1	AOX55_RS02440	AOX55_RS02440	1	2	0.0084	0	1	1	945.356	1889.71	1889.7	1.25	0.00118
	FALSE	Sequest HT (A2)	Unambiguous	[K].KDAPAMPGGMGGmGGmDmM.[-]	M13(Oxidation); M16(Oxidation); M18(Oxidation)	1	AOX55_RS02440	AOX55_RS02440	1	2	0.1685	0	1	1	945.356	1889.7	1889.7	0.99	0.00094
	FALSE	Sequest HT (A2)	Unambiguous	[K].KDAPAMPGGMGGmGGmDmM.[-]	M13(Oxidation); M16(Oxidation); M18(Oxidation)	1	AOX55_RS02440	AOX55_RS02440	1	2	0.1538	0	1	1	945.356	1889.7	1889.7	1.06	0.001
	FALSE	Sequest HT (A2)	Unambiguous	[K].KDAPAMPGGMGGmGGmDmM.[-]	M13(Oxidation); M16(Oxidation); M18(Oxidation)	1	AOX55_RS02440	AOX55_RS02440	1	2	0.1247	0	1	1	945.356	1889.7	1889.7	1.06	0.001
	FALSE	Sequest HT (A2)	Unambiguous	[K].KDAPAMPGGMGGmGGmDmM.[-]	M13(Oxidation); M16(Oxidation); M18(Oxidation)	1	AOX55_RS02440	AOX55_RS02440	1	2	0.069	0	1	1	945.356	1889.71	1889.7	1.45	0.00137
	FALSE	Sequest HT (A2)	Unambiguous	[K].KDAPAMPGGMGGmGGmDmM.[-]	M13(Oxidation); M16(Oxidation); M18(Oxidation)	1	AOX55_RS02440	AOX55_RS02440	1	2	0.0955	0	1	1	945.356	1889.7	1889.7	0.67	0.00063
	FALSE	Sequest HT (A2)	Unambiguous	[K].KDAPAMPGGMGGmGGmDmM.[-]	M13(Oxidation); M16(Oxidation); M18(Oxidation)	1	AOX55_RS02440	AOX55_RS02440	1	2	0.1202	0	1	1	945.356	1889.7	1889.7	0.93	0.00088
	FALSE	Sequest HT (A2)	Unambiguous	[K].KDAPAMPGGMGGmGGmDmM.[-]	M13(Oxidation); M16(Oxidation); M18(Oxidation)	1	AOX55_RS02440	AOX55_RS02440	1	2	0.0767	0	1	1	945.356	1889.7	1889.7	1.06	0.001
	FALSE	Sequest HT (A2)	Unambiguous	[K].KDAPAMPGGMGGmGGmDmM.[-]	M13(Oxidation); M16(Oxidation); M18(Oxidation)	1	AOX55_RS02440	AOX55_RS02440	1	2	0.1681	0	1	1	945.356	1889.7	1889.7	0.87	0.00082
	FALSE	Sequest HT (A2)	Unambiguous	[K].KDAPAMPGGMGGmGGmDmM.[-]	M13(Oxidation); M16(Oxidation); M18(Oxidation)	1	AOX55_RS02440	AOX55_RS02440	1	2	0.0684	0	1	1	945.356	1889.71	1889.7	1.19	0.00112
	FALSE	Sequest HT (A2)	Unambiguous	[K].KDAPAMPGGmGGmGGmDMM.[-]	M10(Oxidation); M13(Oxidation); M16(Oxidation)	1	AOX55_RS02440	AOX55_RS02440	1	2	0.0233	0	1	1	945.356	1889.71	1889.7	1.38	0.00131
	FALSE	Sequest HT (A2)	Unambiguous	[K].KDAPAMPGGMGGmGGmDmM.[-]	M13(Oxidation); M16(Oxidation); M18(Oxidation)	1	AOX55_RS02440	AOX55_RS02440	1	2	0.0528	0	1	1	945.357	1889.71	1889.7	2.42	0.00228
	FALSE	Sequest HT (A2)	Unambiguous	[K].KDAPAMPGGMGGmGGmDmM.[-]	M13(Oxidation); M16(Oxidation); M18(Oxidation)	1	AOX55_RS02440	AOX55_RS02440	1	2	0.027	0	1	1	945.356	1889.7	1889.7	0.54	0.00051
FALSE	High	2xOxidation [M]	4.92207e-08	5.85378e-05	1	1	10	AOX55_RS02440	AOX55_RS02440 [527-545]		1	1873.71	High	High	9.862e-05	5.188e-09	4.7	K.KDAPAMPGGMGGMGGMDMM.-	[527-545]
	Checked	Identifying Node	PSM Ambiguity	Annotated Sequence	Modifications	# Proteins	Master Protein Accessions	Protein Accessions	# Missed Cleavages	Charge	DeltaScore	DeltaCn	Rank	Search Engine Rank	m/z [Da]	MH+ [Da]	Theo. MH+ [Da]	DeltaM [ppm]	Deltam/z [Da]
	FALSE	Sequest HT (A2)	Unambiguous	[K].KDAPAMPGGMGGMGGmDmM.[-]	M16(Oxidation); M18(Oxidation)	1	AOX55_RS02440	AOX55_RS02440	1	2	0.0733	0	1	1	937.359	1873.71	1873.71	1.42	0.00133
	FALSE	Sequest HT (A2)	Unambiguous	[K].KDAPAMPGGMGGMGGmDmM.[-]	M16(Oxidation); M18(Oxidation)	1	AOX55_RS02440	AOX55_RS02440	1	2	0.066	0	1	1	937.358	1873.71	1873.71	0.5	0.00047
	FALSE	Sequest HT (A2)	Unambiguous	[K].KDAPAMPGGMGGMGGmDmM.[-]	M16(Oxidation); M18(Oxidation)	1	AOX55_RS02440	AOX55_RS02440	1	2	0.1419	0	1	1	937.357	1873.71	1873.71	-0.54	-0.0005
	FALSE	Sequest HT (A2)	Unambiguous	[K].KDAPAMPGGMGGMGGmDmM.[-]	M16(Oxidation); M18(Oxidation)	1	AOX55_RS02440	AOX55_RS02440	1	2	0.1083	0	1	1	937.359	1873.71	1873.71	1.03	0.00096
	FALSE	Sequest HT (A2)	Unambiguous	[K].KDAPAMPGGMGGmGGmDMM.[-]	M13(Oxidation); M16(Oxidation)	1	AOX55_RS02440	AOX55_RS02440	1	2	0.0072	0	1	1	937.359	1873.71	1873.71	1.42	0.00133
	FALSE	Sequest HT (A2)	Unambiguous	[K].KDAPAMPGGMGGmGGmDMM.[-]	M13(Oxidation); M16(Oxidation)	1	AOX55_RS02440	AOX55_RS02440	1	2	0.0706	0	1	1	937.362	1873.72	1873.71	4.28	0.00401
	FALSE	Sequest HT (A2)	Unambiguous	[K].KDAPAMPGGMGGMGGmDmM.[-]	M16(Oxidation); M18(Oxidation)	1	AOX55_RS02440	AOX55_RS02440	1	2	0.1329	0	1	1	937.358	1873.71	1873.71	0.63	0.00059
	FALSE	Sequest HT (A2)	Unambiguous	[K].KDAPAMPGGMGGMGGmDmM.[-]	M16(Oxidation); M18(Oxidation)	1	AOX55_RS02440	AOX55_RS02440	1	2	0.0546	0	1	1	937.357	1873.71	1873.71	-0.15	-0.00014
	FALSE	Sequest HT (A2)	Unambiguous	[K].KDAPAmPGGmGGMGGMDMM.[-]	M6(Oxidation); M10(Oxidation)	1	AOX55_RS02440	AOX55_RS02440	1	2	0.0916	0	1	1	937.356	1873.71	1873.71	-1.45	-0.00136
	FALSE	Sequest HT (A2)	Unambiguous	[K].KDAPAMPGGMGGMGGmDmM.[-]	M16(Oxidation); M18(Oxidation)	1	AOX55_RS02440	AOX55_RS02440	1	2	0.0109	0	1	1	937.358	1873.71	1873.71	0.76	0.00072
FALSE	High	1xOxidation [M19]	1.71247e-07	5.85378e-05	1	1	3	AOX55_RS02440	AOX55_RS02440 [527-545]		1	1857.71	High	High	9.862e-05	2.198e-08	4.91	K.KDAPAMPGGMGGMGGMDMM.-	[527-545]
	Checked	Identifying Node	PSM Ambiguity	Annotated Sequence	Modifications	# Proteins	Master Protein Accessions	Protein Accessions	# Missed Cleavages	Charge	DeltaScore	DeltaCn	Rank	Search Engine Rank	m/z [Da]	MH+ [Da]	Theo. MH+ [Da]	DeltaM [ppm]	Deltam/z [Da]
	FALSE	Sequest HT (A2)	Unambiguous	[K].KDAPAMPGGMGGMGGMDMm.[-]	M19(Oxidation)	1	AOX55_RS02440	AOX55_RS02440	1	2	0.002	0	1	1	929.361	1857.71	1857.71	0.6	0.00055
	FALSE	Sequest HT (A2)	Unambiguous	[K].KDAPAMPGGMGGMGGMDMm.[-]	M19(Oxidation)	1	AOX55_RS02440	AOX55_RS02440	1	2	0.0285	0	1	1	929.363	1857.72	1857.71	2.7	0.00251
	FALSE	Sequest HT (A2)	Unambiguous	[K].KDAPAMPGGMGGMGGMDMm.[-]	M19(Oxidation)	1	AOX55_RS02440	AOX55_RS02440	1	2	0.0095	0	1	1	929.362	1857.72	1857.71	1.71	0.00159
FALSE	High	1xOxidation [M8]	6.06819e-05	5.85378e-05	1	1	13	AOX55_RS02440	AOX55_RS02440 [309-319]		0	1249.65	High	High	9.862e-05	2.013e-05	3.19	K.LESVTLDMLGR.A	[309-319]
	Checked	Identifying Node	PSM Ambiguity	Annotated Sequence	Modifications	# Proteins	Master Protein Accessions	Protein Accessions	# Missed Cleavages	Charge	DeltaScore	DeltaCn	Rank	Search Engine Rank	m/z [Da]	MH+ [Da]	Theo. MH+ [Da]	DeltaM [ppm]	Deltam/z [Da]
	FALSE	Sequest HT (A2)	Unambiguous	[K].LESVTLDmLGR.[A]	M8(Oxidation)	1	AOX55_RS02440	AOX55_RS02440	0	2	0.5	0	1	1	625.327	1249.65	1249.65	0.69	0.00043
	FALSE	Sequest HT (A2)	Unambiguous	[K].LESVTLDmLGR.[A]	M8(Oxidation)	1	AOX55_RS02440	AOX55_RS02440	0	2	0.519	0	1	1	625.327	1249.65	1249.65	0.3	0.00019
	FALSE	Sequest HT (A2)	Unambiguous	[K].LESVTLDmLGR.[A]	M8(Oxidation)	1	AOX55_RS02440	AOX55_RS02440	0	2	0.5486	0	1	1	625.327	1249.65	1249.65	1.48	0.00092
	FALSE	Sequest HT (A2)	Unambiguous	[K].LESVTLDmLGR.[A]	M8(Oxidation)	1	AOX55_RS02440	AOX55_RS02440	0	2	0.5108	0	1	1	625.326	1249.65	1249.65	-0.18	-0.00012
	FALSE	Sequest HT (A2)	Unambiguous	[K].LESVTLDmLGR.[A]	M8(Oxidation)	1	AOX55_RS02440	AOX55_RS02440	0	2	0.5065	0	1	1	625.327	1249.65	1249.65	0.5	0.00031
	FALSE	Sequest HT (A2)	Unambiguous	[K].LESVTLDmLGR.[A]	M8(Oxidation)	1	AOX55_RS02440	AOX55_RS02440	0	2	0.4898	0	1	1	625.327	1249.65	1249.65	0.3	0.00019
	FALSE	Sequest HT (A2)	Unambiguous	[K].LESVTLDmLGR.[A]	M8(Oxidation)	1	AOX55_RS02440	AOX55_RS02440	0	2	0.5085	0	1	1	625.327	1249.65	1249.65	0.6	0.00037
	FALSE	Sequest HT (A2)	Unambiguous	[K].LESVTLDmLGR.[A]	M8(Oxidation)	1	AOX55_RS02440	AOX55_RS02440	0	2	0.534	0	1	1	625.327	1249.65	1249.65	0.11	7e-05
	FALSE	Sequest HT (A2)	Unambiguous	[K].LESVTLDmLGR.[A]	M8(Oxidation)	1	AOX55_RS02440	AOX55_RS02440	0	2	0.5128	0	1	1	625.327	1249.65	1249.65	0.6	0.00037
	FALSE	Sequest HT (A2)	Unambiguous	[K].LESVTLDmLGR.[A]	M8(Oxidation)	1	AOX55_RS02440	AOX55_RS02440	0	2	0.5071	0	1	1	625.327	1249.65	1249.65	0.69	0.00043
	FALSE	Sequest HT (A2)	Unambiguous	[K].LESVTLDmLGR.[A]	M8(Oxidation)	1	AOX55_RS02440	AOX55_RS02440	0	2	0.554	0	1	1	625.326	1249.65	1249.65	-0.09	-5e-05
	FALSE	Sequest HT (A2)	Unambiguous	[K].LESVTLDmLGR.[A]	M8(Oxidation)	1	AOX55_RS02440	AOX55_RS02440	0	2	0.5482	0	1	1	625.327	1249.65	1249.65	0.6	0.00037
	FALSE	Sequest HT (A2)	Unambiguous	[K].LESVTLDmLGR.[A]	M8(Oxidation)	1	AOX55_RS02440	AOX55_RS02440	0	2	0.5102	0	1	1	625.327	1249.65	1249.65	0.21	0.00013
FALSE	High		3.07045e-05	5.85378e-05	1	1	7	AOX55_RS02440	AOX55_RS02440 [309-319]		0	1233.65	High	High	9.862e-05	9.12e-06	3.03	K.LESVTLDMLGR.A	[309-319]
	Checked	Identifying Node	PSM Ambiguity	Annotated Sequence	Modifications	# Proteins	Master Protein Accessions	Protein Accessions	# Missed Cleavages	Charge	DeltaScore	DeltaCn	Rank	Search Engine Rank	m/z [Da]	MH+ [Da]	Theo. MH+ [Da]	DeltaM [ppm]	Deltam/z [Da]
	FALSE	Sequest HT (A2)	Unambiguous	[K].LESVTLDMLGR.[A]		1	AOX55_RS02440	AOX55_RS02440	0	2	0.4938	0	1	1	617.33	1233.65	1233.65	1.93	0.00119
	FALSE	Sequest HT (A2)	Unambiguous	[K].LESVTLDMLGR.[A]		1	AOX55_RS02440	AOX55_RS02440	0	2	0.4587	0	1	1	617.33	1233.65	1233.65	0.94	0.00058
	FALSE	Sequest HT (A2)	Unambiguous	[K].LESVTLDMLGR.[A]		1	AOX55_RS02440	AOX55_RS02440	0	2	0.4841	0	1	1	617.329	1233.65	1233.65	0.44	0.00027
	FALSE	Sequest HT (A2)	Unambiguous	[K].LESVTLDMLGR.[A]		1	AOX55_RS02440	AOX55_RS02440	0	2	0.561	0	1	1	617.329	1233.65	1233.65	0.54	0.00033
	FALSE	Sequest HT (A2)	Unambiguous	[K].LESVTLDMLGR.[A]		1	AOX55_RS02440	AOX55_RS02440	0	2	0.4978	0	1	1	617.329	1233.65	1233.65	-0.15	-9e-05
	FALSE	Sequest HT (A2)	Unambiguous	[K].LESVTLDMLGR.[A]		1	AOX55_RS02440	AOX55_RS02440	0	2	0.3624	0	1	1	617.327	1233.65	1233.65	-2.92	-0.0018
	FALSE	Sequest HT (A2)	Unambiguous	[K].LESVTLDMLGR.[A]		1	AOX55_RS02440	AOX55_RS02440	0	2	0.2215	0	1	1	617.325	1233.64	1233.65	-6.88	-0.00424
FALSE	High	1xOxidation [M25]	9.16073e-08	5.85378e-05	1	1	1	AOX55_RS02440	AOX55_RS02440 [169-197]		1	3195.54	High	High	9.862e-05	1.066e-08	6.7	K.VGNEGVITVEEAKTAETELEVVEGMQFDR.G	[169-197]
	Checked	Identifying Node	PSM Ambiguity	Annotated Sequence	Modifications	# Proteins	Master Protein Accessions	Protein Accessions	# Missed Cleavages	Charge	DeltaScore	DeltaCn	Rank	Search Engine Rank	m/z [Da]	MH+ [Da]	Theo. MH+ [Da]	DeltaM [ppm]	Deltam/z [Da]
	FALSE	Sequest HT (A2)	Unambiguous	[K].VGNEGVITVEEAKTAETELEVVEGmQFDR.[G]	M25(Oxidation)	1	AOX55_RS02440	AOX55_RS02440	1	3	0.7343	0	1	1	1065.85	3195.55	3195.54	3.76	0.004
FALSE	High		2.29324e-09	5.85378e-05	1	1	1	AOX55_RS02440	AOX55_RS02440 [169-197]		1	3179.54	High	High	9.862e-05	1.474e-10	7.07	K.VGNEGVITVEEAKTAETELEVVEGMQFDR.G	[169-197]
	Checked	Identifying Node	PSM Ambiguity	Annotated Sequence	Modifications	# Proteins	Master Protein Accessions	Protein Accessions	# Missed Cleavages	Charge	DeltaScore	DeltaCn	Rank	Search Engine Rank	m/z [Da]	MH+ [Da]	Theo. MH+ [Da]	DeltaM [ppm]	Deltam/z [Da]
	FALSE	Sequest HT (A2)	Unambiguous	[K].VGNEGVITVEEAKTAETELEVVEGMQFDR.[G]		1	AOX55_RS02440	AOX55_RS02440	1	3	0.7383	0	1	1	1060.52	3179.54	3179.54	0.53	0.00056
FALSE	High		6.8296e-07	5.85378e-05	4	4	9	AOX55_RS32945; AOX55_RS21690; AOX55_RS05185; AOX55_RS02440	AOX55_RS32945 [169-181]; AOX55_RS21690 [169-181]; AOX55_RS05185 [169-181]; AOX55_RS02440 [169-181]		0	1344.7	High	High	9.862e-05	1.098e-07	4.29	K.VGNEGVITVEEAK.T	[169-181]
	Checked	Identifying Node	PSM Ambiguity	Annotated Sequence	Modifications	# Proteins	Master Protein Accessions	Protein Accessions	# Missed Cleavages	Charge	DeltaScore	DeltaCn	Rank	Search Engine Rank	m/z [Da]	MH+ [Da]	Theo. MH+ [Da]	DeltaM [ppm]	Deltam/z [Da]
	FALSE	Sequest HT (A2)	Unambiguous	[K].VGNEGVITVEEAK.[T]		4	AOX55_RS32945; AOX55_RS21690; AOX55_RS05185; AOX55_RS02440	AOX55_RS32945; AOX55_RS21690; AOX55_RS05185; AOX55_RS02440	0	2	0.7309	0	1	1	672.854	1344.7	1344.7	-0.31	-0.00021
	FALSE	Sequest HT (A2)	Unambiguous	[K].VGNEGVITVEEAK.[T]		4	AOX55_RS32945; AOX55_RS21690; AOX55_RS05185; AOX55_RS02440	AOX55_RS32945; AOX55_RS21690; AOX55_RS05185; AOX55_RS02440	0	2	0.6037	0	1	1	672.854	1344.7	1344.7	0.42	0.00028
	FALSE	Sequest HT (A2)	Unambiguous	[K].VGNEGVITVEEAK.[T]		4	AOX55_RS32945; AOX55_RS21690; AOX55_RS05185; AOX55_RS02440	AOX55_RS32945; AOX55_RS21690; AOX55_RS05185; AOX55_RS02440	0	3	0.5409	0	1	1	448.905	1344.7	1344.7	0.41	0.00018
	FALSE	Sequest HT (A2)	Unambiguous	[K].VGNEGVITVEEAK.[T]		4	AOX55_RS32945; AOX55_RS21690; AOX55_RS05185; AOX55_RS02440	AOX55_RS32945; AOX55_RS21690; AOX55_RS05185; AOX55_RS02440	0	2	0.6106	0	1	1	672.854	1344.7	1344.7	0.69	0.00046
	FALSE	Sequest HT (A2)	Unambiguous	[K].VGNEGVITVEEAK.[T]		4	AOX55_RS32945; AOX55_RS21690; AOX55_RS05185; AOX55_RS02440	AOX55_RS32945; AOX55_RS21690; AOX55_RS05185; AOX55_RS02440	0	2	0.6647	0	1	1	672.855	1344.7	1344.7	0.96	0.00065
	FALSE	Sequest HT (A2)	Unambiguous	[K].VGNEGVITVEEAK.[T]		4	AOX55_RS32945; AOX55_RS21690; AOX55_RS05185; AOX55_RS02440	AOX55_RS32945; AOX55_RS21690; AOX55_RS05185; AOX55_RS02440	0	2	0.7206	0	1	1	672.857	1344.71	1344.7	5.05	0.00339
	FALSE	Sequest HT (A2)	Unambiguous	[K].VGNEGVITVEEAK.[T]		4	AOX55_RS32945; AOX55_RS21690; AOX55_RS05185; AOX55_RS02440	AOX55_RS32945; AOX55_RS21690; AOX55_RS05185; AOX55_RS02440	0	2	0.5821	0	1	1	672.847	1344.69	1344.7	-9.57	-0.00643
	FALSE	Sequest HT (A2)	Unambiguous	[K].VGNEGVITVEEAK.[T]		4	AOX55_RS32945; AOX55_RS21690; AOX55_RS05185; AOX55_RS02440	AOX55_RS32945; AOX55_RS21690; AOX55_RS05185; AOX55_RS02440	0	2	0.7222	0	1	1	672.854	1344.7	1344.7	0.42	0.00028
	FALSE	Sequest HT (A2)	Unambiguous	[K].VGNEGVITVEEAK.[T]		4	AOX55_RS32945; AOX55_RS21690; AOX55_RS05185; AOX55_RS02440	AOX55_RS32945; AOX55_RS21690; AOX55_RS05185; AOX55_RS02440	0	2	0.565	0	1	1	672.854	1344.7	1344.7	-0.04	-2e-05
FALSE	High		8.44149e-06	5.85378e-05	2	2	2	AOX55_RS05185; AOX55_RS02440	AOX55_RS05185 [381-392]; AOX55_RS02440 [381-392]		1	1261.66	High	High	9.862e-05	2.027e-06	3.98	R.VGGSTEVEVKEK.K	[381-392]
	Checked	Identifying Node	PSM Ambiguity	Annotated Sequence	Modifications	# Proteins	Master Protein Accessions	Protein Accessions	# Missed Cleavages	Charge	DeltaScore	DeltaCn	Rank	Search Engine Rank	m/z [Da]	MH+ [Da]	Theo. MH+ [Da]	DeltaM [ppm]	Deltam/z [Da]
	FALSE	Sequest HT (A2)	Unambiguous	[R].VGGSTEVEVKEK.[K]		2	AOX55_RS05185; AOX55_RS02440	AOX55_RS05185; AOX55_RS02440	1	3	0.3601	0	1	1	421.227	1261.67	1261.66	1.72	0.00072
	FALSE	Sequest HT (A2)	Unambiguous	[R].VGGSTEVEVKEK.[K]		2	AOX55_RS05185; AOX55_RS02440	AOX55_RS05185; AOX55_RS02440	1	2	0.4372	0	1	1	631.337	1261.67	1261.66	2.67	0.00169
FALSE	High		0.000135402	5.85378e-05	4	4	2	AOX55_RS32945; AOX55_RS21690; AOX55_RS05185; AOX55_RS02440	AOX55_RS32945 [381-390]; AOX55_RS21690 [381-390]; AOX55_RS05185 [381-390]; AOX55_RS02440 [381-390]		0	1004.53	High	High	9.862e-05	5.166e-05	3.85	R.VGGSTEVEVK.E	[381-390]
	Checked	Identifying Node	PSM Ambiguity	Annotated Sequence	Modifications	# Proteins	Master Protein Accessions	Protein Accessions	# Missed Cleavages	Charge	DeltaScore	DeltaCn	Rank	Search Engine Rank	m/z [Da]	MH+ [Da]	Theo. MH+ [Da]	DeltaM [ppm]	Deltam/z [Da]
	FALSE	Sequest HT (A2)	Unambiguous	[R].VGGSTEVEVK.[E]		4	AOX55_RS32945; AOX55_RS21690; AOX55_RS05185; AOX55_RS02440	AOX55_RS32945; AOX55_RS21690; AOX55_RS05185; AOX55_RS02440	0	2	0.5636	0	1	1	502.768	1004.53	1004.53	3.65	0.00183
	FALSE	Sequest HT (A2)	Unambiguous	[R].VGGSTEVEVK.[E]		4	AOX55_RS32945; AOX55_RS21690; AOX55_RS05185; AOX55_RS02440	AOX55_RS32945; AOX55_RS21690; AOX55_RS05185; AOX55_RS02440	0	2	0.551	0	1	1	502.767	1004.53	1004.53	0.36	0.00018
FALSE	High		1.00012e-10	5.85378e-05	1	1	18	AOX55_RS02440	AOX55_RS02440 [81-101]		0	2088.09	High	High	9.862e-05	3.896e-12	4.73	K.TNDIAGDGTTTATVLAQAIVR.E	[81-101]
	Checked	Identifying Node	PSM Ambiguity	Annotated Sequence	Modifications	# Proteins	Master Protein Accessions	Protein Accessions	# Missed Cleavages	Charge	DeltaScore	DeltaCn	Rank	Search Engine Rank	m/z [Da]	MH+ [Da]	Theo. MH+ [Da]	DeltaM [ppm]	Deltam/z [Da]
	FALSE	Sequest HT (A2)	Unambiguous	[K].TNDIAGDGTTTATVLAQAIVR.[E]		1	AOX55_RS02440	AOX55_RS02440	0	2	0.8022	0	1	1	1044.55	2088.09	2088.09	0.2	0.00021
	FALSE	Sequest HT (A2)	Unambiguous	[K].TNDIAGDGTTTATVLAQAIVR.[E]		1	AOX55_RS02440	AOX55_RS02440	0	3	0.4669	0	1	1	696.703	2088.1	2088.09	1.25	0.00087
	FALSE	Sequest HT (A2)	Unambiguous	[K].TNDIAGDGTTTATVLAQAIVR.[E]		1	AOX55_RS02440	AOX55_RS02440	0	2	0.7895	0	1	1	1044.55	2088.1	2088.09	2.54	0.00265
	FALSE	Sequest HT (A2)	Unambiguous	[K].TNDIAGDGTTTATVLAQAIVR.[E]		1	AOX55_RS02440	AOX55_RS02440	0	2	0.8136	0	1	1	1044.55	2088.09	2088.09	-2.72	-0.00284
	FALSE	Sequest HT (A2)	Unambiguous	[K].TNDIAGDGTTTATVLAQAIVR.[E]		1	AOX55_RS02440	AOX55_RS02440	0	2	0.5891	0	1	1	1044.55	2088.1	2088.09	4.41	0.0046
	FALSE	Sequest HT (A2)	Unambiguous	[K].TNDIAGDGTTTATVLAQAIVR.[E]		1	AOX55_RS02440	AOX55_RS02440	0	3	0.6667	0	1	1	696.702	2088.09	2088.09	-0.33	-0.00023
	FALSE	Sequest HT (A2)	Unambiguous	[K].TNDIAGDGTTTATVLAQAIVR.[E]		1	AOX55_RS02440	AOX55_RS02440	0	3	0.6533	0	1	1	696.703	2088.09	2088.09	0.37	0.00026
	FALSE	Sequest HT (A2)	Unambiguous	[K].TNDIAGDGTTTATVLAQAIVR.[E]		1	AOX55_RS02440	AOX55_RS02440	0	2	0.5714	0	1	1	1044.56	2088.1	2088.09	5.58	0.00582
	FALSE	Sequest HT (A2)	Unambiguous	[K].TNDIAGDGTTTATVLAQAIVR.[E]		1	AOX55_RS02440	AOX55_RS02440	0	3	0.8091	0	1	1	696.703	2088.09	2088.09	0.19	0.00013
	FALSE	Sequest HT (A2)	Unambiguous	[K].TNDIAGDGTTTATVLAQAIVR.[E]		1	AOX55_RS02440	AOX55_RS02440	0	2	0.8652	0	1	1	1044.55	2088.1	2088.09	1.49	0.00155
	FALSE	Sequest HT (A2)	Unambiguous	[K].TNDIAGDGTTTATVLAQAIVR.[E]		1	AOX55_RS02440	AOX55_RS02440	0	3	0.7729	0	1	1	696.7	2088.09	2088.09	-3.49	-0.00243
	FALSE	Sequest HT (A2)	Unambiguous	[K].TNDIAGDGTTTATVLAQAIVR.[E]		1	AOX55_RS02440	AOX55_RS02440	0	2	0.8319	0	1	1	1044.55	2088.1	2088.09	1.6	0.00167
	FALSE	Sequest HT (A2)	Unambiguous	[K].TNDIAGDGTTTATVLAQAIVR.[E]		1	AOX55_RS02440	AOX55_RS02440	0	3	0.8228	0	1	1	696.703	2088.09	2088.09	0.19	0.00013
	FALSE	Sequest HT (A2)	Unambiguous	[K].TNDIAGDGTTTATVLAQAIVR.[E]		1	AOX55_RS02440	AOX55_RS02440	0	2	0.8182	0	1	1	1044.55	2088.1	2088.09	1.02	0.00106
	FALSE	Sequest HT (A2)	Unambiguous	[K].TNDIAGDGTTTATVLAQAIVR.[E]		1	AOX55_RS02440	AOX55_RS02440	0	3	0.6025	0	1	1	696.705	2088.1	2088.09	2.82	0.00197
	FALSE	Sequest HT (A2)	Unambiguous	[K].TNDIAGDGTTTATVLAQAIVR.[E]		1	AOX55_RS02440	AOX55_RS02440	0	3	0.623	0	1	1	696.701	2088.09	2088.09	-2.44	-0.0017
	FALSE	Sequest HT (A2)	Unambiguous	[K].TNDIAGDGTTTATVLAQAIVR.[E]		1	AOX55_RS02440	AOX55_RS02440	0	3	0.4032	0	1	1	696.705	2088.1	2088.09	3.96	0.00276
	FALSE	Sequest HT (A2)	Unambiguous	[K].TNDIAGDGTTTATVLAQAIVR.[E]		1	AOX55_RS02440	AOX55_RS02440	0	3	0.5365	0	1	1	696.701	2088.09	2088.09	-2.88	-0.002
FALSE	High		5.19727e-07	5.85378e-05	1	1	2	AOX55_RS02440	AOX55_RS02440 [346-362]		1	1982.97	High	High	9.862e-05	7.985e-08	4.96	R.VSQIKAQIEETTSDYDR.E	[346-362]
	Checked	Identifying Node	PSM Ambiguity	Annotated Sequence	Modifications	# Proteins	Master Protein Accessions	Protein Accessions	# Missed Cleavages	Charge	DeltaScore	DeltaCn	Rank	Search Engine Rank	m/z [Da]	MH+ [Da]	Theo. MH+ [Da]	DeltaM [ppm]	Deltam/z [Da]
	FALSE	Sequest HT (A2)	Unambiguous	[R].VSQIKAQIEETTSDYDR.[E]		1	AOX55_RS02440	AOX55_RS02440	1	3	0.7036	0	1	1	661.66	1982.97	1982.97	-0.68	-0.00045
	FALSE	Sequest HT (A2)	Unambiguous	[R].VSQIKAQIEETTSDYDR.[E]		1	AOX55_RS02440	AOX55_RS02440	1	2	0.8121	0	1	1	991.988	1982.97	1982.97	0.65	0.00064
FALSE	High		2.6428e-14	5.85378e-05	1	1	2	AOX55_RS02440	AOX55_RS02440 [323-345]		2	2404.23	High	High	9.862e-05	1.473e-15	7.88	K.VSISKENTTIVDGAGQKSDIEGR.V	[323-345]
	Checked	Identifying Node	PSM Ambiguity	Annotated Sequence	Modifications	# Proteins	Master Protein Accessions	Protein Accessions	# Missed Cleavages	Charge	DeltaScore	DeltaCn	Rank	Search Engine Rank	m/z [Da]	MH+ [Da]	Theo. MH+ [Da]	DeltaM [ppm]	Deltam/z [Da]
	FALSE	Sequest HT (A2)	Unambiguous	[K].VSISKENTTIVDGAGQKSDIEGR.[V]		1	AOX55_RS02440	AOX55_RS02440	2	4	0.7698	0	1	1	601.814	2404.23	2404.23	0.68	0.00041
	FALSE	Sequest HT (A2)	Unambiguous	[K].VSISKENTTIVDGAGQKSDIEGR.[V]		1	AOX55_RS02440	AOX55_RS02440	2	3	0.8096	0	1	1	802.083	2404.23	2404.23	1.34	0.00108
FALSE	High		7.23018e-10	5.85378e-05	1	1	3	AOX55_RS02440	AOX55_RS02440 [323-339]		1	1746.92	High	High	9.862e-05	3.861e-11	4.29	K.VSISKENTTIVDGAGQK.S	[323-339]
	Checked	Identifying Node	PSM Ambiguity	Annotated Sequence	Modifications	# Proteins	Master Protein Accessions	Protein Accessions	# Missed Cleavages	Charge	DeltaScore	DeltaCn	Rank	Search Engine Rank	m/z [Da]	MH+ [Da]	Theo. MH+ [Da]	DeltaM [ppm]	Deltam/z [Da]
	FALSE	Sequest HT (A2)	Unambiguous	[K].VSISKENTTIVDGAGQK.[S]		1	AOX55_RS02440	AOX55_RS02440	1	3	0.5777	0	1	1	582.979	1746.92	1746.92	-0.64	-0.00038
	FALSE	Sequest HT (A2)	Unambiguous	[K].VSISKENTTIVDGAGQK.[S]		1	AOX55_RS02440	AOX55_RS02440	1	2	0.7203	0	1	1	873.965	1746.92	1746.92	-0.67	-0.00059
	FALSE	Sequest HT (A2)	Unambiguous	[K].VSISKENTTIVDGAGQK.[S]		1	AOX55_RS02440	AOX55_RS02440	1	3	0.67	0	1	1	582.979	1746.92	1746.92	-0.33	-0.00019
FALSE	High		2.0816e-06	5.85378e-05	1	1	4	AOX55_RS02440	AOX55_RS02440 [118-129]		1	1285.75	High	High	9.862e-05	4e-07	3.68	K.RGIDLAVSEVVK.D	[118-129]
	Checked	Identifying Node	PSM Ambiguity	Annotated Sequence	Modifications	# Proteins	Master Protein Accessions	Protein Accessions	# Missed Cleavages	Charge	DeltaScore	DeltaCn	Rank	Search Engine Rank	m/z [Da]	MH+ [Da]	Theo. MH+ [Da]	DeltaM [ppm]	Deltam/z [Da]
	FALSE	Sequest HT (A2)	Unambiguous	[K].RGIDLAVSEVVK.[D]		1	AOX55_RS02440	AOX55_RS02440	1	2	0.3825	0	1	1	643.378	1285.75	1285.75	0.71	0.00046
	FALSE	Sequest HT (A2)	Unambiguous	[K].RGIDLAVSEVVK.[D]		1	AOX55_RS02440	AOX55_RS02440	1	3	0.5312	0	1	1	429.254	1285.75	1285.75	0.72	0.00031
	FALSE	Sequest HT (A2)	Unambiguous	[K].RGIDLAVSEVVK.[D]		1	AOX55_RS02440	AOX55_RS02440	1	2	0.4076	0	1	1	643.377	1285.75	1285.75	0.14	9e-05
	FALSE	Sequest HT (A2)	Unambiguous	[K].RGIDLAVSEVVK.[D]		1	AOX55_RS02440	AOX55_RS02440	1	3	0.5382	0	1	1	429.254	1285.75	1285.75	0.87	0.00037
FALSE	High	1xOxidation [M4]	3.70633e-06	5.85378e-05	1	1	4	AOX55_RS02440	AOX55_RS02440 [285-308]		2	2559.41	High	High	9.862e-05	7.782e-07	5.8	R.RKAMLEDIAILTGGTVISEDLGIK.L	[285-308]
	Checked	Identifying Node	PSM Ambiguity	Annotated Sequence	Modifications	# Proteins	Master Protein Accessions	Protein Accessions	# Missed Cleavages	Charge	DeltaScore	DeltaCn	Rank	Search Engine Rank	m/z [Da]	MH+ [Da]	Theo. MH+ [Da]	DeltaM [ppm]	Deltam/z [Da]
	FALSE	Sequest HT (A2)	Unambiguous	[R].RKAmLEDIAILTGGTVISEDLGIK.[L]	M4(Oxidation)	1	AOX55_RS02440	AOX55_RS02440	2	3	0.4362	0	1	1	853.807	2559.41	2559.41	-0.12	-0.0001
	FALSE	Sequest HT (A2)	Unambiguous	[R].RKAmLEDIAILTGGTVISEDLGIK.[L]	M4(Oxidation)	1	AOX55_RS02440	AOX55_RS02440	2	4	0.4984	0	1	1	640.607	2559.41	2559.41	0.07	4e-05
	FALSE	Sequest HT (A2)	Unambiguous	[R].RKAmLEDIAILTGGTVISEDLGIK.[L]	M4(Oxidation)	1	AOX55_RS02440	AOX55_RS02440	2	3	0.5209	0	1	1	853.807	2559.41	2559.41	-0.47	-0.0004
	FALSE	Sequest HT (A2)	Unambiguous	[R].RKAmLEDIAILTGGTVISEDLGIK.[L]	M4(Oxidation)	1	AOX55_RS02440	AOX55_RS02440	2	4	0.5115	0	1	1	640.607	2559.41	2559.41	-0.41	-0.00026
FALSE	High		5.73442e-05	5.85378e-05	1	1	2	AOX55_RS02440	AOX55_RS02440 [285-308]		2	2543.41	High	High	9.862e-05	1.89e-05	3.88	R.RKAMLEDIAILTGGTVISEDLGIK.L	[285-308]
	Checked	Identifying Node	PSM Ambiguity	Annotated Sequence	Modifications	# Proteins	Master Protein Accessions	Protein Accessions	# Missed Cleavages	Charge	DeltaScore	DeltaCn	Rank	Search Engine Rank	m/z [Da]	MH+ [Da]	Theo. MH+ [Da]	DeltaM [ppm]	Deltam/z [Da]
	FALSE	Sequest HT (A2)	Unambiguous	[R].RKAMLEDIAILTGGTVISEDLGIK.[L]		1	AOX55_RS02440	AOX55_RS02440	2	3	0.5644	0	1	1	848.476	2543.41	2543.41	1.44	0.00122
	FALSE	Sequest HT (A2)	Unambiguous	[R].RKAMLEDIAILTGGTVISEDLGIK.[L]		1	AOX55_RS02440	AOX55_RS02440	2	4	0.5232	0	1	1	636.609	2543.41	2543.41	0.37	0.00024
FALSE	High	1xOxidation [M10]	1.35733e-05	5.85378e-05	1	1	15	AOX55_RS02440	AOX55_RS02440 [157-168]		0	1332.68	High	High	9.862e-05	3.528e-06	3.38	K.QIGLDIAEAMQK.V	[157-168]
	Checked	Identifying Node	PSM Ambiguity	Annotated Sequence	Modifications	# Proteins	Master Protein Accessions	Protein Accessions	# Missed Cleavages	Charge	DeltaScore	DeltaCn	Rank	Search Engine Rank	m/z [Da]	MH+ [Da]	Theo. MH+ [Da]	DeltaM [ppm]	Deltam/z [Da]
	FALSE	Sequest HT (A2)	Unambiguous	[K].QIGLDIAEAmQK.[V]	M10(Oxidation)	1	AOX55_RS02440	AOX55_RS02440	0	2	0.5922	0	1	1	666.843	1332.68	1332.68	-3.38	-0.00225
	FALSE	Sequest HT (A2)	Unambiguous	[K].QIGLDIAEAmQK.[V]	M10(Oxidation)	1	AOX55_RS02440	AOX55_RS02440	0	2	0.5077	0	1	1	666.842	1332.68	1332.68	-4.11	-0.00274
	FALSE	Sequest HT (A2)	Unambiguous	[K].QIGLDIAEAmQK.[V]	M10(Oxidation)	1	AOX55_RS02440	AOX55_RS02440	0	2	0.6727	0	1	1	666.845	1332.68	1332.68	0.28	0.00019
	FALSE	Sequest HT (A2)	Unambiguous	[K].QIGLDIAEAmQK.[V]	M10(Oxidation)	1	AOX55_RS02440	AOX55_RS02440	0	2	0.6559	0	1	1	666.845	1332.68	1332.68	0.28	0.00019
	FALSE	Sequest HT (A2)	Unambiguous	[K].QIGLDIAEAmQK.[V]	M10(Oxidation)	1	AOX55_RS02440	AOX55_RS02440	0	2	0.6835	0	1	1	666.845	1332.68	1332.68	-0.54	-0.00036
	FALSE	Sequest HT (A2)	Unambiguous	[K].QIGLDIAEAmQK.[V]	M10(Oxidation)	1	AOX55_RS02440	AOX55_RS02440	0	2	0.6788	0	1	1	666.845	1332.68	1332.68	0.19	0.00013
	FALSE	Sequest HT (A2)	Unambiguous	[K].QIGLDIAEAmQK.[V]	M10(Oxidation)	1	AOX55_RS02440	AOX55_RS02440	0	2	0.6775	0	1	1	666.845	1332.68	1332.68	0.28	0.00019
	FALSE	Sequest HT (A2)	Unambiguous	[K].QIGLDIAEAmQK.[V]	M10(Oxidation)	1	AOX55_RS02440	AOX55_RS02440	0	2	0.6786	0	1	1	666.845	1332.68	1332.68	0.19	0.00013
	FALSE	Sequest HT (A2)	Unambiguous	[K].QIGLDIAEAmQK.[V]	M10(Oxidation)	1	AOX55_RS02440	AOX55_RS02440	0	2	0.5703	0	1	1	666.844	1332.68	1332.68	-1.28	-0.00085
	FALSE	Sequest HT (A2)	Unambiguous	[K].QIGLDIAEAmQK.[V]	M10(Oxidation)	1	AOX55_RS02440	AOX55_RS02440	0	2	0.6309	0	1	1	666.842	1332.68	1332.68	-4.66	-0.00311
	FALSE	Sequest HT (A2)	Unambiguous	[K].QIGLDIAEAmQK.[V]	M10(Oxidation)	1	AOX55_RS02440	AOX55_RS02440	0	2	0.6077	0	1	1	666.845	1332.68	1332.68	-0.08	-6e-05
	FALSE	Sequest HT (A2)	Unambiguous	[K].QIGLDIAEAmQK.[V]	M10(Oxidation)	1	AOX55_RS02440	AOX55_RS02440	0	2	0.6531	0	1	1	666.845	1332.68	1332.68	0.19	0.00013
	FALSE	Sequest HT (A2)	Unambiguous	[K].QIGLDIAEAmQK.[V]	M10(Oxidation)	1	AOX55_RS02440	AOX55_RS02440	0	2	0.6569	0	1	1	666.849	1332.69	1332.68	5.5	0.00367
	FALSE	Sequest HT (A2)	Unambiguous	[K].QIGLDIAEAmQK.[V]	M10(Oxidation)	1	AOX55_RS02440	AOX55_RS02440	0	2	0.6618	0	1	1	666.845	1332.68	1332.68	0.56	0.00037
	FALSE	Sequest HT (A2)	Unambiguous	[K].QIGLDIAEAmQK.[V]	M10(Oxidation)	1	AOX55_RS02440	AOX55_RS02440	0	2	0.5036	0	1	1	666.84	1332.67	1332.68	-7.69	-0.00512
FALSE	High		5.19727e-07	5.85378e-05	1	1	9	AOX55_RS02440	AOX55_RS02440 [157-168]		0	1316.69	High	High	9.862e-05	7.992e-08	3.82	K.QIGLDIAEAMQK.V	[157-168]
	Checked	Identifying Node	PSM Ambiguity	Annotated Sequence	Modifications	# Proteins	Master Protein Accessions	Protein Accessions	# Missed Cleavages	Charge	DeltaScore	DeltaCn	Rank	Search Engine Rank	m/z [Da]	MH+ [Da]	Theo. MH+ [Da]	DeltaM [ppm]	Deltam/z [Da]
	FALSE	Sequest HT (A2)	Unambiguous	[K].QIGLDIAEAMQK.[V]		1	AOX55_RS02440	AOX55_RS02440	0	2	0.6936	0	1	1	658.848	1316.69	1316.69	0.13	9e-05
	FALSE	Sequest HT (A2)	Unambiguous	[K].QIGLDIAEAMQK.[V]		1	AOX55_RS02440	AOX55_RS02440	0	2	0.644	0	1	1	658.848	1316.69	1316.69	0.5	0.00033
	FALSE	Sequest HT (A2)	Unambiguous	[K].QIGLDIAEAMQK.[V]		1	AOX55_RS02440	AOX55_RS02440	0	2	0.6311	0	1	1	658.848	1316.69	1316.69	0.6	0.00039
	FALSE	Sequest HT (A2)	Unambiguous	[K].QIGLDIAEAMQK.[V]		1	AOX55_RS02440	AOX55_RS02440	0	2	0.6508	0	1	1	658.847	1316.69	1316.69	-0.42	-0.00028
	FALSE	Sequest HT (A2)	Unambiguous	[K].QIGLDIAEAMQK.[V]		1	AOX55_RS02440	AOX55_RS02440	0	2	0.7158	0	1	1	658.848	1316.69	1316.69	0.41	0.00027
	FALSE	Sequest HT (A2)	Unambiguous	[K].QIGLDIAEAMQK.[V]		1	AOX55_RS02440	AOX55_RS02440	0	2	0.6375	0	1	1	658.848	1316.69	1316.69	0.32	0.00021
	FALSE	Sequest HT (A2)	Unambiguous	[K].QIGLDIAEAMQK.[V]		1	AOX55_RS02440	AOX55_RS02440	0	2	0.5867	0	1	1	658.849	1316.69	1316.69	2.82	0.00186
	FALSE	Sequest HT (A2)	Unambiguous	[K].QIGLDIAEAMQK.[V]		1	AOX55_RS02440	AOX55_RS02440	0	2	0.6106	0	1	1	658.853	1316.7	1316.69	8.01	0.00527
	FALSE	Sequest HT (A2)	Unambiguous	[K].QIGLDIAEAMQK.[V]		1	AOX55_RS02440	AOX55_RS02440	0	3	0.5514	0	1	1	439.568	1316.69	1316.69	0.14	6e-05
FALSE	High		2.16902e-08	5.85378e-05	1	1	13	AOX55_RS02440	AOX55_RS02440 [452-467]		0	1628.85	High	High	9.862e-05	1.998e-09	5.38	R.QIVENAGDEASIVVGK.I	[452-467]
	Checked	Identifying Node	PSM Ambiguity	Annotated Sequence	Modifications	# Proteins	Master Protein Accessions	Protein Accessions	# Missed Cleavages	Charge	DeltaScore	DeltaCn	Rank	Search Engine Rank	m/z [Da]	MH+ [Da]	Theo. MH+ [Da]	DeltaM [ppm]	Deltam/z [Da]
	FALSE	Sequest HT (A2)	Unambiguous	[R].QIVENAGDEASIVVGK.[I]		1	AOX55_RS02440	AOX55_RS02440	0	2	0.7602	0	1	1	814.929	1628.85	1628.85	1.53	0.00125
	FALSE	Sequest HT (A2)	Unambiguous	[R].QIVENAGDEASIVVGK.[I]		1	AOX55_RS02440	AOX55_RS02440	0	2	0.7592	0	1	1	814.929	1628.85	1628.85	1.23	0.001
	FALSE	Sequest HT (A2)	Unambiguous	[R].QIVENAGDEASIVVGK.[I]		1	AOX55_RS02440	AOX55_RS02440	0	2	0.6833	0	1	1	814.93	1628.85	1628.85	1.91	0.00155
	FALSE	Sequest HT (A2)	Unambiguous	[R].QIVENAGDEASIVVGK.[I]		1	AOX55_RS02440	AOX55_RS02440	0	3	0.734	0	1	1	543.621	1628.85	1628.85	0.06	3e-05
	FALSE	Sequest HT (A2)	Unambiguous	[R].QIVENAGDEASIVVGK.[I]		1	AOX55_RS02440	AOX55_RS02440	0	2	0.7548	0	1	1	814.928	1628.85	1628.85	0.33	0.00027
	FALSE	Sequest HT (A2)	Unambiguous	[R].QIVENAGDEASIVVGK.[I]		1	AOX55_RS02440	AOX55_RS02440	0	2	0.6914	0	1	1	814.929	1628.85	1628.85	0.78	0.00064
	FALSE	Sequest HT (A2)	Unambiguous	[R].QIVENAGDEASIVVGK.[I]		1	AOX55_RS02440	AOX55_RS02440	0	2	0.7335	0	1	1	814.929	1628.85	1628.85	0.71	0.00058
	FALSE	Sequest HT (A2)	Unambiguous	[R].QIVENAGDEASIVVGK.[I]		1	AOX55_RS02440	AOX55_RS02440	0	2	0.6931	0	1	1	814.93	1628.85	1628.85	1.83	0.00149
	FALSE	Sequest HT (A2)	Unambiguous	[R].QIVENAGDEASIVVGK.[I]		1	AOX55_RS02440	AOX55_RS02440	0	2	0.6684	0	1	1	814.927	1628.85	1628.85	-1.69	-0.00138
	FALSE	Sequest HT (A2)	Unambiguous	[R].QIVENAGDEASIVVGK.[I]		1	AOX55_RS02440	AOX55_RS02440	0	2	0.6761	0	1	1	814.929	1628.85	1628.85	1.08	0.00088
	FALSE	Sequest HT (A2)	Unambiguous	[R].QIVENAGDEASIVVGK.[I]		1	AOX55_RS02440	AOX55_RS02440	0	2	0.7564	0	1	1	814.931	1628.86	1628.85	3.93	0.0032
	FALSE	Sequest HT (A2)	Unambiguous	[R].QIVENAGDEASIVVGK.[I]		1	AOX55_RS02440	AOX55_RS02440	0	2	0.5771	0	1	1	814.927	1628.85	1628.85	-1.31	-0.00107
	FALSE	Sequest HT (A2)	Unambiguous	[R].QIVENAGDEASIVVGK.[I]		1	AOX55_RS02440	AOX55_RS02440	0	2	0.3784	0	1	1	814.935	1628.86	1628.85	7.98	0.0065
FALSE	High	1xOxidation [M19]	6.49218e-14	5.85378e-05	1	1	3	AOX55_RS02440	AOX55_RS02440 [502-527]		1	2657.44	High	High	9.862e-05	2.632e-15	8.84	R.TALQDAASVAGLLVTTEAMIAELPKK.D	[502-527]
	Checked	Identifying Node	PSM Ambiguity	Annotated Sequence	Modifications	# Proteins	Master Protein Accessions	Protein Accessions	# Missed Cleavages	Charge	DeltaScore	DeltaCn	Rank	Search Engine Rank	m/z [Da]	MH+ [Da]	Theo. MH+ [Da]	DeltaM [ppm]	Deltam/z [Da]
	FALSE	Sequest HT (A2)	Unambiguous	[R].TALQDAASVAGLLVTTEAmIAELPKK.[D]	M19(Oxidation)	1	AOX55_RS02440	AOX55_RS02440	1	3	0.7715	0	1	1	886.484	2657.44	2657.44	-2.49	-0.00221
	FALSE	Sequest HT (A2)	Unambiguous	[R].TALQDAASVAGLLVTTEAmIAELPKK.[D]	M19(Oxidation)	1	AOX55_RS02440	AOX55_RS02440	1	4	0.7697	0	1	1	665.117	2657.45	2657.44	1.94	0.00129
	FALSE	Sequest HT (A2)	Unambiguous	[R].TALQDAASVAGLLVTTEAmIAELPKK.[D]	M19(Oxidation)	1	AOX55_RS02440	AOX55_RS02440	1	3	0.7113	0	1	1	886.484	2657.44	2657.44	-2.42	-0.00215
FALSE	High		1.78053e-13	5.85378e-05	1	1	6	AOX55_RS02440	AOX55_RS02440 [502-527]		1	2641.45	High	High	9.862e-05	5.047e-15	6.81	R.TALQDAASVAGLLVTTEAMIAELPKK.D	[502-527]
	Checked	Identifying Node	PSM Ambiguity	Annotated Sequence	Modifications	# Proteins	Master Protein Accessions	Protein Accessions	# Missed Cleavages	Charge	DeltaScore	DeltaCn	Rank	Search Engine Rank	m/z [Da]	MH+ [Da]	Theo. MH+ [Da]	DeltaM [ppm]	Deltam/z [Da]
	FALSE	Sequest HT (A2)	Unambiguous	[R].TALQDAASVAGLLVTTEAMIAELPKK.[D]		1	AOX55_RS02440	AOX55_RS02440	1	3	1	0	1	1	881.155	2641.45	2641.45	0.72	0.00064
	FALSE	Sequest HT (A2)	Unambiguous	[R].TALQDAASVAGLLVTTEAMIAELPKK.[D]		1	AOX55_RS02440	AOX55_RS02440	1	4	0.7605	0	1	1	661.117	2641.45	2641.45	-0.07	-5e-05
	FALSE	Sequest HT (A2)	Unambiguous	[R].TALQDAASVAGLLVTTEAMIAELPKK.[D]		1	AOX55_RS02440	AOX55_RS02440	1	3	0.7378	0	1	1	881.156	2641.45	2641.45	1.76	0.00155
	FALSE	Sequest HT (A2)	Unambiguous	[R].TALQDAASVAGLLVTTEAMIAELPKK.[D]		1	AOX55_RS02440	AOX55_RS02440	1	2	0.8801	0	1	1	1321.23	2641.46	2641.45	2.85	0.00377
	FALSE	Sequest HT (A2)	Unambiguous	[R].TALQDAASVAGLLVTTEAMIAELPKK.[D]		1	AOX55_RS02440	AOX55_RS02440	1	3	0.8021	0	1	1	881.157	2641.46	2641.45	3.56	0.00314
	FALSE	Sequest HT (A2)	Unambiguous	[R].TALQDAASVAGLLVTTEAMIAELPKK.[D]		1	AOX55_RS02440	AOX55_RS02440	1	3	0.6996	0	1	1	881.154	2641.45	2641.45	-0.04	-4e-05
FALSE	High	1xOxidation [M19]	1.44393e-09	5.85378e-05	1	1	7	AOX55_RS02440	AOX55_RS02440 [502-526]		0	2529.35	High	High	9.862e-05	8.626e-11	7	R.TALQDAASVAGLLVTTEAMIAELPK.K	[502-526]
	Checked	Identifying Node	PSM Ambiguity	Annotated Sequence	Modifications	# Proteins	Master Protein Accessions	Protein Accessions	# Missed Cleavages	Charge	DeltaScore	DeltaCn	Rank	Search Engine Rank	m/z [Da]	MH+ [Da]	Theo. MH+ [Da]	DeltaM [ppm]	Deltam/z [Da]
	FALSE	Sequest HT (A2)	Unambiguous	[R].TALQDAASVAGLLVTTEAmIAELPK.[K]	M19(Oxidation)	1	AOX55_RS02440	AOX55_RS02440	0	3	0.7446	0	1	1	843.788	2529.35	2529.35	0.52	0.00044
	FALSE	Sequest HT (A2)	Unambiguous	[R].TALQDAASVAGLLVTTEAmIAELPK.[K]	M19(Oxidation)	1	AOX55_RS02440	AOX55_RS02440	0	2	0.7864	0	1	1	1265.18	2529.36	2529.35	3.54	0.00447
	FALSE	Sequest HT (A2)	Unambiguous	[R].TALQDAASVAGLLVTTEAmIAELPK.[K]	M19(Oxidation)	1	AOX55_RS02440	AOX55_RS02440	0	3	0.6455	0	1	1	843.791	2529.36	2529.35	3.92	0.0033
	FALSE	Sequest HT (A2)	Unambiguous	[R].TALQDAASVAGLLVTTEAmIAELPK.[K]	M19(Oxidation)	1	AOX55_RS02440	AOX55_RS02440	0	3	0.6783	0	1	1	843.789	2529.35	2529.35	1.82	0.00153
	FALSE	Sequest HT (A2)	Unambiguous	[R].TALQDAASVAGLLVTTEAmIAELPK.[K]	M19(Oxidation)	1	AOX55_RS02440	AOX55_RS02440	0	2	0.786	0	1	1	1265.19	2529.36	2529.35	6.14	0.00777
	FALSE	Sequest HT (A2)	Unambiguous	[R].TALQDAASVAGLLVTTEAmIAELPK.[K]	M19(Oxidation)	1	AOX55_RS02440	AOX55_RS02440	0	3	0.7032	0	1	1	843.788	2529.35	2529.35	0.08	7e-05
	FALSE	Sequest HT (A2)	Unambiguous	[R].TALQDAASVAGLLVTTEAmIAELPK.[K]	M19(Oxidation)	1	AOX55_RS02440	AOX55_RS02440	0	2	0.7614	0	1	1	1265.18	2529.35	2529.35	2.19	0.00277
FALSE	High		6.7274e-11	5.85378e-05	1	1	10	AOX55_RS02440	AOX55_RS02440 [502-526]		0	2513.35	High	High	9.862e-05	2.451e-12	6.08	R.TALQDAASVAGLLVTTEAMIAELPK.K	[502-526]
	Checked	Identifying Node	PSM Ambiguity	Annotated Sequence	Modifications	# Proteins	Master Protein Accessions	Protein Accessions	# Missed Cleavages	Charge	DeltaScore	DeltaCn	Rank	Search Engine Rank	m/z [Da]	MH+ [Da]	Theo. MH+ [Da]	DeltaM [ppm]	Deltam/z [Da]
	FALSE	Sequest HT (A2)	Unambiguous	[R].TALQDAASVAGLLVTTEAMIAELPK.[K]		1	AOX55_RS02440	AOX55_RS02440	0	3	0.7516	0	1	1	838.454	2513.35	2513.35	-1.84	-0.00154
	FALSE	Sequest HT (A2)	Unambiguous	[R].TALQDAASVAGLLVTTEAMIAELPK.[K]		1	AOX55_RS02440	AOX55_RS02440	0	2	0.7845	0	1	1	1257.18	2513.35	2513.35	0.47	0.00059
	FALSE	Sequest HT (A2)	Unambiguous	[R].TALQDAASVAGLLVTTEAMIAELPK.[K]		1	AOX55_RS02440	AOX55_RS02440	0	2	0.7516	0	1	1	1257.18	2513.35	2513.35	-0.4	-0.00051
	FALSE	Sequest HT (A2)	Unambiguous	[R].TALQDAASVAGLLVTTEAMIAELPK.[K]		1	AOX55_RS02440	AOX55_RS02440	0	3	0.787	0	1	1	838.453	2513.34	2513.35	-3.3	-0.00276
	FALSE	Sequest HT (A2)	Unambiguous	[R].TALQDAASVAGLLVTTEAMIAELPK.[K]		1	AOX55_RS02440	AOX55_RS02440	0	3	0.7852	0	1	1	838.458	2513.36	2513.35	2.6	0.00218
	FALSE	Sequest HT (A2)	Unambiguous	[R].TALQDAASVAGLLVTTEAMIAELPK.[K]		1	AOX55_RS02440	AOX55_RS02440	0	3	0.75	0	1	1	838.455	2513.35	2513.35	-1.55	-0.0013
	FALSE	Sequest HT (A2)	Unambiguous	[R].TALQDAASVAGLLVTTEAMIAELPK.[K]		1	AOX55_RS02440	AOX55_RS02440	0	2	0.78	0	1	1	1257.18	2513.35	2513.35	0.27	0.00035
	FALSE	Sequest HT (A2)	Unambiguous	[R].TALQDAASVAGLLVTTEAMIAELPK.[K]		1	AOX55_RS02440	AOX55_RS02440	0	3	0.7754	0	1	1	838.456	2513.35	2513.35	-0.39	-0.00032
	FALSE	Sequest HT (A2)	Unambiguous	[R].TALQDAASVAGLLVTTEAMIAELPK.[K]		1	AOX55_RS02440	AOX55_RS02440	0	2	0.7851	0	1	1	1257.18	2513.36	2513.35	1.25	0.00157
	FALSE	Sequest HT (A2)	Unambiguous	[R].TALQDAASVAGLLVTTEAMIAELPK.[K]		1	AOX55_RS02440	AOX55_RS02440	0	4	0.5891	0	1	1	629.095	2513.36	2513.35	1.58	0.00099
FALSE	High		8.14559e-07	5.85378e-05	1	1	7	AOX55_RS02440	AOX55_RS02440 [182-197]		0	1853.86	High	High	9.862e-05	1.343e-07	5.26	K.TAETELEVVEGMQFDR.G	[182-197]
	Checked	Identifying Node	PSM Ambiguity	Annotated Sequence	Modifications	# Proteins	Master Protein Accessions	Protein Accessions	# Missed Cleavages	Charge	DeltaScore	DeltaCn	Rank	Search Engine Rank	m/z [Da]	MH+ [Da]	Theo. MH+ [Da]	DeltaM [ppm]	Deltam/z [Da]
	FALSE	Sequest HT (A2)	Unambiguous	[K].TAETELEVVEGMQFDR.[G]		1	AOX55_RS02440	AOX55_RS02440	0	3	0.6639	0	1	1	618.625	1853.86	1853.86	0.22	0.00014
	FALSE	Sequest HT (A2)	Unambiguous	[K].TAETELEVVEGMQFDR.[G]		1	AOX55_RS02440	AOX55_RS02440	0	3	0.6596	0	1	1	618.624	1853.86	1853.86	-0.07	-5e-05
	FALSE	Sequest HT (A2)	Unambiguous	[K].TAETELEVVEGMQFDR.[G]		1	AOX55_RS02440	AOX55_RS02440	0	2	0.7738	0	1	1	927.433	1853.86	1853.86	0	0
	FALSE	Sequest HT (A2)	Unambiguous	[K].TAETELEVVEGMQFDR.[G]		1	AOX55_RS02440	AOX55_RS02440	0	3	0.5777	0	1	1	618.625	1853.86	1853.86	1.61	0.00099
	FALSE	Sequest HT (A2)	Unambiguous	[K].TAETELEVVEGMQFDR.[G]		1	AOX55_RS02440	AOX55_RS02440	0	3	0.692	0	1	1	618.625	1853.86	1853.86	0.22	0.00014
	FALSE	Sequest HT (A2)	Unambiguous	[K].TAETELEVVEGMQFDR.[G]		1	AOX55_RS02440	AOX55_RS02440	0	2	0.7309	0	1	1	927.426	1853.85	1853.86	-7.18	-0.00665
	FALSE	Sequest HT (A2)	Unambiguous	[K].TAETELEVVEGMQFDR.[G]		1	AOX55_RS02440	AOX55_RS02440	0	2	0.2741	0	1	1	927.432	1853.86	1853.86	-1.05	-0.00098
FALSE	High	1xOxidation [M12]	1.07352e-07	5.85378e-05	1	1	26	AOX55_RS02440	AOX55_RS02440 [182-197]		0	1869.85	High	High	9.862e-05	1.277e-08	4.74	K.TAETELEVVEGMQFDR.G	[182-197]
	Checked	Identifying Node	PSM Ambiguity	Annotated Sequence	Modifications	# Proteins	Master Protein Accessions	Protein Accessions	# Missed Cleavages	Charge	DeltaScore	DeltaCn	Rank	Search Engine Rank	m/z [Da]	MH+ [Da]	Theo. MH+ [Da]	DeltaM [ppm]	Deltam/z [Da]
	FALSE	Sequest HT (A2)	Unambiguous	[K].TAETELEVVEGmQFDR.[G]	M12(Oxidation)	1	AOX55_RS02440	AOX55_RS02440	0	3	0.7184	0	1	1	623.956	1869.85	1869.85	-0.62	-0.00038
	FALSE	Sequest HT (A2)	Unambiguous	[K].TAETELEVVEGmQFDR.[G]	M12(Oxidation)	1	AOX55_RS02440	AOX55_RS02440	0	3	1	0	1	1	623.957	1869.86	1869.85	1.14	0.00071
	FALSE	Sequest HT (A2)	Unambiguous	[K].TAETELEVVEGmQFDR.[G]	M12(Oxidation)	1	AOX55_RS02440	AOX55_RS02440	0	2	0.7576	0	1	1	935.427	1869.85	1869.85	-4.01	-0.00374
	FALSE	Sequest HT (A2)	Unambiguous	[K].TAETELEVVEGmQFDR.[G]	M12(Oxidation)	1	AOX55_RS02440	AOX55_RS02440	0	3	0.7534	0	1	1	623.957	1869.86	1869.85	0.95	0.00059
	FALSE	Sequest HT (A2)	Unambiguous	[K].TAETELEVVEGmQFDR.[G]	M12(Oxidation)	1	AOX55_RS02440	AOX55_RS02440	0	2	0.8224	0	1	1	935.431	1869.86	1869.85	1.09	0.00102
	FALSE	Sequest HT (A2)	Unambiguous	[K].TAETELEVVEGmQFDR.[G]	M12(Oxidation)	1	AOX55_RS02440	AOX55_RS02440	0	3	0.6364	0	1	1	623.956	1869.85	1869.85	0.56	0.00035
	FALSE	Sequest HT (A2)	Unambiguous	[K].TAETELEVVEGmQFDR.[G]	M12(Oxidation)	1	AOX55_RS02440	AOX55_RS02440	0	2	0.8173	0	1	1	935.43	1869.85	1869.85	0.04	4e-05
	FALSE	Sequest HT (A2)	Unambiguous	[K].TAETELEVVEGmQFDR.[G]	M12(Oxidation)	1	AOX55_RS02440	AOX55_RS02440	0	3	0.7463	0	1	1	623.956	1869.85	1869.85	0.36	0.00023
	FALSE	Sequest HT (A2)	Unambiguous	[K].TAETELEVVEGmQFDR.[G]	M12(Oxidation)	1	AOX55_RS02440	AOX55_RS02440	0	2	0.7571	0	1	1	935.428	1869.85	1869.85	-2.11	-0.00197
	FALSE	Sequest HT (A2)	Unambiguous	[K].TAETELEVVEGmQFDR.[G]	M12(Oxidation)	1	AOX55_RS02440	AOX55_RS02440	0	3	0.6926	0	1	1	623.957	1869.86	1869.85	0.95	0.00059
	FALSE	Sequest HT (A2)	Unambiguous	[K].TAETELEVVEGmQFDR.[G]	M12(Oxidation)	1	AOX55_RS02440	AOX55_RS02440	0	2	0.755	0	1	1	935.431	1869.85	1869.85	0.17	0.00016
	FALSE	Sequest HT (A2)	Unambiguous	[K].TAETELEVVEGmQFDR.[G]	M12(Oxidation)	1	AOX55_RS02440	AOX55_RS02440	0	3	0.7034	0	1	1	623.956	1869.85	1869.85	0.56	0.00035
	FALSE	Sequest HT (A2)	Unambiguous	[K].TAETELEVVEGmQFDR.[G]	M12(Oxidation)	1	AOX55_RS02440	AOX55_RS02440	0	2	0.7903	0	1	1	935.433	1869.86	1869.85	2.33	0.00218
	FALSE	Sequest HT (A2)	Unambiguous	[K].TAETELEVVEGmQFDR.[G]	M12(Oxidation)	1	AOX55_RS02440	AOX55_RS02440	0	3	0.7039	0	1	1	623.956	1869.85	1869.85	0.36	0.00023
	FALSE	Sequest HT (A2)	Unambiguous	[K].TAETELEVVEGmQFDR.[G]	M12(Oxidation)	1	AOX55_RS02440	AOX55_RS02440	0	3	0.6957	0	1	1	623.956	1869.85	1869.85	0.36	0.00023
	FALSE	Sequest HT (A2)	Unambiguous	[K].TAETELEVVEGmQFDR.[G]	M12(Oxidation)	1	AOX55_RS02440	AOX55_RS02440	0	2	0.7487	0	1	1	935.43	1869.85	1869.85	-0.68	-0.00063
	FALSE	Sequest HT (A2)	Unambiguous	[K].TAETELEVVEGmQFDR.[G]	M12(Oxidation)	1	AOX55_RS02440	AOX55_RS02440	0	2	0.6381	0	1	1	935.43	1869.85	1869.85	-0.15	-0.00014
	FALSE	Sequest HT (A2)	Unambiguous	[K].TAETELEVVEGmQFDR.[G]	M12(Oxidation)	1	AOX55_RS02440	AOX55_RS02440	0	2	0.7277	0	1	1	935.432	1869.86	1869.85	1.74	0.00163
	FALSE	Sequest HT (A2)	Unambiguous	[K].TAETELEVVEGmQFDR.[G]	M12(Oxidation)	1	AOX55_RS02440	AOX55_RS02440	0	3	0.756	0	1	1	623.956	1869.85	1869.85	0.66	0.00041
	FALSE	Sequest HT (A2)	Unambiguous	[K].TAETELEVVEGmQFDR.[G]	M12(Oxidation)	1	AOX55_RS02440	AOX55_RS02440	0	2	0.7532	0	1	1	935.429	1869.85	1869.85	-1.98	-0.00185
	FALSE	Sequest HT (A2)	Unambiguous	[K].TAETELEVVEGmQFDR.[G]	M12(Oxidation)	1	AOX55_RS02440	AOX55_RS02440	0	3	0.6926	0	1	1	623.957	1869.86	1869.85	1.24	0.00077
	FALSE	Sequest HT (A2)	Unambiguous	[K].TAETELEVVEGmQFDR.[G]	M12(Oxidation)	1	AOX55_RS02440	AOX55_RS02440	0	3	0.6333	0	1	1	623.957	1869.86	1869.85	1.44	0.0009
	FALSE	Sequest HT (A2)	Unambiguous	[K].TAETELEVVEGmQFDR.[G]	M12(Oxidation)	1	AOX55_RS02440	AOX55_RS02440	0	2	0.7519	0	1	1	935.431	1869.86	1869.85	1.02	0.00096
	FALSE	Sequest HT (A2)	Unambiguous	[K].TAETELEVVEGmQFDR.[G]	M12(Oxidation)	1	AOX55_RS02440	AOX55_RS02440	0	3	0.5279	0	1	1	623.958	1869.86	1869.85	3.4	0.00212
	FALSE	Sequest HT (A2)	Unambiguous	[K].TAETELEVVEGmQFDR.[G]	M12(Oxidation)	1	AOX55_RS02440	AOX55_RS02440	0	2	0.7895	0	1	1	935.432	1869.86	1869.85	1.67	0.00157
	FALSE	Sequest HT (A2)	Unambiguous	[K].TAETELEVVEGmQFDR.[G]	M12(Oxidation)	1	AOX55_RS02440	AOX55_RS02440	0	3	0.6367	0	1	1	623.956	1869.85	1869.85	0.75	0.00047
FALSE	High		7.4777e-11	5.85378e-05	1	1	2	AOX55_RS02440	AOX55_RS02440 [422-443]		2	2372.24	High	High	9.862e-05	2.779e-12	5.89	R.SSVKITVKGENDDQEAGINIVR.R	[422-443]
	Checked	Identifying Node	PSM Ambiguity	Annotated Sequence	Modifications	# Proteins	Master Protein Accessions	Protein Accessions	# Missed Cleavages	Charge	DeltaScore	DeltaCn	Rank	Search Engine Rank	m/z [Da]	MH+ [Da]	Theo. MH+ [Da]	DeltaM [ppm]	Deltam/z [Da]
	FALSE	Sequest HT (A2)	Unambiguous	[R].SSVKITVKGENDDQEAGINIVR.[R]		1	AOX55_RS02440	AOX55_RS02440	2	3	0.747	0	1	1	791.42	2372.24	2372.24	1.06	0.00084
	FALSE	Sequest HT (A2)	Unambiguous	[R].SSVKITVKGENDDQEAGINIVR.[R]		1	AOX55_RS02440	AOX55_RS02440	2	4	0.5945	0	1	1	593.815	2372.24	2372.24	-0.82	-0.00049
FALSE	High	1xOxidation [M]	0.000109298	5.85378e-05	1	1	10	AOX55_RS02440	AOX55_RS02440 [106-117]		0	1233.6	High	High	9.862e-05	4.009e-05	3.02	K.AVAAGMNPMDLK.R	[106-117]
	Checked	Identifying Node	PSM Ambiguity	Annotated Sequence	Modifications	# Proteins	Master Protein Accessions	Protein Accessions	# Missed Cleavages	Charge	DeltaScore	DeltaCn	Rank	Search Engine Rank	m/z [Da]	MH+ [Da]	Theo. MH+ [Da]	DeltaM [ppm]	Deltam/z [Da]
	FALSE	Sequest HT (A2)	Unambiguous	[K].AVAAGMNPmDLK.[R]	M9(Oxidation)	1	AOX55_RS02440	AOX55_RS02440	0	2	0.2914	0	1	1	617.301	1233.59	1233.6	-1.78	-0.0011
	FALSE	Sequest HT (A2)	Unambiguous	[K].AVAAGmNPMDLK.[R]	M6(Oxidation)	1	AOX55_RS02440	AOX55_RS02440	0	2	0.013	0	1	1	617.302	1233.6	1233.6	0.59	0.00037
	FALSE	Sequest HT (A2)	Unambiguous	[K].AVAAGmNPMDLK.[R]	M6(Oxidation)	1	AOX55_RS02440	AOX55_RS02440	0	2	0.0161	0	1	1	617.302	1233.6	1233.6	-0.3	-0.00018
	FALSE	Sequest HT (A2)	Unambiguous	[K].AVAAGMNPmDLK.[R]	M9(Oxidation)	1	AOX55_RS02440	AOX55_RS02440	0	2	0.0777	0	1	1	617.302	1233.6	1233.6	0.1	6e-05
	FALSE	Sequest HT (A2)	Unambiguous	[K].AVAAGmNPMDLK.[R]	M6(Oxidation)	1	AOX55_RS02440	AOX55_RS02440	0	2	0.0471	0	1	1	617.303	1233.6	1233.6	2.28	0.0014
	FALSE	Sequest HT (A2)	Unambiguous	[K].AVAAGMNPmDLK.[R]	M9(Oxidation)	1	AOX55_RS02440	AOX55_RS02440	0	2	0.0224	0	1	1	617.301	1233.59	1233.6	-1.39	-0.00085
	FALSE	Sequest HT (A2)	Unambiguous	[K].AVAAGmNPMDLK.[R]	M6(Oxidation)	1	AOX55_RS02440	AOX55_RS02440	0	2	0.0249	0	1	1	617.3	1233.59	1233.6	-3.27	-0.00201
	FALSE	Sequest HT (A2)	Unambiguous	[K].AVAAGmNPMDLK.[R]	M6(Oxidation)	1	AOX55_RS02440	AOX55_RS02440	0	2	0.0505	0	1	1	617.302	1233.6	1233.6	0.59	0.00037
	FALSE	Sequest HT (A2)	Unambiguous	[K].AVAAGMNPmDLK.[R]	M9(Oxidation)	1	AOX55_RS02440	AOX55_RS02440	0	2	0.0251	0	1	1	617.302	1233.6	1233.6	-0.59	-0.00037
	FALSE	Sequest HT (A2)	Unambiguous	[K].AVAAGmNPMDLK.[R]	M6(Oxidation)	1	AOX55_RS02440	AOX55_RS02440	0	2	0.0299	0	1	1	617.301	1233.59	1233.6	-1.58	-0.00098
FALSE	High	2xOxidation [M6; M9]	0.000138913	5.85378e-05	1	1	13	AOX55_RS02440	AOX55_RS02440 [106-117]		0	1249.59	High	High	9.862e-05	5.322e-05	3.01	K.AVAAGMNPMDLK.R	[106-117]
	Checked	Identifying Node	PSM Ambiguity	Annotated Sequence	Modifications	# Proteins	Master Protein Accessions	Protein Accessions	# Missed Cleavages	Charge	DeltaScore	DeltaCn	Rank	Search Engine Rank	m/z [Da]	MH+ [Da]	Theo. MH+ [Da]	DeltaM [ppm]	Deltam/z [Da]
	FALSE	Sequest HT (A2)	Unambiguous	[K].AVAAGmNPmDLK.[R]	M6(Oxidation); M9(Oxidation)	1	AOX55_RS02440	AOX55_RS02440	0	2	0.1262	0	1	1	625.299	1249.59	1249.59	-1.4	-0.00088
	FALSE	Sequest HT (A2)	Unambiguous	[K].AVAAGmNPmDLK.[R]	M6(Oxidation); M9(Oxidation)	1	AOX55_RS02440	AOX55_RS02440	0	2	0.2288	0	1	1	625.299	1249.59	1249.59	0.16	0.0001
	FALSE	Sequest HT (A2)	Unambiguous	[K].AVAAGmNPmDLK.[R]	M6(Oxidation); M9(Oxidation)	1	AOX55_RS02440	AOX55_RS02440	0	2	0.2419	0	1	1	625.299	1249.59	1249.59	-0.72	-0.00045
	FALSE	Sequest HT (A2)	Unambiguous	[K].AVAAGmNPmDLK.[R]	M6(Oxidation); M9(Oxidation)	1	AOX55_RS02440	AOX55_RS02440	0	2	0.226	0	1	1	625.299	1249.59	1249.59	-0.62	-0.00039
	FALSE	Sequest HT (A2)	Unambiguous	[K].AVAAGmNPmDLK.[R]	M6(Oxidation); M9(Oxidation)	1	AOX55_RS02440	AOX55_RS02440	0	2	0.1707	0	1	1	625.3	1249.59	1249.59	1.43	0.00089
	FALSE	Sequest HT (A2)	Unambiguous	[K].AVAAGmNPmDLK.[R]	M6(Oxidation); M9(Oxidation)	1	AOX55_RS02440	AOX55_RS02440	0	2	0.2057	0	1	1	625.299	1249.59	1249.59	-0.23	-0.00014
	FALSE	Sequest HT (A2)	Unambiguous	[K].AVAAGmNPmDLK.[R]	M6(Oxidation); M9(Oxidation)	1	AOX55_RS02440	AOX55_RS02440	0	2	0.2745	0	1	1	625.3	1249.59	1249.59	1.53	0.00096
	FALSE	Sequest HT (A2)	Unambiguous	[K].AVAAGmNPmDLK.[R]	M6(Oxidation); M9(Oxidation)	1	AOX55_RS02440	AOX55_RS02440	0	2	0.1953	0	1	1	625.304	1249.6	1249.59	7.2	0.0045
	FALSE	Sequest HT (A2)	Unambiguous	[K].AVAAGmNPmDLK.[R]	M6(Oxidation); M9(Oxidation)	1	AOX55_RS02440	AOX55_RS02440	0	2	0.2037	0	1	1	625.3	1249.59	1249.59	1.33	0.00083
	FALSE	Sequest HT (A2)	Unambiguous	[K].AVAAGmNPmDLK.[R]	M6(Oxidation); M9(Oxidation)	1	AOX55_RS02440	AOX55_RS02440	0	2	0.098	0	1	1	625.3	1249.59	1249.59	0.85	0.00053
	FALSE	Sequest HT (A2)	Unambiguous	[K].AVAAGmNPmDLK.[R]	M6(Oxidation); M9(Oxidation)	1	AOX55_RS02440	AOX55_RS02440	0	2	0.1739	0	1	1	625.296	1249.59	1249.59	-4.72	-0.00295
	FALSE	Sequest HT (A2)	Unambiguous	[K].AVAAGmNPmDLK.[R]	M6(Oxidation); M9(Oxidation)	1	AOX55_RS02440	AOX55_RS02440	0	2	0.3234	0	1	1	625.297	1249.59	1249.59	-3.65	-0.00228
	FALSE	Sequest HT (A2)	Unambiguous	[K].AVAAGmNPmDLK.[R]	M6(Oxidation); M9(Oxidation)	1	AOX55_RS02440	AOX55_RS02440	0	2	0.1845	0	1	1	625.303	1249.6	1249.59	5.73	0.00358
FALSE	High		1.13346e-05	5.85378e-05	1	1	4	AOX55_RS02440	AOX55_RS02440 [106-118]		1	1373.7	High	High	9.862e-05	2.854e-06	4.34	K.AVAAGMNPMDLKR.G	[106-118]
	Checked	Identifying Node	PSM Ambiguity	Annotated Sequence	Modifications	# Proteins	Master Protein Accessions	Protein Accessions	# Missed Cleavages	Charge	DeltaScore	DeltaCn	Rank	Search Engine Rank	m/z [Da]	MH+ [Da]	Theo. MH+ [Da]	DeltaM [ppm]	Deltam/z [Da]
	FALSE	Sequest HT (A2)	Unambiguous	[K].AVAAGMNPMDLKR.[G]		1	AOX55_RS02440	AOX55_RS02440	1	2	0.6182	0	1	1	687.356	1373.7	1373.7	0.71	0.00049
	FALSE	Sequest HT (A2)	Unambiguous	[K].AVAAGMNPMDLKR.[G]		1	AOX55_RS02440	AOX55_RS02440	1	3	0.6037	0	1	1	458.572	1373.7	1373.7	-0.14	-6e-05
	FALSE	Sequest HT (A2)	Unambiguous	[K].AVAAGMNPMDLKR.[G]		1	AOX55_RS02440	AOX55_RS02440	1	3	0.4377	0	1	1	458.573	1373.7	1373.7	1.26	0.00058
	FALSE	Sequest HT (A2)	Unambiguous	[K].AVAAGMNPMDLKR.[G]		1	AOX55_RS02440	AOX55_RS02440	1	3	0.1006	0	1	1	458.573	1373.7	1373.7	0.53	0.00024
FALSE	High	1xOxidation [M]	6.64824e-05	5.85378e-05	1	1	18	AOX55_RS02440	AOX55_RS02440 [106-118]		1	1389.7	High	High	9.862e-05	2.241e-05	4.23	K.AVAAGMNPMDLKR.G	[106-118]
	Checked	Identifying Node	PSM Ambiguity	Annotated Sequence	Modifications	# Proteins	Master Protein Accessions	Protein Accessions	# Missed Cleavages	Charge	DeltaScore	DeltaCn	Rank	Search Engine Rank	m/z [Da]	MH+ [Da]	Theo. MH+ [Da]	DeltaM [ppm]	Deltam/z [Da]
	FALSE	Sequest HT (A2)	Unambiguous	[K].AVAAGMNPmDLKR.[G]	M9(Oxidation)	1	AOX55_RS02440	AOX55_RS02440	1	3	0.0474	0	1	1	463.904	1389.7	1389.7	-0.21	-0.0001
	FALSE	Sequest HT (A2)	Unambiguous	[K].AVAAGMNPmDLKR.[G]	M9(Oxidation)	1	AOX55_RS02440	AOX55_RS02440	1	3	0.0179	0	1	1	463.904	1389.7	1389.7	0.12	5e-05
	FALSE	Sequest HT (A2)	Unambiguous	[K].AVAAGmNPMDLKR.[G]	M6(Oxidation)	1	AOX55_RS02440	AOX55_RS02440	1	2	0.0262	0	1	1	695.352	1389.7	1389.7	-0.29	-0.0002
	FALSE	Sequest HT (A2)	Unambiguous	[K].AVAAGmNPMDLKR.[G]	M6(Oxidation)	1	AOX55_RS02440	AOX55_RS02440	1	2	0.0377	0	1	1	695.352	1389.7	1389.7	-0.99	-0.00069
	FALSE	Sequest HT (A2)	Unambiguous	[K].AVAAGmNPMDLKR.[G]	M6(Oxidation)	1	AOX55_RS02440	AOX55_RS02440	1	3	0.0543	0	1	1	463.904	1389.7	1389.7	0.84	0.00039
	FALSE	Sequest HT (A2)	Unambiguous	[K].AVAAGMNPmDLKR.[G]	M9(Oxidation)	1	AOX55_RS02440	AOX55_RS02440	1	3	0.0369	0	1	1	463.904	1389.7	1389.7	0.45	0.00021
	FALSE	Sequest HT (A2)	Unambiguous	[K].AVAAGmNPMDLKR.[G]	M6(Oxidation)	1	AOX55_RS02440	AOX55_RS02440	1	3	0.2932	0	1	1	463.905	1389.7	1389.7	1.11	0.00051
	FALSE	Sequest HT (A2)	Unambiguous	[K].AVAAGMNPmDLKR.[G]	M9(Oxidation)	1	AOX55_RS02440	AOX55_RS02440	1	2	0.0028	0	1	1	695.352	1389.7	1389.7	-0.11	-8e-05
	FALSE	Sequest HT (A2)	Unambiguous	[K].AVAAGmNPMDLKR.[G]	M6(Oxidation)	1	AOX55_RS02440	AOX55_RS02440	1	3	0.0413	0	1	1	463.904	1389.7	1389.7	0.64	0.0003
	FALSE	Sequest HT (A2)	Unambiguous	[K].AVAAGmNPMDLKR.[G]	M6(Oxidation)	1	AOX55_RS02440	AOX55_RS02440	1	2	0.0429	0	1	1	695.352	1389.7	1389.7	-0.2	-0.00014
	FALSE	Sequest HT (A2)	Unambiguous	[K].AVAAGmNPMDLKR.[G]	M6(Oxidation)	1	AOX55_RS02440	AOX55_RS02440	1	3	0.0165	0	1	1	463.904	1389.7	1389.7	0.05	2e-05
	FALSE	Sequest HT (A2)	Unambiguous	[K].AVAAGmNPMDLKR.[G]	M6(Oxidation)	1	AOX55_RS02440	AOX55_RS02440	1	3	0.0569	0	1	1	463.904	1389.7	1389.7	0.51	0.00024
	FALSE	Sequest HT (A2)	Unambiguous	[K].AVAAGmNPMDLKR.[G]	M6(Oxidation)	1	AOX55_RS02440	AOX55_RS02440	1	2	0.0135	0	1	1	695.354	1389.7	1389.7	1.47	0.00102
	FALSE	Sequest HT (A2)	Unambiguous	[K].AVAAGmNPMDLKR.[G]	M6(Oxidation)	1	AOX55_RS02440	AOX55_RS02440	1	2	0.0687	0	1	1	695.355	1389.7	1389.7	4.19	0.00291
	FALSE	Sequest HT (A2)	Unambiguous	[K].AVAAGmNPMDLKR.[G]	M6(Oxidation)	1	AOX55_RS02440	AOX55_RS02440	1	2	0.0426	0	1	1	695.354	1389.7	1389.7	1.99	0.00139
	FALSE	Sequest HT (A2)	Unambiguous	[K].AVAAGmNPMDLKR.[G]	M6(Oxidation)	1	AOX55_RS02440	AOX55_RS02440	1	3	0.0976	0	1	1	463.905	1389.7	1389.7	0.91	0.00042
	FALSE	Sequest HT (A2)	Unambiguous	[K].AVAAGmNPMDLKR.[G]	M6(Oxidation)	1	AOX55_RS02440	AOX55_RS02440	1	2	0.011	0	1	1	695.353	1389.7	1389.7	0.41	0.00029
	FALSE	Sequest HT (A2)	Unambiguous	[K].AVAAGmNPMDLKR.[G]	M6(Oxidation)	1	AOX55_RS02440	AOX55_RS02440	1	3	0.1	0	1	1	463.905	1389.7	1389.7	2.16	0.001
FALSE	High	1xOxidation [M4]	0.00016605	5.85378e-05	3	3	4	AOX55_RS32945; AOX55_RS21690; AOX55_RS02440	AOX55_RS32945 [66-75]; AOX55_RS21690 [66-75]; AOX55_RS02440 [66-75]		0	1198.53	High	High	9.862e-05	6.56e-05	3.02	K.FENMGAQMVR.E	[66-75]
	Checked	Identifying Node	PSM Ambiguity	Annotated Sequence	Modifications	# Proteins	Master Protein Accessions	Protein Accessions	# Missed Cleavages	Charge	DeltaScore	DeltaCn	Rank	Search Engine Rank	m/z [Da]	MH+ [Da]	Theo. MH+ [Da]	DeltaM [ppm]	Deltam/z [Da]
	FALSE	Sequest HT (A2)	Unambiguous	[K].FENmGAQMVR.[E]	M4(Oxidation)	3	AOX55_RS32945; AOX55_RS21690; AOX55_RS02440	AOX55_RS32945; AOX55_RS21690; AOX55_RS02440	0	2	0.4106	0	1	1	599.771	1198.53	1198.53	0.42	0.00025
	FALSE	Sequest HT (A2)	Unambiguous	[K].FENmGAQMVR.[E]	M4(Oxidation)	3	AOX55_RS32945; AOX55_RS21690; AOX55_RS02440	AOX55_RS32945; AOX55_RS21690; AOX55_RS02440	0	2	0.1217	0	1	1	599.771	1198.54	1198.53	0.82	0.00049
	FALSE	Sequest HT (A2)	Unambiguous	[K].FENmGAQMVR.[E]	M4(Oxidation)	3	AOX55_RS32945; AOX55_RS21690; AOX55_RS02440	AOX55_RS32945; AOX55_RS21690; AOX55_RS02440	0	2	0.0199	0	1	1	599.771	1198.53	1198.53	0.52	0.00031
	FALSE	Sequest HT (A2)	Unambiguous	[K].FENmGAQMVR.[E]	M4(Oxidation)	3	AOX55_RS32945; AOX55_RS21690; AOX55_RS02440	AOX55_RS32945; AOX55_RS21690; AOX55_RS02440	0	2	0.0868	0	1	1	599.77	1198.53	1198.53	-1.01	-0.00061
FALSE	High	2xOxidation [M6; M9]	2.12448e-05	5.85378e-05	1	1	11	AOX55_RS02440	AOX55_RS02440 [106-118]		1	1405.69	High	High	9.862e-05	5.92e-06	3.6	K.AVAAGMNPMDLKR.G	[106-118]
	Checked	Identifying Node	PSM Ambiguity	Annotated Sequence	Modifications	# Proteins	Master Protein Accessions	Protein Accessions	# Missed Cleavages	Charge	DeltaScore	DeltaCn	Rank	Search Engine Rank	m/z [Da]	MH+ [Da]	Theo. MH+ [Da]	DeltaM [ppm]	Deltam/z [Da]
	FALSE	Sequest HT (A2)	Unambiguous	[K].AVAAGmNPmDLKR.[G]	M6(Oxidation); M9(Oxidation)	1	AOX55_RS02440	AOX55_RS02440	1	2	0.2344	0	1	1	703.35	1405.69	1405.69	0.29	0.0002
	FALSE	Sequest HT (A2)	Unambiguous	[K].AVAAGmNPmDLKR.[G]	M6(Oxidation); M9(Oxidation)	1	AOX55_RS02440	AOX55_RS02440	1	3	0.176	0	1	1	469.235	1405.69	1405.69	-1	-0.00047
	FALSE	Sequest HT (A2)	Unambiguous	[K].AVAAGmNPmDLKR.[G]	M6(Oxidation); M9(Oxidation)	1	AOX55_RS02440	AOX55_RS02440	1	2	0.2139	0	1	1	703.35	1405.69	1405.69	-0.23	-0.00016
	FALSE	Sequest HT (A2)	Unambiguous	[K].AVAAGmNPmDLKR.[G]	M6(Oxidation); M9(Oxidation)	1	AOX55_RS02440	AOX55_RS02440	1	3	0.1995	0	1	1	469.236	1405.69	1405.69	1.02	0.00048
	FALSE	Sequest HT (A2)	Unambiguous	[K].AVAAGmNPmDLKR.[G]	M6(Oxidation); M9(Oxidation)	1	AOX55_RS02440	AOX55_RS02440	1	3	0.0521	0	1	1	469.236	1405.69	1405.69	0.95	0.00045
	FALSE	Sequest HT (A2)	Unambiguous	[K].AVAAGmNPmDLKR.[G]	M6(Oxidation); M9(Oxidation)	1	AOX55_RS02440	AOX55_RS02440	1	3	0.1139	0	1	1	469.236	1405.69	1405.69	0.11	5e-05
	FALSE	Sequest HT (A2)	Unambiguous	[K].AVAAGmNPmDLKR.[G]	M6(Oxidation); M9(Oxidation)	1	AOX55_RS02440	AOX55_RS02440	1	3	0.1	0	1	1	469.236	1405.69	1405.69	0.89	0.00042
	FALSE	Sequest HT (A2)	Unambiguous	[K].AVAAGmNPmDLKR.[G]	M6(Oxidation); M9(Oxidation)	1	AOX55_RS02440	AOX55_RS02440	1	2	0.2533	0	1	1	703.351	1405.69	1405.69	1.68	0.00118
	FALSE	Sequest HT (A2)	Unambiguous	[K].AVAAGmNPmDLKR.[G]	M6(Oxidation); M9(Oxidation)	1	AOX55_RS02440	AOX55_RS02440	1	2	0.1643	0	1	1	703.351	1405.7	1405.69	2.2	0.00155
	FALSE	Sequest HT (A2)	Unambiguous	[K].AVAAGmNPmDLKR.[G]	M6(Oxidation); M9(Oxidation)	1	AOX55_RS02440	AOX55_RS02440	1	3	0.0201	0	1	1	469.236	1405.69	1405.69	1.48	0.00069
	FALSE	Sequest HT (A2)	Unambiguous	[K].AVAAGmNPmDLKR.[G]	M6(Oxidation); M9(Oxidation)	1	AOX55_RS02440	AOX55_RS02440	1	3	0.035	0	1	1	469.237	1405.7	1405.69	2.26	0.00106
FALSE	High		1.24699e-07	5.85378e-05	1	1	1	AOX55_RS02440	AOX55_RS02440 [76-101]		1	2602.37	High	High	9.862e-05	1.524e-08	6.86	R.EVASKTNDIAGDGTTTATVLAQAIVR.E	[76-101]
	Checked	Identifying Node	PSM Ambiguity	Annotated Sequence	Modifications	# Proteins	Master Protein Accessions	Protein Accessions	# Missed Cleavages	Charge	DeltaScore	DeltaCn	Rank	Search Engine Rank	m/z [Da]	MH+ [Da]	Theo. MH+ [Da]	DeltaM [ppm]	Deltam/z [Da]
	FALSE	Sequest HT (A2)	Unambiguous	[R].EVASKTNDIAGDGTTTATVLAQAIVR.[E]		1	AOX55_RS02440	AOX55_RS02440	1	3	0.828	0	1	1	868.127	2602.37	2602.37	-0.96	-0.00083
FALSE	High		8.41184e-09	5.85378e-05	1	1	6	AOX55_RS02440	AOX55_RS02440 [287-308]		0	2259.22	High	High	9.862e-05	6.645e-10	5.65	K.AMLEDIAILTGGTVISEDLGIK.L	[287-308]
	Checked	Identifying Node	PSM Ambiguity	Annotated Sequence	Modifications	# Proteins	Master Protein Accessions	Protein Accessions	# Missed Cleavages	Charge	DeltaScore	DeltaCn	Rank	Search Engine Rank	m/z [Da]	MH+ [Da]	Theo. MH+ [Da]	DeltaM [ppm]	Deltam/z [Da]
	FALSE	Sequest HT (A2)	Unambiguous	[K].AMLEDIAILTGGTVISEDLGIK.[L]		1	AOX55_RS02440	AOX55_RS02440	0	2	0.7451	0	1	1	1130.11	2259.22	2259.22	1.47	0.00166
	FALSE	Sequest HT (A2)	Unambiguous	[K].AMLEDIAILTGGTVISEDLGIK.[L]		1	AOX55_RS02440	AOX55_RS02440	0	2	0.7071	0	1	1	1130.12	2259.23	2259.22	4.93	0.00557
	FALSE	Sequest HT (A2)	Unambiguous	[K].AMLEDIAILTGGTVISEDLGIK.[L]		1	AOX55_RS02440	AOX55_RS02440	0	3	0.718	0	1	1	753.743	2259.21	2259.22	-0.37	-0.00028
	FALSE	Sequest HT (A2)	Unambiguous	[K].AMLEDIAILTGGTVISEDLGIK.[L]		1	AOX55_RS02440	AOX55_RS02440	0	2	0.7357	0	1	1	1130.11	2259.22	2259.22	1.26	0.00142
	FALSE	Sequest HT (A2)	Unambiguous	[K].AMLEDIAILTGGTVISEDLGIK.[L]		1	AOX55_RS02440	AOX55_RS02440	0	2	0.7697	0	1	1	1130.12	2259.23	2259.22	7.09	0.00801
	FALSE	Sequest HT (A2)	Unambiguous	[K].AMLEDIAILTGGTVISEDLGIK.[L]		1	AOX55_RS02440	AOX55_RS02440	0	3	0.6828	0	1	1	753.743	2259.21	2259.22	-0.69	-0.00052
FALSE	High	1xOxidation [M2]	1.72979e-09	5.85378e-05	1	1	9	AOX55_RS02440	AOX55_RS02440 [287-308]		0	2275.21	High	High	9.862e-05	1.062e-10	6.4	K.AMLEDIAILTGGTVISEDLGIK.L	[287-308]
	Checked	Identifying Node	PSM Ambiguity	Annotated Sequence	Modifications	# Proteins	Master Protein Accessions	Protein Accessions	# Missed Cleavages	Charge	DeltaScore	DeltaCn	Rank	Search Engine Rank	m/z [Da]	MH+ [Da]	Theo. MH+ [Da]	DeltaM [ppm]	Deltam/z [Da]
	FALSE	Sequest HT (A2)	Unambiguous	[K].AmLEDIAILTGGTVISEDLGIK.[L]	M2(Oxidation)	1	AOX55_RS02440	AOX55_RS02440	0	3	0.6472	0	1	1	759.077	2275.22	2275.21	2.16	0.00164
	FALSE	Sequest HT (A2)	Unambiguous	[K].AmLEDIAILTGGTVISEDLGIK.[L]	M2(Oxidation)	1	AOX55_RS02440	AOX55_RS02440	0	2	0.725	0	1	1	1138.11	2275.21	2275.21	1.98	0.00225
	FALSE	Sequest HT (A2)	Unambiguous	[K].AmLEDIAILTGGTVISEDLGIK.[L]	M2(Oxidation)	1	AOX55_RS02440	AOX55_RS02440	0	3	0.5169	0	1	1	759.075	2275.21	2275.21	-0.49	-0.00037
	FALSE	Sequest HT (A2)	Unambiguous	[K].AmLEDIAILTGGTVISEDLGIK.[L]	M2(Oxidation)	1	AOX55_RS02440	AOX55_RS02440	0	2	0.7209	0	1	1	1138.11	2275.22	2275.21	4.23	0.00482
	FALSE	Sequest HT (A2)	Unambiguous	[K].AmLEDIAILTGGTVISEDLGIK.[L]	M2(Oxidation)	1	AOX55_RS02440	AOX55_RS02440	0	2	0.757	0	1	1	1138.1	2275.19	2275.21	-6.93	-0.00788
	FALSE	Sequest HT (A2)	Unambiguous	[K].AmLEDIAILTGGTVISEDLGIK.[L]	M2(Oxidation)	1	AOX55_RS02440	AOX55_RS02440	0	2	0.7466	0	1	1	1138.11	2275.22	2275.21	3.91	0.00445
	FALSE	Sequest HT (A2)	Unambiguous	[K].AmLEDIAILTGGTVISEDLGIK.[L]	M2(Oxidation)	1	AOX55_RS02440	AOX55_RS02440	0	2	0.6985	0	1	1	1138.11	2275.21	2275.21	1.98	0.00225
	FALSE	Sequest HT (A2)	Unambiguous	[K].AmLEDIAILTGGTVISEDLGIK.[L]	M2(Oxidation)	1	AOX55_RS02440	AOX55_RS02440	0	3	0.7183	0	1	1	759.076	2275.21	2275.21	1.36	0.00103
	FALSE	Sequest HT (A2)	Unambiguous	[K].AmLEDIAILTGGTVISEDLGIK.[L]	M2(Oxidation)	1	AOX55_RS02440	AOX55_RS02440	0	3	0.6058	0	1	1	759.077	2275.22	2275.21	2.32	0.00176
FALSE	High		2.37845e-11	5.85378e-05	1	1	3	AOX55_RS02440	AOX55_RS02440 [287-319]		1	3473.85	High	High	9.862e-05	7.349e-13	8.7	K.AMLEDIAILTGGTVISEDLGIKLESVTLDMLGR.A	[287-319]
	Checked	Identifying Node	PSM Ambiguity	Annotated Sequence	Modifications	# Proteins	Master Protein Accessions	Protein Accessions	# Missed Cleavages	Charge	DeltaScore	DeltaCn	Rank	Search Engine Rank	m/z [Da]	MH+ [Da]	Theo. MH+ [Da]	DeltaM [ppm]	Deltam/z [Da]
	FALSE	Sequest HT (A2)	Unambiguous	[K].AMLEDIAILTGGTVISEDLGIKLESVTLDMLGR.[A]		1	AOX55_RS02440	AOX55_RS02440	1	4	0.5689	0	1	1	869.219	3473.86	3473.85	2.15	0.00187
	FALSE	Sequest HT (A2)	Unambiguous	[K].AMLEDIAILTGGTVISEDLGIKLESVTLDMLGR.[A]		1	AOX55_RS02440	AOX55_RS02440	1	3	0.5874	0	1	1	1158.62	3473.85	3473.85	1.12	0.0013
	FALSE	Sequest HT (A2)	Unambiguous	[K].AMLEDIAILTGGTVISEDLGIKLESVTLDMLGR.[A]		1	AOX55_RS02440	AOX55_RS02440	1	4	0.5574	0	1	1	869.217	3473.85	3473.85	-0.73	-0.00063
FALSE	High	1xOxidation [M2]	9.03738e-11	5.85378e-05	1	1	3	AOX55_RS02440	AOX55_RS02440 [287-319]		1	3489.84	High	High	9.862e-05	3.462e-12	6.06	K.AMLEDIAILTGGTVISEDLGIKLESVTLDMLGR.A	[287-319]
	Checked	Identifying Node	PSM Ambiguity	Annotated Sequence	Modifications	# Proteins	Master Protein Accessions	Protein Accessions	# Missed Cleavages	Charge	DeltaScore	DeltaCn	Rank	Search Engine Rank	m/z [Da]	MH+ [Da]	Theo. MH+ [Da]	DeltaM [ppm]	Deltam/z [Da]
	FALSE	Sequest HT (A2)	Unambiguous	[K].AmLEDIAILTGGTVISEDLGIKLESVTLDMLGR.[A]	M2(Oxidation)	1	AOX55_RS02440	AOX55_RS02440	1	3	0.5757	0	1	1	1163.96	3489.86	3489.84	5.75	0.00669
	FALSE	Sequest HT (A2)	Unambiguous	[K].AmLEDIAILTGGTVISEDLGIKLESVTLDMLGR.[A]	M2(Oxidation)	1	AOX55_RS02440	AOX55_RS02440	1	4	0.4339	0	1	1	873.217	3489.85	3489.84	1.36	0.00119
	FALSE	Sequest HT (A2)	Unambiguous	[K].AmLEDIAILTGGTVISEDLGIKLESVTLDMLGR.[A]	M2(Oxidation)	1	AOX55_RS02440	AOX55_RS02440	1	3	0.5116	0	1	1	1163.96	3489.85	3489.84	3.13	0.00364
FALSE	High	2xOxidation [M2; M30]	8.80162e-11	5.85378e-05	1	1	1	AOX55_RS02440	AOX55_RS02440 [287-319]		1	3505.84	High	High	9.862e-05	3.348e-12	7.84	K.AMLEDIAILTGGTVISEDLGIKLESVTLDMLGR.A	[287-319]
	Checked	Identifying Node	PSM Ambiguity	Annotated Sequence	Modifications	# Proteins	Master Protein Accessions	Protein Accessions	# Missed Cleavages	Charge	DeltaScore	DeltaCn	Rank	Search Engine Rank	m/z [Da]	MH+ [Da]	Theo. MH+ [Da]	DeltaM [ppm]	Deltam/z [Da]
	FALSE	Sequest HT (A2)	Unambiguous	[K].AmLEDIAILTGGTVISEDLGIKLESVTLDmLGR.[A]	M2(Oxidation); M30(Oxidation)	1	AOX55_RS02440	AOX55_RS02440	1	3	0.7653	0	1	1	1169.28	3505.84	3505.84	0.42	0.0005
FALSE	High		0.000191652	5.85378e-05	3	3	4	AOX55_RS32945; AOX55_RS21690; AOX55_RS02440	AOX55_RS32945 [351-362]; AOX55_RS21690 [351-362]; AOX55_RS02440 [351-362]		0	1427.63	High	High	9.862e-05	7.799e-05	3.28	K.AQIEETTSDYDR.E	[351-362]
	Checked	Identifying Node	PSM Ambiguity	Annotated Sequence	Modifications	# Proteins	Master Protein Accessions	Protein Accessions	# Missed Cleavages	Charge	DeltaScore	DeltaCn	Rank	Search Engine Rank	m/z [Da]	MH+ [Da]	Theo. MH+ [Da]	DeltaM [ppm]	Deltam/z [Da]
	FALSE	Sequest HT (A2)	Unambiguous	[K].AQIEETTSDYDR.[E]		3	AOX55_RS32945; AOX55_RS21690; AOX55_RS02440	AOX55_RS32945; AOX55_RS21690; AOX55_RS02440	0	2	0.8234	0	1	1	714.318	1427.63	1427.63	-0.1	-7e-05
	FALSE	Sequest HT (A2)	Unambiguous	[K].AQIEETTSDYDR.[E]		3	AOX55_RS32945; AOX55_RS21690; AOX55_RS02440	AOX55_RS32945; AOX55_RS21690; AOX55_RS02440	0	2	0.8049	0	1	1	714.318	1427.63	1427.63	-0.45	-0.00032
	FALSE	Sequest HT (A2)	Unambiguous	[K].AQIEETTSDYDR.[E]		3	AOX55_RS32945; AOX55_RS21690; AOX55_RS02440	AOX55_RS32945; AOX55_RS21690; AOX55_RS02440	0	2	0.8083	0	1	1	714.318	1427.63	1427.63	0.49	0.00035
	FALSE	Sequest HT (A2)	Unambiguous	[K].AQIEETTSDYDR.[E]		3	AOX55_RS32945; AOX55_RS21690; AOX55_RS02440	AOX55_RS32945; AOX55_RS21690; AOX55_RS02440	0	2	0.6255	0	1	1	714.317	1427.63	1427.63	-1.22	-0.00087
FALSE	High		1.21089e-06	5.85378e-05	3	3	2	AOX55_RS32945; AOX55_RS21690; AOX55_RS02440	AOX55_RS32945 [351-364]; AOX55_RS21690 [351-364]; AOX55_RS02440 [351-364]		1	1684.77	High	High	9.862e-05	2.127e-07	4.88	K.AQIEETTSDYDREK.L	[351-364]
	Checked	Identifying Node	PSM Ambiguity	Annotated Sequence	Modifications	# Proteins	Master Protein Accessions	Protein Accessions	# Missed Cleavages	Charge	DeltaScore	DeltaCn	Rank	Search Engine Rank	m/z [Da]	MH+ [Da]	Theo. MH+ [Da]	DeltaM [ppm]	Deltam/z [Da]
	FALSE	Sequest HT (A2)	Unambiguous	[K].AQIEETTSDYDREK.[L]		3	AOX55_RS32945; AOX55_RS21690; AOX55_RS02440	AOX55_RS32945; AOX55_RS21690; AOX55_RS02440	1	3	0.7336	0	1	1	562.261	1684.77	1684.77	0.86	0.00048
	FALSE	Sequest HT (A2)	Unambiguous	[K].AQIEETTSDYDREK.[L]		3	AOX55_RS32945; AOX55_RS21690; AOX55_RS02440	AOX55_RS32945; AOX55_RS21690; AOX55_RS02440	1	2	0.8036	0	1	1	842.887	1684.77	1684.77	0.28	0.00024
FALSE	High		4.57394e-07	5.85378e-05	3	3	2	AOX55_RS32945; AOX55_RS21690; AOX55_RS02440	AOX55_RS32945 [351-368]; AOX55_RS21690 [351-368]; AOX55_RS02440 [351-368]		2	2211.05	High	High	9.862e-05	6.869e-08	3.72	K.AQIEETTSDYDREKLQER.L	[351-368]
	Checked	Identifying Node	PSM Ambiguity	Annotated Sequence	Modifications	# Proteins	Master Protein Accessions	Protein Accessions	# Missed Cleavages	Charge	DeltaScore	DeltaCn	Rank	Search Engine Rank	m/z [Da]	MH+ [Da]	Theo. MH+ [Da]	DeltaM [ppm]	Deltam/z [Da]
	FALSE	Sequest HT (A2)	Unambiguous	[K].AQIEETTSDYDREKLQER.[L]		3	AOX55_RS32945; AOX55_RS21690; AOX55_RS02440	AOX55_RS32945; AOX55_RS21690; AOX55_RS02440	2	4	0.6237	0	1	1	553.518	2211.05	2211.05	-1.77	-0.00098
	FALSE	Sequest HT (A2)	Unambiguous	[K].AQIEETTSDYDREKLQER.[L]		3	AOX55_RS32945; AOX55_RS21690; AOX55_RS02440	AOX55_RS32945; AOX55_RS21690; AOX55_RS02440	2	3	0.7157	0	1	1	737.689	2211.05	2211.05	0.14	0.0001
FALSE	High	2xOxidation [M11; M15]	6.00134e-08	5.85378e-05	3	3	21	AOX55_RS32945; AOX55_RS21690; AOX55_RS02440	AOX55_RS32945 [59-75]; AOX55_RS21690 [59-75]; AOX55_RS02440 [59-75]		1	2070.95	High	High	9.862e-05	6.514e-09	4.29	K.EIELEDKFENMGAQMVR.E	[59-75]
	Checked	Identifying Node	PSM Ambiguity	Annotated Sequence	Modifications	# Proteins	Master Protein Accessions	Protein Accessions	# Missed Cleavages	Charge	DeltaScore	DeltaCn	Rank	Search Engine Rank	m/z [Da]	MH+ [Da]	Theo. MH+ [Da]	DeltaM [ppm]	Deltam/z [Da]
	FALSE	Sequest HT (A2)	Unambiguous	[K].EIELEDKFENmGAQmVR.[E]	M11(Oxidation); M15(Oxidation)	3	AOX55_RS32945; AOX55_RS21690; AOX55_RS02440	AOX55_RS32945; AOX55_RS21690; AOX55_RS02440	1	2	0.7364	0	1	1	1035.98	2070.95	2070.95	2.48	0.00256
	FALSE	Sequest HT (A2)	Unambiguous	[K].EIELEDKFENmGAQmVR.[E]	M11(Oxidation); M15(Oxidation)	3	AOX55_RS32945; AOX55_RS21690; AOX55_RS02440	AOX55_RS32945; AOX55_RS21690; AOX55_RS02440	1	3	0.654	0	1	1	690.988	2070.95	2070.95	0.58	0.0004
	FALSE	Sequest HT (A2)	Unambiguous	[K].EIELEDKFENmGAQmVR.[E]	M11(Oxidation); M15(Oxidation)	3	AOX55_RS32945; AOX55_RS21690; AOX55_RS02440	AOX55_RS32945; AOX55_RS21690; AOX55_RS02440	1	2	0.7439	0	1	1	1035.98	2070.95	2070.95	-0.71	-0.00073
	FALSE	Sequest HT (A2)	Unambiguous	[K].EIELEDKFENmGAQmVR.[E]	M11(Oxidation); M15(Oxidation)	3	AOX55_RS32945; AOX55_RS21690; AOX55_RS02440	AOX55_RS32945; AOX55_RS21690; AOX55_RS02440	1	3	0.6041	0	1	1	690.987	2070.94	2070.95	-1.01	-0.0007
	FALSE	Sequest HT (A2)	Unambiguous	[K].EIELEDKFENmGAQmVR.[E]	M11(Oxidation); M15(Oxidation)	3	AOX55_RS32945; AOX55_RS21690; AOX55_RS02440	AOX55_RS32945; AOX55_RS21690; AOX55_RS02440	1	3	0.638	0	1	1	690.988	2070.95	2070.95	1.2	0.00083
	FALSE	Sequest HT (A2)	Unambiguous	[K].EIELEDKFENmGAQmVR.[E]	M11(Oxidation); M15(Oxidation)	3	AOX55_RS32945; AOX55_RS21690; AOX55_RS02440	AOX55_RS32945; AOX55_RS21690; AOX55_RS02440	1	2	0.7816	0	1	1	1035.98	2070.94	2070.95	-2	-0.00207
	FALSE	Sequest HT (A2)	Unambiguous	[K].EIELEDKFENmGAQmVR.[E]	M11(Oxidation); M15(Oxidation)	3	AOX55_RS32945; AOX55_RS21690; AOX55_RS02440	AOX55_RS32945; AOX55_RS21690; AOX55_RS02440	1	2	0.7552	0	1	1	1035.98	2070.95	2070.95	2.95	0.00305
	FALSE	Sequest HT (A2)	Unambiguous	[K].EIELEDKFENmGAQmVR.[E]	M11(Oxidation); M15(Oxidation)	3	AOX55_RS32945; AOX55_RS21690; AOX55_RS02440	AOX55_RS32945; AOX55_RS21690; AOX55_RS02440	1	3	0.6287	0	1	1	690.987	2070.95	2070.95	0.14	0.0001
	FALSE	Sequest HT (A2)	Unambiguous	[K].EIELEDKFENmGAQmVR.[E]	M11(Oxidation); M15(Oxidation)	3	AOX55_RS32945; AOX55_RS21690; AOX55_RS02440	AOX55_RS32945; AOX55_RS21690; AOX55_RS02440	1	3	0.585	0	1	1	690.987	2070.95	2070.95	-0.12	-9e-05
	FALSE	Sequest HT (A2)	Unambiguous	[K].EIELEDKFENmGAQmVR.[E]	M11(Oxidation); M15(Oxidation)	3	AOX55_RS32945; AOX55_RS21690; AOX55_RS02440	AOX55_RS32945; AOX55_RS21690; AOX55_RS02440	1	2	0.7985	0	1	1	1035.98	2070.95	2070.95	2.83	0.00293
	FALSE	Sequest HT (A2)	Unambiguous	[K].EIELEDKFENmGAQmVR.[E]	M11(Oxidation); M15(Oxidation)	3	AOX55_RS32945; AOX55_RS21690; AOX55_RS02440	AOX55_RS32945; AOX55_RS21690; AOX55_RS02440	1	3	0.6366	0	1	1	690.987	2070.95	2070.95	0.14	0.0001
	FALSE	Sequest HT (A2)	Unambiguous	[K].EIELEDKFENmGAQmVR.[E]	M11(Oxidation); M15(Oxidation)	3	AOX55_RS32945; AOX55_RS21690; AOX55_RS02440	AOX55_RS32945; AOX55_RS21690; AOX55_RS02440	1	3	0.6069	0	1	1	690.986	2070.94	2070.95	-1.63	-0.00112
	FALSE	Sequest HT (A2)	Unambiguous	[K].EIELEDKFENmGAQmVR.[E]	M11(Oxidation); M15(Oxidation)	3	AOX55_RS32945; AOX55_RS21690; AOX55_RS02440	AOX55_RS32945; AOX55_RS21690; AOX55_RS02440	1	3	0.6784	0	1	1	690.987	2070.95	2070.95	0.41	0.00028
	FALSE	Sequest HT (A2)	Unambiguous	[K].EIELEDKFENmGAQmVR.[E]	M11(Oxidation); M15(Oxidation)	3	AOX55_RS32945; AOX55_RS21690; AOX55_RS02440	AOX55_RS32945; AOX55_RS21690; AOX55_RS02440	1	2	0.7687	0	1	1	1035.98	2070.95	2070.95	2.71	0.00281
	FALSE	Sequest HT (A2)	Unambiguous	[K].EIELEDKFENmGAQmVR.[E]	M11(Oxidation); M15(Oxidation)	3	AOX55_RS32945; AOX55_RS21690; AOX55_RS02440	AOX55_RS32945; AOX55_RS21690; AOX55_RS02440	1	3	0.6892	0	1	1	690.987	2070.95	2070.95	0.23	0.00016
	FALSE	Sequest HT (A2)	Unambiguous	[K].EIELEDKFENmGAQmVR.[E]	M11(Oxidation); M15(Oxidation)	3	AOX55_RS32945; AOX55_RS21690; AOX55_RS02440	AOX55_RS32945; AOX55_RS21690; AOX55_RS02440	1	3	0.6969	0	1	1	690.988	2070.95	2070.95	0.5	0.00034
	FALSE	Sequest HT (A2)	Unambiguous	[K].EIELEDKFENmGAQmVR.[E]	M11(Oxidation); M15(Oxidation)	3	AOX55_RS32945; AOX55_RS21690; AOX55_RS02440	AOX55_RS32945; AOX55_RS21690; AOX55_RS02440	1	3	0.624	0	1	1	690.989	2070.95	2070.95	2	0.00138
	FALSE	Sequest HT (A2)	Unambiguous	[K].EIELEDKFENmGAQmVR.[E]	M11(Oxidation); M15(Oxidation)	3	AOX55_RS32945; AOX55_RS21690; AOX55_RS02440	AOX55_RS32945; AOX55_RS21690; AOX55_RS02440	1	2	0.7411	0	1	1	1035.98	2070.95	2070.95	-0.47	-0.00049
	FALSE	Sequest HT (A2)	Unambiguous	[K].EIELEDKFENmGAQmVR.[E]	M11(Oxidation); M15(Oxidation)	3	AOX55_RS32945; AOX55_RS21690; AOX55_RS02440	AOX55_RS32945; AOX55_RS21690; AOX55_RS02440	1	2	0.7456	0	1	1	1035.98	2070.95	2070.95	0.24	0.00025
	FALSE	Sequest HT (A2)	Unambiguous	[K].EIELEDKFENmGAQmVR.[E]	M11(Oxidation); M15(Oxidation)	3	AOX55_RS32945; AOX55_RS21690; AOX55_RS02440	AOX55_RS32945; AOX55_RS21690; AOX55_RS02440	1	3	0.5587	0	1	1	690.986	2070.94	2070.95	-1.45	-0.001
	FALSE	Sequest HT (A2)	Unambiguous	[K].EIELEDKFENmGAQmVR.[E]	M11(Oxidation); M15(Oxidation)	3	AOX55_RS32945; AOX55_RS21690; AOX55_RS02440	AOX55_RS32945; AOX55_RS21690; AOX55_RS02440	1	3	0.3527	0	1	1	690.987	2070.95	2070.95	-0.48	-0.00033
FALSE	High	1xOxidation [M]	3.43937e-09	5.85378e-05	3	3	30	AOX55_RS32945; AOX55_RS21690; AOX55_RS02440	AOX55_RS32945 [59-75]; AOX55_RS21690 [59-75]; AOX55_RS02440 [59-75]		1	2054.95	High	High	9.862e-05	2.359e-10	5.28	K.EIELEDKFENMGAQMVR.E	[59-75]
	Checked	Identifying Node	PSM Ambiguity	Annotated Sequence	Modifications	# Proteins	Master Protein Accessions	Protein Accessions	# Missed Cleavages	Charge	DeltaScore	DeltaCn	Rank	Search Engine Rank	m/z [Da]	MH+ [Da]	Theo. MH+ [Da]	DeltaM [ppm]	Deltam/z [Da]
	FALSE	Sequest HT (A2)	Unambiguous	[K].EIELEDKFENMGAQmVR.[E]	M15(Oxidation)	3	AOX55_RS32945; AOX55_RS21690; AOX55_RS02440	AOX55_RS32945; AOX55_RS21690; AOX55_RS02440	1	3	0.092	0	1	1	685.656	2054.95	2054.95	0.73	0.0005
	FALSE	Sequest HT (A2)	Unambiguous	[K].EIELEDKFENMGAQmVR.[E]	M15(Oxidation)	3	AOX55_RS32945; AOX55_RS21690; AOX55_RS02440	AOX55_RS32945; AOX55_RS21690; AOX55_RS02440	1	2	0.0246	0	1	1	1027.98	2054.96	2054.95	4.42	0.00454
	FALSE	Sequest HT (A2)	Unambiguous	[K].EIELEDKFENMGAQmVR.[E]	M15(Oxidation)	3	AOX55_RS32945; AOX55_RS21690; AOX55_RS02440	AOX55_RS32945; AOX55_RS21690; AOX55_RS02440	1	2	0.0139	0	1	1	1027.98	2054.95	2054.95	-3.31	-0.0034
	FALSE	Sequest HT (A2)	Unambiguous	[K].EIELEDKFENMGAQmVR.[E]	M15(Oxidation)	3	AOX55_RS32945; AOX55_RS21690; AOX55_RS02440	AOX55_RS32945; AOX55_RS21690; AOX55_RS02440	1	3	0.0744	0	1	1	685.656	2054.95	2054.95	0.19	0.00013
	FALSE	Sequest HT (A2)	Unambiguous	[K].EIELEDKFENMGAQmVR.[E]	M15(Oxidation)	3	AOX55_RS32945; AOX55_RS21690; AOX55_RS02440	AOX55_RS32945; AOX55_RS21690; AOX55_RS02440	1	3	0.0608	0	1	1	685.654	2054.95	2054.95	-2.21	-0.00152
	FALSE	Sequest HT (A2)	Unambiguous	[K].EIELEDKFENMGAQmVR.[E]	M15(Oxidation)	3	AOX55_RS32945; AOX55_RS21690; AOX55_RS02440	AOX55_RS32945; AOX55_RS21690; AOX55_RS02440	1	3	0.0451	0	1	1	685.656	2054.95	2054.95	-0.07	-5e-05
	FALSE	Sequest HT (A2)	Unambiguous	[K].EIELEDKFENMGAQmVR.[E]	M15(Oxidation)	3	AOX55_RS32945; AOX55_RS21690; AOX55_RS02440	AOX55_RS32945; AOX55_RS21690; AOX55_RS02440	1	2	0.0254	0	1	1	1027.98	2054.95	2054.95	0.97	0.001
	FALSE	Sequest HT (A2)	Unambiguous	[K].EIELEDKFENMGAQmVR.[E]	M15(Oxidation)	3	AOX55_RS32945; AOX55_RS21690; AOX55_RS02440	AOX55_RS32945; AOX55_RS21690; AOX55_RS02440	1	3	0.0636	0	1	1	685.656	2054.95	2054.95	0.46	0.00032
	FALSE	Sequest HT (A2)	Unambiguous	[K].EIELEDKFENMGAQmVR.[E]	M15(Oxidation)	3	AOX55_RS32945; AOX55_RS21690; AOX55_RS02440	AOX55_RS32945; AOX55_RS21690; AOX55_RS02440	1	3	0.0769	0	1	1	685.653	2054.94	2054.95	-3.82	-0.00261
	FALSE	Sequest HT (A2)	Unambiguous	[K].EIELEDKFENMGAQmVR.[E]	M15(Oxidation)	3	AOX55_RS32945; AOX55_RS21690; AOX55_RS02440	AOX55_RS32945; AOX55_RS21690; AOX55_RS02440	1	3	0.0401	0	1	1	685.656	2054.95	2054.95	0.1	7e-05
	FALSE	Sequest HT (A2)	Unambiguous	[K].EIELEDKFENmGAQMVR.[E]	M11(Oxidation)	3	AOX55_RS32945; AOX55_RS21690; AOX55_RS02440	AOX55_RS32945; AOX55_RS21690; AOX55_RS02440	1	2	0.0149	0	1	1	1027.98	2054.96	2054.95	3.94	0.00405
	FALSE	Sequest HT (A2)	Unambiguous	[K].EIELEDKFENMGAQmVR.[E]	M15(Oxidation)	3	AOX55_RS32945; AOX55_RS21690; AOX55_RS02440	AOX55_RS32945; AOX55_RS21690; AOX55_RS02440	1	3	0.0573	0	1	1	685.656	2054.95	2054.95	0.37	0.00025
	FALSE	Sequest HT (A2)	Unambiguous	[K].EIELEDKFENMGAQmVR.[E]	M15(Oxidation)	3	AOX55_RS32945; AOX55_RS21690; AOX55_RS02440	AOX55_RS32945; AOX55_RS21690; AOX55_RS02440	1	3	0.0194	0	1	1	685.657	2054.96	2054.95	2.6	0.00178
	FALSE	Sequest HT (A2)	Unambiguous	[K].EIELEDKFENMGAQmVR.[E]	M15(Oxidation)	3	AOX55_RS32945; AOX55_RS21690; AOX55_RS02440	AOX55_RS32945; AOX55_RS21690; AOX55_RS02440	1	3	0.0548	0	1	1	685.655	2054.95	2054.95	-0.34	-0.00023
	FALSE	Sequest HT (A2)	Unambiguous	[K].EIELEDKFENmGAQMVR.[E]	M11(Oxidation)	3	AOX55_RS32945; AOX55_RS21690; AOX55_RS02440	AOX55_RS32945; AOX55_RS21690; AOX55_RS02440	1	3	0.191	0	1	1	685.656	2054.95	2054.95	0.01	1e-05
	FALSE	Sequest HT (A2)	Unambiguous	[K].EIELEDKFENmGAQMVR.[E]	M11(Oxidation)	3	AOX55_RS32945; AOX55_RS21690; AOX55_RS02440	AOX55_RS32945; AOX55_RS21690; AOX55_RS02440	1	2	0.2073	0	1	1	1027.98	2054.95	2054.95	-1.4	-0.00144
	FALSE	Sequest HT (A2)	Unambiguous	[K].EIELEDKFENMGAQmVR.[E]	M15(Oxidation)	3	AOX55_RS32945; AOX55_RS21690; AOX55_RS02440	AOX55_RS32945; AOX55_RS21690; AOX55_RS02440	1	2	0.0457	0	1	1	1027.98	2054.95	2054.95	1.09	0.00112
	FALSE	Sequest HT (A2)	Unambiguous	[K].EIELEDKFENMGAQmVR.[E]	M15(Oxidation)	3	AOX55_RS32945; AOX55_RS21690; AOX55_RS02440	AOX55_RS32945; AOX55_RS21690; AOX55_RS02440	1	3	0.0679	0	1	1	685.656	2054.95	2054.95	0.55	0.00038
	FALSE	Sequest HT (A2)	Unambiguous	[K].EIELEDKFENMGAQmVR.[E]	M15(Oxidation)	3	AOX55_RS32945; AOX55_RS21690; AOX55_RS02440	AOX55_RS32945; AOX55_RS21690; AOX55_RS02440	1	3	0.115	0	1	1	685.655	2054.95	2054.95	-0.34	-0.00023
	FALSE	Sequest HT (A2)	Unambiguous	[K].EIELEDKFENMGAQmVR.[E]	M15(Oxidation)	3	AOX55_RS32945; AOX55_RS21690; AOX55_RS02440	AOX55_RS32945; AOX55_RS21690; AOX55_RS02440	1	2	0.0504	0	1	1	1027.98	2054.96	2054.95	2.04	0.0021
	FALSE	Sequest HT (A2)	Unambiguous	[K].EIELEDKFENMGAQmVR.[E]	M15(Oxidation)	3	AOX55_RS32945; AOX55_RS21690; AOX55_RS02440	AOX55_RS32945; AOX55_RS21690; AOX55_RS02440	1	3	0.0606	0	1	1	685.656	2054.95	2054.95	0.73	0.0005
	FALSE	Sequest HT (A2)	Unambiguous	[K].EIELEDKFENMGAQmVR.[E]	M15(Oxidation)	3	AOX55_RS32945; AOX55_RS21690; AOX55_RS02440	AOX55_RS32945; AOX55_RS21690; AOX55_RS02440	1	3	0.0735	0	1	1	685.656	2054.95	2054.95	0.37	0.00025
	FALSE	Sequest HT (A2)	Unambiguous	[K].EIELEDKFENMGAQmVR.[E]	M15(Oxidation)	3	AOX55_RS32945; AOX55_RS21690; AOX55_RS02440	AOX55_RS32945; AOX55_RS21690; AOX55_RS02440	1	2	0.0087	0	1	1	1027.98	2054.95	2054.95	0.5	0.00051
	FALSE	Sequest HT (A2)	Unambiguous	[K].EIELEDKFENmGAQMVR.[E]	M11(Oxidation)	3	AOX55_RS32945; AOX55_RS21690; AOX55_RS02440	AOX55_RS32945; AOX55_RS21690; AOX55_RS02440	1	2	0.1594	0	1	1	1027.98	2054.95	2054.95	0.02	2e-05
	FALSE	Sequest HT (A2)	Unambiguous	[K].EIELEDKFENmGAQMVR.[E]	M11(Oxidation)	3	AOX55_RS32945; AOX55_RS21690; AOX55_RS02440	AOX55_RS32945; AOX55_RS21690; AOX55_RS02440	1	3	0.1903	0	1	1	685.656	2054.95	2054.95	0.01	1e-05
	FALSE	Sequest HT (A2)	Unambiguous	[K].EIELEDKFENMGAQmVR.[E]	M15(Oxidation)	3	AOX55_RS32945; AOX55_RS21690; AOX55_RS02440	AOX55_RS32945; AOX55_RS21690; AOX55_RS02440	1	3	0.0767	0	1	1	685.656	2054.95	2054.95	0.64	0.00044
	FALSE	Sequest HT (A2)	Unambiguous	[K].EIELEDKFENMGAQmVR.[E]	M15(Oxidation)	3	AOX55_RS32945; AOX55_RS21690; AOX55_RS02440	AOX55_RS32945; AOX55_RS21690; AOX55_RS02440	1	2	0.012	0	1	1	1027.98	2054.95	2054.95	0.97	0.001
	FALSE	Sequest HT (A2)	Unambiguous	[K].EIELEDKFENMGAQmVR.[E]	M15(Oxidation)	3	AOX55_RS32945; AOX55_RS21690; AOX55_RS02440	AOX55_RS32945; AOX55_RS21690; AOX55_RS02440	1	2	0.029	0	1	1	1027.98	2054.95	2054.95	0.26	0.00027
	FALSE	Sequest HT (A2)	Unambiguous	[K].EIELEDKFENMGAQmVR.[E]	M15(Oxidation)	3	AOX55_RS32945; AOX55_RS21690; AOX55_RS02440	AOX55_RS32945; AOX55_RS21690; AOX55_RS02440	1	3	0.0679	0	1	1	685.656	2054.95	2054.95	0.82	0.00056
	FALSE	Sequest HT (A2)	Unambiguous	[K].EIELEDKFENMGAQmVR.[E]	M15(Oxidation)	3	AOX55_RS32945; AOX55_RS21690; AOX55_RS02440	AOX55_RS32945; AOX55_RS21690; AOX55_RS02440	1	3	0.1856	0	1	1	685.655	2054.95	2054.95	-1.05	-0.00072
FALSE	High		4.31803e-10	5.85378e-05	3	3	8	AOX55_RS32945; AOX55_RS21690; AOX55_RS02440	AOX55_RS32945 [59-75]; AOX55_RS21690 [59-75]; AOX55_RS02440 [59-75]		1	2038.96	High	High	9.862e-05	2.124e-11	6.36	K.EIELEDKFENMGAQMVR.E	[59-75]
	Checked	Identifying Node	PSM Ambiguity	Annotated Sequence	Modifications	# Proteins	Master Protein Accessions	Protein Accessions	# Missed Cleavages	Charge	DeltaScore	DeltaCn	Rank	Search Engine Rank	m/z [Da]	MH+ [Da]	Theo. MH+ [Da]	DeltaM [ppm]	Deltam/z [Da]
	FALSE	Sequest HT (A2)	Unambiguous	[K].EIELEDKFENMGAQMVR.[E]		3	AOX55_RS32945; AOX55_RS21690; AOX55_RS02440	AOX55_RS32945; AOX55_RS21690; AOX55_RS02440	1	2	0.6879	0	1	1	1019.98	2038.96	2038.96	0.46	0.00047
	FALSE	Sequest HT (A2)	Unambiguous	[K].EIELEDKFENMGAQMVR.[E]		3	AOX55_RS32945; AOX55_RS21690; AOX55_RS02440	AOX55_RS32945; AOX55_RS21690; AOX55_RS02440	1	3	0.7093	0	1	1	680.322	2038.95	2038.96	-2.27	-0.00154
	FALSE	Sequest HT (A2)	Unambiguous	[K].EIELEDKFENMGAQMVR.[E]		3	AOX55_RS32945; AOX55_RS21690; AOX55_RS02440	AOX55_RS32945; AOX55_RS21690; AOX55_RS02440	1	3	0.6286	0	1	1	680.323	2038.95	2038.96	-1.64	-0.00112
	FALSE	Sequest HT (A2)	Unambiguous	[K].EIELEDKFENMGAQMVR.[E]		3	AOX55_RS32945; AOX55_RS21690; AOX55_RS02440	AOX55_RS32945; AOX55_RS21690; AOX55_RS02440	1	2	0.755	0	1	1	1019.98	2038.96	2038.96	0.28	0.00029
	FALSE	Sequest HT (A2)	Unambiguous	[K].EIELEDKFENMGAQMVR.[E]		3	AOX55_RS32945; AOX55_RS21690; AOX55_RS02440	AOX55_RS32945; AOX55_RS21690; AOX55_RS02440	1	3	0.7394	0	1	1	680.323	2038.95	2038.96	-1.28	-0.00087
	FALSE	Sequest HT (A2)	Unambiguous	[K].EIELEDKFENMGAQMVR.[E]		3	AOX55_RS32945; AOX55_RS21690; AOX55_RS02440	AOX55_RS32945; AOX55_RS21690; AOX55_RS02440	1	2	0.7563	0	1	1	1019.98	2038.96	2038.96	0.64	0.00065
	FALSE	Sequest HT (A2)	Unambiguous	[K].EIELEDKFENMGAQMVR.[E]		3	AOX55_RS32945; AOX55_RS21690; AOX55_RS02440	AOX55_RS32945; AOX55_RS21690; AOX55_RS02440	1	3	0.6936	0	1	1	680.324	2038.96	2038.96	0.25	0.00017
	FALSE	Sequest HT (A2)	Unambiguous	[K].EIELEDKFENMGAQMVR.[E]		3	AOX55_RS32945; AOX55_RS21690; AOX55_RS02440	AOX55_RS32945; AOX55_RS21690; AOX55_RS02440	1	3	0.6421	0	1	1	680.323	2038.96	2038.96	-0.74	-0.0005
FALSE	High		2.28901e-05	5.85378e-05	1	1	5	AOX55_RS02440	AOX55_RS02440 [394-404]		1	1259.63	High	High	9.862e-05	6.463e-06	2.84	K.DRIDDALNATR.A	[394-404]
	Checked	Identifying Node	PSM Ambiguity	Annotated Sequence	Modifications	# Proteins	Master Protein Accessions	Protein Accessions	# Missed Cleavages	Charge	DeltaScore	DeltaCn	Rank	Search Engine Rank	m/z [Da]	MH+ [Da]	Theo. MH+ [Da]	DeltaM [ppm]	Deltam/z [Da]
	FALSE	Sequest HT (A2)	Unambiguous	[K].DRIDDALNATR.[A]		1	AOX55_RS02440	AOX55_RS02440	1	2	0.5423	0	1	1	630.321	1259.63	1259.63	0.67	0.00042
	FALSE	Sequest HT (A2)	Unambiguous	[K].DRIDDALNATR.[A]		1	AOX55_RS02440	AOX55_RS02440	1	2	0.5806	0	1	1	630.32	1259.63	1259.63	-1.27	-0.0008
	FALSE	Sequest HT (A2)	Unambiguous	[K].DRIDDALNATR.[A]		1	AOX55_RS02440	AOX55_RS02440	1	2	0.5134	0	1	1	630.32	1259.63	1259.63	-0.21	-0.00013
	FALSE	Sequest HT (A2)	Unambiguous	[K].DRIDDALNATR.[A]		1	AOX55_RS02440	AOX55_RS02440	1	3	0.5739	0	1	1	420.55	1259.64	1259.63	1.24	0.00052
	FALSE	Sequest HT (A2)	Unambiguous	[K].DRIDDALNATR.[A]		1	AOX55_RS02440	AOX55_RS02440	1	3	0.5934	0	1	1	420.55	1259.63	1259.63	0.87	0.00037
FALSE	High		1.27276e-08	5.85378e-05	1	1	5	AOX55_RS02440	AOX55_RS02440 [328-345]		1	1889.92	High	High	9.862e-05	1.075e-09	5.58	K.ENTTIVDGAGQKSDIEGR.V	[328-345]
	Checked	Identifying Node	PSM Ambiguity	Annotated Sequence	Modifications	# Proteins	Master Protein Accessions	Protein Accessions	# Missed Cleavages	Charge	DeltaScore	DeltaCn	Rank	Search Engine Rank	m/z [Da]	MH+ [Da]	Theo. MH+ [Da]	DeltaM [ppm]	Deltam/z [Da]
	FALSE	Sequest HT (A2)	Unambiguous	[K].ENTTIVDGAGQKSDIEGR.[V]		1	AOX55_RS02440	AOX55_RS02440	1	2	0.7783	0	1	1	945.463	1889.92	1889.92	-0.94	-0.00089
	FALSE	Sequest HT (A2)	Unambiguous	[K].ENTTIVDGAGQKSDIEGR.[V]		1	AOX55_RS02440	AOX55_RS02440	1	2	0.7459	0	1	1	945.465	1889.92	1889.92	1.57	0.00149
	FALSE	Sequest HT (A2)	Unambiguous	[K].ENTTIVDGAGQKSDIEGR.[V]		1	AOX55_RS02440	AOX55_RS02440	1	3	0.7061	0	1	1	630.645	1889.92	1889.92	0.6	0.00038
	FALSE	Sequest HT (A2)	Unambiguous	[K].ENTTIVDGAGQKSDIEGR.[V]		1	AOX55_RS02440	AOX55_RS02440	1	3	0.6706	0	1	1	630.646	1889.92	1889.92	2.44	0.00154
	FALSE	Sequest HT (A2)	Unambiguous	[K].ENTTIVDGAGQKSDIEGR.[V]		1	AOX55_RS02440	AOX55_RS02440	1	3	0.6636	0	1	1	630.645	1889.92	1889.92	0.4	0.00025
FALSE	High		6.56215e-05	5.85378e-05	1	1	5	AOX55_RS02440	AOX55_RS02440 [328-339]		0	1232.61	High	High	9.862e-05	2.209e-05	3.26	K.ENTTIVDGAGQK.S	[328-339]
	Checked	Identifying Node	PSM Ambiguity	Annotated Sequence	Modifications	# Proteins	Master Protein Accessions	Protein Accessions	# Missed Cleavages	Charge	DeltaScore	DeltaCn	Rank	Search Engine Rank	m/z [Da]	MH+ [Da]	Theo. MH+ [Da]	DeltaM [ppm]	Deltam/z [Da]
	FALSE	Sequest HT (A2)	Unambiguous	[K].ENTTIVDGAGQK.[S]		1	AOX55_RS02440	AOX55_RS02440	0	2	0.5869	0	1	1	616.81	1232.61	1232.61	0.22	0.00013
	FALSE	Sequest HT (A2)	Unambiguous	[K].ENTTIVDGAGQK.[S]		1	AOX55_RS02440	AOX55_RS02440	0	2	0.6054	0	1	1	616.81	1232.61	1232.61	0.22	0.00013
	FALSE	Sequest HT (A2)	Unambiguous	[K].ENTTIVDGAGQK.[S]		1	AOX55_RS02440	AOX55_RS02440	0	2	0.5337	0	1	1	616.811	1232.61	1232.61	1.8	0.00111
	FALSE	Sequest HT (A2)	Unambiguous	[K].ENTTIVDGAGQK.[S]		1	AOX55_RS02440	AOX55_RS02440	0	2	0.4824	0	1	1	616.808	1232.61	1232.61	-2.66	-0.00164
	FALSE	Sequest HT (A2)	Unambiguous	[K].ENTTIVDGAGQK.[S]		1	AOX55_RS02440	AOX55_RS02440	0	2	0.2902	0	1	1	616.815	1232.62	1232.61	8.83	0.00544
FALSE	High		0.000130296	5.85378e-05	1	1	6	AOX55_RS02440	AOX55_RS02440 [119-129]		0	1129.65	High	High	9.862e-05	4.944e-05	3.35	R.GIDLAVSEVVK.D	[119-129]
	Checked	Identifying Node	PSM Ambiguity	Annotated Sequence	Modifications	# Proteins	Master Protein Accessions	Protein Accessions	# Missed Cleavages	Charge	DeltaScore	DeltaCn	Rank	Search Engine Rank	m/z [Da]	MH+ [Da]	Theo. MH+ [Da]	DeltaM [ppm]	Deltam/z [Da]
	FALSE	Sequest HT (A2)	Unambiguous	[R].GIDLAVSEVVK.[D]		1	AOX55_RS02440	AOX55_RS02440	0	2	0.1675	0	1	1	565.328	1129.65	1129.65	1.27	0.00072
	FALSE	Sequest HT (A2)	Unambiguous	[R].GIDLAVSEVVK.[D]		1	AOX55_RS02440	AOX55_RS02440	0	2	0.3313	0	1	1	565.327	1129.65	1129.65	0.19	0.00011
	FALSE	Sequest HT (A2)	Unambiguous	[R].GIDLAVSEVVK.[D]		1	AOX55_RS02440	AOX55_RS02440	0	2	0.4575	0	1	1	565.327	1129.65	1129.65	0.95	0.00054
	FALSE	Sequest HT (A2)	Unambiguous	[R].GIDLAVSEVVK.[D]		1	AOX55_RS02440	AOX55_RS02440	0	2	0.4339	0	1	1	565.326	1129.64	1129.65	-2.08	-0.00117
	FALSE	Sequest HT (A2)	Unambiguous	[R].GIDLAVSEVVK.[D]		1	AOX55_RS02440	AOX55_RS02440	0	2	0.2477	0	1	1	565.328	1129.65	1129.65	2.35	0.00133
	FALSE	Sequest HT (A2)	Unambiguous	[R].GIDLAVSEVVK.[D]		1	AOX55_RS02440	AOX55_RS02440	0	2	0.3881	0	1	1	565.327	1129.65	1129.65	-0.13	-7e-05
FALSE	High		4.32386e-06	5.85378e-05	1	1	1	AOX55_RS02440	AOX55_RS02440 [119-134]		1	1684.95	High	High	9.862e-05	9.314e-07	4.06	R.GIDLAVSEVVKDLQAK.A	[119-134]
	Checked	Identifying Node	PSM Ambiguity	Annotated Sequence	Modifications	# Proteins	Master Protein Accessions	Protein Accessions	# Missed Cleavages	Charge	DeltaScore	DeltaCn	Rank	Search Engine Rank	m/z [Da]	MH+ [Da]	Theo. MH+ [Da]	DeltaM [ppm]	Deltam/z [Da]
	FALSE	Sequest HT (A2)	Unambiguous	[R].GIDLAVSEVVKDLQAK.[A]		1	AOX55_RS02440	AOX55_RS02440	1	3	0.5148	0	1	1	562.322	1684.95	1684.95	2.42	0.00136
FALSE	High		0.000118079	5.85378e-05	1	1	6	AOX55_RS02440	AOX55_RS02440 [19-28]		0	1000.57	High	High	9.862e-05	4.396e-05	2.9	R.GVDILADAVK.V	[19-28]
	Checked	Identifying Node	PSM Ambiguity	Annotated Sequence	Modifications	# Proteins	Master Protein Accessions	Protein Accessions	# Missed Cleavages	Charge	DeltaScore	DeltaCn	Rank	Search Engine Rank	m/z [Da]	MH+ [Da]	Theo. MH+ [Da]	DeltaM [ppm]	Deltam/z [Da]
	FALSE	Sequest HT (A2)	Unambiguous	[R].GVDILADAVK.[V]		1	AOX55_RS02440	AOX55_RS02440	0	2	0.5276	0	1	1	500.787	1000.57	1000.57	-0.15	-8e-05
	FALSE	Sequest HT (A2)	Unambiguous	[R].GVDILADAVK.[V]		1	AOX55_RS02440	AOX55_RS02440	0	2	0.4766	0	1	1	500.788	1000.57	1000.57	1.01	0.0005
	FALSE	Sequest HT (A2)	Unambiguous	[R].GVDILADAVK.[V]		1	AOX55_RS02440	AOX55_RS02440	0	2	0.4855	0	1	1	500.788	1000.57	1000.57	0.7	0.00035
	FALSE	Sequest HT (A2)	Unambiguous	[R].GVDILADAVK.[V]		1	AOX55_RS02440	AOX55_RS02440	0	2	0.4228	0	1	1	500.788	1000.57	1000.57	0.4	0.0002
	FALSE	Sequest HT (A2)	Unambiguous	[R].GVDILADAVK.[V]		1	AOX55_RS02440	AOX55_RS02440	0	2	0.4648	0	1	1	500.788	1000.57	1000.57	1.07	0.00054
	FALSE	Sequest HT (A2)	Unambiguous	[R].GVDILADAVK.[V]		1	AOX55_RS02440	AOX55_RS02440	0	2	0.4944	0	1	1	500.787	1000.57	1000.57	-0.09	-4e-05
FALSE	High		0.000112635	5.85378e-05	1	1	7	AOX55_RS02440	AOX55_RS02440 [198-210]		0	1514.75	High	High	9.862e-05	4.155e-05	3.96	R.GYLSPYFVTNPEK.M	[198-210]
	Checked	Identifying Node	PSM Ambiguity	Annotated Sequence	Modifications	# Proteins	Master Protein Accessions	Protein Accessions	# Missed Cleavages	Charge	DeltaScore	DeltaCn	Rank	Search Engine Rank	m/z [Da]	MH+ [Da]	Theo. MH+ [Da]	DeltaM [ppm]	Deltam/z [Da]
	FALSE	Sequest HT (A2)	Unambiguous	[R].GYLSPYFVTNPEK.[M]		1	AOX55_RS02440	AOX55_RS02440	0	2	0.2814	0	1	1	757.88	1514.75	1514.75	-0.13	-0.0001
	FALSE	Sequest HT (A2)	Unambiguous	[R].GYLSPYFVTNPEK.[M]		1	AOX55_RS02440	AOX55_RS02440	0	2	0.2525	0	1	1	757.881	1514.75	1514.75	0.91	0.00069
	FALSE	Sequest HT (A2)	Unambiguous	[R].GYLSPYFVTNPEK.[M]		1	AOX55_RS02440	AOX55_RS02440	0	2	0.2387	0	1	1	757.879	1514.75	1514.75	-1.02	-0.00077
	FALSE	Sequest HT (A2)	Unambiguous	[R].GYLSPYFVTNPEK.[M]		1	AOX55_RS02440	AOX55_RS02440	0	2	0.2896	0	1	1	757.88	1514.75	1514.75	0.11	8e-05
	FALSE	Sequest HT (A2)	Unambiguous	[R].GYLSPYFVTNPEK.[M]		1	AOX55_RS02440	AOX55_RS02440	0	2	0.2364	0	1	1	757.876	1514.74	1514.75	-5.61	-0.00425
	FALSE	Sequest HT (A2)	Unambiguous	[R].GYLSPYFVTNPEK.[M]		1	AOX55_RS02440	AOX55_RS02440	0	2	0.213	0	1	1	757.876	1514.74	1514.75	-5.29	-0.00401
	FALSE	Sequest HT (A2)	Unambiguous	[R].GYLSPYFVTNPEK.[M]		1	AOX55_RS02440	AOX55_RS02440	0	2	0.2773	0	1	1	757.881	1514.76	1514.75	1.64	0.00124
FALSE	High		3.97686e-06	5.85378e-05	1	1	7	AOX55_RS02440	AOX55_RS02440 [405-421]		0	1606.93	High	High	9.862e-05	8.473e-07	4.08	R.AAVQEGIVPGGGVALLR.S	[405-421]
	Checked	Identifying Node	PSM Ambiguity	Annotated Sequence	Modifications	# Proteins	Master Protein Accessions	Protein Accessions	# Missed Cleavages	Charge	DeltaScore	DeltaCn	Rank	Search Engine Rank	m/z [Da]	MH+ [Da]	Theo. MH+ [Da]	DeltaM [ppm]	Deltam/z [Da]
	FALSE	Sequest HT (A2)	Unambiguous	[R].AAVQEGIVPGGGVALLR.[S]		1	AOX55_RS02440	AOX55_RS02440	0	2	0.7552	0	1	1	803.967	1606.93	1606.93	-0.14	-0.00011
	FALSE	Sequest HT (A2)	Unambiguous	[R].AAVQEGIVPGGGVALLR.[S]		1	AOX55_RS02440	AOX55_RS02440	0	3	0.7961	0	1	1	536.312	1606.92	1606.93	-4.21	-0.00226
	FALSE	Sequest HT (A2)	Unambiguous	[R].AAVQEGIVPGGGVALLR.[S]		1	AOX55_RS02440	AOX55_RS02440	0	3	0.7426	0	1	1	536.313	1606.92	1606.93	-1.7	-0.00091
	FALSE	Sequest HT (A2)	Unambiguous	[R].AAVQEGIVPGGGVALLR.[S]		1	AOX55_RS02440	AOX55_RS02440	0	2	0.7007	0	1	1	803.968	1606.93	1606.93	0.7	0.00056
	FALSE	Sequest HT (A2)	Unambiguous	[R].AAVQEGIVPGGGVALLR.[S]		1	AOX55_RS02440	AOX55_RS02440	0	2	0.6692	0	1	1	803.967	1606.93	1606.93	-0.59	-0.00048
	FALSE	Sequest HT (A2)	Unambiguous	[R].AAVQEGIVPGGGVALLR.[S]		1	AOX55_RS02440	AOX55_RS02440	0	2	0.7146	0	1	1	803.967	1606.93	1606.93	0.01	1e-05
	FALSE	Sequest HT (A2)	Unambiguous	[R].AAVQEGIVPGGGVALLR.[S]		1	AOX55_RS02440	AOX55_RS02440	0	2	0.6046	0	1	1	803.968	1606.93	1606.93	1.31	0.00105
FALSE	High		7.42585e-07	5.85378e-05	1	1	2	AOX55_RS02440	AOX55_RS02440 [135-156]		2	2274.19	High	High	9.862e-05	1.205e-07	5.66	K.AKKINTSEEVAQVGTISANGEK.Q	[135-156]
	Checked	Identifying Node	PSM Ambiguity	Annotated Sequence	Modifications	# Proteins	Master Protein Accessions	Protein Accessions	# Missed Cleavages	Charge	DeltaScore	DeltaCn	Rank	Search Engine Rank	m/z [Da]	MH+ [Da]	Theo. MH+ [Da]	DeltaM [ppm]	Deltam/z [Da]
	FALSE	Sequest HT (A2)	Unambiguous	[K].AKKINTSEEVAQVGTISANGEK.[Q]		1	AOX55_RS02440	AOX55_RS02440	2	3	0.6767	0	1	1	758.736	2274.19	2274.19	-0.11	-8e-05
	FALSE	Sequest HT (A2)	Unambiguous	[K].AKKINTSEEVAQVGTISANGEK.[Q]		1	AOX55_RS02440	AOX55_RS02440	2	4	0.5675	0	1	1	569.306	2274.2	2274.19	4.15	0.00236
FALSE	High		2.2208e-07	5.85378e-05	1	1	6	AOX55_RS02440	AOX55_RS02440 [430-443]		0	1529.72	High	High	9.862e-05	2.968e-08	4.6	K.GENDDQEAGINIVR.R	[430-443]
	Checked	Identifying Node	PSM Ambiguity	Annotated Sequence	Modifications	# Proteins	Master Protein Accessions	Protein Accessions	# Missed Cleavages	Charge	DeltaScore	DeltaCn	Rank	Search Engine Rank	m/z [Da]	MH+ [Da]	Theo. MH+ [Da]	DeltaM [ppm]	Deltam/z [Da]
	FALSE	Sequest HT (A2)	Unambiguous	[K].GENDDQEAGINIVR.[R]		1	AOX55_RS02440	AOX55_RS02440	0	2	0.8256	0	1	1	765.363	1529.72	1529.72	-0.08	-6e-05
	FALSE	Sequest HT (A2)	Unambiguous	[K].GENDDQEAGINIVR.[R]		1	AOX55_RS02440	AOX55_RS02440	0	2	0.7933	0	1	1	765.36	1529.71	1529.72	-3.59	-0.00275
	FALSE	Sequest HT (A2)	Unambiguous	[K].GENDDQEAGINIVR.[R]		1	AOX55_RS02440	AOX55_RS02440	0	2	0.6769	0	1	1	765.366	1529.73	1529.72	4.15	0.00318
	FALSE	Sequest HT (A2)	Unambiguous	[K].GENDDQEAGINIVR.[R]		1	AOX55_RS02440	AOX55_RS02440	0	3	0.7275	0	1	1	510.578	1529.72	1529.72	1.23	0.00063
	FALSE	Sequest HT (A2)	Unambiguous	[K].GENDDQEAGINIVR.[R]		1	AOX55_RS02440	AOX55_RS02440	0	2	0.8065	0	1	1	765.364	1529.72	1529.72	0.48	0.00037
	FALSE	Sequest HT (A2)	Unambiguous	[K].GENDDQEAGINIVR.[R]		1	AOX55_RS02440	AOX55_RS02440	0	2	0.7919	0	1	1	765.363	1529.72	1529.72	0.32	0.00025
FALSE	High		0.000124841	5.85378e-05	1	1	1	AOX55_RS02440	AOX55_RS02440 [430-444]		1	1685.82	High	High	9.862e-05	4.682e-05	4.34	K.GENDDQEAGINIVRR.A	[430-444]
	Checked	Identifying Node	PSM Ambiguity	Annotated Sequence	Modifications	# Proteins	Master Protein Accessions	Protein Accessions	# Missed Cleavages	Charge	DeltaScore	DeltaCn	Rank	Search Engine Rank	m/z [Da]	MH+ [Da]	Theo. MH+ [Da]	DeltaM [ppm]	Deltam/z [Da]
	FALSE	Sequest HT (A2)	Unambiguous	[K].GENDDQEAGINIVRR.[A]		1	AOX55_RS02440	AOX55_RS02440	1	3	0.6037	0	1	1	562.612	1685.82	1685.82	0.12	7e-05
FALSE	High		0.000734428	0.000193393	4	4	8	AOX55_RS32945; AOX55_RS21690; AOX55_RS05185; AOX55_RS02440	AOX55_RS32945 [372-380]; AOX55_RS21690 [372-380]; AOX55_RS05185 [372-380]; AOX55_RS02440 [372-380]		0	855.541	High	High	0.000173	0.000393	1.82	K.LAGGVAVIR.V	[372-380]
	Checked	Identifying Node	PSM Ambiguity	Annotated Sequence	Modifications	# Proteins	Master Protein Accessions	Protein Accessions	# Missed Cleavages	Charge	DeltaScore	DeltaCn	Rank	Search Engine Rank	m/z [Da]	MH+ [Da]	Theo. MH+ [Da]	DeltaM [ppm]	Deltam/z [Da]
	FALSE	Sequest HT (A2)	Unambiguous	[K].LAGGVAVIR.[V]		4	AOX55_RS32945; AOX55_RS21690; AOX55_RS05185; AOX55_RS02440	AOX55_RS32945; AOX55_RS21690; AOX55_RS05185; AOX55_RS02440	0	2	0.2912	0	1	1	428.274	855.541	855.541	-0.28	-0.00012
	FALSE	Sequest HT (A2)	Unambiguous	[K].LAGGVAVIR.[V]		4	AOX55_RS32945; AOX55_RS21690; AOX55_RS05185; AOX55_RS02440	AOX55_RS32945; AOX55_RS21690; AOX55_RS05185; AOX55_RS02440	0	2	0.3089	0	1	1	428.274	855.541	855.541	-0.14	-6e-05
	FALSE	Sequest HT (A2)	Unambiguous	[K].LAGGVAVIR.[V]		4	AOX55_RS32945; AOX55_RS21690; AOX55_RS05185; AOX55_RS02440	AOX55_RS32945; AOX55_RS21690; AOX55_RS05185; AOX55_RS02440	0	2	0.2684	0	1	1	428.275	855.542	855.541	1.5	0.00064
	FALSE	Sequest HT (A2)	Unambiguous	[K].LAGGVAVIR.[V]		4	AOX55_RS32945; AOX55_RS21690; AOX55_RS05185; AOX55_RS02440	AOX55_RS32945; AOX55_RS21690; AOX55_RS05185; AOX55_RS02440	0	2	0.2368	0	1	1	428.274	855.541	855.541	-0.21	-9e-05
	FALSE	Sequest HT (A2)	Unambiguous	[K].LAGGVAVIR.[V]		4	AOX55_RS32945; AOX55_RS21690; AOX55_RS05185; AOX55_RS02440	AOX55_RS32945; AOX55_RS21690; AOX55_RS05185; AOX55_RS02440	0	2	0.2713	0	1	1	428.275	855.542	855.541	0.79	0.00034
	FALSE	Sequest HT (A2)	Unambiguous	[K].LAGGVAVIR.[V]		4	AOX55_RS32945; AOX55_RS21690; AOX55_RS05185; AOX55_RS02440	AOX55_RS32945; AOX55_RS21690; AOX55_RS05185; AOX55_RS02440	0	2	0.2549	0	1	1	428.275	855.542	855.541	1.21	0.00052
	FALSE	Sequest HT (A2)	Unambiguous	[K].LAGGVAVIR.[V]		4	AOX55_RS32945; AOX55_RS21690; AOX55_RS05185; AOX55_RS02440	AOX55_RS32945; AOX55_RS21690; AOX55_RS05185; AOX55_RS02440	0	2	0.2975	0	1	1	428.275	855.542	855.541	1.43	0.00061
	FALSE	Sequest HT (A2)	Unambiguous	[K].LAGGVAVIR.[V]		4	AOX55_RS32945; AOX55_RS21690; AOX55_RS05185; AOX55_RS02440	AOX55_RS32945; AOX55_RS21690; AOX55_RS05185; AOX55_RS02440	0	2	0.359	0	1	1	428.273	855.539	855.541	-2.71	-0.00116
FALSE	High		0.000492931	0.000193393	3	3	1	AOX55_RS32945; AOX55_RS21690; AOX55_RS02440	AOX55_RS32945 [66-75]; AOX55_RS21690 [66-75]; AOX55_RS02440 [66-75]		0	1182.54	High	High	0.000173	0.0002414	2.75	K.FENMGAQMVR.E	[66-75]
	Checked	Identifying Node	PSM Ambiguity	Annotated Sequence	Modifications	# Proteins	Master Protein Accessions	Protein Accessions	# Missed Cleavages	Charge	DeltaScore	DeltaCn	Rank	Search Engine Rank	m/z [Da]	MH+ [Da]	Theo. MH+ [Da]	DeltaM [ppm]	Deltam/z [Da]
	FALSE	Sequest HT (A2)	Unambiguous	[K].FENMGAQMVR.[E]		3	AOX55_RS32945; AOX55_RS21690; AOX55_RS02440	AOX55_RS32945; AOX55_RS21690; AOX55_RS02440	0	2	0.7055	0	1	1	591.773	1182.54	1182.54	-0.27	-0.00016
FALSE	High	2xOxidation [M4; M8]	0.000510246	0.000193393	3	3	3	AOX55_RS32945; AOX55_RS21690; AOX55_RS02440	AOX55_RS32945 [66-75]; AOX55_RS21690 [66-75]; AOX55_RS02440 [66-75]		0	1214.53	High	High	0.000173	0.0002517	2.48	K.FENMGAQMVR.E	[66-75]
	Checked	Identifying Node	PSM Ambiguity	Annotated Sequence	Modifications	# Proteins	Master Protein Accessions	Protein Accessions	# Missed Cleavages	Charge	DeltaScore	DeltaCn	Rank	Search Engine Rank	m/z [Da]	MH+ [Da]	Theo. MH+ [Da]	DeltaM [ppm]	Deltam/z [Da]
	FALSE	Sequest HT (A2)	Unambiguous	[K].FENmGAQmVR.[E]	M4(Oxidation); M8(Oxidation)	3	AOX55_RS32945; AOX55_RS21690; AOX55_RS02440	AOX55_RS32945; AOX55_RS21690; AOX55_RS02440	0	2	0.6016	0	1	1	607.769	1214.53	1214.53	0.98	0.00059
	FALSE	Sequest HT (A2)	Unambiguous	[K].FENmGAQmVR.[E]	M4(Oxidation); M8(Oxidation)	3	AOX55_RS32945; AOX55_RS21690; AOX55_RS02440	AOX55_RS32945; AOX55_RS21690; AOX55_RS02440	0	2	0.5685	0	1	1	607.768	1214.53	1214.53	-0.33	-0.0002
	FALSE	Sequest HT (A2)	Unambiguous	[K].FENmGAQmVR.[E]	M4(Oxidation); M8(Oxidation)	3	AOX55_RS32945; AOX55_RS21690; AOX55_RS02440	AOX55_RS32945; AOX55_RS21690; AOX55_RS02440	0	2	0.3992	0	1	1	607.767	1214.53	1214.53	-1.73	-0.00105
FALSE	High		0.00172202	0.00031173	1	1	1	AOX55_RS02440	AOX55_RS02440 [106-117]		0	1217.6	High	High	0.0002412	0.0011	2.24	K.AVAAGMNPMDLK.R	[106-117]
	Checked	Identifying Node	PSM Ambiguity	Annotated Sequence	Modifications	# Proteins	Master Protein Accessions	Protein Accessions	# Missed Cleavages	Charge	DeltaScore	DeltaCn	Rank	Search Engine Rank	m/z [Da]	MH+ [Da]	Theo. MH+ [Da]	DeltaM [ppm]	Deltam/z [Da]
	FALSE	Sequest HT (A2)	Unambiguous	[K].AVAAGMNPMDLK.[R]		1	AOX55_RS02440	AOX55_RS02440	0	2	0.442	0	1	1	609.302	1217.6	1217.6	-3.57	-0.00218
FALSE	High		0.00271763	0.00040048	1	1	3	AOX55_RS02440	AOX55_RS02440 [396-404]		0	988.506	High	High	0.0002917	0.001889	3.28	R.IDDALNATR.A	[396-404]
	Checked	Identifying Node	PSM Ambiguity	Annotated Sequence	Modifications	# Proteins	Master Protein Accessions	Protein Accessions	# Missed Cleavages	Charge	DeltaScore	DeltaCn	Rank	Search Engine Rank	m/z [Da]	MH+ [Da]	Theo. MH+ [Da]	DeltaM [ppm]	Deltam/z [Da]
	FALSE	Sequest HT (A2)	Unambiguous	[R].IDDALNATR.[A]		1	AOX55_RS02440	AOX55_RS02440	0	2	0.5775	0	1	1	494.757	988.506	988.506	0.42	0.00021
	FALSE	Sequest HT (A2)	Unambiguous	[R].IDDALNATR.[A]		1	AOX55_RS02440	AOX55_RS02440	0	2	0.5915	0	1	1	494.756	988.506	988.506	-0.26	-0.00013
	FALSE	Sequest HT (A2)	Unambiguous	[R].IDDALNATR.[A]		1	AOX55_RS02440	AOX55_RS02440	0	2	0.3226	0	1	1	494.758	988.508	988.506	2.64	0.00131
FALSE	High		0.00215963	0.00040048	1	1	1	AOX55_RS02440	AOX55_RS02440 [444-451]		1	882.527	High	High	0.0002917	0.001437	2.76	R.RALQAPAR.Q	[444-451]
	Checked	Identifying Node	PSM Ambiguity	Annotated Sequence	Modifications	# Proteins	Master Protein Accessions	Protein Accessions	# Missed Cleavages	Charge	DeltaScore	DeltaCn	Rank	Search Engine Rank	m/z [Da]	MH+ [Da]	Theo. MH+ [Da]	DeltaM [ppm]	Deltam/z [Da]
	FALSE	Sequest HT (A2)	Unambiguous	[R].RALQAPAR.[Q]		1	AOX55_RS02440	AOX55_RS02440	1	2	0.5254	0	1	1	441.767	882.528	882.527	0.94	0.00041
FALSE	High		0.094196	0.0041462	4	4	1	AOX55_RS32945; AOX55_RS21690; AOX55_RS05185; AOX55_RS02440	AOX55_RS32945 [59-65]; AOX55_RS21690 [59-65]; AOX55_RS05185 [59-65]; AOX55_RS02440 [59-65]		0	875.436	High	High	0.003232	0.06184	2.17	K.EIELEDK.F	[59-65]
	Checked	Identifying Node	PSM Ambiguity	Annotated Sequence	Modifications	# Proteins	Master Protein Accessions	Protein Accessions	# Missed Cleavages	Charge	DeltaScore	DeltaCn	Rank	Search Engine Rank	m/z [Da]	MH+ [Da]	Theo. MH+ [Da]	DeltaM [ppm]	Deltam/z [Da]
	FALSE	Sequest HT (A2)	Unambiguous	[K].EIELEDK.[F]		4	AOX55_RS32945; AOX55_RS21690; AOX55_RS05185; AOX55_RS02440	AOX55_RS32945; AOX55_RS21690; AOX55_RS05185; AOX55_RS02440	0	2	0.0323	0	1	1	438.222	875.436	875.436	0.21	9e-05
High	Master Protein	AOX55_RS06205	[DNA-directed RNA polymerase subunit beta]	0	610.983	54	68	127	68	1380	153.3	5.14	370.89	68
Checked	Confidence	Modifications	Qvality PEP	Qvality q-value	# Protein Groups	# Proteins	# PSMs	Master Protein Accessions	Positions in Master Proteins	Modifications in Master Proteins	# Missed Cleavages	Theo. MH+ [Da]	Found in Sample: [S1] F1: Sample, n/a	Confidence (by Search Engine): Sequest HT	Percolator q-Value (by Search Engine): Sequest HT	Percolator PEP (by Search Engine): Sequest HT	XCorr (by Search Engine): Sequest HT	Sequence in Protein	Positions in Proteins
FALSE	High	1xOxidation [M7]	1.58415e-06	5.85378e-05	1	1	2	AOX55_RS06205	AOX55_RS06205 [1101-1128]		0	3074.59	High	High	9.862e-05	2.903e-07	4.75	R.IVPIEDMPFLEDGTHVDVVLNPLGVPSR.M	[1101-1128]
	Checked	Identifying Node	PSM Ambiguity	Annotated Sequence	Modifications	# Proteins	Master Protein Accessions	Protein Accessions	# Missed Cleavages	Charge	DeltaScore	DeltaCn	Rank	Search Engine Rank	m/z [Da]	MH+ [Da]	Theo. MH+ [Da]	DeltaM [ppm]	Deltam/z [Da]
	FALSE	Sequest HT (A2)	Unambiguous	[R].IVPIEDmPFLEDGTHVDVVLNPLGVPSR.[M]	M7(Oxidation)	1	AOX55_RS06205	AOX55_RS06205	0	3	0.7432	0	1	1	1025.53	3074.58	3074.59	-2.56	-0.00262
	FALSE	Sequest HT (A2)	Unambiguous	[R].IVPIEDmPFLEDGTHVDVVLNPLGVPSR.[M]	M7(Oxidation)	1	AOX55_RS06205	AOX55_RS06205	0	4	0.254	0	1	1	769.403	3074.59	3074.59	0.75	0.00058
FALSE	High		1.41247e-09	5.85378e-05	1	1	2	AOX55_RS06205	AOX55_RS06205 [1101-1128]		0	3058.59	High	High	9.862e-05	8.419e-11	6.16	R.IVPIEDMPFLEDGTHVDVVLNPLGVPSR.M	[1101-1128]
	Checked	Identifying Node	PSM Ambiguity	Annotated Sequence	Modifications	# Proteins	Master Protein Accessions	Protein Accessions	# Missed Cleavages	Charge	DeltaScore	DeltaCn	Rank	Search Engine Rank	m/z [Da]	MH+ [Da]	Theo. MH+ [Da]	DeltaM [ppm]	Deltam/z [Da]
	FALSE	Sequest HT (A2)	Unambiguous	[R].IVPIEDMPFLEDGTHVDVVLNPLGVPSR.[M]		1	AOX55_RS06205	AOX55_RS06205	0	3	0.7922	0	1	1	1020.2	3058.59	3058.59	1.05	0.00107
	FALSE	Sequest HT (A2)	Unambiguous	[R].IVPIEDMPFLEDGTHVDVVLNPLGVPSR.[M]		1	AOX55_RS06205	AOX55_RS06205	0	4	0.419	0	1	1	765.398	3058.57	3058.59	-7.61	-0.00582
FALSE	High	1xOxidation [M16]	4.4212e-09	5.85378e-05	1	1	1	AOX55_RS06205	AOX55_RS06205 [604-623]		0	2156.04	High	High	9.862e-05	3.15e-10	4.87	K.IVDGNVTSDVVYLSAMEEAK.Y	[604-623]
	Checked	Identifying Node	PSM Ambiguity	Annotated Sequence	Modifications	# Proteins	Master Protein Accessions	Protein Accessions	# Missed Cleavages	Charge	DeltaScore	DeltaCn	Rank	Search Engine Rank	m/z [Da]	MH+ [Da]	Theo. MH+ [Da]	DeltaM [ppm]	Deltam/z [Da]
	FALSE	Sequest HT (A2)	Unambiguous	[K].IVDGNVTSDVVYLSAmEEAK.[Y]	M16(Oxidation)	1	AOX55_RS06205	AOX55_RS06205	0	2	0.8296	0	1	1	1078.53	2156.05	2156.04	2.51	0.0027
FALSE	High		0.000142511	5.85378e-05	1	1	1	AOX55_RS06205	AOX55_RS06205 [604-623]		0	2140.05	High	High	9.862e-05	5.484e-05	2.53	K.IVDGNVTSDVVYLSAMEEAK.Y	[604-623]
	Checked	Identifying Node	PSM Ambiguity	Annotated Sequence	Modifications	# Proteins	Master Protein Accessions	Protein Accessions	# Missed Cleavages	Charge	DeltaScore	DeltaCn	Rank	Search Engine Rank	m/z [Da]	MH+ [Da]	Theo. MH+ [Da]	DeltaM [ppm]	Deltam/z [Da]
	FALSE	Sequest HT (A2)	Unambiguous	[K].IVDGNVTSDVVYLSAMEEAK.[Y]		1	AOX55_RS06205	AOX55_RS06205	0	2	0.502	0	1	1	1070.53	2140.05	2140.05	0.15	0.00016
FALSE	High		4.55131e-05	5.85378e-05	1	1	3	AOX55_RS06205	AOX55_RS06205 [108-120]		0	1435.73	High	High	9.862e-05	1.442e-05	3.51	R.LIVFDIDEDTGAK.S	[108-120]
	Checked	Identifying Node	PSM Ambiguity	Annotated Sequence	Modifications	# Proteins	Master Protein Accessions	Protein Accessions	# Missed Cleavages	Charge	DeltaScore	DeltaCn	Rank	Search Engine Rank	m/z [Da]	MH+ [Da]	Theo. MH+ [Da]	DeltaM [ppm]	Deltam/z [Da]
	FALSE	Sequest HT (A2)	Unambiguous	[R].LIVFDIDEDTGAK.[S]		1	AOX55_RS06205	AOX55_RS06205	0	2	0.6303	0	1	1	718.372	1435.74	1435.73	3.22	0.00232
	FALSE	Sequest HT (A2)	Unambiguous	[R].LIVFDIDEDTGAK.[S]		1	AOX55_RS06205	AOX55_RS06205	0	2	0.7009	0	1	1	718.371	1435.73	1435.73	1.61	0.00116
	FALSE	Sequest HT (A2)	Unambiguous	[R].LIVFDIDEDTGAK.[S]		1	AOX55_RS06205	AOX55_RS06205	0	2	0.5371	0	1	1	718.369	1435.73	1435.73	-0.94	-0.00068
FALSE	High		2.50844e-08	5.85378e-05	1	1	1	AOX55_RS06205	AOX55_RS06205 [20-34]		0	1709.91	High	High	9.862e-05	2.367e-09	4.96	K.IPEVAEMPNLIEVQK.A	[20-34]
	Checked	Identifying Node	PSM Ambiguity	Annotated Sequence	Modifications	# Proteins	Master Protein Accessions	Protein Accessions	# Missed Cleavages	Charge	DeltaScore	DeltaCn	Rank	Search Engine Rank	m/z [Da]	MH+ [Da]	Theo. MH+ [Da]	DeltaM [ppm]	Deltam/z [Da]
	FALSE	Sequest HT (A2)	Unambiguous	[K].IPEVAEMPNLIEVQK.[A]		1	AOX55_RS06205	AOX55_RS06205	0	2	0.6794	0	1	1	855.464	1709.92	1709.91	4.35	0.00372
FALSE	High	1xOxidation [M7]	5.74269e-08	5.85378e-05	1	1	3	AOX55_RS06205	AOX55_RS06205 [20-34]		0	1725.91	High	High	9.862e-05	6.186e-09	5.25	K.IPEVAEMPNLIEVQK.A	[20-34]
	Checked	Identifying Node	PSM Ambiguity	Annotated Sequence	Modifications	# Proteins	Master Protein Accessions	Protein Accessions	# Missed Cleavages	Charge	DeltaScore	DeltaCn	Rank	Search Engine Rank	m/z [Da]	MH+ [Da]	Theo. MH+ [Da]	DeltaM [ppm]	Deltam/z [Da]
	FALSE	Sequest HT (A2)	Unambiguous	[K].IPEVAEmPNLIEVQK.[A]	M7(Oxidation)	1	AOX55_RS06205	AOX55_RS06205	0	2	0.6949	0	1	1	863.459	1725.91	1725.91	1.32	0.00114
	FALSE	Sequest HT (A2)	Unambiguous	[K].IPEVAEmPNLIEVQK.[A]	M7(Oxidation)	1	AOX55_RS06205	AOX55_RS06205	0	2	0.6919	0	1	1	863.466	1725.92	1725.91	8.53	0.00736
	FALSE	Sequest HT (A2)	Unambiguous	[K].IPEVAEmPNLIEVQK.[A]	M7(Oxidation)	1	AOX55_RS06205	AOX55_RS06205	0	2	0.7371	0	1	1	863.462	1725.92	1725.91	4.71	0.00407
FALSE	High		2.35006e-05	5.85378e-05	1	1	1	AOX55_RS06205	AOX55_RS06205 [366-378]		1	1653.8	High	High	9.862e-05	6.67e-06	3.05	K.NENRQDALFDIYR.V	[366-378]
	Checked	Identifying Node	PSM Ambiguity	Annotated Sequence	Modifications	# Proteins	Master Protein Accessions	Protein Accessions	# Missed Cleavages	Charge	DeltaScore	DeltaCn	Rank	Search Engine Rank	m/z [Da]	MH+ [Da]	Theo. MH+ [Da]	DeltaM [ppm]	Deltam/z [Da]
	FALSE	Sequest HT (A2)	Unambiguous	[K].NENRQDALFDIYR.[V]		1	AOX55_RS06205	AOX55_RS06205	1	3	0.6754	0	1	1	551.938	1653.8	1653.8	1.1	0.00061
FALSE	High		1.02401e-09	5.85378e-05	1	1	2	AOX55_RS06205	AOX55_RS06205 [873-895]		0	2370.26	High	High	9.862e-05	5.795e-11	6.47	K.NLDEAGIVYIGAEVQPGDILVGK.I	[873-895]
	Checked	Identifying Node	PSM Ambiguity	Annotated Sequence	Modifications	# Proteins	Master Protein Accessions	Protein Accessions	# Missed Cleavages	Charge	DeltaScore	DeltaCn	Rank	Search Engine Rank	m/z [Da]	MH+ [Da]	Theo. MH+ [Da]	DeltaM [ppm]	Deltam/z [Da]
	FALSE	Sequest HT (A2)	Unambiguous	[K].NLDEAGIVYIGAEVQPGDILVGK.[I]		1	AOX55_RS06205	AOX55_RS06205	0	3	0.7521	0	1	1	790.757	2370.26	2370.26	1.05	0.00083
	FALSE	Sequest HT (A2)	Unambiguous	[K].NLDEAGIVYIGAEVQPGDILVGK.[I]		1	AOX55_RS06205	AOX55_RS06205	0	2	0.8099	0	1	1	1185.64	2370.26	2370.26	3.22	0.00381
FALSE	High		3.88597e-07	5.85378e-05	1	1	1	AOX55_RS06205	AOX55_RS06205 [808-830]		0	2702.29	High	High	9.862e-05	5.688e-08	4.43	R.NALVAFMPWNGYNYEDSILLSER.I	[808-830]
	Checked	Identifying Node	PSM Ambiguity	Annotated Sequence	Modifications	# Proteins	Master Protein Accessions	Protein Accessions	# Missed Cleavages	Charge	DeltaScore	DeltaCn	Rank	Search Engine Rank	m/z [Da]	MH+ [Da]	Theo. MH+ [Da]	DeltaM [ppm]	Deltam/z [Da]
	FALSE	Sequest HT (A2)	Unambiguous	[R].NALVAFMPWNGYNYEDSILLSER.[I]		1	AOX55_RS06205	AOX55_RS06205	0	2	0.702	0	1	1	1351.65	2702.29	2702.29	1.04	0.00141
FALSE	High		5.28966e-07	5.85378e-05	1	1	3	AOX55_RS06205	AOX55_RS06205 [359-378]		2	2367.17	High	High	9.862e-05	8.154e-08	4.25	R.NTLAADKNENRQDALFDIYR.V	[359-378]
[truncated: 57,893 more rows]

## Sheet: CCBAU25509 Mid-log Phase Rep 3
Protein FDR Confidence: Combined	Master	Accession	Description	Exp. q-value: Combined	Sum PEP Score	Coverage [%]	# Peptides	# PSMs	# Unique Peptides	# AAs	MW [kDa]	calc. pI	Score Sequest HT: Sequest HT	# Peptides (by Search Engine): Sequest HT
[truncated: 38,786 more rows]

[truncated: 6 more sheets: CCBAU25509 Stat Phase Rep 1, CCBAU25509 Stat Phase Rep2, CCBAU25509 Stat Phase Rep3, CCBAU25509-W05 bacteroids Rep 1, CCBAU25509-W05 bacteroids Rep2, CCBAU25509-W05 bacteroids Rep3]
