# Supplementary material for: High-Throughput Mass Spectrometric Analysis of the Whole Proteome and Secretome From Sinorhizobium fredii Strains CCBAU25509 and CCBAU45436
Source: Front Microbiol. 2019 Nov 12;10:2569. doi: 10.3389/fmicb.2019.02569 (PMC6865838; doi:10.3389/fmicb.2019.02569)
Supplement: Supplementary file 4 [file Table_4.XLSX]

## Sheet: CCBAU45436 Midlog Phase Rep1
Supplementary Table S4. Whole proteome data of CCBAU45436 during mid-log phase, stationary phase and bacteroids form.
Protein FDR Confidence: Combined	Master	Accession	Description	Exp. q-value: Combined	Sum PEP Score	Coverage [%]	# Peptides	# PSMs	# Unique Peptides	# AAs	MW [kDa]	calc. pI	Score Sequest HT: Sequest HT	# Peptides (by Search Engine): Sequest HT
High	Master Protein	AB395_RS00010	[YciI family protein]	0	34.911	50	4	5	4	124	13.6	4.74	15.78	4
High	Master Protein	AB395_RS00040	[non-canonical purine NTP pyrophosphatase, RdgB/HAM1 family]	0	10.784	12	2	2	2	214	23	5.35	5.3	2
Checked	Confidence	Modifications	Qvality PEP	Qvality q-value	# Protein Groups	# Proteins	# PSMs	Master Protein Accessions	Positions in Master Proteins	Modifications in Master Proteins	# Missed Cleavages	Theo. MH+ [Da]	Found in Sample: [S1] F1: Sample	Confidence (by Search Engine): Sequest HT
FALSE	High		1.59169e-10	3.95466e-05	1	1	16	AB395_RS02145	AB395_RS02145 [405-421]		0	1606.93	High	High
	Checked	Identifying Node	PSM Ambiguity	Annotated Sequence	Modifications	# Proteins	Master Protein Accessions	Protein Accessions	# Missed Cleavages	Charge	DeltaScore	DeltaCn	Rank	Search Engine Rank
	FALSE	Sequest HT (A2)	Unambiguous	[R].AAVQEGIVPGGGVALLR.[S]		1	AB395_RS02145	AB395_RS02145	0	2	0.7458	0	1	1
	FALSE	Sequest HT (A2)	Unambiguous	[R].AAVQEGIVPGGGVALLR.[S]		1	AB395_RS02145	AB395_RS02145	0	2	0.7746	0	1	1
	FALSE	Sequest HT (A2)	Unambiguous	[R].AAVQEGIVPGGGVALLR.[S]		1	AB395_RS02145	AB395_RS02145	0	2	0.722	0	1	1
	FALSE	Sequest HT (A2)	Unambiguous	[R].AAVQEGIVPGGGVALLR.[S]		1	AB395_RS02145	AB395_RS02145	0	2	0.78	0	1	1
	FALSE	Sequest HT (A2)	Unambiguous	[R].AAVQEGIVPGGGVALLR.[S]		1	AB395_RS02145	AB395_RS02145	0	2	0.8153	0	1	1
	FALSE	Sequest HT (A2)	Unambiguous	[R].AAVQEGIVPGGGVALLR.[S]		1	AB395_RS02145	AB395_RS02145	0	2	0.625	0	1	1
	FALSE	Sequest HT (A2)	Unambiguous	[R].AAVQEGIVPGGGVALLR.[S]		1	AB395_RS02145	AB395_RS02145	0	3	0.7606	0	1	1
	FALSE	Sequest HT (A2)	Unambiguous	[R].AAVQEGIVPGGGVALLR.[S]		1	AB395_RS02145	AB395_RS02145	0	2	0.8441	0	1	1
	FALSE	Sequest HT (A2)	Unambiguous	[R].AAVQEGIVPGGGVALLR.[S]		1	AB395_RS02145	AB395_RS02145	0	2	0.8491	0	1	1
	FALSE	Sequest HT (A2)	Unambiguous	[R].AAVQEGIVPGGGVALLR.[S]		1	AB395_RS02145	AB395_RS02145	0	2	0.85	0	1	1
	FALSE	Sequest HT (A2)	Unambiguous	[R].AAVQEGIVPGGGVALLR.[S]		1	AB395_RS02145	AB395_RS02145	0	2	0.8178	0	1	1
	FALSE	Sequest HT (A2)	Unambiguous	[R].AAVQEGIVPGGGVALLR.[S]		1	AB395_RS02145	AB395_RS02145	0	2	0.8784	0	1	1
	FALSE	Sequest HT (A2)	Unambiguous	[R].AAVQEGIVPGGGVALLR.[S]		1	AB395_RS02145	AB395_RS02145	0	2	0.6838	0	1	1
	FALSE	Sequest HT (A2)	Unambiguous	[R].AAVQEGIVPGGGVALLR.[S]		1	AB395_RS02145	AB395_RS02145	0	3	0.7774	0	1	1
	FALSE	Sequest HT (A2)	Unambiguous	[R].AAVQEGIVPGGGVALLR.[S]		1	AB395_RS02145	AB395_RS02145	0	2	0.8603	0	1	1
	FALSE	Sequest HT (A2)	Unambiguous	[R].AAVQEGIVPGGGVALLR.[S]		1	AB395_RS02145	AB395_RS02145	0	2	0.7422	0	1	1
FALSE	High	1xOxidation [M2]	2.78061e-10	3.95466e-05	1	1	1	AB395_RS02145	AB395_RS02145 [287-308]		0	2275.21	High	High
	Checked	Identifying Node	PSM Ambiguity	Annotated Sequence	Modifications	# Proteins	Master Protein Accessions	Protein Accessions	# Missed Cleavages	Charge	DeltaScore	DeltaCn	Rank	Search Engine Rank
	FALSE	Sequest HT (A2)	Unambiguous	[K].AmLEDIAILTGGTVISEDLGIK.[L]	M2(Oxidation)	1	AB395_RS02145	AB395_RS02145	0	3	0.6415	0	1	1
FALSE	High		2.12579e-07	3.95466e-05	2	2	5	AB395_RS32075; AB395_RS02145	AB395_RS32075 [351-362]; AB395_RS02145 [351-362]		0	1427.63	High	High
	Checked	Identifying Node	PSM Ambiguity	Annotated Sequence	Modifications	# Proteins	Master Protein Accessions	Protein Accessions	# Missed Cleavages	Charge	DeltaScore	DeltaCn	Rank	Search Engine Rank
	FALSE	Sequest HT (A2)	Unambiguous	[K].AQIEETTSDYDR.[E]		2	AB395_RS32075; AB395_RS02145	AB395_RS32075; AB395_RS02145	0	2	0.7955	0	1	1
	FALSE	Sequest HT (A2)	Unambiguous	[K].AQIEETTSDYDR.[E]		2	AB395_RS32075; AB395_RS02145	AB395_RS32075; AB395_RS02145	0	2	0.9253	0	1	1
	FALSE	Sequest HT (A2)	Unambiguous	[K].AQIEETTSDYDR.[E]		2	AB395_RS32075; AB395_RS02145	AB395_RS32075; AB395_RS02145	0	2	0.723	0	1	1
	FALSE	Sequest HT (A2)	Unambiguous	[K].AQIEETTSDYDR.[E]		2	AB395_RS32075; AB395_RS02145	AB395_RS32075; AB395_RS02145	0	2	0.8006	0	1	1
	FALSE	Sequest HT (A2)	Unambiguous	[K].AQIEETTSDYDR.[E]		2	AB395_RS32075; AB395_RS02145	AB395_RS32075; AB395_RS02145	0	2	0.8125	0	1	1
FALSE	High		9.68887e-10	3.95466e-05	2	2	2	AB395_RS32075; AB395_RS02145	AB395_RS32075 [351-364]; AB395_RS02145 [351-364]		1	1684.77	High	High
	Checked	Identifying Node	PSM Ambiguity	Annotated Sequence	Modifications	# Proteins	Master Protein Accessions	Protein Accessions	# Missed Cleavages	Charge	DeltaScore	DeltaCn	Rank	Search Engine Rank
	FALSE	Sequest HT (A2)	Unambiguous	[K].AQIEETTSDYDREK.[L]		2	AB395_RS32075; AB395_RS02145	AB395_RS32075; AB395_RS02145	1	3	0.815	0	1	1
	FALSE	Sequest HT (A2)	Unambiguous	[K].AQIEETTSDYDREK.[L]		2	AB395_RS32075; AB395_RS02145	AB395_RS32075; AB395_RS02145	1	3	0.825	0	1	1
FALSE	High		8.09531e-06	3.95466e-05	1	1	6	AB395_RS02145	AB395_RS02145 [106-117]		0	1217.6	High	High
	Checked	Identifying Node	PSM Ambiguity	Annotated Sequence	Modifications	# Proteins	Master Protein Accessions	Protein Accessions	# Missed Cleavages	Charge	DeltaScore	DeltaCn	Rank	Search Engine Rank
	FALSE	Sequest HT (A2)	Unambiguous	[K].AVAAGMNPMDLK.[R]		1	AB395_RS02145	AB395_RS02145	0	2	0.3172	0	1	1
	FALSE	Sequest HT (A2)	Unambiguous	[K].AVAAGMNPMDLK.[R]		1	AB395_RS02145	AB395_RS02145	0	2	0.4951	0	1	1
	FALSE	Sequest HT (A2)	Unambiguous	[K].AVAAGMNPMDLK.[R]		1	AB395_RS02145	AB395_RS02145	0	2	0.3182	0	1	1
	FALSE	Sequest HT (A2)	Unambiguous	[K].AVAAGMNPMDLK.[R]		1	AB395_RS02145	AB395_RS02145	0	2	0.7138	0	1	1
	FALSE	Sequest HT (A2)	Unambiguous	[K].AVAAGMNPMDLK.[R]		1	AB395_RS02145	AB395_RS02145	0	2	0.3694	0	1	1
	FALSE	Sequest HT (A2)	Unambiguous	[K].AVAAGMNPMDLK.[R]		1	AB395_RS02145	AB395_RS02145	0	2	0.791	0	1	1
FALSE	High	1xOxidation [M]	1.20349e-07	3.95466e-05	1	1	8	AB395_RS02145	AB395_RS02145 [106-117]		0	1233.6	High	High
	Checked	Identifying Node	PSM Ambiguity	Annotated Sequence	Modifications	# Proteins	Master Protein Accessions	Protein Accessions	# Missed Cleavages	Charge	DeltaScore	DeltaCn	Rank	Search Engine Rank
	FALSE	Sequest HT (A2)	Unambiguous	[K].AVAAGMNPmDLK.[R]	M9(Oxidation)	1	AB395_RS02145	AB395_RS02145	0	2	0.2806	0	1	1
	FALSE	Sequest HT (A2)	Unambiguous	[K].AVAAGMNPmDLK.[R]	M9(Oxidation)	1	AB395_RS02145	AB395_RS02145	0	2	0.0584	0	1	1
	FALSE	Sequest HT (A2)	Unambiguous	[K].AVAAGmNPMDLK.[R]	M6(Oxidation)	1	AB395_RS02145	AB395_RS02145	0	2	0.0233	0	1	1
	FALSE	Sequest HT (A2)	Unambiguous	[K].AVAAGmNPMDLK.[R]	M6(Oxidation)	1	AB395_RS02145	AB395_RS02145	0	2	0.0707	0	1	1
	FALSE	Sequest HT (A2)	Unambiguous	[K].AVAAGmNPMDLK.[R]	M6(Oxidation)	1	AB395_RS02145	AB395_RS02145	0	2	0.0328	0	1	1
	FALSE	Sequest HT (A2)	Unambiguous	[K].AVAAGMNPmDLK.[R]	M9(Oxidation)	1	AB395_RS02145	AB395_RS02145	0	2	0.0528	0	1	1
	FALSE	Sequest HT (A2)	Unambiguous	[K].AVAAGmNPMDLK.[R]	M6(Oxidation)	1	AB395_RS02145	AB395_RS02145	0	2	0.0902	0	1	1
	FALSE	Sequest HT (A2)	Unambiguous	[K].AVAAGMNPmDLK.[R]	M9(Oxidation)	1	AB395_RS02145	AB395_RS02145	0	2	0.0659	0	1	1
FALSE	High	2xOxidation [M6; M9]	3.94864e-06	3.95466e-05	1	1	4	AB395_RS02145	AB395_RS02145 [106-117]		0	1249.59	High	High
	Checked	Identifying Node	PSM Ambiguity	Annotated Sequence	Modifications	# Proteins	Master Protein Accessions	Protein Accessions	# Missed Cleavages	Charge	DeltaScore	DeltaCn	Rank	Search Engine Rank
	FALSE	Sequest HT (A2)	Unambiguous	[K].AVAAGmNPmDLK.[R]	M6(Oxidation); M9(Oxidation)	1	AB395_RS02145	AB395_RS02145	0	2	0.1257	0	1	1
	FALSE	Sequest HT (A2)	Unambiguous	[K].AVAAGmNPmDLK.[R]	M6(Oxidation); M9(Oxidation)	1	AB395_RS02145	AB395_RS02145	0	2	0.2811	0	1	1
	FALSE	Sequest HT (A2)	Unambiguous	[K].AVAAGmNPmDLK.[R]	M6(Oxidation); M9(Oxidation)	1	AB395_RS02145	AB395_RS02145	0	2	0.2124	0	1	1
	FALSE	Sequest HT (A2)	Unambiguous	[K].AVAAGmNPmDLK.[R]	M6(Oxidation); M9(Oxidation)	1	AB395_RS02145	AB395_RS02145	0	2	0.0245	0	1	1
FALSE	High		5.49303e-08	3.95466e-05	1	1	6	AB395_RS02145	AB395_RS02145 [106-118]		1	1373.7	High	High
	Checked	Identifying Node	PSM Ambiguity	Annotated Sequence	Modifications	# Proteins	Master Protein Accessions	Protein Accessions	# Missed Cleavages	Charge	DeltaScore	DeltaCn	Rank	Search Engine Rank
	FALSE	Sequest HT (A2)	Unambiguous	[K].AVAAGMNPMDLKR.[G]		1	AB395_RS02145	AB395_RS02145	1	3	0.7767	0	1	1
	FALSE	Sequest HT (A2)	Unambiguous	[K].AVAAGMNPMDLKR.[G]		1	AB395_RS02145	AB395_RS02145	1	3	0.0432	0	1	1
	FALSE	Sequest HT (A2)	Unambiguous	[K].AVAAGMNPMDLKR.[G]		1	AB395_RS02145	AB395_RS02145	1	2	0.5516	0	1	1
	FALSE	Sequest HT (A2)	Unambiguous	[K].AVAAGMNPMDLKR.[G]		1	AB395_RS02145	AB395_RS02145	1	3	0.4837	0	1	1
	FALSE	Sequest HT (A2)	Unambiguous	[K].AVAAGMNPMDLKR.[G]		1	AB395_RS02145	AB395_RS02145	1	2	0.3093	0	1	1
	FALSE	Sequest HT (A2)	Unambiguous	[K].AVAAGMNPMDLKR.[G]		1	AB395_RS02145	AB395_RS02145	1	3	0.6278	0	1	1
FALSE	High	1xOxidation [M]	0.00020119	3.95466e-05	1	1	6	AB395_RS02145	AB395_RS02145 [106-118]		1	1389.7	High	High
	Checked	Identifying Node	PSM Ambiguity	Annotated Sequence	Modifications	# Proteins	Master Protein Accessions	Protein Accessions	# Missed Cleavages	Charge	DeltaScore	DeltaCn	Rank	Search Engine Rank
	FALSE	Sequest HT (A2)	Unambiguous	[K].AVAAGmNPMDLKR.[G]	M6(Oxidation)	1	AB395_RS02145	AB395_RS02145	1	3	0.1	0	1	1
	FALSE	Sequest HT (A2)	Unambiguous	[K].AVAAGmNPMDLKR.[G]	M6(Oxidation)	1	AB395_RS02145	AB395_RS02145	1	3	0.102	0	1	1
	FALSE	Sequest HT (A2)	Unambiguous	[K].AVAAGMNPmDLKR.[G]	M9(Oxidation)	1	AB395_RS02145	AB395_RS02145	1	3	0.0295	0	1	1
	FALSE	Sequest HT (A2)	Unambiguous	[K].AVAAGMNPmDLKR.[G]	M9(Oxidation)	1	AB395_RS02145	AB395_RS02145	1	2	0.0324	0	1	1
	FALSE	Sequest HT (A2)	Unambiguous	[K].AVAAGmNPMDLKR.[G]	M6(Oxidation)	1	AB395_RS02145	AB395_RS02145	1	3	0.0037	0	1	1
	FALSE	Sequest HT (A2)	Unambiguous	[K].AVAAGmNPMDLKR.[G]	M6(Oxidation)	1	AB395_RS02145	AB395_RS02145	1	3	0.131	0	1	1
FALSE	High	2xOxidation [M6; M9]	2.66777e-06	3.95466e-05	1	1	2	AB395_RS02145	AB395_RS02145 [106-118]		1	1405.69	High	High
	Checked	Identifying Node	PSM Ambiguity	Annotated Sequence	Modifications	# Proteins	Master Protein Accessions	Protein Accessions	# Missed Cleavages	Charge	DeltaScore	DeltaCn	Rank	Search Engine Rank
	FALSE	Sequest HT (A2)	Unambiguous	[K].AVAAGmNPmDLKR.[G]	M6(Oxidation); M9(Oxidation)	1	AB395_RS02145	AB395_RS02145	1	3	0.1519	0	1	1
	FALSE	Sequest HT (A2)	Unambiguous	[K].AVAAGmNPmDLKR.[G]	M6(Oxidation); M9(Oxidation)	1	AB395_RS02145	AB395_RS02145	1	3	0.1333	0	1	1
FALSE	High		9.74278e-05	3.95466e-05	1	1	1	AB395_RS02145	AB395_RS02145 [528-545]		0	1713.62	High	High
	Checked	Identifying Node	PSM Ambiguity	Annotated Sequence	Modifications	# Proteins	Master Protein Accessions	Protein Accessions	# Missed Cleavages	Charge	DeltaScore	DeltaCn	Rank	Search Engine Rank
	FALSE	Sequest HT (A2)	Unambiguous	[K].DAPAMPGGMGGMGGMDMM.[-]		1	AB395_RS02145	AB395_RS02145	0	2	1	0	1	1
FALSE	High	1xOxidation [M17]	0.0113061	0.000928949	1	1	1	AB395_RS02145	AB395_RS02145 [528-545]		0	1729.62	High	High
	Checked	Identifying Node	PSM Ambiguity	Annotated Sequence	Modifications	# Proteins	Master Protein Accessions	Protein Accessions	# Missed Cleavages	Charge	DeltaScore	DeltaCn	Rank	Search Engine Rank
	FALSE	Sequest HT (A2)	Unambiguous	[K].DAPAMPGGMGGMGGMDmM.[-]	M17(Oxidation)	1	AB395_RS02145	AB395_RS02145	0	2	0.0065	0	1	1
FALSE	High		5.02484e-09	3.95466e-05	1	1	7	AB395_RS02145	AB395_RS02145 [394-404]		1	1259.63	High	High
	Checked	Identifying Node	PSM Ambiguity	Annotated Sequence	Modifications	# Proteins	Master Protein Accessions	Protein Accessions	# Missed Cleavages	Charge	DeltaScore	DeltaCn	Rank	Search Engine Rank
	FALSE	Sequest HT (A2)	Unambiguous	[K].DRIDDALNATR.[A]		1	AB395_RS02145	AB395_RS02145	1	3	0.2824	0	1	1
	FALSE	Sequest HT (A2)	Unambiguous	[K].DRIDDALNATR.[A]		1	AB395_RS02145	AB395_RS02145	1	3	0.4913	0	1	1
	FALSE	Sequest HT (A2)	Unambiguous	[K].DRIDDALNATR.[A]		1	AB395_RS02145	AB395_RS02145	1	2	0.7207	0	1	1
	FALSE	Sequest HT (A2)	Unambiguous	[K].DRIDDALNATR.[A]		1	AB395_RS02145	AB395_RS02145	1	3	0.6024	0	1	1
	FALSE	Sequest HT (A2)	Unambiguous	[K].DRIDDALNATR.[A]		1	AB395_RS02145	AB395_RS02145	1	2	0.6647	0	1	1
	FALSE	Sequest HT (A2)	Unambiguous	[K].DRIDDALNATR.[A]		1	AB395_RS02145	AB395_RS02145	1	2	0.6501	0	1	1
	FALSE	Sequest HT (A2)	Unambiguous	[K].DRIDDALNATR.[A]		1	AB395_RS02145	AB395_RS02145	1	3	0.3963	0	1	1
FALSE	High		0.00943779	0.000848925	3	3	1	AB395_RS04275; AB395_RS32075; AB395_RS02145	AB395_RS04275 [59-65]; AB395_RS32075 [59-65]; AB395_RS02145 [59-65]		0	875.436	High	High
	Checked	Identifying Node	PSM Ambiguity	Annotated Sequence	Modifications	# Proteins	Master Protein Accessions	Protein Accessions	# Missed Cleavages	Charge	DeltaScore	DeltaCn	Rank	Search Engine Rank
	FALSE	Sequest HT (A2)	Unambiguous	[K].EIELEDK.[F]		3	AB395_RS04275; AB395_RS32075; AB395_RS02145	AB395_RS04275; AB395_RS32075; AB395_RS02145	0	2	0.5202	0	1	1
FALSE	High		6.30512e-16	3.95466e-05	2	2	8	AB395_RS32075; AB395_RS02145	AB395_RS32075 [59-75]; AB395_RS02145 [59-75]		1	2038.96	High	High
	Checked	Identifying Node	PSM Ambiguity	Annotated Sequence	Modifications	# Proteins	Master Protein Accessions	Protein Accessions	# Missed Cleavages	Charge	DeltaScore	DeltaCn	Rank	Search Engine Rank
	FALSE	Sequest HT (A2)	Unambiguous	[K].EIELEDKFENMGAQMVR.[E]		2	AB395_RS32075; AB395_RS02145	AB395_RS32075; AB395_RS02145	1	3	0.7928	0	1	1
	FALSE	Sequest HT (A2)	Unambiguous	[K].EIELEDKFENMGAQMVR.[E]		2	AB395_RS32075; AB395_RS02145	AB395_RS32075; AB395_RS02145	1	2	0.7805	0	1	1
	FALSE	Sequest HT (A2)	Unambiguous	[K].EIELEDKFENMGAQMVR.[E]		2	AB395_RS32075; AB395_RS02145	AB395_RS32075; AB395_RS02145	1	2	0.8392	0	1	1
	FALSE	Sequest HT (A2)	Unambiguous	[K].EIELEDKFENMGAQMVR.[E]		2	AB395_RS32075; AB395_RS02145	AB395_RS32075; AB395_RS02145	1	3	0.7717	0	1	1
	FALSE	Sequest HT (A2)	Unambiguous	[K].EIELEDKFENMGAQMVR.[E]		2	AB395_RS32075; AB395_RS02145	AB395_RS32075; AB395_RS02145	1	3	0.6925	0	1	1
	FALSE	Sequest HT (A2)	Unambiguous	[K].EIELEDKFENMGAQMVR.[E]		2	AB395_RS32075; AB395_RS02145	AB395_RS32075; AB395_RS02145	1	3	0.6768	0	1	1
	FALSE	Sequest HT (A2)	Unambiguous	[K].EIELEDKFENMGAQMVR.[E]		2	AB395_RS32075; AB395_RS02145	AB395_RS32075; AB395_RS02145	1	3	0.786	0	1	1
	FALSE	Sequest HT (A2)	Unambiguous	[K].EIELEDKFENMGAQMVR.[E]		2	AB395_RS32075; AB395_RS02145	AB395_RS32075; AB395_RS02145	1	2	0.814	0	1	1
FALSE	High	1xOxidation [M]	2.03358e-15	3.95466e-05	2	2	14	AB395_RS32075; AB395_RS02145	AB395_RS32075 [59-75]; AB395_RS02145 [59-75]		1	2054.95	High	High
	Checked	Identifying Node	PSM Ambiguity	Annotated Sequence	Modifications	# Proteins	Master Protein Accessions	Protein Accessions	# Missed Cleavages	Charge	DeltaScore	DeltaCn	Rank	Search Engine Rank
	FALSE	Sequest HT (A2)	Unambiguous	[K].EIELEDKFENMGAQmVR.[E]	M15(Oxidation)	2	AB395_RS32075; AB395_RS02145	AB395_RS32075; AB395_RS02145	1	3	0.0459	0	1	1
	FALSE	Sequest HT (A2)	Unambiguous	[K].EIELEDKFENMGAQmVR.[E]	M15(Oxidation)	2	AB395_RS32075; AB395_RS02145	AB395_RS32075; AB395_RS02145	1	3	0.0759	0	1	1
	FALSE	Sequest HT (A2)	Unambiguous	[K].EIELEDKFENMGAQmVR.[E]	M15(Oxidation)	2	AB395_RS32075; AB395_RS02145	AB395_RS32075; AB395_RS02145	1	2	0.0938	0	1	1
	FALSE	Sequest HT (A2)	Unambiguous	[K].EIELEDKFENmGAQMVR.[E]	M11(Oxidation)	2	AB395_RS32075; AB395_RS02145	AB395_RS32075; AB395_RS02145	1	2	0.1496	0	1	1
	FALSE	Sequest HT (A2)	Unambiguous	[K].EIELEDKFENMGAQmVR.[E]	M15(Oxidation)	2	AB395_RS32075; AB395_RS02145	AB395_RS32075; AB395_RS02145	1	2	0.02	0	1	1
	FALSE	Sequest HT (A2)	Unambiguous	[K].EIELEDKFENMGAQmVR.[E]	M15(Oxidation)	2	AB395_RS32075; AB395_RS02145	AB395_RS32075; AB395_RS02145	1	3	0.1067	0	1	1
	FALSE	Sequest HT (A2)	Unambiguous	[K].EIELEDKFENmGAQMVR.[E]	M11(Oxidation)	2	AB395_RS32075; AB395_RS02145	AB395_RS32075; AB395_RS02145	1	3	0.0085	0	1	1
	FALSE	Sequest HT (A2)	Unambiguous	[K].EIELEDKFENmGAQMVR.[E]	M11(Oxidation)	2	AB395_RS32075; AB395_RS02145	AB395_RS32075; AB395_RS02145	1	2	0.0682	0	1	1
	FALSE	Sequest HT (A2)	Unambiguous	[K].EIELEDKFENmGAQMVR.[E]	M11(Oxidation)	2	AB395_RS32075; AB395_RS02145	AB395_RS32075; AB395_RS02145	1	3	0.1437	0	1	1
	FALSE	Sequest HT (A2)	Unambiguous	[K].EIELEDKFENmGAQMVR.[E]	M11(Oxidation)	2	AB395_RS32075; AB395_RS02145	AB395_RS32075; AB395_RS02145	1	3	0.7533	0	1	1
	FALSE	Sequest HT (A2)	Unambiguous	[K].EIELEDKFENMGAQmVR.[E]	M15(Oxidation)	2	AB395_RS32075; AB395_RS02145	AB395_RS32075; AB395_RS02145	1	3	0.1341	0	1	1
	FALSE	Sequest HT (A2)	Unambiguous	[K].EIELEDKFENMGAQmVR.[E]	M15(Oxidation)	2	AB395_RS32075; AB395_RS02145	AB395_RS32075; AB395_RS02145	1	3	0.1034	0	1	1
	FALSE	Sequest HT (A2)	Unambiguous	[K].EIELEDKFENMGAQmVR.[E]	M15(Oxidation)	2	AB395_RS32075; AB395_RS02145	AB395_RS32075; AB395_RS02145	1	3	0.096	0	1	1
	FALSE	Sequest HT (A2)	Unambiguous	[K].EIELEDKFENmGAQMVR.[E]	M11(Oxidation)	2	AB395_RS32075; AB395_RS02145	AB395_RS32075; AB395_RS02145	1	3	0.0605	0	1	1
FALSE	High	2xOxidation [M11; M15]	5.7607e-11	3.95466e-05	2	2	4	AB395_RS32075; AB395_RS02145	AB395_RS32075 [59-75]; AB395_RS02145 [59-75]		1	2070.95	High	High
	Checked	Identifying Node	PSM Ambiguity	Annotated Sequence	Modifications	# Proteins	Master Protein Accessions	Protein Accessions	# Missed Cleavages	Charge	DeltaScore	DeltaCn	Rank	Search Engine Rank
	FALSE	Sequest HT (A2)	Unambiguous	[K].EIELEDKFENmGAQmVR.[E]	M11(Oxidation); M15(Oxidation)	2	AB395_RS32075; AB395_RS02145	AB395_RS32075; AB395_RS02145	1	3	0.6113	0	1	1
	FALSE	Sequest HT (A2)	Unambiguous	[K].EIELEDKFENmGAQmVR.[E]	M11(Oxidation); M15(Oxidation)	2	AB395_RS32075; AB395_RS02145	AB395_RS32075; AB395_RS02145	1	3	0.7607	0	1	1
	FALSE	Sequest HT (A2)	Unambiguous	[K].EIELEDKFENmGAQmVR.[E]	M11(Oxidation); M15(Oxidation)	2	AB395_RS32075; AB395_RS02145	AB395_RS32075; AB395_RS02145	1	3	0.7613	0	1	1
	FALSE	Sequest HT (A2)	Unambiguous	[K].EIELEDKFENmGAQmVR.[E]	M11(Oxidation); M15(Oxidation)	2	AB395_RS32075; AB395_RS02145	AB395_RS32075; AB395_RS02145	1	2	0.8284	0	1	1
FALSE	High		3.30461e-08	3.95466e-05	1	1	4	AB395_RS02145	AB395_RS02145 [328-339]		0	1232.61	High	High
	Checked	Identifying Node	PSM Ambiguity	Annotated Sequence	Modifications	# Proteins	Master Protein Accessions	Protein Accessions	# Missed Cleavages	Charge	DeltaScore	DeltaCn	Rank	Search Engine Rank
	FALSE	Sequest HT (A2)	Unambiguous	[K].ENTTIVDGAGQK.[S]		1	AB395_RS02145	AB395_RS02145	0	2	0.7564	0	1	1
	FALSE	Sequest HT (A2)	Unambiguous	[K].ENTTIVDGAGQK.[S]		1	AB395_RS02145	AB395_RS02145	0	2	0.6974	0	1	1
	FALSE	Sequest HT (A2)	Unambiguous	[K].ENTTIVDGAGQK.[S]		1	AB395_RS02145	AB395_RS02145	0	2	0.769	0	1	1
	FALSE	Sequest HT (A2)	Unambiguous	[K].ENTTIVDGAGQK.[S]		1	AB395_RS02145	AB395_RS02145	0	2	0.5912	0	1	1
FALSE	High		7.78905e-14	3.95466e-05	1	1	3	AB395_RS02145	AB395_RS02145 [328-345]		1	1889.92	High	High
	Checked	Identifying Node	PSM Ambiguity	Annotated Sequence	Modifications	# Proteins	Master Protein Accessions	Protein Accessions	# Missed Cleavages	Charge	DeltaScore	DeltaCn	Rank	Search Engine Rank
	FALSE	Sequest HT (A2)	Unambiguous	[K].ENTTIVDGAGQKSDIEGR.[V]		1	AB395_RS02145	AB395_RS02145	1	3	0.4698	0	1	1
	FALSE	Sequest HT (A2)	Unambiguous	[K].ENTTIVDGAGQKSDIEGR.[V]		1	AB395_RS02145	AB395_RS02145	1	3	0.75	0	1	1
	FALSE	Sequest HT (A2)	Unambiguous	[K].ENTTIVDGAGQKSDIEGR.[V]		1	AB395_RS02145	AB395_RS02145	1	3	0.6729	0	1	1
FALSE	High		0.000153765	3.95466e-05	1	1	1	AB395_RS02145	AB395_RS02145 [76-101]		1	2602.37	High	High
	Checked	Identifying Node	PSM Ambiguity	Annotated Sequence	Modifications	# Proteins	Master Protein Accessions	Protein Accessions	# Missed Cleavages	Charge	DeltaScore	DeltaCn	Rank	Search Engine Rank
	FALSE	Sequest HT (A2)	Unambiguous	[R].EVASKTNDIAGDGTTTATVLAQAIVR.[E]		1	AB395_RS02145	AB395_RS02145	1	3	0.4618	0	1	1
FALSE	High		5.19938e-05	3.95466e-05	2	2	3	AB395_RS32075; AB395_RS02145	AB395_RS32075 [66-75]; AB395_RS02145 [66-75]		0	1182.54	High	High
	Checked	Identifying Node	PSM Ambiguity	Annotated Sequence	Modifications	# Proteins	Master Protein Accessions	Protein Accessions	# Missed Cleavages	Charge	DeltaScore	DeltaCn	Rank	Search Engine Rank
	FALSE	Sequest HT (A2)	Unambiguous	[K].FENMGAQMVR.[E]		2	AB395_RS32075; AB395_RS02145	AB395_RS32075; AB395_RS02145	0	2	0.7413	0	1	1
	FALSE	Sequest HT (A2)	Unambiguous	[K].FENMGAQMVR.[E]		2	AB395_RS32075; AB395_RS02145	AB395_RS32075; AB395_RS02145	0	2	0.6355	0	1	1
	FALSE	Sequest HT (A2)	Unambiguous	[K].FENMGAQMVR.[E]		2	AB395_RS32075; AB395_RS02145	AB395_RS32075; AB395_RS02145	0	2	0.7254	0	1	1
FALSE	High	1xOxidation [M]	7.16924e-06	3.95466e-05	2	2	9	AB395_RS32075; AB395_RS02145	AB395_RS32075 [66-75]; AB395_RS02145 [66-75]		0	1198.53	High	High
	Checked	Identifying Node	PSM Ambiguity	Annotated Sequence	Modifications	# Proteins	Master Protein Accessions	Protein Accessions	# Missed Cleavages	Charge	DeltaScore	DeltaCn	Rank	Search Engine Rank
	FALSE	Sequest HT (A2)	Unambiguous	[K].FENMGAQmVR.[E]	M8(Oxidation)	2	AB395_RS32075; AB395_RS02145	AB395_RS32075; AB395_RS02145	0	2	0.0344	0	1	1
	FALSE	Sequest HT (A2)	Unambiguous	[K].FENmGAQMVR.[E]	M4(Oxidation)	2	AB395_RS32075; AB395_RS02145	AB395_RS32075; AB395_RS02145	0	2	0.4322	0	1	1
	FALSE	Sequest HT (A2)	Unambiguous	[K].FENMGAQmVR.[E]	M8(Oxidation)	2	AB395_RS32075; AB395_RS02145	AB395_RS32075; AB395_RS02145	0	2	0.0075	0	1	1
	FALSE	Sequest HT (A2)	Unambiguous	[K].FENmGAQMVR.[E]	M4(Oxidation)	2	AB395_RS32075; AB395_RS02145	AB395_RS32075; AB395_RS02145	0	2	0.0194	0	1	1
	FALSE	Sequest HT (A2)	Unambiguous	[K].FENmGAQMVR.[E]	M4(Oxidation)	2	AB395_RS32075; AB395_RS02145	AB395_RS32075; AB395_RS02145	0	2	0.0971	0	1	1
	FALSE	Sequest HT (A2)	Unambiguous	[K].FENMGAQmVR.[E]	M8(Oxidation)	2	AB395_RS32075; AB395_RS02145	AB395_RS32075; AB395_RS02145	0	2	0.093	0	1	1
	FALSE	Sequest HT (A2)	Unambiguous	[K].FENMGAQmVR.[E]	M8(Oxidation)	2	AB395_RS32075; AB395_RS02145	AB395_RS32075; AB395_RS02145	0	2	0.0632	0	1	1
	FALSE	Sequest HT (A2)	Unambiguous	[K].FENmGAQMVR.[E]	M4(Oxidation)	2	AB395_RS32075; AB395_RS02145	AB395_RS32075; AB395_RS02145	0	2	0.0756	0	1	1
	FALSE	Sequest HT (A2)	Unambiguous	[K].FENMGAQmVR.[E]	M8(Oxidation)	2	AB395_RS32075; AB395_RS02145	AB395_RS32075; AB395_RS02145	0	2	0.0507	0	1	1
FALSE	High	2xOxidation [M4; M8]	6.07145e-07	3.95466e-05	2	2	2	AB395_RS32075; AB395_RS02145	AB395_RS32075 [66-75]; AB395_RS02145 [66-75]		0	1214.53	High	High
	Checked	Identifying Node	PSM Ambiguity	Annotated Sequence	Modifications	# Proteins	Master Protein Accessions	Protein Accessions	# Missed Cleavages	Charge	DeltaScore	DeltaCn	Rank	Search Engine Rank
	FALSE	Sequest HT (A2)	Unambiguous	[K].FENmGAQmVR.[E]	M4(Oxidation); M8(Oxidation)	2	AB395_RS32075; AB395_RS02145	AB395_RS32075; AB395_RS02145	0	2	0.7925	0	1	1
	FALSE	Sequest HT (A2)	Unambiguous	[K].FENmGAQmVR.[E]	M4(Oxidation); M8(Oxidation)	2	AB395_RS32075; AB395_RS02145	AB395_RS32075; AB395_RS02145	0	2	0.9042	0	1	1
FALSE	High		7.02302e-12	3.95466e-05	1	1	4	AB395_RS02145	AB395_RS02145 [430-443]		0	1529.72	High	High
	Checked	Identifying Node	PSM Ambiguity	Annotated Sequence	Modifications	# Proteins	Master Protein Accessions	Protein Accessions	# Missed Cleavages	Charge	DeltaScore	DeltaCn	Rank	Search Engine Rank
	FALSE	Sequest HT (A2)	Unambiguous	[K].GENDDQEAGINIVR.[R]		1	AB395_RS02145	AB395_RS02145	0	2	0.6685	0	1	1
	FALSE	Sequest HT (A2)	Unambiguous	[K].GENDDQEAGINIVR.[R]		1	AB395_RS02145	AB395_RS02145	0	2	0.8451	0	1	1
	FALSE	Sequest HT (A2)	Unambiguous	[K].GENDDQEAGINIVR.[R]		1	AB395_RS02145	AB395_RS02145	0	2	0.8437	0	1	1
	FALSE	Sequest HT (A2)	Unambiguous	[K].GENDDQEAGINIVR.[R]		1	AB395_RS02145	AB395_RS02145	0	2	0.8745	0	1	1
FALSE	High		0.0160585	0.00101887	1	1	1	AB395_RS02145	AB395_RS02145 [430-444]		1	1685.82	High	High
	Checked	Identifying Node	PSM Ambiguity	Annotated Sequence	Modifications	# Proteins	Master Protein Accessions	Protein Accessions	# Missed Cleavages	Charge	DeltaScore	DeltaCn	Rank	Search Engine Rank
	FALSE	Sequest HT (A2)	Unambiguous	[K].GENDDQEAGINIVRR.[A]		1	AB395_RS02145	AB395_RS02145	1	3	0.3378	0	1	1
FALSE	High		5.97168e-07	3.95466e-05	1	1	4	AB395_RS02145	AB395_RS02145 [119-129]		0	1129.65	High	High
	Checked	Identifying Node	PSM Ambiguity	Annotated Sequence	Modifications	# Proteins	Master Protein Accessions	Protein Accessions	# Missed Cleavages	Charge	DeltaScore	DeltaCn	Rank	Search Engine Rank
	FALSE	Sequest HT (A2)	Unambiguous	[R].GIDLAVSEVVK.[D]		1	AB395_RS02145	AB395_RS02145	0	2	0.769	0	1	1
	FALSE	Sequest HT (A2)	Unambiguous	[R].GIDLAVSEVVK.[D]		1	AB395_RS02145	AB395_RS02145	0	2	0.7636	0	1	1
	FALSE	Sequest HT (A2)	Unambiguous	[R].GIDLAVSEVVK.[D]		1	AB395_RS02145	AB395_RS02145	0	2	0.5605	0	1	1
	FALSE	Sequest HT (A2)	Unambiguous	[R].GIDLAVSEVVK.[D]		1	AB395_RS02145	AB395_RS02145	0	2	0.7484	0	1	1
FALSE	High		2.36248e-05	3.95466e-05	1	1	6	AB395_RS02145	AB395_RS02145 [19-28]		0	1000.57	High	High
	Checked	Identifying Node	PSM Ambiguity	Annotated Sequence	Modifications	# Proteins	Master Protein Accessions	Protein Accessions	# Missed Cleavages	Charge	DeltaScore	DeltaCn	Rank	Search Engine Rank
	FALSE	Sequest HT (A2)	Unambiguous	[R].GVDILADAVK.[V]		1	AB395_RS02145	AB395_RS02145	0	2	0.6722	0	1	1
	FALSE	Sequest HT (A2)	Unambiguous	[R].GVDILADAVK.[V]		1	AB395_RS02145	AB395_RS02145	0	2	0.6734	0	1	1
	FALSE	Sequest HT (A2)	Unambiguous	[R].GVDILADAVK.[V]		1	AB395_RS02145	AB395_RS02145	0	2	0.6691	0	1	1
	FALSE	Sequest HT (A2)	Unambiguous	[R].GVDILADAVK.[V]		1	AB395_RS02145	AB395_RS02145	0	2	0.721	0	1	1
	FALSE	Sequest HT (A2)	Unambiguous	[R].GVDILADAVK.[V]		1	AB395_RS02145	AB395_RS02145	0	2	0.5198	0	1	1
	FALSE	Sequest HT (A2)	Unambiguous	[R].GVDILADAVK.[V]		1	AB395_RS02145	AB395_RS02145	0	2	0.663	0	1	1
FALSE	High		3.7549e-07	3.95466e-05	1	1	4	AB395_RS02145	AB395_RS02145 [198-210]		0	1514.75	High	High
	Checked	Identifying Node	PSM Ambiguity	Annotated Sequence	Modifications	# Proteins	Master Protein Accessions	Protein Accessions	# Missed Cleavages	Charge	DeltaScore	DeltaCn	Rank	Search Engine Rank
	FALSE	Sequest HT (A2)	Unambiguous	[R].GYLSPYFVTNPEK.[M]		1	AB395_RS02145	AB395_RS02145	0	2	0.2391	0	1	1
	FALSE	Sequest HT (A2)	Unambiguous	[R].GYLSPYFVTNPEK.[M]		1	AB395_RS02145	AB395_RS02145	0	2	0.1803	0	1	1
	FALSE	Sequest HT (A2)	Unambiguous	[R].GYLSPYFVTNPEK.[M]		1	AB395_RS02145	AB395_RS02145	0	2	0.2722	0	1	1
	FALSE	Sequest HT (A2)	Unambiguous	[R].GYLSPYFVTNPEK.[M]		1	AB395_RS02145	AB395_RS02145	0	2	0.2625	0	1	1
FALSE	High		8.42724e-12	3.95466e-05	1	1	3	AB395_RS02145	AB395_RS02145 [286-308]		1	2387.31	High	High
	Checked	Identifying Node	PSM Ambiguity	Annotated Sequence	Modifications	# Proteins	Master Protein Accessions	Protein Accessions	# Missed Cleavages	Charge	DeltaScore	DeltaCn	Rank	Search Engine Rank
	FALSE	Sequest HT (A2)	Unambiguous	[R].KAMLEDIAILTGGTVISEDLGIK.[L]		1	AB395_RS02145	AB395_RS02145	1	3	0.7711	0	1	1
	FALSE	Sequest HT (A2)	Unambiguous	[R].KAMLEDIAILTGGTVISEDLGIK.[L]		1	AB395_RS02145	AB395_RS02145	1	3	0.7095	0	1	1
	FALSE	Sequest HT (A2)	Unambiguous	[R].KAMLEDIAILTGGTVISEDLGIK.[L]		1	AB395_RS02145	AB395_RS02145	1	3	0.8251	0	1	1
FALSE	High	1xOxidation [M3]	5.06623e-13	3.95466e-05	1	1	1	AB395_RS02145	AB395_RS02145 [286-308]		1	2403.31	High	High
	Checked	Identifying Node	PSM Ambiguity	Annotated Sequence	Modifications	# Proteins	Master Protein Accessions	Protein Accessions	# Missed Cleavages	Charge	DeltaScore	DeltaCn	Rank	Search Engine Rank
	FALSE	Sequest HT (A2)	Unambiguous	[R].KAmLEDIAILTGGTVISEDLGIK.[L]	M3(Oxidation)	1	AB395_RS02145	AB395_RS02145	1	3	0.75	0	1	1
FALSE	High		2.93225e-13	3.95466e-05	1	1	2	AB395_RS02145	AB395_RS02145 [527-545]		1	1841.72	High	High
	Checked	Identifying Node	PSM Ambiguity	Annotated Sequence	Modifications	# Proteins	Master Protein Accessions	Protein Accessions	# Missed Cleavages	Charge	DeltaScore	DeltaCn	Rank	Search Engine Rank
	FALSE	Sequest HT (A2)	Unambiguous	[K].KDAPAMPGGMGGMGGMDMM.[-]		1	AB395_RS02145	AB395_RS02145	1	2	1	0	1	1
	FALSE	Sequest HT (A2)	Unambiguous	[K].KDAPAMPGGMGGMGGMDMM.[-]		1	AB395_RS02145	AB395_RS02145	1	2	1	0	1	1
FALSE	High	1xOxidation [M]	6.30512e-16	3.95466e-05	1	1	9	AB395_RS02145	AB395_RS02145 [527-545]		1	1857.71	High	High
	Checked	Identifying Node	PSM Ambiguity	Annotated Sequence	Modifications	# Proteins	Master Protein Accessions	Protein Accessions	# Missed Cleavages	Charge	DeltaScore	DeltaCn	Rank	Search Engine Rank
	FALSE	Sequest HT (A2)	Unambiguous	[K].KDAPAMPGGMGGMGGMDmM.[-]	M18(Oxidation)	1	AB395_RS02145	AB395_RS02145	1	2	0.023	0	1	1
	FALSE	Sequest HT (A2)	Unambiguous	[K].KDAPAMPGGMGGMGGMDmM.[-]	M18(Oxidation)	1	AB395_RS02145	AB395_RS02145	1	2	0.011	0	1	1
	FALSE	Sequest HT (A2)	Unambiguous	[K].KDAPAMPGGmGGMGGMDMM.[-]	M10(Oxidation)	1	AB395_RS02145	AB395_RS02145	1	2	0.0357	0	1	1
	FALSE	Sequest HT (A2)	Unambiguous	[K].KDAPAMPGGMGGMGGMDmM.[-]	M18(Oxidation)	1	AB395_RS02145	AB395_RS02145	1	2	0.0119	0	1	1
	FALSE	Sequest HT (A2)	Unambiguous	[K].KDAPAMPGGMGGMGGMDMm.[-]	M19(Oxidation)	1	AB395_RS02145	AB395_RS02145	1	2	0.0207	0	1	1
	FALSE	Sequest HT (A2)	Unambiguous	[K].KDAPAMPGGMGGMGGMDMm.[-]	M19(Oxidation)	1	AB395_RS02145	AB395_RS02145	1	2	0.0289	0	1	1
	FALSE	Sequest HT (A2)	Unambiguous	[K].KDAPAMPGGMGGMGGMDmM.[-]	M18(Oxidation)	1	AB395_RS02145	AB395_RS02145	1	2	0.0156	0	1	1
	FALSE	Sequest HT (A2)	Unambiguous	[K].KDAPAMPGGMGGMGGMDMm.[-]	M19(Oxidation)	1	AB395_RS02145	AB395_RS02145	1	2	0.011	0	1	1
	FALSE	Sequest HT (A2)	Unambiguous	[K].KDAPAMPGGMGGMGGmDMM.[-]	M16(Oxidation)	1	AB395_RS02145	AB395_RS02145	1	2	0.0167	0	1	1
FALSE	High	2xOxidation [M]	3.61193e-15	3.95466e-05	1	1	14	AB395_RS02145	AB395_RS02145 [527-545]		1	1873.71	High	High
	Checked	Identifying Node	PSM Ambiguity	Annotated Sequence	Modifications	# Proteins	Master Protein Accessions	Protein Accessions	# Missed Cleavages	Charge	DeltaScore	DeltaCn	Rank	Search Engine Rank
	FALSE	Sequest HT (A2)	Unambiguous	[K].KDAPAMPGGMGGMGGmDmM.[-]	M16(Oxidation); M18(Oxidation)	1	AB395_RS02145	AB395_RS02145	1	2	0.1054	0	1	1
	FALSE	Sequest HT (A2)	Unambiguous	[K].KDAPAMPGGMGGMGGmDmM.[-]	M16(Oxidation); M18(Oxidation)	1	AB395_RS02145	AB395_RS02145	1	2	0.0738	0	1	1
	FALSE	Sequest HT (A2)	Unambiguous	[K].KDAPAMPGGMGGMGGmDmM.[-]	M16(Oxidation); M18(Oxidation)	1	AB395_RS02145	AB395_RS02145	1	2	0.125	0	1	1
	FALSE	Sequest HT (A2)	Unambiguous	[K].KDAPAMPGGMGGMGGmDmM.[-]	M16(Oxidation); M18(Oxidation)	1	AB395_RS02145	AB395_RS02145	1	2	0.0971	0	1	1
	FALSE	Sequest HT (A2)	Unambiguous	[K].KDAPAmPGGmGGMGGMDMM.[-]	M6(Oxidation); M10(Oxidation)	1	AB395_RS02145	AB395_RS02145	1	2	0.0422	0	1	1
	FALSE	Sequest HT (A2)	Unambiguous	[K].KDAPAMPGGMGGMGGmDmM.[-]	M16(Oxidation); M18(Oxidation)	1	AB395_RS02145	AB395_RS02145	1	2	0.1152	0	1	1
	FALSE	Sequest HT (A2)	Unambiguous	[K].KDAPAMPGGMGGMGGmDmM.[-]	M16(Oxidation); M18(Oxidation)	1	AB395_RS02145	AB395_RS02145	1	2	0.1145	0	1	1
	FALSE	Sequest HT (A2)	Unambiguous	[K].KDAPAMPGGMGGMGGmDmM.[-]	M16(Oxidation); M18(Oxidation)	1	AB395_RS02145	AB395_RS02145	1	2	0.0772	0	1	1
	FALSE	Sequest HT (A2)	Unambiguous	[K].KDAPAMPGGMGGMGGmDmM.[-]	M16(Oxidation); M18(Oxidation)	1	AB395_RS02145	AB395_RS02145	1	2	0.034	0	1	1
	FALSE	Sequest HT (A2)	Unambiguous	[K].KDAPAMPGGMGGmGGmDMM.[-]	M13(Oxidation); M16(Oxidation)	1	AB395_RS02145	AB395_RS02145	1	2	0.0141	0	1	1
	FALSE	Sequest HT (A2)	Unambiguous	[K].KDAPAMPGGMGGMGGmDmM.[-]	M16(Oxidation); M18(Oxidation)	1	AB395_RS02145	AB395_RS02145	1	2	0.1247	0	1	1
	FALSE	Sequest HT (A2)	Unambiguous	[K].KDAPAMPGGMGGmGGmDMM.[-]	M13(Oxidation); M16(Oxidation)	1	AB395_RS02145	AB395_RS02145	1	2	0.0183	0	1	1
	FALSE	Sequest HT (A2)	Unambiguous	[K].KDAPAMPGGMGGMGGmDmM.[-]	M16(Oxidation); M18(Oxidation)	1	AB395_RS02145	AB395_RS02145	1	2	0.0339	0	1	1
	FALSE	Sequest HT (A2)	Unambiguous	[K].KDAPAMPGGMGGmGGmDMM.[-]	M13(Oxidation); M16(Oxidation)	1	AB395_RS02145	AB395_RS02145	1	2	0.0091	0	1	1
FALSE	High	3xOxidation [M16; M]	2.35432e-11	3.95466e-05	1	1	13	AB395_RS02145	AB395_RS02145 [527-545]		1	1889.7	High	High
	Checked	Identifying Node	PSM Ambiguity	Annotated Sequence	Modifications	# Proteins	Master Protein Accessions	Protein Accessions	# Missed Cleavages	Charge	DeltaScore	DeltaCn	Rank	Search Engine Rank
	FALSE	Sequest HT (A2)	Unambiguous	[K].KDAPAMPGGMGGmGGmDmM.[-]	M13(Oxidation); M16(Oxidation); M18(Oxidation)	1	AB395_RS02145	AB395_RS02145	1	2	0.0593	0	1	1
	FALSE	Sequest HT (A2)	Unambiguous	[K].KDAPAMPGGMGGmGGmDmM.[-]	M13(Oxidation); M16(Oxidation); M18(Oxidation)	1	AB395_RS02145	AB395_RS02145	1	2	0.0679	0	1	1
	FALSE	Sequest HT (A2)	Unambiguous	[K].KDAPAMPGGMGGMGGmDmm.[-]	M16(Oxidation); M18(Oxidation); M19(Oxidation)	1	AB395_RS02145	AB395_RS02145	1	2	0.0295	0	1	1
	FALSE	Sequest HT (A2)	Unambiguous	[K].KDAPAMPGGMGGmGGmDmM.[-]	M13(Oxidation); M16(Oxidation); M18(Oxidation)	1	AB395_RS02145	AB395_RS02145	1	2	0.1189	0	1	1
	FALSE	Sequest HT (A2)	Unambiguous	[K].KDAPAMPGGmGGmGGmDMM.[-]	M10(Oxidation); M13(Oxidation); M16(Oxidation)	1	AB395_RS02145	AB395_RS02145	1	2	0.0444	0	1	1
	FALSE	Sequest HT (A2)	Unambiguous	[K].KDAPAMPGGMGGmGGmDmM.[-]	M13(Oxidation); M16(Oxidation); M18(Oxidation)	1	AB395_RS02145	AB395_RS02145	1	2	0.0516	0	1	1
	FALSE	Sequest HT (A2)	Unambiguous	[K].KDAPAMPGGmGGmGGmDMM.[-]	M10(Oxidation); M13(Oxidation); M16(Oxidation)	1	AB395_RS02145	AB395_RS02145	1	2	0.166	0	1	1
	FALSE	Sequest HT (A2)	Unambiguous	[K].KDAPAMPGGMGGmGGmDmM.[-]	M13(Oxidation); M16(Oxidation); M18(Oxidation)	1	AB395_RS02145	AB395_RS02145	1	2	0.0323	0	1	1
	FALSE	Sequest HT (A2)	Unambiguous	[K].KDAPAMPGGMGGmGGmDmM.[-]	M13(Oxidation); M16(Oxidation); M18(Oxidation)	1	AB395_RS02145	AB395_RS02145	1	2	0.0237	0	1	1
	FALSE	Sequest HT (A2)	Unambiguous	[K].KDAPAMPGGMGGmGGmDmM.[-]	M13(Oxidation); M16(Oxidation); M18(Oxidation)	1	AB395_RS02145	AB395_RS02145	1	2	0.0545	0	1	1
	FALSE	Sequest HT (A2)	Unambiguous	[K].KDAPAMPGGMGGmGGmDmM.[-]	M13(Oxidation); M16(Oxidation); M18(Oxidation)	1	AB395_RS02145	AB395_RS02145	1	2	0.1275	0	1	1
	FALSE	Sequest HT (A2)	Unambiguous	[K].KDAPAMPGGMGGmGGmDmM.[-]	M13(Oxidation); M16(Oxidation); M18(Oxidation)	1	AB395_RS02145	AB395_RS02145	1	2	0.0683	0	1	1
	FALSE	Sequest HT (A2)	Unambiguous	[K].KDAPAMPGGMGGmGGmDmM.[-]	M13(Oxidation); M16(Oxidation); M18(Oxidation)	1	AB395_RS02145	AB395_RS02145	1	2	0.1803	0	1	1
FALSE	High		6.30512e-16	3.95466e-05	1	1	2	AB395_RS02145	AB395_RS02145 [137-156]		1	2075.06	High	High
	Checked	Identifying Node	PSM Ambiguity	Annotated Sequence	Modifications	# Proteins	Master Protein Accessions	Protein Accessions	# Missed Cleavages	Charge	DeltaScore	DeltaCn	Rank	Search Engine Rank
	FALSE	Sequest HT (A2)	Unambiguous	[K].KINTSEEVAQVGTISANGEK.[Q]		1	AB395_RS02145	AB395_RS02145	1	3	0.7007	0	1	1
	FALSE	Sequest HT (A2)	Unambiguous	[K].KINTSEEVAQVGTISANGEK.[Q]		1	AB395_RS02145	AB395_RS02145	1	2	0.8061	0	1	1
FALSE	High		1.56164e-05	3.95466e-05	3	3	10	AB395_RS04275; AB395_RS32075; AB395_RS02145	AB395_RS04275 [372-380]; AB395_RS32075 [372-380]; AB395_RS02145 [372-380]		0	855.541	High	High
	Checked	Identifying Node	PSM Ambiguity	Annotated Sequence	Modifications	# Proteins	Master Protein Accessions	Protein Accessions	# Missed Cleavages	Charge	DeltaScore	DeltaCn	Rank	Search Engine Rank
	FALSE	Sequest HT (A2)	Unambiguous	[K].LAGGVAVIR.[V]		3	AB395_RS04275; AB395_RS32075; AB395_RS02145	AB395_RS04275; AB395_RS32075; AB395_RS02145	0	2	0.6109	0	1	1
	FALSE	Sequest HT (A2)	Unambiguous	[K].LAGGVAVIR.[V]		3	AB395_RS04275; AB395_RS32075; AB395_RS02145	AB395_RS04275; AB395_RS32075; AB395_RS02145	0	2	0.623	0	1	1
	FALSE	Sequest HT (A2)	Unambiguous	[K].LAGGVAVIR.[V]		3	AB395_RS04275; AB395_RS32075; AB395_RS02145	AB395_RS04275; AB395_RS32075; AB395_RS02145	0	2	0.3333	0	1	1
	FALSE	Sequest HT (A2)	Unambiguous	[K].LAGGVAVIR.[V]		3	AB395_RS04275; AB395_RS32075; AB395_RS02145	AB395_RS04275; AB395_RS32075; AB395_RS02145	0	2	0.4629	0	1	1
	FALSE	Sequest HT (A2)	Unambiguous	[K].LAGGVAVIR.[V]		3	AB395_RS04275; AB395_RS32075; AB395_RS02145	AB395_RS04275; AB395_RS32075; AB395_RS02145	0	2	0.4844	0	1	1
	FALSE	Sequest HT (A2)	Unambiguous	[K].LAGGVAVIR.[V]		3	AB395_RS04275; AB395_RS32075; AB395_RS02145	AB395_RS04275; AB395_RS32075; AB395_RS02145	0	2	0.5628	0	1	1
	FALSE	Sequest HT (A2)	Unambiguous	[K].LAGGVAVIR.[V]		3	AB395_RS04275; AB395_RS32075; AB395_RS02145	AB395_RS04275; AB395_RS32075; AB395_RS02145	0	2	0.568	0	1	1
	FALSE	Sequest HT (A2)	Unambiguous	[K].LAGGVAVIR.[V]		3	AB395_RS04275; AB395_RS32075; AB395_RS02145	AB395_RS04275; AB395_RS32075; AB395_RS02145	0	2	0.6013	0	1	1
	FALSE	Sequest HT (A2)	Unambiguous	[K].LAGGVAVIR.[V]		3	AB395_RS04275; AB395_RS32075; AB395_RS02145	AB395_RS04275; AB395_RS32075; AB395_RS02145	0	2	0.5617	0	1	1
	FALSE	Sequest HT (A2)	Unambiguous	[K].LAGGVAVIR.[V]		3	AB395_RS04275; AB395_RS32075; AB395_RS02145	AB395_RS04275; AB395_RS32075; AB395_RS02145	0	2	0.5681	0	1	1
FALSE	High		2.3109e-05	3.95466e-05	1	1	4	AB395_RS02145	AB395_RS02145 [396-404]		0	988.506	High	High
	Checked	Identifying Node	PSM Ambiguity	Annotated Sequence	Modifications	# Proteins	Master Protein Accessions	Protein Accessions	# Missed Cleavages	Charge	DeltaScore	DeltaCn	Rank	Search Engine Rank
	FALSE	Sequest HT (A2)	Unambiguous	[R].IDDALNATR.[A]		1	AB395_RS02145	AB395_RS02145	0	2	0.4388	0	1	1
	FALSE	Sequest HT (A2)	Unambiguous	[R].IDDALNATR.[A]		1	AB395_RS02145	AB395_RS02145	0	2	0.5955	0	1	1
	FALSE	Sequest HT (A2)	Unambiguous	[R].IDDALNATR.[A]		1	AB395_RS02145	AB395_RS02145	0	2	0.5915	0	1	1
	FALSE	Sequest HT (A2)	Unambiguous	[R].IDDALNATR.[A]		1	AB395_RS02145	AB395_RS02145	0	2	0.5053	0	1	1
FALSE	High		5.17283e-07	3.95466e-05	1	1	15	AB395_RS02145	AB395_RS02145 [309-319]		0	1233.65	High	High
	Checked	Identifying Node	PSM Ambiguity	Annotated Sequence	Modifications	# Proteins	Master Protein Accessions	Protein Accessions	# Missed Cleavages	Charge	DeltaScore	DeltaCn	Rank	Search Engine Rank
	FALSE	Sequest HT (A2)	Unambiguous	[K].LESVTLDMLGR.[A]		1	AB395_RS02145	AB395_RS02145	0	2	0.601	0	1	1
	FALSE	Sequest HT (A2)	Unambiguous	[K].LESVTLDMLGR.[A]		1	AB395_RS02145	AB395_RS02145	0	2	0.4941	0	1	1
	FALSE	Sequest HT (A2)	Unambiguous	[K].LESVTLDMLGR.[A]		1	AB395_RS02145	AB395_RS02145	0	2	0.6523	0	1	1
	FALSE	Sequest HT (A2)	Unambiguous	[K].LESVTLDMLGR.[A]		1	AB395_RS02145	AB395_RS02145	0	2	0.7321	0	1	1
	FALSE	Sequest HT (A2)	Unambiguous	[K].LESVTLDMLGR.[A]		1	AB395_RS02145	AB395_RS02145	0	2	0.719	0	1	1
	FALSE	Sequest HT (A2)	Unambiguous	[K].LESVTLDMLGR.[A]		1	AB395_RS02145	AB395_RS02145	0	2	0.6946	0	1	1
	FALSE	Sequest HT (A2)	Unambiguous	[K].LESVTLDMLGR.[A]		1	AB395_RS02145	AB395_RS02145	0	2	0.6507	0	1	1
	FALSE	Sequest HT (A2)	Unambiguous	[K].LESVTLDMLGR.[A]		1	AB395_RS02145	AB395_RS02145	0	2	0.5976	0	1	1
	FALSE	Sequest HT (A2)	Unambiguous	[K].LESVTLDMLGR.[A]		1	AB395_RS02145	AB395_RS02145	0	2	0.6651	0	1	1
	FALSE	Sequest HT (A2)	Unambiguous	[K].LESVTLDMLGR.[A]		1	AB395_RS02145	AB395_RS02145	0	2	0.6145	0	1	1
	FALSE	Sequest HT (A2)	Unambiguous	[K].LESVTLDMLGR.[A]		1	AB395_RS02145	AB395_RS02145	0	2	0.7078	0	1	1
	FALSE	Sequest HT (A2)	Unambiguous	[K].LESVTLDMLGR.[A]		1	AB395_RS02145	AB395_RS02145	0	2	0.7023	0	1	1
	FALSE	Sequest HT (A2)	Unambiguous	[K].LESVTLDMLGR.[A]		1	AB395_RS02145	AB395_RS02145	0	2	0.7176	0	1	1
	FALSE	Sequest HT (A2)	Unambiguous	[K].LESVTLDMLGR.[A]		1	AB395_RS02145	AB395_RS02145	0	2	0.6154	0	1	1
	FALSE	Sequest HT (A2)	Unambiguous	[K].LESVTLDMLGR.[A]		1	AB395_RS02145	AB395_RS02145	0	2	0.6277	0	1	1
FALSE	High	1xOxidation [M8]	1.82239e-06	3.95466e-05	1	1	7	AB395_RS02145	AB395_RS02145 [309-319]		0	1249.65	High	High
	Checked	Identifying Node	PSM Ambiguity	Annotated Sequence	Modifications	# Proteins	Master Protein Accessions	Protein Accessions	# Missed Cleavages	Charge	DeltaScore	DeltaCn	Rank	Search Engine Rank
	FALSE	Sequest HT (A2)	Unambiguous	[K].LESVTLDmLGR.[A]	M8(Oxidation)	1	AB395_RS02145	AB395_RS02145	0	2	0.7701	0	1	1
	FALSE	Sequest HT (A2)	Unambiguous	[K].LESVTLDmLGR.[A]	M8(Oxidation)	1	AB395_RS02145	AB395_RS02145	0	2	0.7087	0	1	1
	FALSE	Sequest HT (A2)	Unambiguous	[K].LESVTLDmLGR.[A]	M8(Oxidation)	1	AB395_RS02145	AB395_RS02145	0	2	0.7159	0	1	1
	FALSE	Sequest HT (A2)	Unambiguous	[K].LESVTLDmLGR.[A]	M8(Oxidation)	1	AB395_RS02145	AB395_RS02145	0	2	0.8097	0	1	1
	FALSE	Sequest HT (A2)	Unambiguous	[K].LESVTLDmLGR.[A]	M8(Oxidation)	1	AB395_RS02145	AB395_RS02145	0	2	0.7571	0	1	1
	FALSE	Sequest HT (A2)	Unambiguous	[K].LESVTLDmLGR.[A]	M8(Oxidation)	1	AB395_RS02145	AB395_RS02145	0	2	0.8	0	1	1
	FALSE	Sequest HT (A2)	Unambiguous	[K].LESVTLDmLGR.[A]	M8(Oxidation)	1	AB395_RS02145	AB395_RS02145	0	2	0.759	0	1	1
FALSE	High		6.30512e-16	3.95466e-05	1	1	6	AB395_RS02145	AB395_RS02145 [138-156]		0	1946.97	High	High
	Checked	Identifying Node	PSM Ambiguity	Annotated Sequence	Modifications	# Proteins	Master Protein Accessions	Protein Accessions	# Missed Cleavages	Charge	DeltaScore	DeltaCn	Rank	Search Engine Rank
	FALSE	Sequest HT (A2)	Unambiguous	[K].INTSEEVAQVGTISANGEK.[Q]		1	AB395_RS02145	AB395_RS02145	0	2	0.764	0	1	1
	FALSE	Sequest HT (A2)	Unambiguous	[K].INTSEEVAQVGTISANGEK.[Q]		1	AB395_RS02145	AB395_RS02145	0	2	0.8889	0	1	1
	FALSE	Sequest HT (A2)	Unambiguous	[K].INTSEEVAQVGTISANGEK.[Q]		1	AB395_RS02145	AB395_RS02145	0	3	0.7587	0	1	1
	FALSE	Sequest HT (A2)	Unambiguous	[K].INTSEEVAQVGTISANGEK.[Q]		1	AB395_RS02145	AB395_RS02145	0	2	0.8378	0	1	1
	FALSE	Sequest HT (A2)	Unambiguous	[K].INTSEEVAQVGTISANGEK.[Q]		1	AB395_RS02145	AB395_RS02145	0	2	0.8292	0	1	1
	FALSE	Sequest HT (A2)	Unambiguous	[K].INTSEEVAQVGTISANGEK.[Q]		1	AB395_RS02145	AB395_RS02145	0	3	0.7646	0	1	1
FALSE	High		2.7403e-15	3.95466e-05	1	1	3	AB395_RS02145	AB395_RS02145 [426-443]		1	1971.01	High	High
	Checked	Identifying Node	PSM Ambiguity	Annotated Sequence	Modifications	# Proteins	Master Protein Accessions	Protein Accessions	# Missed Cleavages	Charge	DeltaScore	DeltaCn	Rank	Search Engine Rank
	FALSE	Sequest HT (A2)	Unambiguous	[K].ITVKGENDDQEAGINIVR.[R]		1	AB395_RS02145	AB395_RS02145	1	3	0.8128	0	1	1
	FALSE	Sequest HT (A2)	Unambiguous	[K].ITVKGENDDQEAGINIVR.[R]		1	AB395_RS02145	AB395_RS02145	1	3	0.7856	0	1	1
	FALSE	Sequest HT (A2)	Unambiguous	[K].ITVKGENDDQEAGINIVR.[R]		1	AB395_RS02145	AB395_RS02145	1	2	0.8217	0	1	1
FALSE	High		6.30512e-16	3.95466e-05	1	1	17	AB395_RS02145	AB395_RS02145 [211-225]		0	1757.91	High	High
	Checked	Identifying Node	PSM Ambiguity	Annotated Sequence	Modifications	# Proteins	Master Protein Accessions	Protein Accessions	# Missed Cleavages	Charge	DeltaScore	DeltaCn	Rank	Search Engine Rank
	FALSE	Sequest HT (A2)	Unambiguous	[K].MIADLDDVFVLLHEK.[K]		1	AB395_RS02145	AB395_RS02145	0	2	0.6779	0	1	1
	FALSE	Sequest HT (A2)	Unambiguous	[K].MIADLDDVFVLLHEK.[K]		1	AB395_RS02145	AB395_RS02145	0	3	0.5419	0	1	1
	FALSE	Sequest HT (A2)	Unambiguous	[K].MIADLDDVFVLLHEK.[K]		1	AB395_RS02145	AB395_RS02145	0	3	0.5983	0	1	1
	FALSE	Sequest HT (A2)	Unambiguous	[K].MIADLDDVFVLLHEK.[K]		1	AB395_RS02145	AB395_RS02145	0	3	0.6036	0	1	1
	FALSE	Sequest HT (A2)	Unambiguous	[K].MIADLDDVFVLLHEK.[K]		1	AB395_RS02145	AB395_RS02145	0	3	0.6968	0	1	1
	FALSE	Sequest HT (A2)	Unambiguous	[K].MIADLDDVFVLLHEK.[K]		1	AB395_RS02145	AB395_RS02145	0	3	0.7277	0	1	1
	FALSE	Sequest HT (A2)	Unambiguous	[K].MIADLDDVFVLLHEK.[K]		1	AB395_RS02145	AB395_RS02145	0	2	0.7917	0	1	1
	FALSE	Sequest HT (A2)	Unambiguous	[K].MIADLDDVFVLLHEK.[K]		1	AB395_RS02145	AB395_RS02145	0	2	0.5786	0	1	1
	FALSE	Sequest HT (A2)	Unambiguous	[K].MIADLDDVFVLLHEK.[K]		1	AB395_RS02145	AB395_RS02145	0	3	0.8351	0	1	1
	FALSE	Sequest HT (A2)	Unambiguous	[K].MIADLDDVFVLLHEK.[K]		1	AB395_RS02145	AB395_RS02145	0	2	0.7419	0	1	1
	FALSE	Sequest HT (A2)	Unambiguous	[K].MIADLDDVFVLLHEK.[K]		1	AB395_RS02145	AB395_RS02145	0	3	0.7643	0	1	1
	FALSE	Sequest HT (A2)	Unambiguous	[K].MIADLDDVFVLLHEK.[K]		1	AB395_RS02145	AB395_RS02145	0	3	0.7616	0	1	1
	FALSE	Sequest HT (A2)	Unambiguous	[K].MIADLDDVFVLLHEK.[K]		1	AB395_RS02145	AB395_RS02145	0	3	0.7297	0	1	1
	FALSE	Sequest HT (A2)	Unambiguous	[K].MIADLDDVFVLLHEK.[K]		1	AB395_RS02145	AB395_RS02145	0	3	0.6786	0	1	1
	FALSE	Sequest HT (A2)	Unambiguous	[K].MIADLDDVFVLLHEK.[K]		1	AB395_RS02145	AB395_RS02145	0	2	0.8024	0	1	1
	FALSE	Sequest HT (A2)	Unambiguous	[K].MIADLDDVFVLLHEK.[K]		1	AB395_RS02145	AB395_RS02145	0	2	0.5745	0	1	1
	FALSE	Sequest HT (A2)	Unambiguous	[K].MIADLDDVFVLLHEK.[K]		1	AB395_RS02145	AB395_RS02145	0	3	0.5932	0	1	1
FALSE	High	1xOxidation [M1]	6.30512e-16	3.95466e-05	1	1	7	AB395_RS02145	AB395_RS02145 [211-225]		0	1773.91	High	High
	Checked	Identifying Node	PSM Ambiguity	Annotated Sequence	Modifications	# Proteins	Master Protein Accessions	Protein Accessions	# Missed Cleavages	Charge	DeltaScore	DeltaCn	Rank	Search Engine Rank
	FALSE	Sequest HT (A2)	Unambiguous	[K].mIADLDDVFVLLHEK.[K]	M1(Oxidation)	1	AB395_RS02145	AB395_RS02145	0	3	0.7668	0	1	1
	FALSE	Sequest HT (A2)	Unambiguous	[K].mIADLDDVFVLLHEK.[K]	M1(Oxidation)	1	AB395_RS02145	AB395_RS02145	0	3	0.8238	0	1	1
	FALSE	Sequest HT (A2)	Unambiguous	[K].mIADLDDVFVLLHEK.[K]	M1(Oxidation)	1	AB395_RS02145	AB395_RS02145	0	3	0.7823	0	1	1
	FALSE	Sequest HT (A2)	Unambiguous	[K].mIADLDDVFVLLHEK.[K]	M1(Oxidation)	1	AB395_RS02145	AB395_RS02145	0	2	0.686	0	1	1
	FALSE	Sequest HT (A2)	Unambiguous	[K].mIADLDDVFVLLHEK.[K]	M1(Oxidation)	1	AB395_RS02145	AB395_RS02145	0	3	0.6469	0	1	1
	FALSE	Sequest HT (A2)	Unambiguous	[K].mIADLDDVFVLLHEK.[K]	M1(Oxidation)	1	AB395_RS02145	AB395_RS02145	0	3	0.4348	0	1	1
	FALSE	Sequest HT (A2)	Unambiguous	[K].mIADLDDVFVLLHEK.[K]	M1(Oxidation)	1	AB395_RS02145	AB395_RS02145	0	3	0.7915	0	1	1
FALSE	High		7.07519e-16	3.95466e-05	1	1	7	AB395_RS02145	AB395_RS02145 [472-498]		0	2935.31	High	High
	Checked	Identifying Node	PSM Ambiguity	Annotated Sequence	Modifications	# Proteins	Master Protein Accessions	Protein Accessions	# Missed Cleavages	Charge	DeltaScore	DeltaCn	Rank	Search Engine Rank
	FALSE	Sequest HT (A2)	Unambiguous	[K].NTDDFGYNAQTGEYGDMIAMGIIDPVK.[V]		1	AB395_RS02145	AB395_RS02145	0	3	0.8713	0	1	1
	FALSE	Sequest HT (A2)	Unambiguous	[K].NTDDFGYNAQTGEYGDMIAMGIIDPVK.[V]		1	AB395_RS02145	AB395_RS02145	0	3	0.9177	0	1	1
	FALSE	Sequest HT (A2)	Unambiguous	[K].NTDDFGYNAQTGEYGDMIAMGIIDPVK.[V]		1	AB395_RS02145	AB395_RS02145	0	3	0.7774	0	1	1
	FALSE	Sequest HT (A2)	Unambiguous	[K].NTDDFGYNAQTGEYGDMIAMGIIDPVK.[V]		1	AB395_RS02145	AB395_RS02145	0	3	0.9162	0	1	1
	FALSE	Sequest HT (A2)	Unambiguous	[K].NTDDFGYNAQTGEYGDMIAMGIIDPVK.[V]		1	AB395_RS02145	AB395_RS02145	0	3	0.7121	0	1	1
	FALSE	Sequest HT (A2)	Unambiguous	[K].NTDDFGYNAQTGEYGDMIAMGIIDPVK.[V]		1	AB395_RS02145	AB395_RS02145	0	2	0.8723	0	1	1
	FALSE	Sequest HT (A2)	Unambiguous	[K].NTDDFGYNAQTGEYGDMIAMGIIDPVK.[V]		1	AB395_RS02145	AB395_RS02145	0	2	0.9335	0	1	1
FALSE	High	1xOxidation [M17]	1.36265e-11	3.95466e-05	1	1	2	AB395_RS02145	AB395_RS02145 [472-498]		0	2951.31	High	High
	Checked	Identifying Node	PSM Ambiguity	Annotated Sequence	Modifications	# Proteins	Master Protein Accessions	Protein Accessions	# Missed Cleavages	Charge	DeltaScore	DeltaCn	Rank	Search Engine Rank
	FALSE	Sequest HT (A2)	Unambiguous	[K].NTDDFGYNAQTGEYGDmIAMGIIDPVK.[V]	M17(Oxidation)	1	AB395_RS02145	AB395_RS02145	0	3	0.0916	0	1	1
	FALSE	Sequest HT (A2)	Unambiguous	[K].NTDDFGYNAQTGEYGDmIAMGIIDPVK.[V]	M17(Oxidation)	1	AB395_RS02145	AB395_RS02145	0	2	0.1512	0	1	1
FALSE	High	2xOxidation [M17; M20]	1.20501e-13	3.95466e-05	1	1	2	AB395_RS02145	AB395_RS02145 [472-498]		0	2967.3	High	High
	Checked	Identifying Node	PSM Ambiguity	Annotated Sequence	Modifications	# Proteins	Master Protein Accessions	Protein Accessions	# Missed Cleavages	Charge	DeltaScore	DeltaCn	Rank	Search Engine Rank
	FALSE	Sequest HT (A2)	Unambiguous	[K].NTDDFGYNAQTGEYGDmIAmGIIDPVK.[V]	M17(Oxidation); M20(Oxidation)	1	AB395_RS02145	AB395_RS02145	0	2	0.9272	0	1	1
	FALSE	Sequest HT (A2)	Unambiguous	[K].NTDDFGYNAQTGEYGDmIAmGIIDPVK.[V]	M17(Oxidation); M20(Oxidation)	1	AB395_RS02145	AB395_RS02145	0	3	0.8386	0	1	1
FALSE	High		0.000102374	3.95466e-05	1	1	1	AB395_RS02145	AB395_RS02145 [37-48]		1	1316.73	High	High
	Checked	Identifying Node	PSM Ambiguity	Annotated Sequence	Modifications	# Proteins	Master Protein Accessions	Protein Accessions	# Missed Cleavages	Charge	DeltaScore	DeltaCn	Rank	Search Engine Rank
	FALSE	Sequest HT (A2)	Unambiguous	[R].NVIIDKSFGAPR.[I]		1	AB395_RS02145	AB395_RS02145	1	3	0.5395	0	1	1
FALSE	High		1.71966e-10	3.95466e-05	1	1	9	AB395_RS02145	AB395_RS02145 [157-168]		0	1316.69	High	High
	Checked	Identifying Node	PSM Ambiguity	Annotated Sequence	Modifications	# Proteins	Master Protein Accessions	Protein Accessions	# Missed Cleavages	Charge	DeltaScore	DeltaCn	Rank	Search Engine Rank
	FALSE	Sequest HT (A2)	Unambiguous	[K].QIGLDIAEAMQK.[V]		1	AB395_RS02145	AB395_RS02145	0	2	0.6402	0	1	1
	FALSE	Sequest HT (A2)	Unambiguous	[K].QIGLDIAEAMQK.[V]		1	AB395_RS02145	AB395_RS02145	0	2	0.8393	0	1	1
	FALSE	Sequest HT (A2)	Unambiguous	[K].QIGLDIAEAMQK.[V]		1	AB395_RS02145	AB395_RS02145	0	2	0.5152	0	1	1
	FALSE	Sequest HT (A2)	Unambiguous	[K].QIGLDIAEAMQK.[V]		1	AB395_RS02145	AB395_RS02145	0	2	0.5345	0	1	1
	FALSE	Sequest HT (A2)	Unambiguous	[K].QIGLDIAEAMQK.[V]		1	AB395_RS02145	AB395_RS02145	0	2	0.7466	0	1	1
	FALSE	Sequest HT (A2)	Unambiguous	[K].QIGLDIAEAMQK.[V]		1	AB395_RS02145	AB395_RS02145	0	2	0.4776	0	1	1
	FALSE	Sequest HT (A2)	Unambiguous	[K].QIGLDIAEAMQK.[V]		1	AB395_RS02145	AB395_RS02145	0	2	0.8564	0	1	1
	FALSE	Sequest HT (A2)	Unambiguous	[K].QIGLDIAEAMQK.[V]		1	AB395_RS02145	AB395_RS02145	0	2	0.4047	0	1	1
	FALSE	Sequest HT (A2)	Unambiguous	[K].QIGLDIAEAMQK.[V]		1	AB395_RS02145	AB395_RS02145	0	2	0.6578	0	1	1
FALSE	High	1xOxidation [M10]	6.6967e-09	3.95466e-05	1	1	9	AB395_RS02145	AB395_RS02145 [157-168]		0	1332.68	High	High
	Checked	Identifying Node	PSM Ambiguity	Annotated Sequence	Modifications	# Proteins	Master Protein Accessions	Protein Accessions	# Missed Cleavages	Charge	DeltaScore	DeltaCn	Rank	Search Engine Rank
	FALSE	Sequest HT (A2)	Unambiguous	[K].QIGLDIAEAmQK.[V]	M10(Oxidation)	1	AB395_RS02145	AB395_RS02145	0	2	0.6752	0	1	1
	FALSE	Sequest HT (A2)	Unambiguous	[K].QIGLDIAEAmQK.[V]	M10(Oxidation)	1	AB395_RS02145	AB395_RS02145	0	2	0.6325	0	1	1
	FALSE	Sequest HT (A2)	Unambiguous	[K].QIGLDIAEAmQK.[V]	M10(Oxidation)	1	AB395_RS02145	AB395_RS02145	0	2	0.6905	0	1	1
	FALSE	Sequest HT (A2)	Unambiguous	[K].QIGLDIAEAmQK.[V]	M10(Oxidation)	1	AB395_RS02145	AB395_RS02145	0	2	0.4615	0	1	1
	FALSE	Sequest HT (A2)	Unambiguous	[K].QIGLDIAEAmQK.[V]	M10(Oxidation)	1	AB395_RS02145	AB395_RS02145	0	2	0.5587	0	1	1
	FALSE	Sequest HT (A2)	Unambiguous	[K].QIGLDIAEAmQK.[V]	M10(Oxidation)	1	AB395_RS02145	AB395_RS02145	0	2	0.6256	0	1	1
	FALSE	Sequest HT (A2)	Unambiguous	[K].QIGLDIAEAmQK.[V]	M10(Oxidation)	1	AB395_RS02145	AB395_RS02145	0	2	0.8504	0	1	1
	FALSE	Sequest HT (A2)	Unambiguous	[K].QIGLDIAEAmQK.[V]	M10(Oxidation)	1	AB395_RS02145	AB395_RS02145	0	2	0.693	0	1	1
	FALSE	Sequest HT (A2)	Unambiguous	[K].QIGLDIAEAmQK.[V]	M10(Oxidation)	1	AB395_RS02145	AB395_RS02145	0	2	0.7786	0	1	1
FALSE	High		1.4793e-12	3.95466e-05	1	1	9	AB395_RS02145	AB395_RS02145 [452-467]		0	1628.85	High	High
	Checked	Identifying Node	PSM Ambiguity	Annotated Sequence	Modifications	# Proteins	Master Protein Accessions	Protein Accessions	# Missed Cleavages	Charge	DeltaScore	DeltaCn	Rank	Search Engine Rank
	FALSE	Sequest HT (A2)	Unambiguous	[R].QIVENAGDEASIVVGK.[I]		1	AB395_RS02145	AB395_RS02145	0	2	0.689	0	1	1
	FALSE	Sequest HT (A2)	Unambiguous	[R].QIVENAGDEASIVVGK.[I]		1	AB395_RS02145	AB395_RS02145	0	2	0.8004	0	1	1
	FALSE	Sequest HT (A2)	Unambiguous	[R].QIVENAGDEASIVVGK.[I]		1	AB395_RS02145	AB395_RS02145	0	2	0.7671	0	1	1
	FALSE	Sequest HT (A2)	Unambiguous	[R].QIVENAGDEASIVVGK.[I]		1	AB395_RS02145	AB395_RS02145	0	2	0.8008	0	1	1
	FALSE	Sequest HT (A2)	Unambiguous	[R].QIVENAGDEASIVVGK.[I]		1	AB395_RS02145	AB395_RS02145	0	2	0.7841	0	1	1
	FALSE	Sequest HT (A2)	Unambiguous	[R].QIVENAGDEASIVVGK.[I]		1	AB395_RS02145	AB395_RS02145	0	2	0.7553	0	1	1
	FALSE	Sequest HT (A2)	Unambiguous	[R].QIVENAGDEASIVVGK.[I]		1	AB395_RS02145	AB395_RS02145	0	2	0.7923	0	1	1
	FALSE	Sequest HT (A2)	Unambiguous	[R].QIVENAGDEASIVVGK.[I]		1	AB395_RS02145	AB395_RS02145	0	2	0.814	0	1	1
	FALSE	Sequest HT (A2)	Unambiguous	[R].QIVENAGDEASIVVGK.[I]		1	AB395_RS02145	AB395_RS02145	0	2	0.7314	0	1	1
FALSE	High		5.71666e-06	3.95466e-05	1	1	2	AB395_RS02145	AB395_RS02145 [118-129]		1	1285.75	High	High
	Checked	Identifying Node	PSM Ambiguity	Annotated Sequence	Modifications	# Proteins	Master Protein Accessions	Protein Accessions	# Missed Cleavages	Charge	DeltaScore	DeltaCn	Rank	Search Engine Rank
	FALSE	Sequest HT (A2)	Unambiguous	[K].RGIDLAVSEVVK.[D]		1	AB395_RS02145	AB395_RS02145	1	3	0.5809	0	1	1
	FALSE	Sequest HT (A2)	Unambiguous	[K].RGIDLAVSEVVK.[D]		1	AB395_RS02145	AB395_RS02145	1	2	0.6739	0	1	1
FALSE	High		1.3768e-12	3.95466e-05	1	1	19	AB395_RS02145	AB395_RS02145 [182-197]		0	1853.86	High	High
	Checked	Identifying Node	PSM Ambiguity	Annotated Sequence	Modifications	# Proteins	Master Protein Accessions	Protein Accessions	# Missed Cleavages	Charge	DeltaScore	DeltaCn	Rank	Search Engine Rank
	FALSE	Sequest HT (A2)	Unambiguous	[K].TAETELEVVEGMQFDR.[G]		1	AB395_RS02145	AB395_RS02145	0	2	0.6655	0	1	1
	FALSE	Sequest HT (A2)	Unambiguous	[K].TAETELEVVEGMQFDR.[G]		1	AB395_RS02145	AB395_RS02145	0	3	0.6689	0	1	1
	FALSE	Sequest HT (A2)	Unambiguous	[K].TAETELEVVEGMQFDR.[G]		1	AB395_RS02145	AB395_RS02145	0	2	0.7296	0	1	1
	FALSE	Sequest HT (A2)	Unambiguous	[K].TAETELEVVEGMQFDR.[G]		1	AB395_RS02145	AB395_RS02145	0	2	0.7773	0	1	1
	FALSE	Sequest HT (A2)	Unambiguous	[K].TAETELEVVEGMQFDR.[G]		1	AB395_RS02145	AB395_RS02145	0	2	0.8546	0	1	1
	FALSE	Sequest HT (A2)	Unambiguous	[K].TAETELEVVEGMQFDR.[G]		1	AB395_RS02145	AB395_RS02145	0	3	0.639	0	1	1
	FALSE	Sequest HT (A2)	Unambiguous	[K].TAETELEVVEGMQFDR.[G]		1	AB395_RS02145	AB395_RS02145	0	2	0.8487	0	1	1
	FALSE	Sequest HT (A2)	Unambiguous	[K].TAETELEVVEGMQFDR.[G]		1	AB395_RS02145	AB395_RS02145	0	2	0.7557	0	1	1
	FALSE	Sequest HT (A2)	Unambiguous	[K].TAETELEVVEGMQFDR.[G]		1	AB395_RS02145	AB395_RS02145	0	2	0.8289	0	1	1
	FALSE	Sequest HT (A2)	Unambiguous	[K].TAETELEVVEGMQFDR.[G]		1	AB395_RS02145	AB395_RS02145	0	2	0.2698	0	1	1
	FALSE	Sequest HT (A2)	Unambiguous	[K].TAETELEVVEGMQFDR.[G]		1	AB395_RS02145	AB395_RS02145	0	2	0.8073	0	1	1
	FALSE	Sequest HT (A2)	Unambiguous	[K].TAETELEVVEGMQFDR.[G]		1	AB395_RS02145	AB395_RS02145	0	2	0.7464	0	1	1
	FALSE	Sequest HT (A2)	Unambiguous	[K].TAETELEVVEGMQFDR.[G]		1	AB395_RS02145	AB395_RS02145	0	2	0.8333	0	1	1
	FALSE	Sequest HT (A2)	Unambiguous	[K].TAETELEVVEGMQFDR.[G]		1	AB395_RS02145	AB395_RS02145	0	2	0.7656	0	1	1
	FALSE	Sequest HT (A2)	Unambiguous	[K].TAETELEVVEGMQFDR.[G]		1	AB395_RS02145	AB395_RS02145	0	3	0.7708	0	1	1
	FALSE	Sequest HT (A2)	Unambiguous	[K].TAETELEVVEGMQFDR.[G]		1	AB395_RS02145	AB395_RS02145	0	2	0.8519	0	1	1
	FALSE	Sequest HT (A2)	Unambiguous	[K].TAETELEVVEGMQFDR.[G]		1	AB395_RS02145	AB395_RS02145	0	2	0.825	0	1	1
	FALSE	Sequest HT (A2)	Unambiguous	[K].TAETELEVVEGMQFDR.[G]		1	AB395_RS02145	AB395_RS02145	0	2	0.6877	0	1	1
	FALSE	Sequest HT (A2)	Unambiguous	[K].TAETELEVVEGMQFDR.[G]		1	AB395_RS02145	AB395_RS02145	0	2	0.783	0	1	1
FALSE	High	1xOxidation [M12]	2.29961e-13	3.95466e-05	1	1	13	AB395_RS02145	AB395_RS02145 [182-197]		0	1869.85	High	High
	Checked	Identifying Node	PSM Ambiguity	Annotated Sequence	Modifications	# Proteins	Master Protein Accessions	Protein Accessions	# Missed Cleavages	Charge	DeltaScore	DeltaCn	Rank	Search Engine Rank
	FALSE	Sequest HT (A2)	Unambiguous	[K].TAETELEVVEGmQFDR.[G]	M12(Oxidation)	1	AB395_RS02145	AB395_RS02145	0	2	0.8443	0	1	1
	FALSE	Sequest HT (A2)	Unambiguous	[K].TAETELEVVEGmQFDR.[G]	M12(Oxidation)	1	AB395_RS02145	AB395_RS02145	0	3	0.5286	0	1	1
	FALSE	Sequest HT (A2)	Unambiguous	[K].TAETELEVVEGmQFDR.[G]	M12(Oxidation)	1	AB395_RS02145	AB395_RS02145	0	3	0.8086	0	1	1
	FALSE	Sequest HT (A2)	Unambiguous	[K].TAETELEVVEGmQFDR.[G]	M12(Oxidation)	1	AB395_RS02145	AB395_RS02145	0	3	0.4162	0	1	1
	FALSE	Sequest HT (A2)	Unambiguous	[K].TAETELEVVEGmQFDR.[G]	M12(Oxidation)	1	AB395_RS02145	AB395_RS02145	0	2	0.8232	0	1	1
	FALSE	Sequest HT (A2)	Unambiguous	[K].TAETELEVVEGmQFDR.[G]	M12(Oxidation)	1	AB395_RS02145	AB395_RS02145	0	2	0.8454	0	1	1
	FALSE	Sequest HT (A2)	Unambiguous	[K].TAETELEVVEGmQFDR.[G]	M12(Oxidation)	1	AB395_RS02145	AB395_RS02145	0	2	0.8491	0	1	1
	FALSE	Sequest HT (A2)	Unambiguous	[K].TAETELEVVEGmQFDR.[G]	M12(Oxidation)	1	AB395_RS02145	AB395_RS02145	0	3	0.4221	0	1	1
	FALSE	Sequest HT (A2)	Unambiguous	[K].TAETELEVVEGmQFDR.[G]	M12(Oxidation)	1	AB395_RS02145	AB395_RS02145	0	3	0.0187	0	1	1
	FALSE	Sequest HT (A2)	Unambiguous	[K].TAETELEVVEGmQFDR.[G]	M12(Oxidation)	1	AB395_RS02145	AB395_RS02145	0	2	0.7993	0	1	1
	FALSE	Sequest HT (A2)	Unambiguous	[K].TAETELEVVEGmQFDR.[G]	M12(Oxidation)	1	AB395_RS02145	AB395_RS02145	0	2	0.8906	0	1	1
	FALSE	Sequest HT (A2)	Unambiguous	[K].TAETELEVVEGmQFDR.[G]	M12(Oxidation)	1	AB395_RS02145	AB395_RS02145	0	2	0.5572	0	1	1
	FALSE	Sequest HT (A2)	Unambiguous	[K].TAETELEVVEGmQFDR.[G]	M12(Oxidation)	1	AB395_RS02145	AB395_RS02145	0	3	0.7664	0	1	1
FALSE	High		6.30512e-16	3.95466e-05	1	1	16	AB395_RS02145	AB395_RS02145 [502-526]		0	2513.35	High	High
	Checked	Identifying Node	PSM Ambiguity	Annotated Sequence	Modifications	# Proteins	Master Protein Accessions	Protein Accessions	# Missed Cleavages	Charge	DeltaScore	DeltaCn	Rank	Search Engine Rank
	FALSE	Sequest HT (A2)	Unambiguous	[R].TALQDAASVAGLLVTTEAMIAELPK.[K]		1	AB395_RS02145	AB395_RS02145	0	3	0.8096	0	1	1
	FALSE	Sequest HT (A2)	Unambiguous	[R].TALQDAASVAGLLVTTEAMIAELPK.[K]		1	AB395_RS02145	AB395_RS02145	0	2	0.8792	0	1	1
	FALSE	Sequest HT (A2)	Unambiguous	[R].TALQDAASVAGLLVTTEAMIAELPK.[K]		1	AB395_RS02145	AB395_RS02145	0	2	0.8258	0	1	1
	FALSE	Sequest HT (A2)	Unambiguous	[R].TALQDAASVAGLLVTTEAMIAELPK.[K]		1	AB395_RS02145	AB395_RS02145	0	2	0.8389	0	1	1
	FALSE	Sequest HT (A2)	Unambiguous	[R].TALQDAASVAGLLVTTEAMIAELPK.[K]		1	AB395_RS02145	AB395_RS02145	0	3	0.8262	0	1	1
	FALSE	Sequest HT (A2)	Unambiguous	[R].TALQDAASVAGLLVTTEAMIAELPK.[K]		1	AB395_RS02145	AB395_RS02145	0	3	0.8529	0	1	1
	FALSE	Sequest HT (A2)	Unambiguous	[R].TALQDAASVAGLLVTTEAMIAELPK.[K]		1	AB395_RS02145	AB395_RS02145	0	2	0.8662	0	1	1
	FALSE	Sequest HT (A2)	Unambiguous	[R].TALQDAASVAGLLVTTEAMIAELPK.[K]		1	AB395_RS02145	AB395_RS02145	0	3	0.8353	0	1	1
	FALSE	Sequest HT (A2)	Unambiguous	[R].TALQDAASVAGLLVTTEAMIAELPK.[K]		1	AB395_RS02145	AB395_RS02145	0	3	0.805	0	1	1
	FALSE	Sequest HT (A2)	Unambiguous	[R].TALQDAASVAGLLVTTEAMIAELPK.[K]		1	AB395_RS02145	AB395_RS02145	0	3	0.8369	0	1	1
	FALSE	Sequest HT (A2)	Unambiguous	[R].TALQDAASVAGLLVTTEAMIAELPK.[K]		1	AB395_RS02145	AB395_RS02145	0	3	0.8389	0	1	1
	FALSE	Sequest HT (A2)	Unambiguous	[R].TALQDAASVAGLLVTTEAMIAELPK.[K]		1	AB395_RS02145	AB395_RS02145	0	3	0.8677	0	1	1
	FALSE	Sequest HT (A2)	Unambiguous	[R].TALQDAASVAGLLVTTEAMIAELPK.[K]		1	AB395_RS02145	AB395_RS02145	0	3	0.8399	0	1	1
	FALSE	Sequest HT (A2)	Unambiguous	[R].TALQDAASVAGLLVTTEAMIAELPK.[K]		1	AB395_RS02145	AB395_RS02145	0	3	0.8893	0	1	1
	FALSE	Sequest HT (A2)	Unambiguous	[R].TALQDAASVAGLLVTTEAMIAELPK.[K]		1	AB395_RS02145	AB395_RS02145	0	3	0.795	0	1	1
	FALSE	Sequest HT (A2)	Unambiguous	[R].TALQDAASVAGLLVTTEAMIAELPK.[K]		1	AB395_RS02145	AB395_RS02145	0	3	0.8381	0	1	1
FALSE	High	1xOxidation [M19]	6.30512e-16	3.95466e-05	1	1	11	AB395_RS02145	AB395_RS02145 [502-526]		0	2529.35	High	High
	Checked	Identifying Node	PSM Ambiguity	Annotated Sequence	Modifications	# Proteins	Master Protein Accessions	Protein Accessions	# Missed Cleavages	Charge	DeltaScore	DeltaCn	Rank	Search Engine Rank
	FALSE	Sequest HT (A2)	Unambiguous	[R].TALQDAASVAGLLVTTEAmIAELPK.[K]	M19(Oxidation)	1	AB395_RS02145	AB395_RS02145	0	3	0.5133	0	1	1
	FALSE	Sequest HT (A2)	Unambiguous	[R].TALQDAASVAGLLVTTEAmIAELPK.[K]	M19(Oxidation)	1	AB395_RS02145	AB395_RS02145	0	3	0.6872	0	1	1
	FALSE	Sequest HT (A2)	Unambiguous	[R].TALQDAASVAGLLVTTEAmIAELPK.[K]	M19(Oxidation)	1	AB395_RS02145	AB395_RS02145	0	3	0.4375	0	1	1
	FALSE	Sequest HT (A2)	Unambiguous	[R].TALQDAASVAGLLVTTEAmIAELPK.[K]	M19(Oxidation)	1	AB395_RS02145	AB395_RS02145	0	3	0.5984	0	1	1
	FALSE	Sequest HT (A2)	Unambiguous	[R].TALQDAASVAGLLVTTEAmIAELPK.[K]	M19(Oxidation)	1	AB395_RS02145	AB395_RS02145	0	3	0.6714	0	1	1
	FALSE	Sequest HT (A2)	Unambiguous	[R].TALQDAASVAGLLVTTEAmIAELPK.[K]	M19(Oxidation)	1	AB395_RS02145	AB395_RS02145	0	3	0.6958	0	1	1
	FALSE	Sequest HT (A2)	Unambiguous	[R].TALQDAASVAGLLVTTEAmIAELPK.[K]	M19(Oxidation)	1	AB395_RS02145	AB395_RS02145	0	2	0.8943	0	1	1
	FALSE	Sequest HT (A2)	Unambiguous	[R].TALQDAASVAGLLVTTEAmIAELPK.[K]	M19(Oxidation)	1	AB395_RS02145	AB395_RS02145	0	2	0.8722	0	1	1
	FALSE	Sequest HT (A2)	Unambiguous	[R].TALQDAASVAGLLVTTEAmIAELPK.[K]	M19(Oxidation)	1	AB395_RS02145	AB395_RS02145	0	3	0.6066	0	1	1
	FALSE	Sequest HT (A2)	Unambiguous	[R].TALQDAASVAGLLVTTEAmIAELPK.[K]	M19(Oxidation)	1	AB395_RS02145	AB395_RS02145	0	3	0.6975	0	1	1
	FALSE	Sequest HT (A2)	Unambiguous	[R].TALQDAASVAGLLVTTEAmIAELPK.[K]	M19(Oxidation)	1	AB395_RS02145	AB395_RS02145	0	3	0.7583	0	1	1
FALSE	High		6.30512e-16	3.95466e-05	1	1	3	AB395_RS02145	AB395_RS02145 [502-527]		1	2641.45	High	High
	Checked	Identifying Node	PSM Ambiguity	Annotated Sequence	Modifications	# Proteins	Master Protein Accessions	Protein Accessions	# Missed Cleavages	Charge	DeltaScore	DeltaCn	Rank	Search Engine Rank
	FALSE	Sequest HT (A2)	Unambiguous	[R].TALQDAASVAGLLVTTEAMIAELPKK.[D]		1	AB395_RS02145	AB395_RS02145	1	4	0.6293	0	1	1
	FALSE	Sequest HT (A2)	Unambiguous	[R].TALQDAASVAGLLVTTEAMIAELPKK.[D]		1	AB395_RS02145	AB395_RS02145	1	3	0.6177	0	1	1
	FALSE	Sequest HT (A2)	Unambiguous	[R].TALQDAASVAGLLVTTEAMIAELPKK.[D]		1	AB395_RS02145	AB395_RS02145	1	3	0.8175	0	1	1
FALSE	High	1xOxidation [M19]	5.61965e-07	3.95466e-05	1	1	1	AB395_RS02145	AB395_RS02145 [502-527]		1	2657.44	High	High
	Checked	Identifying Node	PSM Ambiguity	Annotated Sequence	Modifications	# Proteins	Master Protein Accessions	Protein Accessions	# Missed Cleavages	Charge	DeltaScore	DeltaCn	Rank	Search Engine Rank
	FALSE	Sequest HT (A2)	Unambiguous	[R].TALQDAASVAGLLVTTEAmIAELPKK.[D]	M19(Oxidation)	1	AB395_RS02145	AB395_RS02145	1	3	0.5902	0	1	1
FALSE	High		6.30512e-16	3.95466e-05	1	1	46	AB395_RS02145	AB395_RS02145 [81-101]		0	2088.09	High	High
	Checked	Identifying Node	PSM Ambiguity	Annotated Sequence	Modifications	# Proteins	Master Protein Accessions	Protein Accessions	# Missed Cleavages	Charge	DeltaScore	DeltaCn	Rank	Search Engine Rank
	FALSE	Sequest HT (A2)	Unambiguous	[K].TNDIAGDGTTTATVLAQAIVR.[E]		1	AB395_RS02145	AB395_RS02145	0	3	0.6772	0	1	1
	FALSE	Sequest HT (A2)	Unambiguous	[K].TNDIAGDGTTTATVLAQAIVR.[E]		1	AB395_RS02145	AB395_RS02145	0	3	0.7543	0	1	1
	FALSE	Sequest HT (A2)	Unambiguous	[K].TNDIAGDGTTTATVLAQAIVR.[E]		1	AB395_RS02145	AB395_RS02145	0	3	0.7401	0	1	1
	FALSE	Sequest HT (A2)	Unambiguous	[K].TNDIAGDGTTTATVLAQAIVR.[E]		1	AB395_RS02145	AB395_RS02145	0	2	0.8675	0	1	1
	FALSE	Sequest HT (A2)	Unambiguous	[K].TNDIAGDGTTTATVLAQAIVR.[E]		1	AB395_RS02145	AB395_RS02145	0	3	0.7616	0	1	1
	FALSE	Sequest HT (A2)	Unambiguous	[K].TNDIAGDGTTTATVLAQAIVR.[E]		1	AB395_RS02145	AB395_RS02145	0	3	0.6953	0	1	1
	FALSE	Sequest HT (A2)	Unambiguous	[K].TNDIAGDGTTTATVLAQAIVR.[E]		1	AB395_RS02145	AB395_RS02145	0	3	0.6972	0	1	1
	FALSE	Sequest HT (A2)	Unambiguous	[K].TNDIAGDGTTTATVLAQAIVR.[E]		1	AB395_RS02145	AB395_RS02145	0	2	0.8925	0	1	1
	FALSE	Sequest HT (A2)	Unambiguous	[K].TNDIAGDGTTTATVLAQAIVR.[E]		1	AB395_RS02145	AB395_RS02145	0	3	0.702	0	1	1
	FALSE	Sequest HT (A2)	Unambiguous	[K].TNDIAGDGTTTATVLAQAIVR.[E]		1	AB395_RS02145	AB395_RS02145	0	2	0.8496	0	1	1
	FALSE	Sequest HT (A2)	Unambiguous	[K].TNDIAGDGTTTATVLAQAIVR.[E]		1	AB395_RS02145	AB395_RS02145	0	3	0.4829	0	1	1
	FALSE	Sequest HT (A2)	Unambiguous	[K].TNDIAGDGTTTATVLAQAIVR.[E]		1	AB395_RS02145	AB395_RS02145	0	2	0.7807	0	1	1
	FALSE	Sequest HT (A2)	Unambiguous	[K].TNDIAGDGTTTATVLAQAIVR.[E]		1	AB395_RS02145	AB395_RS02145	0	3	0.5857	0	1	1
	FALSE	Sequest HT (A2)	Unambiguous	[K].TNDIAGDGTTTATVLAQAIVR.[E]		1	AB395_RS02145	AB395_RS02145	0	2	0.8633	0	1	1
	FALSE	Sequest HT (A2)	Unambiguous	[K].TNDIAGDGTTTATVLAQAIVR.[E]		1	AB395_RS02145	AB395_RS02145	0	3	0.7974	0	1	1
	FALSE	Sequest HT (A2)	Unambiguous	[K].TNDIAGDGTTTATVLAQAIVR.[E]		1	AB395_RS02145	AB395_RS02145	0	2	0.8371	0	1	1
	FALSE	Sequest HT (A2)	Unambiguous	[K].TNDIAGDGTTTATVLAQAIVR.[E]		1	AB395_RS02145	AB395_RS02145	0	3	0.6656	0	1	1
	FALSE	Sequest HT (A2)	Unambiguous	[K].TNDIAGDGTTTATVLAQAIVR.[E]		1	AB395_RS02145	AB395_RS02145	0	3	0.6519	0	1	1
	FALSE	Sequest HT (A2)	Unambiguous	[K].TNDIAGDGTTTATVLAQAIVR.[E]		1	AB395_RS02145	AB395_RS02145	0	2	0.8522	0	1	1
	FALSE	Sequest HT (A2)	Unambiguous	[K].TNDIAGDGTTTATVLAQAIVR.[E]		1	AB395_RS02145	AB395_RS02145	0	3	0.753	0	1	1
	FALSE	Sequest HT (A2)	Unambiguous	[K].TNDIAGDGTTTATVLAQAIVR.[E]		1	AB395_RS02145	AB395_RS02145	0	3	0.4511	0	1	1
	FALSE	Sequest HT (A2)	Unambiguous	[K].TNDIAGDGTTTATVLAQAIVR.[E]		1	AB395_RS02145	AB395_RS02145	0	2	0.8577	0	1	1
	FALSE	Sequest HT (A2)	Unambiguous	[K].TNDIAGDGTTTATVLAQAIVR.[E]		1	AB395_RS02145	AB395_RS02145	0	3	0.7486	0	1	1
	FALSE	Sequest HT (A2)	Unambiguous	[K].TNDIAGDGTTTATVLAQAIVR.[E]		1	AB395_RS02145	AB395_RS02145	0	3	0.5965	0	1	1
	FALSE	Sequest HT (A2)	Unambiguous	[K].TNDIAGDGTTTATVLAQAIVR.[E]		1	AB395_RS02145	AB395_RS02145	0	3	0.7344	0	1	1
	FALSE	Sequest HT (A2)	Unambiguous	[K].TNDIAGDGTTTATVLAQAIVR.[E]		1	AB395_RS02145	AB395_RS02145	0	2	0.838	0	1	1
	FALSE	Sequest HT (A2)	Unambiguous	[K].TNDIAGDGTTTATVLAQAIVR.[E]		1	AB395_RS02145	AB395_RS02145	0	3	0.5521	0	1	1
	FALSE	Sequest HT (A2)	Unambiguous	[K].TNDIAGDGTTTATVLAQAIVR.[E]		1	AB395_RS02145	AB395_RS02145	0	3	0.5607	0	1	1
	FALSE	Sequest HT (A2)	Unambiguous	[K].TNDIAGDGTTTATVLAQAIVR.[E]		1	AB395_RS02145	AB395_RS02145	0	3	0.8305	0	1	1
	FALSE	Sequest HT (A2)	Unambiguous	[K].TNDIAGDGTTTATVLAQAIVR.[E]		1	AB395_RS02145	AB395_RS02145	0	2	0.8857	0	1	1
	FALSE	Sequest HT (A2)	Unambiguous	[K].TNDIAGDGTTTATVLAQAIVR.[E]		1	AB395_RS02145	AB395_RS02145	0	2	0.8707	0	1	1
	FALSE	Sequest HT (A2)	Unambiguous	[K].TNDIAGDGTTTATVLAQAIVR.[E]		1	AB395_RS02145	AB395_RS02145	0	2	0.7634	0	1	1
	FALSE	Sequest HT (A2)	Unambiguous	[K].TNDIAGDGTTTATVLAQAIVR.[E]		1	AB395_RS02145	AB395_RS02145	0	3	0.7309	0	1	1
	FALSE	Sequest HT (A2)	Unambiguous	[K].TNDIAGDGTTTATVLAQAIVR.[E]		1	AB395_RS02145	AB395_RS02145	0	3	0.7293	0	1	1
	FALSE	Sequest HT (A2)	Unambiguous	[K].TNDIAGDGTTTATVLAQAIVR.[E]		1	AB395_RS02145	AB395_RS02145	0	2	0.8916	0	1	1
	FALSE	Sequest HT (A2)	Unambiguous	[K].TNDIAGDGTTTATVLAQAIVR.[E]		1	AB395_RS02145	AB395_RS02145	0	3	0.7135	0	1	1
	FALSE	Sequest HT (A2)	Unambiguous	[K].TNDIAGDGTTTATVLAQAIVR.[E]		1	AB395_RS02145	AB395_RS02145	0	3	0.5021	0	1	1
	FALSE	Sequest HT (A2)	Unambiguous	[K].TNDIAGDGTTTATVLAQAIVR.[E]		1	AB395_RS02145	AB395_RS02145	0	3	0.8086	0	1	1
	FALSE	Sequest HT (A2)	Unambiguous	[K].TNDIAGDGTTTATVLAQAIVR.[E]		1	AB395_RS02145	AB395_RS02145	0	3	0.6947	0	1	1
	FALSE	Sequest HT (A2)	Unambiguous	[K].TNDIAGDGTTTATVLAQAIVR.[E]		1	AB395_RS02145	AB395_RS02145	0	2	0.8801	0	1	1
	FALSE	Sequest HT (A2)	Unambiguous	[K].TNDIAGDGTTTATVLAQAIVR.[E]		1	AB395_RS02145	AB395_RS02145	0	2	0.8285	0	1	1
	FALSE	Sequest HT (A2)	Unambiguous	[K].TNDIAGDGTTTATVLAQAIVR.[E]		1	AB395_RS02145	AB395_RS02145	0	2	0.8631	0	1	1
	FALSE	Sequest HT (A2)	Unambiguous	[K].TNDIAGDGTTTATVLAQAIVR.[E]		1	AB395_RS02145	AB395_RS02145	0	2	0.7825	0	1	1
	FALSE	Sequest HT (A2)	Unambiguous	[K].TNDIAGDGTTTATVLAQAIVR.[E]		1	AB395_RS02145	AB395_RS02145	0	3	0.6471	0	1	1
	FALSE	Sequest HT (A2)	Unambiguous	[K].TNDIAGDGTTTATVLAQAIVR.[E]		1	AB395_RS02145	AB395_RS02145	0	3	0.6808	0	1	1
	FALSE	Sequest HT (A2)	Unambiguous	[K].TNDIAGDGTTTATVLAQAIVR.[E]		1	AB395_RS02145	AB395_RS02145	0	2	0.8119	0	1	1
FALSE	High		3.25259e-07	3.95466e-05	3	3	5	AB395_RS04275; AB395_RS32075; AB395_RS02145	AB395_RS04275 [381-390]; AB395_RS32075 [381-390]; AB395_RS02145 [381-390]		0	1004.53	High	High
	Checked	Identifying Node	PSM Ambiguity	Annotated Sequence	Modifications	# Proteins	Master Protein Accessions	Protein Accessions	# Missed Cleavages	Charge	DeltaScore	DeltaCn	Rank	Search Engine Rank
	FALSE	Sequest HT (A2)	Unambiguous	[R].VGGSTEVEVK.[E]		3	AB395_RS04275; AB395_RS32075; AB395_RS02145	AB395_RS04275; AB395_RS32075; AB395_RS02145	0	2	0.7475	0	1	1
	FALSE	Sequest HT (A2)	Unambiguous	[R].VGGSTEVEVK.[E]		3	AB395_RS04275; AB395_RS32075; AB395_RS02145	AB395_RS04275; AB395_RS32075; AB395_RS02145	0	2	0.4697	0	1	1
	FALSE	Sequest HT (A2)	Unambiguous	[R].VGGSTEVEVK.[E]		3	AB395_RS04275; AB395_RS32075; AB395_RS02145	AB395_RS04275; AB395_RS32075; AB395_RS02145	0	2	0.7534	0	1	1
	FALSE	Sequest HT (A2)	Unambiguous	[R].VGGSTEVEVK.[E]		3	AB395_RS04275; AB395_RS32075; AB395_RS02145	AB395_RS04275; AB395_RS32075; AB395_RS02145	0	2	0.6548	0	1	1
	FALSE	Sequest HT (A2)	Unambiguous	[R].VGGSTEVEVK.[E]		3	AB395_RS04275; AB395_RS32075; AB395_RS02145	AB395_RS04275; AB395_RS32075; AB395_RS02145	0	2	0.3967	0	1	1
FALSE	High		5.84863e-13	3.95466e-05	3	3	7	AB395_RS04275; AB395_RS32075; AB395_RS02145	AB395_RS04275 [169-181]; AB395_RS32075 [169-181]; AB395_RS02145 [169-181]		0	1344.7	High	High
	Checked	Identifying Node	PSM Ambiguity	Annotated Sequence	Modifications	# Proteins	Master Protein Accessions	Protein Accessions	# Missed Cleavages	Charge	DeltaScore	DeltaCn	Rank	Search Engine Rank
	FALSE	Sequest HT (A2)	Unambiguous	[K].VGNEGVITVEEAK.[T]		3	AB395_RS04275; AB395_RS32075; AB395_RS02145	AB395_RS04275; AB395_RS32075; AB395_RS02145	0	2	0.7581	0	1	1
	FALSE	Sequest HT (A2)	Unambiguous	[K].VGNEGVITVEEAK.[T]		3	AB395_RS04275; AB395_RS32075; AB395_RS02145	AB395_RS04275; AB395_RS32075; AB395_RS02145	0	2	0.7793	0	1	1
	FALSE	Sequest HT (A2)	Unambiguous	[K].VGNEGVITVEEAK.[T]		3	AB395_RS04275; AB395_RS32075; AB395_RS02145	AB395_RS04275; AB395_RS32075; AB395_RS02145	0	2	0.6296	0	1	1
	FALSE	Sequest HT (A2)	Unambiguous	[K].VGNEGVITVEEAK.[T]		3	AB395_RS04275; AB395_RS32075; AB395_RS02145	AB395_RS04275; AB395_RS32075; AB395_RS02145	0	2	0.5652	0	1	1
	FALSE	Sequest HT (A2)	Unambiguous	[K].VGNEGVITVEEAK.[T]		3	AB395_RS04275; AB395_RS32075; AB395_RS02145	AB395_RS04275; AB395_RS32075; AB395_RS02145	0	2	0.7588	0	1	1
	FALSE	Sequest HT (A2)	Unambiguous	[K].VGNEGVITVEEAK.[T]		3	AB395_RS04275; AB395_RS32075; AB395_RS02145	AB395_RS04275; AB395_RS32075; AB395_RS02145	0	2	0.8098	0	1	1
	FALSE	Sequest HT (A2)	Unambiguous	[K].VGNEGVITVEEAK.[T]		3	AB395_RS04275; AB395_RS32075; AB395_RS02145	AB395_RS04275; AB395_RS32075; AB395_RS02145	0	2	0.6092	0	1	1
High	Master Protein	AB395_RS00045	[glyoxalase/bleomycin resistance/extradiol dioxygenase family protein]	0	4.095	17	2	2	2	136	14.6	5.85	0	2
Checked	Confidence	Modifications	Qvality PEP	Qvality q-value	# Protein Groups	# Proteins	# PSMs	Master Protein Accessions	Positions in Master Proteins	Modifications in Master Proteins	# Missed Cleavages	Theo. MH+ [Da]	Found in Sample: [S1] F1: Sample	Confidence (by Search Engine): Sequest HT
FALSE	High		5.49995e-14	3.95466e-05	1	1	3	AB395_RS24585	AB395_RS24585 [430-451]		0	2342.13	High	High
	Checked	Identifying Node	PSM Ambiguity	Annotated Sequence	Modifications	# Proteins	Master Protein Accessions	Protein Accessions	# Missed Cleavages	Charge	DeltaScore	DeltaCn	Rank	Search Engine Rank
	FALSE	Sequest HT (A2)	Unambiguous	[R].AGWVADYADAENFLALSVSTNK.[T]		1	AB395_RS24585	AB395_RS24585	0	2	0.7848	0	1	1
	FALSE	Sequest HT (A2)	Unambiguous	[R].AGWVADYADAENFLALSVSTNK.[T]		1	AB395_RS24585	AB395_RS24585	0	3	0.8117	0	1	1
	FALSE	Sequest HT (A2)	Unambiguous	[R].AGWVADYADAENFLALSVSTNK.[T]		1	AB395_RS24585	AB395_RS24585	0	2	0.8525	0	1	1
FALSE	High		0.00188726	3.95466e-05	1	1	2	AB395_RS24585	AB395_RS24585 [305-312]		0	862.445	High	High
	Checked	Identifying Node	PSM Ambiguity	Annotated Sequence	Modifications	# Proteins	Master Protein Accessions	Protein Accessions	# Missed Cleavages	Charge	DeltaScore	DeltaCn	Rank	Search Engine Rank
	FALSE	Sequest HT (A2)	Unambiguous	[R].ALSMAVDR.[D]		1	AB395_RS24585	AB395_RS24585	0	2	0.5625	0	1	1
	FALSE	Sequest HT (A2)	Unambiguous	[R].ALSMAVDR.[D]		1	AB395_RS24585	AB395_RS24585	0	2	0.5657	0	1	1
FALSE	High	1xOxidation [M4]	0.00118745	3.95466e-05	1	1	6	AB395_RS24585	AB395_RS24585 [305-312]		0	878.44	High	High
	Checked	Identifying Node	PSM Ambiguity	Annotated Sequence	Modifications	# Proteins	Master Protein Accessions	Protein Accessions	# Missed Cleavages	Charge	DeltaScore	DeltaCn	Rank	Search Engine Rank
	FALSE	Sequest HT (A2)	Unambiguous	[R].ALSmAVDR.[D]	M4(Oxidation)	1	AB395_RS24585	AB395_RS24585	0	2	0.4312	0	1	1
	FALSE	Sequest HT (A2)	Unambiguous	[R].ALSmAVDR.[D]	M4(Oxidation)	1	AB395_RS24585	AB395_RS24585	0	2	0.348	0	1	1
	FALSE	Sequest HT (A2)	Unambiguous	[R].ALSmAVDR.[D]	M4(Oxidation)	1	AB395_RS24585	AB395_RS24585	0	2	0.0813	0	1	1
	FALSE	Sequest HT (A2)	Unambiguous	[R].ALSmAVDR.[D]	M4(Oxidation)	1	AB395_RS24585	AB395_RS24585	0	2	0.3169	0	1	1
	FALSE	Sequest HT (A2)	Unambiguous	[R].ALSmAVDR.[D]	M4(Oxidation)	1	AB395_RS24585	AB395_RS24585	0	2	0.3158	0	1	1
	FALSE	Sequest HT (A2)	Unambiguous	[R].ALSmAVDR.[D]	M4(Oxidation)	1	AB395_RS24585	AB395_RS24585	0	2	0.0625	0	1	1
FALSE	High		1.60051e-10	3.95466e-05	1	1	3	AB395_RS24585	AB395_RS24585 [57-70]		0	1558.76	High	High
	Checked	Identifying Node	PSM Ambiguity	Annotated Sequence	Modifications	# Proteins	Master Protein Accessions	Protein Accessions	# Missed Cleavages	Charge	DeltaScore	DeltaCn	Rank	Search Engine Rank
	FALSE	Sequest HT (A2)	Unambiguous	[K].DLYEGLTIYDATGK.[I]		1	AB395_RS24585	AB395_RS24585	0	2	0.5606	0	1	1
	FALSE	Sequest HT (A2)	Unambiguous	[K].DLYEGLTIYDATGK.[I]		1	AB395_RS24585	AB395_RS24585	0	2	0.8304	0	1	1
	FALSE	Sequest HT (A2)	Unambiguous	[K].DLYEGLTIYDATGK.[I]		1	AB395_RS24585	AB395_RS24585	0	2	0.8012	0	1	1
FALSE	High		6.30512e-16	3.95466e-05	1	1	7	AB395_RS24585	AB395_RS24585 [364-379]		0	1702.88	High	High
	Checked	Identifying Node	PSM Ambiguity	Annotated Sequence	Modifications	# Proteins	Master Protein Accessions	Protein Accessions	# Missed Cleavages	Charge	DeltaScore	DeltaCn	Rank	Search Engine Rank
	FALSE	Sequest HT (A2)	Unambiguous	[K].EAGYGEGGKPLNIEIR.[Y]		1	AB395_RS24585	AB395_RS24585	0	2	0.7791	0	1	1
	FALSE	Sequest HT (A2)	Unambiguous	[K].EAGYGEGGKPLNIEIR.[Y]		1	AB395_RS24585	AB395_RS24585	0	3	0.8029	0	1	1
	FALSE	Sequest HT (A2)	Unambiguous	[K].EAGYGEGGKPLNIEIR.[Y]		1	AB395_RS24585	AB395_RS24585	0	2	0.5837	0	1	1
	FALSE	Sequest HT (A2)	Unambiguous	[K].EAGYGEGGKPLNIEIR.[Y]		1	AB395_RS24585	AB395_RS24585	0	3	0.7772	0	1	1
	FALSE	Sequest HT (A2)	Unambiguous	[K].EAGYGEGGKPLNIEIR.[Y]		1	AB395_RS24585	AB395_RS24585	0	3	0.7646	0	1	1
	FALSE	Sequest HT (A2)	Unambiguous	[K].EAGYGEGGKPLNIEIR.[Y]		1	AB395_RS24585	AB395_RS24585	0	2	0.818	0	1	1
	FALSE	Sequest HT (A2)	Unambiguous	[K].EAGYGEGGKPLNIEIR.[Y]		1	AB395_RS24585	AB395_RS24585	0	3	0.3611	0	1	1
FALSE	High		9.54843e-15	3.95466e-05	1	1	4	AB395_RS24585	AB395_RS24585 [318-343]		0	2742.3	High	High
	Checked	Identifying Node	PSM Ambiguity	Annotated Sequence	Modifications	# Proteins	Master Protein Accessions	Protein Accessions	# Missed Cleavages	Charge	DeltaScore	DeltaCn	Rank	Search Engine Rank
	FALSE	Sequest HT (A2)	Unambiguous	[K].EIYSGSQLPSYSMVPPGIEGYGDPAK.[A]		1	AB395_RS24585	AB395_RS24585	0	3	0.6869	0	1	1
	FALSE	Sequest HT (A2)	Unambiguous	[K].EIYSGSQLPSYSMVPPGIEGYGDPAK.[A]		1	AB395_RS24585	AB395_RS24585	0	3	0.3431	0	1	1
	FALSE	Sequest HT (A2)	Unambiguous	[K].EIYSGSQLPSYSMVPPGIEGYGDPAK.[A]		1	AB395_RS24585	AB395_RS24585	0	2	0.8562	0	1	1
	FALSE	Sequest HT (A2)	Unambiguous	[K].EIYSGSQLPSYSMVPPGIEGYGDPAK.[A]		1	AB395_RS24585	AB395_RS24585	0	2	0.8345	0	1	1
FALSE	High	1xOxidation [M13]	2.00301e-13	3.95466e-05	1	1	4	AB395_RS24585	AB395_RS24585 [318-343]		0	2758.29	High	High
	Checked	Identifying Node	PSM Ambiguity	Annotated Sequence	Modifications	# Proteins	Master Protein Accessions	Protein Accessions	# Missed Cleavages	Charge	DeltaScore	DeltaCn	Rank	Search Engine Rank
	FALSE	Sequest HT (A2)	Unambiguous	[K].EIYSGSQLPSYSmVPPGIEGYGDPAK.[A]	M13(Oxidation)	1	AB395_RS24585	AB395_RS24585	0	3	0.8226	0	1	1
	FALSE	Sequest HT (A2)	Unambiguous	[K].EIYSGSQLPSYSmVPPGIEGYGDPAK.[A]	M13(Oxidation)	1	AB395_RS24585	AB395_RS24585	0	2	0.8241	0	1	1
	FALSE	Sequest HT (A2)	Unambiguous	[K].EIYSGSQLPSYSmVPPGIEGYGDPAK.[A]	M13(Oxidation)	1	AB395_RS24585	AB395_RS24585	0	2	0.8595	0	1	1
	FALSE	Sequest HT (A2)	Unambiguous	[K].EIYSGSQLPSYSmVPPGIEGYGDPAK.[A]	M13(Oxidation)	1	AB395_RS24585	AB395_RS24585	0	3	0.5545	0	1	1
FALSE	High		3.52355e-11	3.95466e-05	1	1	3	AB395_RS24585	AB395_RS24585 [254-268]		0	1801.81	High	High
	Checked	Identifying Node	PSM Ambiguity	Annotated Sequence	Modifications	# Proteins	Master Protein Accessions	Protein Accessions	# Missed Cleavages	Charge	DeltaScore	DeltaCn	Rank	Search Engine Rank
	FALSE	Sequest HT (A2)	Unambiguous	[K].EMDLAYNFSADQIER.[L]		1	AB395_RS24585	AB395_RS24585	0	2	0.8333	0	1	1
	FALSE	Sequest HT (A2)	Unambiguous	[K].EMDLAYNFSADQIER.[L]		1	AB395_RS24585	AB395_RS24585	0	2	0.8142	0	1	1
	FALSE	Sequest HT (A2)	Unambiguous	[K].EMDLAYNFSADQIER.[L]		1	AB395_RS24585	AB395_RS24585	0	2	0.7908	0	1	1
FALSE	High	1xOxidation [M2]	1.48141e-10	3.95466e-05	1	1	4	AB395_RS24585	AB395_RS24585 [254-268]		0	1817.8	High	High
	Checked	Identifying Node	PSM Ambiguity	Annotated Sequence	Modifications	# Proteins	Master Protein Accessions	Protein Accessions	# Missed Cleavages	Charge	DeltaScore	DeltaCn	Rank	Search Engine Rank
	FALSE	Sequest HT (A2)	Unambiguous	[K].EmDLAYNFSADQIER.[L]	M2(Oxidation)	1	AB395_RS24585	AB395_RS24585	0	2	0.8621	0	1	1
	FALSE	Sequest HT (A2)	Unambiguous	[K].EmDLAYNFSADQIER.[L]	M2(Oxidation)	1	AB395_RS24585	AB395_RS24585	0	2	0.8587	0	1	1
	FALSE	Sequest HT (A2)	Unambiguous	[K].EmDLAYNFSADQIER.[L]	M2(Oxidation)	1	AB395_RS24585	AB395_RS24585	0	2	0.849	0	1	1
	FALSE	Sequest HT (A2)	Unambiguous	[K].EmDLAYNFSADQIER.[L]	M2(Oxidation)	1	AB395_RS24585	AB395_RS24585	0	2	0.8457	0	1	1
FALSE	High		1.94983e-12	3.95466e-05	1	1	6	AB395_RS24585	AB395_RS24585 [493-511]		0	2141.14	High	High
	Checked	Identifying Node	PSM Ambiguity	Annotated Sequence	Modifications	# Proteins	Master Protein Accessions	Protein Accessions	# Missed Cleavages	Charge	DeltaScore	DeltaCn	Rank	Search Engine Rank
	FALSE	Sequest HT (A2)	Unambiguous	[K].EQPIAPFLTQADLWLVSGR.[V]		1	AB395_RS24585	AB395_RS24585	0	2	0.8608	0	1	1
	FALSE	Sequest HT (A2)	Unambiguous	[K].EQPIAPFLTQADLWLVSGR.[V]		1	AB395_RS24585	AB395_RS24585	0	3	0.7962	0	1	1
	FALSE	Sequest HT (A2)	Unambiguous	[K].EQPIAPFLTQADLWLVSGR.[V]		1	AB395_RS24585	AB395_RS24585	0	2	0.8787	0	1	1
	FALSE	Sequest HT (A2)	Unambiguous	[K].EQPIAPFLTQADLWLVSGR.[V]		1	AB395_RS24585	AB395_RS24585	0	2	0.7951	0	1	1
	FALSE	Sequest HT (A2)	Unambiguous	[K].EQPIAPFLTQADLWLVSGR.[V]		1	AB395_RS24585	AB395_RS24585	0	2	0.8963	0	1	1
	FALSE	Sequest HT (A2)	Unambiguous	[K].EQPIAPFLTQADLWLVSGR.[V]		1	AB395_RS24585	AB395_RS24585	0	2	0.854	0	1	1
FALSE	High		4.92049e-05	3.95466e-05	1	1	1	AB395_RS24585	AB395_RS24585 [141-151]		0	1154.64	High	High
	Checked	Identifying Node	PSM Ambiguity	Annotated Sequence	Modifications	# Proteins	Master Protein Accessions	Protein Accessions	# Missed Cleavages	Charge	DeltaScore	DeltaCn	Rank	Search Engine Rank
	FALSE	Sequest HT (A2)	Unambiguous	[K].GELPVDQLGVK.[A]		1	AB395_RS24585	AB395_RS24585	0	2	0.4701	0	1	1
FALSE	High		6.30512e-16	3.95466e-05	1	1	3	AB395_RS24585	AB395_RS24585 [33-56]		0	2625.32	High	High
	Checked	Identifying Node	PSM Ambiguity	Annotated Sequence	Modifications	# Proteins	Master Protein Accessions	Protein Accessions	# Missed Cleavages	Charge	DeltaScore	DeltaCn	Rank	Search Engine Rank
	FALSE	Sequest HT (A2)	Unambiguous	[R].GNAGEPQTLDQAHTSINIEEFILK.[D]		1	AB395_RS24585	AB395_RS24585	0	2	0.8351	0	1	1
	FALSE	Sequest HT (A2)	Unambiguous	[R].GNAGEPQTLDQAHTSINIEEFILK.[D]		1	AB395_RS24585	AB395_RS24585	0	3	0.6978	0	1	1
	FALSE	Sequest HT (A2)	Unambiguous	[R].GNAGEPQTLDQAHTSINIEEFILK.[D]		1	AB395_RS24585	AB395_RS24585	0	3	0.7276	0	1	1
FALSE	High		2.68805e-11	3.95466e-05	1	1	3	AB395_RS24585	AB395_RS24585 [514-526]		0	1437.69	High	High
	Checked	Identifying Node	PSM Ambiguity	Annotated Sequence	Modifications	# Proteins	Master Protein Accessions	Protein Accessions	# Missed Cleavages	Charge	DeltaScore	DeltaCn	Rank	Search Engine Rank
	FALSE	Sequest HT (A2)	Unambiguous	[K].GWQDNAPNAHLSK.[F]		1	AB395_RS24585	AB395_RS24585	0	3	0.7143	0	1	1
	FALSE	Sequest HT (A2)	Unambiguous	[K].GWQDNAPNAHLSK.[F]		1	AB395_RS24585	AB395_RS24585	0	3	0.4731	0	1	1
	FALSE	Sequest HT (A2)	Unambiguous	[K].GWQDNAPNAHLSK.[F]		1	AB395_RS24585	AB395_RS24585	0	2	0.7794	0	1	1
FALSE	High		1.77305e-05	3.95466e-05	1	1	2	AB395_RS24585	AB395_RS24585 [232-248]		1	1950.03	High	High
	Checked	Identifying Node	PSM Ambiguity	Annotated Sequence	Modifications	# Proteins	Master Protein Accessions	Protein Accessions	# Missed Cleavages	Charge	DeltaScore	DeltaCn	Rank	Search Engine Rank
	FALSE	Sequest HT (A2)	Unambiguous	[K].LDKVIFYPIDDQAASVR.[R]		1	AB395_RS24585	AB395_RS24585	1	3	0.4538	0	1	1
	FALSE	Sequest HT (A2)	Unambiguous	[K].LDKVIFYPIDDQAASVR.[R]		1	AB395_RS24585	AB395_RS24585	1	3	0.6909	0	1	1
FALSE	High		1.39111e-13	3.95466e-05	1	1	7	AB395_RS24585	AB395_RS24585 [207-220]		0	1523.81	High	High
	Checked	Identifying Node	PSM Ambiguity	Annotated Sequence	Modifications	# Proteins	Master Protein Accessions	Protein Accessions	# Missed Cleavages	Charge	DeltaScore	DeltaCn	Rank	Search Engine Rank
	FALSE	Sequest HT (A2)	Unambiguous	[K].LTAHVPNDSLTVEK.[N]		1	AB395_RS24585	AB395_RS24585	0	3	0.766	0	1	1
	FALSE	Sequest HT (A2)	Unambiguous	[K].LTAHVPNDSLTVEK.[N]		1	AB395_RS24585	AB395_RS24585	0	3	0.7209	0	1	1
	FALSE	Sequest HT (A2)	Unambiguous	[K].LTAHVPNDSLTVEK.[N]		1	AB395_RS24585	AB395_RS24585	0	3	0.7643	0	1	1
	FALSE	Sequest HT (A2)	Unambiguous	[K].LTAHVPNDSLTVEK.[N]		1	AB395_RS24585	AB395_RS24585	0	2	0.7768	0	1	1
	FALSE	Sequest HT (A2)	Unambiguous	[K].LTAHVPNDSLTVEK.[N]		1	AB395_RS24585	AB395_RS24585	0	2	0.7494	0	1	1
	FALSE	Sequest HT (A2)	Unambiguous	[K].LTAHVPNDSLTVEK.[N]		1	AB395_RS24585	AB395_RS24585	0	3	0.6609	0	1	1
	FALSE	Sequest HT (A2)	Unambiguous	[K].LTAHVPNDSLTVEK.[N]		1	AB395_RS24585	AB395_RS24585	0	3	0.4755	0	1	1
FALSE	High		8.57414e-11	3.95466e-05	1	1	5	AB395_RS24585	AB395_RS24585 [71-91]		0	2283.12	High	High
	Checked	Identifying Node	PSM Ambiguity	Annotated Sequence	Modifications	# Proteins	Master Protein Accessions	Protein Accessions	# Missed Cleavages	Charge	DeltaScore	DeltaCn	Rank	Search Engine Rank
	FALSE	Sequest HT (A2)	Unambiguous	[K].IVPGAAESWELSDDGVVYTFK.[L]		1	AB395_RS24585	AB395_RS24585	0	2	0.7805	0	1	1
	FALSE	Sequest HT (A2)	Unambiguous	[K].IVPGAAESWELSDDGVVYTFK.[L]		1	AB395_RS24585	AB395_RS24585	0	2	0.8974	0	1	1
	FALSE	Sequest HT (A2)	Unambiguous	[K].IVPGAAESWELSDDGVVYTFK.[L]		1	AB395_RS24585	AB395_RS24585	0	2	0.4936	0	1	1
	FALSE	Sequest HT (A2)	Unambiguous	[K].IVPGAAESWELSDDGVVYTFK.[L]		1	AB395_RS24585	AB395_RS24585	0	2	0.6757	0	1	1
	FALSE	Sequest HT (A2)	Unambiguous	[K].IVPGAAESWELSDDGVVYTFK.[L]		1	AB395_RS24585	AB395_RS24585	0	3	0.3672	0	1	1
FALSE	High		6.30512e-16	3.95466e-05	1	1	4	AB395_RS24585	AB395_RS24585 [189-206]		0	1851.94	High	High
	Checked	Identifying Node	PSM Ambiguity	Annotated Sequence	Modifications	# Proteins	Master Protein Accessions	Protein Accessions	# Missed Cleavages	Charge	DeltaScore	DeltaCn	Rank	Search Engine Rank
	FALSE	Sequest HT (A2)	Unambiguous	[K].NAADFVKPGVMVSNGAFK.[L]		1	AB395_RS24585	AB395_RS24585	0	3	0.7388	0	1	1
	FALSE	Sequest HT (A2)	Unambiguous	[K].NAADFVKPGVMVSNGAFK.[L]		1	AB395_RS24585	AB395_RS24585	0	2	0.8636	0	1	1
	FALSE	Sequest HT (A2)	Unambiguous	[K].NAADFVKPGVMVSNGAFK.[L]		1	AB395_RS24585	AB395_RS24585	0	3	0.749	0	1	1
	FALSE	Sequest HT (A2)	Unambiguous	[K].NAADFVKPGVMVSNGAFK.[L]		1	AB395_RS24585	AB395_RS24585	0	2	0.8671	0	1	1
FALSE	High	1xOxidation [M11]	5.16922e-08	3.95466e-05	1	1	5	AB395_RS24585	AB395_RS24585 [189-206]		0	1867.94	High	High
	Checked	Identifying Node	PSM Ambiguity	Annotated Sequence	Modifications	# Proteins	Master Protein Accessions	Protein Accessions	# Missed Cleavages	Charge	DeltaScore	DeltaCn	Rank	Search Engine Rank
	FALSE	Sequest HT (A2)	Unambiguous	[K].NAADFVKPGVmVSNGAFK.[L]	M11(Oxidation)	1	AB395_RS24585	AB395_RS24585	0	3	0.2454	0	1	1
	FALSE	Sequest HT (A2)	Unambiguous	[K].NAADFVKPGVmVSNGAFK.[L]	M11(Oxidation)	1	AB395_RS24585	AB395_RS24585	0	3	0.7542	0	1	1
	FALSE	Sequest HT (A2)	Unambiguous	[K].NAADFVKPGVmVSNGAFK.[L]	M11(Oxidation)	1	AB395_RS24585	AB395_RS24585	0	3	0.6708	0	1	1
	FALSE	Sequest HT (A2)	Unambiguous	[K].NAADFVKPGVmVSNGAFK.[L]	M11(Oxidation)	1	AB395_RS24585	AB395_RS24585	0	2	0.5866	0	1	1
	FALSE	Sequest HT (A2)	Unambiguous	[K].NAADFVKPGVmVSNGAFK.[L]	M11(Oxidation)	1	AB395_RS24585	AB395_RS24585	0	3	0.41	0	1	1
FALSE	High		2.26042e-06	3.95466e-05	1	1	1	AB395_RS24585	AB395_RS24585 [134-151]		2	1938.07	High	High
	Checked	Identifying Node	PSM Ambiguity	Annotated Sequence	Modifications	# Proteins	Master Protein Accessions	Protein Accessions	# Missed Cleavages	Charge	DeltaScore	DeltaCn	Rank	Search Engine Rank
	FALSE	Sequest HT (A2)	Unambiguous	[K].NAEKVNKGELPVDQLGVK.[A]		1	AB395_RS24585	AB395_RS24585	2	3	0.704	0	1	1
FALSE	High		1.76907e-09	3.95466e-05	1	1	3	AB395_RS24585	AB395_RS24585 [221-231]		0	1238.58	High	High
	Checked	Identifying Node	PSM Ambiguity	Annotated Sequence	Modifications	# Proteins	Master Protein Accessions	Protein Accessions	# Missed Cleavages	Charge	DeltaScore	DeltaCn	Rank	Search Engine Rank
	FALSE	Sequest HT (A2)	Unambiguous	[K].NASYWDAANVK.[L]		1	AB395_RS24585	AB395_RS24585	0	2	0.8466	0	1	1
	FALSE	Sequest HT (A2)	Unambiguous	[K].NASYWDAANVK.[L]		1	AB395_RS24585	AB395_RS24585	0	2	0.6402	0	1	1
	FALSE	Sequest HT (A2)	Unambiguous	[K].NASYWDAANVK.[L]		1	AB395_RS24585	AB395_RS24585	0	2	0.8515	0	1	1
FALSE	High		0.000698473	3.95466e-05	1	1	2	AB395_RS24585	AB395_RS24585 [294-301]		0	993.464	High	High
	Checked	Identifying Node	PSM Ambiguity	Annotated Sequence	Modifications	# Proteins	Master Protein Accessions	Protein Accessions	# Missed Cleavages	Charge	DeltaScore	DeltaCn	Rank	Search Engine Rank
	FALSE	Sequest HT (A2)	Unambiguous	[R].QEPYSDVR.[V]		1	AB395_RS24585	AB395_RS24585	0	2	0.655	0	1	1
	FALSE	Sequest HT (A2)	Unambiguous	[R].QEPYSDVR.[V]		1	AB395_RS24585	AB395_RS24585	0	2	0.5946	0	1	1
FALSE	High		1.10841e-14	3.95466e-05	1	1	3	AB395_RS24585	AB395_RS24585 [271-293]		0	2682.25	High	High
	Checked	Identifying Node	PSM Ambiguity	Annotated Sequence	Modifications	# Proteins	Master Protein Accessions	Protein Accessions	# Missed Cleavages	Charge	DeltaScore	DeltaCn	Rank	Search Engine Rank
	FALSE	Sequest HT (A2)	Unambiguous	[R].QSYGDQVHVSPTLATYYYAFDTR.[Q]		1	AB395_RS24585	AB395_RS24585	0	3	0.705	0	1	1
	FALSE	Sequest HT (A2)	Unambiguous	[R].QSYGDQVHVSPTLATYYYAFDTR.[Q]		1	AB395_RS24585	AB395_RS24585	0	3	0.7979	0	1	1
	FALSE	Sequest HT (A2)	Unambiguous	[R].QSYGDQVHVSPTLATYYYAFDTR.[Q]		1	AB395_RS24585	AB395_RS24585	0	2	0.872	0	1	1
FALSE	High		0.000353252	3.95466e-05	1	1	2	AB395_RS24585	AB395_RS24585 [304-312]		1	1018.55	High	High
	Checked	Identifying Node	PSM Ambiguity	Annotated Sequence	Modifications	# Proteins	Master Protein Accessions	Protein Accessions	# Missed Cleavages	Charge	DeltaScore	DeltaCn	Rank	Search Engine Rank
	FALSE	Sequest HT (A2)	Unambiguous	[R].RALSMAVDR.[D]		1	AB395_RS24585	AB395_RS24585	1	2	0.3148	0	1	1
	FALSE	Sequest HT (A2)	Unambiguous	[R].RALSMAVDR.[D]		1	AB395_RS24585	AB395_RS24585	1	2	0.3763	0	1	1
FALSE	High		4.07862e-15	3.95466e-05	1	1	3	AB395_RS24585	AB395_RS24585 [480-492]		1	1498.83	High	High
	Checked	Identifying Node	PSM Ambiguity	Annotated Sequence	Modifications	# Proteins	Master Protein Accessions	Protein Accessions	# Missed Cleavages	Charge	DeltaScore	DeltaCn	Rank	Search Engine Rank
	FALSE	Sequest HT (A2)	Unambiguous	[R].SKVLHEAETLLMK.[E]		1	AB395_RS24585	AB395_RS24585	1	2	0.7525	0	1	1
	FALSE	Sequest HT (A2)	Unambiguous	[R].SKVLHEAETLLMK.[E]		1	AB395_RS24585	AB395_RS24585	1	3	0.7447	0	1	1
	FALSE	Sequest HT (A2)	Unambiguous	[R].SKVLHEAETLLMK.[E]		1	AB395_RS24585	AB395_RS24585	1	3	0.6656	0	1	1
FALSE	High	1xOxidation [M12]	3.68012e-12	3.95466e-05	1	1	2	AB395_RS24585	AB395_RS24585 [480-492]		1	1514.82	High	High
	Checked	Identifying Node	PSM Ambiguity	Annotated Sequence	Modifications	# Proteins	Master Protein Accessions	Protein Accessions	# Missed Cleavages	Charge	DeltaScore	DeltaCn	Rank	Search Engine Rank
	FALSE	Sequest HT (A2)	Unambiguous	[R].SKVLHEAETLLmK.[E]	M12(Oxidation)	1	AB395_RS24585	AB395_RS24585	1	3	0.7847	0	1	1
	FALSE	Sequest HT (A2)	Unambiguous	[R].SKVLHEAETLLmK.[E]	M12(Oxidation)	1	AB395_RS24585	AB395_RS24585	1	3	0.8027	0	1	1
FALSE	High		0.000273348	3.95466e-05	1	1	2	AB395_RS24585	AB395_RS24585 [470-479]		0	1165.51	High	High
	Checked	Identifying Node	PSM Ambiguity	Annotated Sequence	Modifications	# Proteins	Master Protein Accessions	Protein Accessions	# Missed Cleavages	Charge	DeltaScore	DeltaCn	Rank	Search Engine Rank
	FALSE	Sequest HT (A2)	Unambiguous	[K].SYEEQDPAAR.[S]		1	AB395_RS24585	AB395_RS24585	0	2	0.8374	0	1	1
	FALSE	Sequest HT (A2)	Unambiguous	[K].SYEEQDPAAR.[S]		1	AB395_RS24585	AB395_RS24585	0	2	0.8538	0	1	1
FALSE	High		4.54282e-11	3.95466e-05	1	1	6	AB395_RS24585	AB395_RS24585 [121-133]		0	1450.79	High	High
	Checked	Identifying Node	PSM Ambiguity	Annotated Sequence	Modifications	# Proteins	Master Protein Accessions	Protein Accessions	# Missed Cleavages	Charge	DeltaScore	DeltaCn	Rank	Search Engine Rank
	FALSE	Sequest HT (A2)	Unambiguous	[K].TAAEYANILFPIK.[N]		1	AB395_RS24585	AB395_RS24585	0	2	0.8338	0	1	1
	FALSE	Sequest HT (A2)	Unambiguous	[K].TAAEYANILFPIK.[N]		1	AB395_RS24585	AB395_RS24585	0	2	0.8357	0	1	1
	FALSE	Sequest HT (A2)	Unambiguous	[K].TAAEYANILFPIK.[N]		1	AB395_RS24585	AB395_RS24585	0	2	0.745	0	1	1
	FALSE	Sequest HT (A2)	Unambiguous	[K].TAAEYANILFPIK.[N]		1	AB395_RS24585	AB395_RS24585	0	2	0.8344	0	1	1
	FALSE	Sequest HT (A2)	Unambiguous	[K].TAAEYANILFPIK.[N]		1	AB395_RS24585	AB395_RS24585	0	2	0.8174	0	1	1
	FALSE	Sequest HT (A2)	Unambiguous	[K].TAAEYANILFPIK.[N]		1	AB395_RS24585	AB395_RS24585	0	2	0.7722	0	1	1
FALSE	High		5.45889e-09	3.95466e-05	1	1	2	AB395_RS24585	AB395_RS24585 [121-137]		1	1893.01	High	High
	Checked	Identifying Node	PSM Ambiguity	Annotated Sequence	Modifications	# Proteins	Master Protein Accessions	Protein Accessions	# Missed Cleavages	Charge	DeltaScore	DeltaCn	Rank	Search Engine Rank
	FALSE	Sequest HT (A2)	Unambiguous	[K].TAAEYANILFPIKNAEK.[V]		1	AB395_RS24585	AB395_RS24585	1	3	0.6659	0	1	1
	FALSE	Sequest HT (A2)	Unambiguous	[K].TAAEYANILFPIKNAEK.[V]		1	AB395_RS24585	AB395_RS24585	1	3	0.5892	0	1	1
FALSE	High		6.30512e-16	3.95466e-05	1	1	6	AB395_RS24585	AB395_RS24585 [452-468]		0	2035.89	High	High
	Checked	Identifying Node	PSM Ambiguity	Annotated Sequence	Modifications	# Proteins	Master Protein Accessions	Protein Accessions	# Missed Cleavages	Charge	DeltaScore	DeltaCn	Rank	Search Engine Rank
	FALSE	Sequest HT (A2)	Unambiguous	[K].TFNYGHFENADYDALMK.[K]		1	AB395_RS24585	AB395_RS24585	0	3	0.8807	0	1	1
	FALSE	Sequest HT (A2)	Unambiguous	[K].TFNYGHFENADYDALMK.[K]		1	AB395_RS24585	AB395_RS24585	0	3	0.885	0	1	1
	FALSE	Sequest HT (A2)	Unambiguous	[K].TFNYGHFENADYDALMK.[K]		1	AB395_RS24585	AB395_RS24585	0	3	0.6519	0	1	1
	FALSE	Sequest HT (A2)	Unambiguous	[K].TFNYGHFENADYDALMK.[K]		1	AB395_RS24585	AB395_RS24585	0	2	0.9089	0	1	1
	FALSE	Sequest HT (A2)	Unambiguous	[K].TFNYGHFENADYDALMK.[K]		1	AB395_RS24585	AB395_RS24585	0	2	0.9235	0	1	1
	FALSE	Sequest HT (A2)	Unambiguous	[K].TFNYGHFENADYDALMK.[K]		1	AB395_RS24585	AB395_RS24585	0	3	0.7344	0	1	1
FALSE	High	1xOxidation [M16]	2.85238e-13	3.95466e-05	1	1	7	AB395_RS24585	AB395_RS24585 [452-468]		0	2051.88	High	High
	Checked	Identifying Node	PSM Ambiguity	Annotated Sequence	Modifications	# Proteins	Master Protein Accessions	Protein Accessions	# Missed Cleavages	Charge	DeltaScore	DeltaCn	Rank	Search Engine Rank
	FALSE	Sequest HT (A2)	Unambiguous	[K].TFNYGHFENADYDALmK.[K]	M16(Oxidation)	1	AB395_RS24585	AB395_RS24585	0	3	0.8494	0	1	1
	FALSE	Sequest HT (A2)	Unambiguous	[K].TFNYGHFENADYDALmK.[K]	M16(Oxidation)	1	AB395_RS24585	AB395_RS24585	0	3	0.6055	0	1	1
	FALSE	Sequest HT (A2)	Unambiguous	[K].TFNYGHFENADYDALmK.[K]	M16(Oxidation)	1	AB395_RS24585	AB395_RS24585	0	3	0.8768	0	1	1
	FALSE	Sequest HT (A2)	Unambiguous	[K].TFNYGHFENADYDALmK.[K]	M16(Oxidation)	1	AB395_RS24585	AB395_RS24585	0	3	0.6635	0	1	1
	FALSE	Sequest HT (A2)	Unambiguous	[K].TFNYGHFENADYDALmK.[K]	M16(Oxidation)	1	AB395_RS24585	AB395_RS24585	0	2	0.9393	0	1	1
	FALSE	Sequest HT (A2)	Unambiguous	[K].TFNYGHFENADYDALmK.[K]	M16(Oxidation)	1	AB395_RS24585	AB395_RS24585	0	3	0.3761	0	1	1
	FALSE	Sequest HT (A2)	Unambiguous	[K].TFNYGHFENADYDALmK.[K]	M16(Oxidation)	1	AB395_RS24585	AB395_RS24585	0	3	0.759	0	1	1
FALSE	High		4.33732e-06	3.95466e-05	1	1	2	AB395_RS24585	AB395_RS24585 [389-398]		0	1091.56	High	High
	Checked	Identifying Node	PSM Ambiguity	Annotated Sequence	Modifications	# Proteins	Master Protein Accessions	Protein Accessions	# Missed Cleavages	Charge	DeltaScore	DeltaCn	Rank	Search Engine Rank
	FALSE	Sequest HT (A2)	Unambiguous	[R].VATAVADMWK.[N]		1	AB395_RS24585	AB395_RS24585	0	2	0.5428	0	1	1
	FALSE	Sequest HT (A2)	Unambiguous	[R].VATAVADMWK.[N]		1	AB395_RS24585	AB395_RS24585	0	2	0.7796	0	1	1
FALSE	High	1xOxidation [M8]	2.22183e-07	3.95466e-05	1	1	8	AB395_RS24585	AB395_RS24585 [389-398]		0	1107.55	High	High
	Checked	Identifying Node	PSM Ambiguity	Annotated Sequence	Modifications	# Proteins	Master Protein Accessions	Protein Accessions	# Missed Cleavages	Charge	DeltaScore	DeltaCn	Rank	Search Engine Rank
	FALSE	Sequest HT (A2)	Unambiguous	[R].VATAVADmWK.[N]	M8(Oxidation)	1	AB395_RS24585	AB395_RS24585	0	2	0.4873	0	1	1
	FALSE	Sequest HT (A2)	Unambiguous	[R].VATAVADmWK.[N]	M8(Oxidation)	1	AB395_RS24585	AB395_RS24585	0	2	0.4262	0	1	1
	FALSE	Sequest HT (A2)	Unambiguous	[R].VATAVADmWK.[N]	M8(Oxidation)	1	AB395_RS24585	AB395_RS24585	0	2	0.6967	0	1	1
	FALSE	Sequest HT (A2)	Unambiguous	[R].VATAVADmWK.[N]	M8(Oxidation)	1	AB395_RS24585	AB395_RS24585	0	2	0.478	0	1	1
	FALSE	Sequest HT (A2)	Unambiguous	[R].VATAVADmWK.[N]	M8(Oxidation)	1	AB395_RS24585	AB395_RS24585	0	2	0.2368	0	1	1
	FALSE	Sequest HT (A2)	Unambiguous	[R].VATAVADmWK.[N]	M8(Oxidation)	1	AB395_RS24585	AB395_RS24585	0	2	0.597	0	1	1
	FALSE	Sequest HT (A2)	Unambiguous	[R].VATAVADmWK.[N]	M8(Oxidation)	1	AB395_RS24585	AB395_RS24585	0	2	0.344	0	1	1
	FALSE	Sequest HT (A2)	Unambiguous	[R].VATAVADmWK.[N]	M8(Oxidation)	1	AB395_RS24585	AB395_RS24585	0	2	0.6161	0	1	1
FALSE	High		2.62185e-15	3.95466e-05	1	1	8	AB395_RS24585	AB395_RS24585 [512-526]		1	1664.85	High	High
	Checked	Identifying Node	PSM Ambiguity	Annotated Sequence	Modifications	# Proteins	Master Protein Accessions	Protein Accessions	# Missed Cleavages	Charge	DeltaScore	DeltaCn	Rank	Search Engine Rank
	FALSE	Sequest HT (A2)	Unambiguous	[R].VKGWQDNAPNAHLSK.[F]		1	AB395_RS24585	AB395_RS24585	1	4	0.5378	0	1	1
	FALSE	Sequest HT (A2)	Unambiguous	[R].VKGWQDNAPNAHLSK.[F]		1	AB395_RS24585	AB395_RS24585	1	3	0.7841	0	1	1
	FALSE	Sequest HT (A2)	Unambiguous	[R].VKGWQDNAPNAHLSK.[F]		1	AB395_RS24585	AB395_RS24585	1	3	0.8081	0	1	1
	FALSE	Sequest HT (A2)	Unambiguous	[R].VKGWQDNAPNAHLSK.[F]		1	AB395_RS24585	AB395_RS24585	1	4	0.5152	0	1	1
	FALSE	Sequest HT (A2)	Unambiguous	[R].VKGWQDNAPNAHLSK.[F]		1	AB395_RS24585	AB395_RS24585	1	4	0.4621	0	1	1
	FALSE	Sequest HT (A2)	Unambiguous	[R].VKGWQDNAPNAHLSK.[F]		1	AB395_RS24585	AB395_RS24585	1	3	0.7375	0	1	1
	FALSE	Sequest HT (A2)	Unambiguous	[R].VKGWQDNAPNAHLSK.[F]		1	AB395_RS24585	AB395_RS24585	1	4	0.418	0	1	1
	FALSE	Sequest HT (A2)	Unambiguous	[R].VKGWQDNAPNAHLSK.[F]		1	AB395_RS24585	AB395_RS24585	1	3	0.6931	0	1	1
FALSE	High		1.63859e-08	3.95466e-05	1	1	8	AB395_RS24585	AB395_RS24585 [235-248]		0	1593.83	High	High
	Checked	Identifying Node	PSM Ambiguity	Annotated Sequence	Modifications	# Proteins	Master Protein Accessions	Protein Accessions	# Missed Cleavages	Charge	DeltaScore	DeltaCn	Rank	Search Engine Rank
	FALSE	Sequest HT (A2)	Unambiguous	[K].VIFYPIDDQAASVR.[R]		1	AB395_RS24585	AB395_RS24585	0	2	0.7751	0	1	1
	FALSE	Sequest HT (A2)	Unambiguous	[K].VIFYPIDDQAASVR.[R]		1	AB395_RS24585	AB395_RS24585	0	2	0.8079	0	1	1
	FALSE	Sequest HT (A2)	Unambiguous	[K].VIFYPIDDQAASVR.[R]		1	AB395_RS24585	AB395_RS24585	0	3	0.5657	0	1	1
	FALSE	Sequest HT (A2)	Unambiguous	[K].VIFYPIDDQAASVR.[R]		1	AB395_RS24585	AB395_RS24585	0	2	0.7329	0	1	1
	FALSE	Sequest HT (A2)	Unambiguous	[K].VIFYPIDDQAASVR.[R]		1	AB395_RS24585	AB395_RS24585	0	2	0.7306	0	1	1
	FALSE	Sequest HT (A2)	Unambiguous	[K].VIFYPIDDQAASVR.[R]		1	AB395_RS24585	AB395_RS24585	0	2	0.7601	0	1	1
	FALSE	Sequest HT (A2)	Unambiguous	[K].VIFYPIDDQAASVR.[R]		1	AB395_RS24585	AB395_RS24585	0	2	0.5816	0	1	1
	FALSE	Sequest HT (A2)	Unambiguous	[K].VIFYPIDDQAASVR.[R]		1	AB395_RS24585	AB395_RS24585	0	2	0.8388	0	1	1
FALSE	High		2.50536e-09	3.95466e-05	1	1	7	AB395_RS24585	AB395_RS24585 [482-492]		0	1283.7	High	High
	Checked	Identifying Node	PSM Ambiguity	Annotated Sequence	Modifications	# Proteins	Master Protein Accessions	Protein Accessions	# Missed Cleavages	Charge	DeltaScore	DeltaCn	Rank	Search Engine Rank
	FALSE	Sequest HT (A2)	Unambiguous	[K].VLHEAETLLMK.[E]		1	AB395_RS24585	AB395_RS24585	0	2	0.8286	0	1	1
	FALSE	Sequest HT (A2)	Unambiguous	[K].VLHEAETLLMK.[E]		1	AB395_RS24585	AB395_RS24585	0	3	0.6207	0	1	1
	FALSE	Sequest HT (A2)	Unambiguous	[K].VLHEAETLLMK.[E]		1	AB395_RS24585	AB395_RS24585	0	3	0.7302	0	1	1
	FALSE	Sequest HT (A2)	Unambiguous	[K].VLHEAETLLMK.[E]		1	AB395_RS24585	AB395_RS24585	0	2	0.8101	0	1	1
	FALSE	Sequest HT (A2)	Unambiguous	[K].VLHEAETLLMK.[E]		1	AB395_RS24585	AB395_RS24585	0	3	0.7824	0	1	1
	FALSE	Sequest HT (A2)	Unambiguous	[K].VLHEAETLLMK.[E]		1	AB395_RS24585	AB395_RS24585	0	2	0.4118	0	1	1
	FALSE	Sequest HT (A2)	Unambiguous	[K].VLHEAETLLMK.[E]		1	AB395_RS24585	AB395_RS24585	0	2	0.5083	0	1	1
FALSE	High	1xOxidation [M10]	1.64084e-06	3.95466e-05	1	1	5	AB395_RS24585	AB395_RS24585 [482-492]		0	1299.7	High	High
	Checked	Identifying Node	PSM Ambiguity	Annotated Sequence	Modifications	# Proteins	Master Protein Accessions	Protein Accessions	# Missed Cleavages	Charge	DeltaScore	DeltaCn	Rank	Search Engine Rank
	FALSE	Sequest HT (A2)	Unambiguous	[K].VLHEAETLLmK.[E]	M10(Oxidation)	1	AB395_RS24585	AB395_RS24585	0	3	0.338	0	1	1
	FALSE	Sequest HT (A2)	Unambiguous	[K].VLHEAETLLmK.[E]	M10(Oxidation)	1	AB395_RS24585	AB395_RS24585	0	2	0.1659	0	1	1
	FALSE	Sequest HT (A2)	Unambiguous	[K].VLHEAETLLmK.[E]	M10(Oxidation)	1	AB395_RS24585	AB395_RS24585	0	2	0.336	0	1	1
	FALSE	Sequest HT (A2)	Unambiguous	[K].VLHEAETLLmK.[E]	M10(Oxidation)	1	AB395_RS24585	AB395_RS24585	0	3	0.4767	0	1	1
	FALSE	Sequest HT (A2)	Unambiguous	[K].VLHEAETLLmK.[E]	M10(Oxidation)	1	AB395_RS24585	AB395_RS24585	0	3	0.582	0	1	1
FALSE	High		1.77634e-11	3.95466e-05	1	1	5	AB395_RS24585	AB395_RS24585 [138-151]		1	1495.85	High	High
	Checked	Identifying Node	PSM Ambiguity	Annotated Sequence	Modifications	# Proteins	Master Protein Accessions	Protein Accessions	# Missed Cleavages	Charge	DeltaScore	DeltaCn	Rank	Search Engine Rank
	FALSE	Sequest HT (A2)	Unambiguous	[K].VNKGELPVDQLGVK.[A]		1	AB395_RS24585	AB395_RS24585	1	2	0.741	0	1	1
	FALSE	Sequest HT (A2)	Unambiguous	[K].VNKGELPVDQLGVK.[A]		1	AB395_RS24585	AB395_RS24585	1	3	0.7887	0	1	1
	FALSE	Sequest HT (A2)	Unambiguous	[K].VNKGELPVDQLGVK.[A]		1	AB395_RS24585	AB395_RS24585	1	3	0.7124	0	1	1
	FALSE	Sequest HT (A2)	Unambiguous	[K].VNKGELPVDQLGVK.[A]		1	AB395_RS24585	AB395_RS24585	1	2	0.7596	0	1	1
	FALSE	Sequest HT (A2)	Unambiguous	[K].VNKGELPVDQLGVK.[A]		1	AB395_RS24585	AB395_RS24585	1	3	0.4071	0	1	1
FALSE	High		2.81704e-15	3.95466e-05	1	1	4	AB395_RS24585	AB395_RS24585 [405-424]		0	2179.1	High	High
	Checked	Identifying Node	PSM Ambiguity	Annotated Sequence	Modifications	# Proteins	Master Protein Accessions	Protein Accessions	# Missed Cleavages	Charge	DeltaScore	DeltaCn	Rank	Search Engine Rank
	FALSE	Sequest HT (A2)	Unambiguous	[K].VSLVNLDVSSHYAYLQEGGK.[F]		1	AB395_RS24585	AB395_RS24585	0	3	0.8479	0	1	1
	FALSE	Sequest HT (A2)	Unambiguous	[K].VSLVNLDVSSHYAYLQEGGK.[F]		1	AB395_RS24585	AB395_RS24585	0	2	0.8789	0	1	1
	FALSE	Sequest HT (A2)	Unambiguous	[K].VSLVNLDVSSHYAYLQEGGK.[F]		1	AB395_RS24585	AB395_RS24585	0	3	0.4971	0	1	1
	FALSE	Sequest HT (A2)	Unambiguous	[K].VSLVNLDVSSHYAYLQEGGK.[F]		1	AB395_RS24585	AB395_RS24585	0	3	0.8393	0	1	1
FALSE	High		1.5547e-12	3.95466e-05	1	1	2	AB395_RS24585	AB395_RS24585 [98-114]		0	1918.86	High	High
	Checked	Identifying Node	PSM Ambiguity	Annotated Sequence	Modifications	# Proteins	Master Protein Accessions	Protein Accessions	# Missed Cleavages	Charge	DeltaScore	DeltaCn	Rank	Search Engine Rank
	FALSE	Sequest HT (A2)	Unambiguous	[K].WSDGSPVTAEDFAFSFR.[R]		1	AB395_RS24585	AB395_RS24585	0	2	0.8714	0	1	1
	FALSE	Sequest HT (A2)	Unambiguous	[K].WSDGSPVTAEDFAFSFR.[R]		1	AB395_RS24585	AB395_RS24585	0	2	0.867	0	1	1
High	Master Protein	AB395_RS00055	[heat-inducible transcriptional repressor HrcA]	0	28.253	19	5	6	5	359	39.2	5.43	14.49	5
Checked	Confidence	Modifications	Qvality PEP	Qvality q-value	# Protein Groups	# Proteins	# PSMs	Master Protein Accessions	Positions in Master Proteins	Modifications in Master Proteins	# Missed Cleavages	Theo. MH+ [Da]	Found in Sample: [S1] F1: Sample	Confidence (by Search Engine): Sequest HT
FALSE	High	1xOxidation [M3]	2.08084e-05	3.95466e-05	1	1	1	AB395_RS05290	AB395_RS05290 [205-215]		0	1211.55	High	High
	Checked	Identifying Node	PSM Ambiguity	Annotated Sequence	Modifications	# Proteins	Master Protein Accessions	Protein Accessions	# Missed Cleavages	Charge	DeltaScore	DeltaCn	Rank	Search Engine Rank
	FALSE	Sequest HT (A2)	Unambiguous	[R].AEmAETTSDLK.[Q]	M3(Oxidation)	1	AB395_RS05290	AB395_RS05290	0	2	0.7558	0	1	1
FALSE	High		5.71355e-07	3.95466e-05	1	1	1	AB395_RS05290	AB395_RS05290 [205-217]		1	1451.7	High	High
	Checked	Identifying Node	PSM Ambiguity	Annotated Sequence	Modifications	# Proteins	Master Protein Accessions	Protein Accessions	# Missed Cleavages	Charge	DeltaScore	DeltaCn	Rank	Search Engine Rank
	FALSE	Sequest HT (A2)	Unambiguous	[R].AEMAETTSDLKQK.[K]		1	AB395_RS05290	AB395_RS05290	1	3	0.7364	0	1	1
FALSE	High		8.22669e-07	3.95466e-05	1	1	1	AB395_RS05290	AB395_RS05290 [635-650]		1	1693.85	High	High
	Checked	Identifying Node	PSM Ambiguity	Annotated Sequence	Modifications	# Proteins	Master Protein Accessions	Protein Accessions	# Missed Cleavages	Charge	DeltaScore	DeltaCn	Rank	Search Engine Rank
	FALSE	Sequest HT (A2)	Unambiguous	[R].AGISFGKDDMVIPDTK.[V]		1	AB395_RS05290	AB395_RS05290	1	3	0.7032	0	1	1
FALSE	High		9.1242e-09	3.95466e-05	1	1	2	AB395_RS05290	AB395_RS05290 [1306-1324]		0	2014.01	High	High
	Checked	Identifying Node	PSM Ambiguity	Annotated Sequence	Modifications	# Proteins	Master Protein Accessions	Protein Accessions	# Missed Cleavages	Charge	DeltaScore	DeltaCn	Rank	Search Engine Rank
	FALSE	Sequest HT (A2)	Unambiguous	[K].ASLQTPSFISAASFQETTK.[V]		1	AB395_RS05290	AB395_RS05290	0	2	0.7904	0	1	1
	FALSE	Sequest HT (A2)	Unambiguous	[K].ASLQTPSFISAASFQETTK.[V]		1	AB395_RS05290	AB395_RS05290	0	3	0.5592	0	1	1
FALSE	High		0.000213689	3.95466e-05	1	1	2	AB395_RS05290	AB395_RS05290 [703-711]		0	1022.45	High	High
	Checked	Identifying Node	PSM Ambiguity	Annotated Sequence	Modifications	# Proteins	Master Protein Accessions	Protein Accessions	# Missed Cleavages	Charge	DeltaScore	DeltaCn	Rank	Search Engine Rank
	FALSE	Sequest HT (A2)	Unambiguous	[K].AVEFDDNGR.[Q]		1	AB395_RS05290	AB395_RS05290	0	2	0.4534	0	1	1
	FALSE	Sequest HT (A2)	Unambiguous	[K].AVEFDDNGR.[Q]		1	AB395_RS05290	AB395_RS05290	0	2	0.8289	0	1	1
FALSE	High		9.95962e-05	3.95466e-05	1	1	1	AB395_RS05290	AB395_RS05290 [642-650]		0	1033.49	High	High
	Checked	Identifying Node	PSM Ambiguity	Annotated Sequence	Modifications	# Proteins	Master Protein Accessions	Protein Accessions	# Missed Cleavages	Charge	DeltaScore	DeltaCn	Rank	Search Engine Rank
	FALSE	Sequest HT (A2)	Unambiguous	[K].DDMVIPDTK.[V]		1	AB395_RS05290	AB395_RS05290	0	2	0.6971	0	1	1
FALSE	High		0.00119995	3.95466e-05	1	1	2	AB395_RS05290	AB395_RS05290 [1370-1377]		0	1016.53	High	High
	Checked	Identifying Node	PSM Ambiguity	Annotated Sequence	Modifications	# Proteins	Master Protein Accessions	Protein Accessions	# Missed Cleavages	Charge	DeltaScore	DeltaCn	Rank	Search Engine Rank
	FALSE	Sequest HT (A2)	Unambiguous	[R].DELILEER.[R]		1	AB395_RS05290	AB395_RS05290	0	2	0.6062	0	1	1
	FALSE	Sequest HT (A2)	Unambiguous	[R].DELILEER.[R]		1	AB395_RS05290	AB395_RS05290	0	2	0.6732	0	1	1
FALSE	High	1xCarbamidomethyl [C5]	0.00375745	0.000252061	1	1	1	AB395_RS05290	AB395_RS05290 [55-61]		0	838.388	High	High
	Checked	Identifying Node	PSM Ambiguity	Annotated Sequence	Modifications	# Proteins	Master Protein Accessions	Protein Accessions	# Missed Cleavages	Charge	DeltaScore	DeltaCn	Rank	Search Engine Rank
	FALSE	Sequest HT (A2)	Unambiguous	[R].DGLFcAR.[I]	C5(Carbamidomethyl)	1	AB395_RS05290	AB395_RS05290	0	2	0.5191	0	1	1
FALSE	High		2.97935e-06	3.95466e-05	1	1	4	AB395_RS05290	AB395_RS05290 [1145-1157]		0	1409.74	High	High
	Checked	Identifying Node	PSM Ambiguity	Annotated Sequence	Modifications	# Proteins	Master Protein Accessions	Protein Accessions	# Missed Cleavages	Charge	DeltaScore	DeltaCn	Rank	Search Engine Rank
	FALSE	Sequest HT (A2)	Unambiguous	[K].DHAIIAEIDGTVR.[F]		1	AB395_RS05290	AB395_RS05290	0	2	0.75	0	1	1
	FALSE	Sequest HT (A2)	Unambiguous	[K].DHAIIAEIDGTVR.[F]		1	AB395_RS05290	AB395_RS05290	0	3	0.607	0	1	1
	FALSE	Sequest HT (A2)	Unambiguous	[K].DHAIIAEIDGTVR.[F]		1	AB395_RS05290	AB395_RS05290	0	2	0.8534	0	1	1
	FALSE	Sequest HT (A2)	Unambiguous	[K].DHAIIAEIDGTVR.[F]		1	AB395_RS05290	AB395_RS05290	0	3	0.7619	0	1	1
FALSE	High		0.0108033	0.000928949	1	1	2	AB395_RS05290	AB395_RS05290 [1126-1133]		0	828.457	High	High
	Checked	Identifying Node	PSM Ambiguity	Annotated Sequence	Modifications	# Proteins	Master Protein Accessions	Protein Accessions	# Missed Cleavages	Charge	DeltaScore	DeltaCn	Rank	Search Engine Rank
	FALSE	Sequest HT (A2)	Unambiguous	[K].DITGGLPR.[V]		1	AB395_RS05290	AB395_RS05290	0	2	0.5172	0	1	1
	FALSE	Sequest HT (A2)	Unambiguous	[K].DITGGLPR.[V]		1	AB395_RS05290	AB395_RS05290	0	2	0.5608	0	1	1
FALSE	High	1xCarbamidomethyl [C6]	0.000644409	3.95466e-05	1	1	1	AB395_RS05290	AB395_RS05290 [616-623]		0	1025.47	High	High
	Checked	Identifying Node	PSM Ambiguity	Annotated Sequence	Modifications	# Proteins	Master Protein Accessions	Protein Accessions	# Missed Cleavages	Charge	DeltaScore	DeltaCn	Rank	Search Engine Rank
	FALSE	Sequest HT (A2)	Unambiguous	[K].DTVIFcDR.[I]	C6(Carbamidomethyl)	1	AB395_RS05290	AB395_RS05290	0	2	0.5701	0	1	1
FALSE	High		5.17941e-13	3.95466e-05	1	1	4	AB395_RS05290	AB395_RS05290 [761-776]		0	1794.84	High	High
	Checked	Identifying Node	PSM Ambiguity	Annotated Sequence	Modifications	# Proteins	Master Protein Accessions	Protein Accessions	# Missed Cleavages	Charge	DeltaScore	DeltaCn	Rank	Search Engine Rank
	FALSE	Sequest HT (A2)	Unambiguous	[K].EGLTVNEYFNSTHGAR.[K]		1	AB395_RS05290	AB395_RS05290	0	3	0.7341	0	1	1
	FALSE	Sequest HT (A2)	Unambiguous	[K].EGLTVNEYFNSTHGAR.[K]		1	AB395_RS05290	AB395_RS05290	0	3	0.7621	0	1	1
	FALSE	Sequest HT (A2)	Unambiguous	[K].EGLTVNEYFNSTHGAR.[K]		1	AB395_RS05290	AB395_RS05290	0	2	0.8653	0	1	1
	FALSE	Sequest HT (A2)	Unambiguous	[K].EGLTVNEYFNSTHGAR.[K]		1	AB395_RS05290	AB395_RS05290	0	2	0.8791	0	1	1
FALSE	High		7.56295e-05	3.95466e-05	1	1	1	AB395_RS05290	AB395_RS05290 [406-419]		0	1740.92	High	High
	Checked	Identifying Node	PSM Ambiguity	Annotated Sequence	Modifications	# Proteins	Master Protein Accessions	Protein Accessions	# Missed Cleavages	Charge	DeltaScore	DeltaCn	Rank	Search Engine Rank
	FALSE	Sequest HT (A2)	Unambiguous	[K].EKPEVWDILDEVIR.[E]		1	AB395_RS05290	AB395_RS05290	0	3	0.5107	0	1	1
FALSE	High		2.67135e-12	3.95466e-05	1	1	3	AB395_RS05290	AB395_RS05290 [663-678]		0	1914.87	High	High
	Checked	Identifying Node	PSM Ambiguity	Annotated Sequence	Modifications	# Proteins	Master Protein Accessions	Protein Accessions	# Missed Cleavages	Charge	DeltaScore	DeltaCn	Rank	Search Engine Rank
	FALSE	Sequest HT (A2)	Unambiguous	[K].EYEQQYNDGLITQGEK.[Y]		1	AB395_RS05290	AB395_RS05290	0	2	0.8808	0	1	1
	FALSE	Sequest HT (A2)	Unambiguous	[K].EYEQQYNDGLITQGEK.[Y]		1	AB395_RS05290	AB395_RS05290	0	2	0.9034	0	1	1
	FALSE	Sequest HT (A2)	Unambiguous	[K].EYEQQYNDGLITQGEK.[Y]		1	AB395_RS05290	AB395_RS05290	0	2	0.8883	0	1	1
FALSE	High		7.91846e-06	3.95466e-05	1	1	2	AB395_RS05290	AB395_RS05290 [262-272]		0	1314.63	High	High
	Checked	Identifying Node	PSM Ambiguity	Annotated Sequence	Modifications	# Proteins	Master Protein Accessions	Protein Accessions	# Missed Cleavages	Charge	DeltaScore	DeltaCn	Rank	Search Engine Rank
	FALSE	Sequest HT (A2)	Unambiguous	[R].FATSDLNDLYR.[R]		1	AB395_RS05290	AB395_RS05290	0	2	0.8522	0	1	1
	FALSE	Sequest HT (A2)	Unambiguous	[R].FATSDLNDLYR.[R]		1	AB395_RS05290	AB395_RS05290	0	2	0.7907	0	1	1
FALSE	High		3.17025e-12	3.95466e-05	1	1	3	AB395_RS05290	AB395_RS05290 [1201-1218]		0	1922	High	High
	Checked	Identifying Node	PSM Ambiguity	Annotated Sequence	Modifications	# Proteins	Master Protein Accessions	Protein Accessions	# Missed Cleavages	Charge	DeltaScore	DeltaCn	Rank	Search Engine Rank
	FALSE	Sequest HT (A2)	Unambiguous	[K].GDYILDGNPAPHDILAIK.[G]		1	AB395_RS05290	AB395_RS05290	0	3	0.6546	0	1	1
	FALSE	Sequest HT (A2)	Unambiguous	[K].GDYILDGNPAPHDILAIK.[G]		1	AB395_RS05290	AB395_RS05290	0	3	0.7446	0	1	1
	FALSE	Sequest HT (A2)	Unambiguous	[K].GDYILDGNPAPHDILAIK.[G]		1	AB395_RS05290	AB395_RS05290	0	3	0.5226	0	1	1
FALSE	High		8.20351e-11	3.95466e-05	1	1	3	AB395_RS05290	AB395_RS05290 [1187-1200]		0	1646.82	High	High
	Checked	Identifying Node	PSM Ambiguity	Annotated Sequence	Modifications	# Proteins	Master Protein Accessions	Protein Accessions	# Missed Cleavages	Charge	DeltaScore	DeltaCn	Rank	Search Engine Rank
	FALSE	Sequest HT (A2)	Unambiguous	[K].GKPFHLQDGDYIEK.[G]		1	AB395_RS05290	AB395_RS05290	0	3	0.4788	0	1	1
	FALSE	Sequest HT (A2)	Unambiguous	[K].GKPFHLQDGDYIEK.[G]		1	AB395_RS05290	AB395_RS05290	0	3	0.6983	0	1	1
	FALSE	Sequest HT (A2)	Unambiguous	[K].GKPFHLQDGDYIEK.[G]		1	AB395_RS05290	AB395_RS05290	0	3	0.7549	0	1	1
FALSE	High		1.70077e-10	3.95466e-05	1	1	1	AB395_RS05290	AB395_RS05290 [741-760]		0	2145.16	High	High
	Checked	Identifying Node	PSM Ambiguity	Annotated Sequence	Modifications	# Proteins	Master Protein Accessions	Protein Accessions	# Missed Cleavages	Charge	DeltaScore	DeltaCn	Rank	Search Engine Rank
	FALSE	Sequest HT (A2)	Unambiguous	[R].GLMAKPSGEIIETPIISNFK.[E]		1	AB395_RS05290	AB395_RS05290	0	3	0.778	0	1	1
FALSE	High	1xOxidation [M3]	5.53035e-06	3.95466e-05	1	1	1	AB395_RS05290	AB395_RS05290 [741-760]		0	2161.16	High	High
	Checked	Identifying Node	PSM Ambiguity	Annotated Sequence	Modifications	# Proteins	Master Protein Accessions	Protein Accessions	# Missed Cleavages	Charge	DeltaScore	DeltaCn	Rank	Search Engine Rank
	FALSE	Sequest HT (A2)	Unambiguous	[R].GLmAKPSGEIIETPIISNFK.[E]	M3(Oxidation)	1	AB395_RS05290	AB395_RS05290	0	3	0.6426	0	1	1
FALSE	High		4.38293e-07	3.95466e-05	1	1	1	AB395_RS05290	AB395_RS05290 [815-834]		0	1987.06	High	High
	Checked	Identifying Node	PSM Ambiguity	Annotated Sequence	Modifications	# Proteins	Master Protein Accessions	Protein Accessions	# Missed Cleavages	Charge	DeltaScore	DeltaCn	Rank	Search Engine Rank
	FALSE	Sequest HT (A2)	Unambiguous	[K].GLTMTAIVDAGQVVASIGQR.[I]		1	AB395_RS05290	AB395_RS05290	0	3	0.5322	0	1	1
FALSE	High	1xOxidation [M4]	0.00567365	0.000560801	1	1	2	AB395_RS05290	AB395_RS05290 [815-834]		0	2003.06	High	High
	Checked	Identifying Node	PSM Ambiguity	Annotated Sequence	Modifications	# Proteins	Master Protein Accessions	Protein Accessions	# Missed Cleavages	Charge	DeltaScore	DeltaCn	Rank	Search Engine Rank
	FALSE	Sequest HT (A2)	Unambiguous	[K].GLTmTAIVDAGQVVASIGQR.[I]	M4(Oxidation)	1	AB395_RS05290	AB395_RS05290	0	3	0.3128	0	1	1
	FALSE	Sequest HT (A2)	Unambiguous	[K].GLTmTAIVDAGQVVASIGQR.[I]	M4(Oxidation)	1	AB395_RS05290	AB395_RS05290	0	2	0.4144	0	1	1
FALSE	High		3.07781e-07	3.95466e-05	1	1	5	AB395_RS05290	AB395_RS05290 [1065-1075]		0	1154.71	High	High
	Checked	Identifying Node	PSM Ambiguity	Annotated Sequence	Modifications	# Proteins	Master Protein Accessions	Protein Accessions	# Missed Cleavages	Charge	DeltaScore	DeltaCn	Rank	Search Engine Rank
	FALSE	Sequest HT (A2)	Unambiguous	[R].GTDLKPAIVIK.[D]		1	AB395_RS05290	AB395_RS05290	0	2	0.5269	0	1	1
	FALSE	Sequest HT (A2)	Unambiguous	[R].GTDLKPAIVIK.[D]		1	AB395_RS05290	AB395_RS05290	0	3	0.7059	0	1	1
	FALSE	Sequest HT (A2)	Unambiguous	[R].GTDLKPAIVIK.[D]		1	AB395_RS05290	AB395_RS05290	0	2	0.642	0	1	1
	FALSE	Sequest HT (A2)	Unambiguous	[R].GTDLKPAIVIK.[D]		1	AB395_RS05290	AB395_RS05290	0	3	0.5744	0	1	1
	FALSE	Sequest HT (A2)	Unambiguous	[R].GTDLKPAIVIK.[D]		1	AB395_RS05290	AB395_RS05290	0	3	0.3512	0	1	1
FALSE	High		1.38344e-13	3.95466e-05	1	1	3	AB395_RS05290	AB395_RS05290 [902-929]		0	2784.4	High	High
	Checked	Identifying Node	PSM Ambiguity	Annotated Sequence	Modifications	# Proteins	Master Protein Accessions	Protein Accessions	# Missed Cleavages	Charge	DeltaScore	DeltaCn	Rank	Search Engine Rank
	FALSE	Sequest HT (A2)	Unambiguous	[R].GTPVNMGEAVGVIAAQSIGEPGTQLTMR.[T]		1	AB395_RS05290	AB395_RS05290	0	3	0.7707	0	1	1
	FALSE	Sequest HT (A2)	Unambiguous	[R].GTPVNMGEAVGVIAAQSIGEPGTQLTMR.[T]		1	AB395_RS05290	AB395_RS05290	0	2	0.7841	0	1	1
	FALSE	Sequest HT (A2)	Unambiguous	[R].GTPVNMGEAVGVIAAQSIGEPGTQLTMR.[T]		1	AB395_RS05290	AB395_RS05290	0	2	0.833	0	1	1
FALSE	High	1xOxidation [M27]	0.0127665	0.000928949	1	1	1	AB395_RS05290	AB395_RS05290 [902-929]		0	2800.4	High	High
	Checked	Identifying Node	PSM Ambiguity	Annotated Sequence	Modifications	# Proteins	Master Protein Accessions	Protein Accessions	# Missed Cleavages	Charge	DeltaScore	DeltaCn	Rank	Search Engine Rank
	FALSE	Sequest HT (A2)	Unambiguous	[R].GTPVNMGEAVGVIAAQSIGEPGTQLTmR.[T]	M27(Oxidation)	1	AB395_RS05290	AB395_RS05290	0	3	0.4508	0	1	1
FALSE	High		0.0231053	0.00129503	1	1	2	AB395_RS05290	AB395_RS05290 [1246-1252]		0	865.525	High	High
	Checked	Identifying Node	PSM Ambiguity	Annotated Sequence	Modifications	# Proteins	Master Protein Accessions	Protein Accessions	# Missed Cleavages	Charge	DeltaScore	DeltaCn	Rank	Search Engine Rank
	FALSE	Sequest HT (A2)	Unambiguous	[K].HIEVIVR.[Q]		1	AB395_RS05290	AB395_RS05290	0	2	0.7231	0	1	1
	FALSE	Sequest HT (A2)	Unambiguous	[K].HIEVIVR.[Q]		1	AB395_RS05290	AB395_RS05290	0	2	0.5619	0	1	1
FALSE	High		1.49417e-05	3.95466e-05	1	1	1	AB395_RS05290	AB395_RS05290 [777-785]		1	916.546	High	High
	Checked	Identifying Node	PSM Ambiguity	Annotated Sequence	Modifications	# Proteins	Master Protein Accessions	Protein Accessions	# Missed Cleavages	Charge	DeltaScore	DeltaCn	Rank	Search Engine Rank
	FALSE	Sequest HT (A2)	Unambiguous	[R].KGLADTALK.[T]		1	AB395_RS05290	AB395_RS05290	1	2	0.5017	0	1	1
FALSE	High		5.08782e-07	3.95466e-05	1	1	1	AB395_RS05290	AB395_RS05290 [1379-1401]		1	2219.99	High	High
	Checked	Identifying Node	PSM Ambiguity	Annotated Sequence	Modifications	# Proteins	Master Protein Accessions	Protein Accessions	# Missed Cleavages	Charge	DeltaScore	DeltaCn	Rank	Search Engine Rank
	FALSE	Sequest HT (A2)	Unambiguous	[R].KGTGADAATPMLADMANENAAAE.[-]		1	AB395_RS05290	AB395_RS05290	1	2	0.8212	0	1	1
FALSE	High		5.33581e-10	3.95466e-05	1	1	2	AB395_RS05290	AB395_RS05290 [1292-1305]		0	1455.86	High	High
	Checked	Identifying Node	PSM Ambiguity	Annotated Sequence	Modifications	# Proteins	Master Protein Accessions	Protein Accessions	# Missed Cleavages	Charge	DeltaScore	DeltaCn	Rank	Search Engine Rank
	FALSE	Sequest HT (A2)	Unambiguous	[K].KPAFGDPVLLGITK.[A]		1	AB395_RS05290	AB395_RS05290	0	3	0.8397	0	1	1
	FALSE	Sequest HT (A2)	Unambiguous	[K].KPAFGDPVLLGITK.[A]		1	AB395_RS05290	AB395_RS05290	0	2	0.4176	0	1	1
FALSE	High		3.47761e-06	3.95466e-05	1	1	1	AB395_RS05290	AB395_RS05290 [125-134]		0	1118.65	High	High
	Checked	Identifying Node	PSM Ambiguity	Annotated Sequence	Modifications	# Proteins	Master Protein Accessions	Protein Accessions	# Missed Cleavages	Charge	DeltaScore	DeltaCn	Rank	Search Engine Rank
	FALSE	Sequest HT (A2)	Unambiguous	[R].IATLLDMTLK.[D]		1	AB395_RS05290	AB395_RS05290	0	2	0.5814	0	1	1
FALSE	High		9.21245e-11	3.95466e-05	1	1	1	AB395_RS05290	AB395_RS05290 [1277-1291]		0	1614.82	High	High
	Checked	Identifying Node	PSM Ambiguity	Annotated Sequence	Modifications	# Proteins	Master Protein Accessions	Protein Accessions	# Missed Cleavages	Charge	DeltaScore	DeltaCn	Rank	Search Engine Rank
	FALSE	Sequest HT (A2)	Unambiguous	[R].IELDDVNDALLAEGK.[K]		1	AB395_RS05290	AB395_RS05290	0	2	0.7602	0	1	1
FALSE	High	2xCarbamidomethyl [C10; C12]	1.03104e-07	3.95466e-05	1	1	1	AB395_RS05290	AB395_RS05290 [62-75]		1	1699.82	High	High
	Checked	Identifying Node	PSM Ambiguity	Annotated Sequence	Modifications	# Proteins	Master Protein Accessions	Protein Accessions	# Missed Cleavages	Charge	DeltaScore	DeltaCn	Rank	Search Engine Rank
	FALSE	Sequest HT (A2)	Unambiguous	[R].IFGPIKDYEcLcGK.[Y]	C10(Carbamidomethyl); C12(Carbamidomethyl)	1	AB395_RS05290	AB395_RS05290	1	3	0.7342	0	1	1
FALSE	High		0.0021177	0.000147055	1	1	2	AB395_RS05290	AB395_RS05290 [998-1005]		0	908.436	High	High
	Checked	Identifying Node	PSM Ambiguity	Annotated Sequence	Modifications	# Proteins	Master Protein Accessions	Protein Accessions	# Missed Cleavages	Charge	DeltaScore	DeltaCn	Rank	Search Engine Rank
	FALSE	Sequest HT (A2)	Unambiguous	[K].IFVDDGDK.[V]		1	AB395_RS05290	AB395_RS05290	0	2	0.6955	0	1	1
	FALSE	Sequest HT (A2)	Unambiguous	[K].IFVDDGDK.[V]		1	AB395_RS05290	AB395_RS05290	0	2	0.6502	0	1	1
FALSE	High		1.98806e-08	3.95466e-05	1	1	1	AB395_RS05290	AB395_RS05290 [434-447]		0	1513.86	High	High
	Checked	Identifying Node	PSM Ambiguity	Annotated Sequence	Modifications	# Proteins	Master Protein Accessions	Protein Accessions	# Missed Cleavages	Charge	DeltaScore	DeltaCn	Rank	Search Engine Rank
	FALSE	Sequest HT (A2)	Unambiguous	[R].LGIQAFEPILVEGK.[A]		1	AB395_RS05290	AB395_RS05290	0	2	0.7008	0	1	1
FALSE	High		2.00179e-06	3.95466e-05	1	1	1	AB395_RS05290	AB395_RS05290 [1350-1363]		0	1415.77	High	High
	Checked	Identifying Node	PSM Ambiguity	Annotated Sequence	Modifications	# Proteins	Master Protein Accessions	Protein Accessions	# Missed Cleavages	Charge	DeltaScore	DeltaCn	Rank	Search Engine Rank
	FALSE	Sequest HT (A2)	Unambiguous	[R].LIPAGTGGTMTQIR.[R]		1	AB395_RS05290	AB395_RS05290	0	2	0.5398	0	1	1
FALSE	High		1.04362e-05	3.95466e-05	1	1	1	AB395_RS05290	AB395_RS05290 [31-40]		0	1195.64	High	High
	Checked	Identifying Node	PSM Ambiguity	Annotated Sequence	Modifications	# Proteins	Master Protein Accessions	Protein Accessions	# Missed Cleavages	Charge	DeltaScore	DeltaCn	Rank	Search Engine Rank
	FALSE	Sequest HT (A2)	Unambiguous	[K].ILSWSYGEIK.[K]		1	AB395_RS05290	AB395_RS05290	0	2	0.7273	0	1	1
FALSE	High	1xCarbamidomethyl [C10]	5.02484e-09	3.95466e-05	1	1	2	AB395_RS05290	AB395_RS05290 [624-634]		0	1319.63	High	High
	Checked	Identifying Node	PSM Ambiguity	Annotated Sequence	Modifications	# Proteins	Master Protein Accessions	Protein Accessions	# Missed Cleavages	Charge	DeltaScore	DeltaCn	Rank	Search Engine Rank
	FALSE	Sequest HT (A2)	Unambiguous	[R].IMQLGFSHAcR.[A]	C10(Carbamidomethyl)	1	AB395_RS05290	AB395_RS05290	0	3	0.5164	0	1	1
	FALSE	Sequest HT (A2)	Unambiguous	[R].IMQLGFSHAcR.[A]	C10(Carbamidomethyl)	1	AB395_RS05290	AB395_RS05290	0	2	0.5073	0	1	1
FALSE	High		0.000216043	3.95466e-05	1	1	2	AB395_RS05290	AB395_RS05290 [1237-1245]		0	985.568	High	High
	Checked	Identifying Node	PSM Ambiguity	Annotated Sequence	Modifications	# Proteins	Master Protein Accessions	Protein Accessions	# Missed Cleavages	Charge	DeltaScore	DeltaCn	Rank	Search Engine Rank
	FALSE	Sequest HT (A2)	Unambiguous	[R].LQGVVINDK.[H]		1	AB395_RS05290	AB395_RS05290	0	2	0.5441	0	1	1
	FALSE	Sequest HT (A2)	Unambiguous	[R].LQGVVINDK.[H]		1	AB395_RS05290	AB395_RS05290	0	2	0.4537	0	1	1
FALSE	High		5.77701e-07	3.95466e-05	1	1	4	AB395_RS05290	AB395_RS05290 [225-242]		0	2211.04	High	High
	Checked	Identifying Node	PSM Ambiguity	Annotated Sequence	Modifications	# Proteins	Master Protein Accessions	Protein Accessions	# Missed Cleavages	Charge	DeltaScore	DeltaCn	Rank	Search Engine Rank
	FALSE	Sequest HT (A2)	Unambiguous	[K].IVENFMESGNRPEWMIMK.[V]		1	AB395_RS05290	AB395_RS05290	0	3	0.388	0	1	1
	FALSE	Sequest HT (A2)	Unambiguous	[K].IVENFMESGNRPEWMIMK.[V]		1	AB395_RS05290	AB395_RS05290	0	3	0.2021	0	1	1
	FALSE	Sequest HT (A2)	Unambiguous	[K].IVENFMESGNRPEWMIMK.[V]		1	AB395_RS05290	AB395_RS05290	0	3	0.494	0	1	1
	FALSE	Sequest HT (A2)	Unambiguous	[K].IVENFMESGNRPEWMIMK.[V]		1	AB395_RS05290	AB395_RS05290	0	3	0.3467	0	1	1
FALSE	High	1xOxidation [M15]	0.00374033	0.000252061	1	1	2	AB395_RS05290	AB395_RS05290 [225-242]		0	2227.03	High	High
	Checked	Identifying Node	PSM Ambiguity	Annotated Sequence	Modifications	# Proteins	Master Protein Accessions	Protein Accessions	# Missed Cleavages	Charge	DeltaScore	DeltaCn	Rank	Search Engine Rank
	FALSE	Sequest HT (A2)	Unambiguous	[K].IVENFMESGNRPEWmIMK.[V]	M15(Oxidation)	1	AB395_RS05290	AB395_RS05290	0	3	0.0753	0	1	1
	FALSE	Sequest HT (A2)	Unambiguous	[K].IVENFMESGNRPEWmIMK.[V]	M15(Oxidation)	1	AB395_RS05290	AB395_RS05290	0	3	0.1048	0	1	1
FALSE	High		0.00014635	3.95466e-05	1	1	1	AB395_RS05290	AB395_RS05290 [653-662]		0	1044.59	High	High
	Checked	Identifying Node	PSM Ambiguity	Annotated Sequence	Modifications	# Proteins	Master Protein Accessions	Protein Accessions	# Missed Cleavages	Charge	DeltaScore	DeltaCn	Rank	Search Engine Rank
	FALSE	Sequest HT (A2)	Unambiguous	[K].IVGDTEALVK.[E]		1	AB395_RS05290	AB395_RS05290	0	2	0.6732	0	1	1
FALSE	High		0.0203394	0.00110673	1	1	1	AB395_RS05290	AB395_RS05290 [604-610]		0	867.439	High	High
	Checked	Identifying Node	PSM Ambiguity	Annotated Sequence	Modifications	# Proteins	Master Protein Accessions	Protein Accessions	# Missed Cleavages	Charge	DeltaScore	DeltaCn	Rank	Search Engine Rank
	FALSE	Sequest HT (A2)	Unambiguous	[K].MIDAVYR.[H]		1	AB395_RS05290	AB395_RS05290	0	2	0.3242	0	1	1
FALSE	High		0.000268903	3.95466e-05	1	1	1	AB395_RS05290	AB395_RS05290 [859-870]		0	1344.74	High	High
	Checked	Identifying Node	PSM Ambiguity	Annotated Sequence	Modifications	# Proteins	Master Protein Accessions	Protein Accessions	# Missed Cleavages	Charge	DeltaScore	DeltaCn	Rank	Search Engine Rank
	FALSE	Sequest HT (A2)	Unambiguous	[R].MILEADVAIIEK.[A]		1	AB395_RS05290	AB395_RS05290	0	2	0.6572	0	1	1
FALSE	High		0.000519364	3.95466e-05	1	1	2	AB395_RS05290	AB395_RS05290 [575-583]		0	1013.61	High	High
	Checked	Identifying Node	PSM Ambiguity	Annotated Sequence	Modifications	# Proteins	Master Protein Accessions	Protein Accessions	# Missed Cleavages	Charge	DeltaScore	DeltaCn	Rank	Search Engine Rank
	FALSE	Sequest HT (A2)	Unambiguous	[R].MIIGELLPK.[N]		1	AB395_RS05290	AB395_RS05290	0	2	0.6336	0	1	1
	FALSE	Sequest HT (A2)	Unambiguous	[R].MIIGELLPK.[N]		1	AB395_RS05290	AB395_RS05290	0	2	0.5729	0	1	1
FALSE	High		5.5501e-09	3.95466e-05	1	1	2	AB395_RS05290	AB395_RS05290 [300-313]		0	1594.75	High	High
	Checked	Identifying Node	PSM Ambiguity	Annotated Sequence	Modifications	# Proteins	Master Protein Accessions	Protein Accessions	# Missed Cleavages	Charge	DeltaScore	DeltaCn	Rank	Search Engine Rank
	FALSE	Sequest HT (A2)	Unambiguous	[R].MLQESVDALFDNGR.[R]		1	AB395_RS05290	AB395_RS05290	0	2	0.7906	0	1	1
	FALSE	Sequest HT (A2)	Unambiguous	[R].MLQESVDALFDNGR.[R]		1	AB395_RS05290	AB395_RS05290	0	2	0.8446	0	1	1
FALSE	High	1xOxidation [M1]	4.23708e-08	3.95466e-05	1	1	1	AB395_RS05290	AB395_RS05290 [300-313]		0	1610.75	High	High
	Checked	Identifying Node	PSM Ambiguity	Annotated Sequence	Modifications	# Proteins	Master Protein Accessions	Protein Accessions	# Missed Cleavages	Charge	DeltaScore	DeltaCn	Rank	Search Engine Rank
	FALSE	Sequest HT (A2)	Unambiguous	[R].mLQESVDALFDNGR.[R]	M1(Oxidation)	1	AB395_RS05290	AB395_RS05290	0	2	0.6861	0	1	1
FALSE	High		9.04175e-14	3.95466e-05	1	1	2	AB395_RS05290	AB395_RS05290 [1-22]		0	2579.24	High	High
	Checked	Identifying Node	PSM Ambiguity	Annotated Sequence	Modifications	# Proteins	Master Protein Accessions	Protein Accessions	# Missed Cleavages	Charge	DeltaScore	DeltaCn	Rank	Search Engine Rank
	FALSE	Sequest HT (A2)	Unambiguous	[-].MNQEVMNLFNPQVPAQTFDSIR.[I]		1	AB395_RS05290	AB395_RS05290	0	2	0.8694	0	1	1
	FALSE	Sequest HT (A2)	Unambiguous	[-].MNQEVMNLFNPQVPAQTFDSIR.[I]		1	AB395_RS05290	AB395_RS05290	0	3	0.5805	0	1	1
FALSE	High		3.28872e-07	3.95466e-05	1	1	2	AB395_RS05290	AB395_RS05290 [974-983]		0	1202.62	High	High
	Checked	Identifying Node	PSM Ambiguity	Annotated Sequence	Modifications	# Proteins	Master Protein Accessions	Protein Accessions	# Missed Cleavages	Charge	DeltaScore	DeltaCn	Rank	Search Engine Rank
	FALSE	Sequest HT (A2)	Unambiguous	[R].NMAIQILDER.[G]		1	AB395_RS05290	AB395_RS05290	0	2	0.7441	0	1	1
	FALSE	Sequest HT (A2)	Unambiguous	[R].NMAIQILDER.[G]		1	AB395_RS05290	AB395_RS05290	0	2	0.5128	0	1	1
FALSE	High	1xOxidation [M2]	1.9155e-05	3.95466e-05	1	1	2	AB395_RS05290	AB395_RS05290 [974-983]		0	1218.61	High	High
	Checked	Identifying Node	PSM Ambiguity	Annotated Sequence	Modifications	# Proteins	Master Protein Accessions	Protein Accessions	# Missed Cleavages	Charge	DeltaScore	DeltaCn	Rank	Search Engine Rank
	FALSE	Sequest HT (A2)	Unambiguous	[R].NmAIQILDER.[G]	M2(Oxidation)	1	AB395_RS05290	AB395_RS05290	0	2	0.3195	0	1	1
	FALSE	Sequest HT (A2)	Unambiguous	[R].NmAIQILDER.[G]	M2(Oxidation)	1	AB395_RS05290	AB395_RS05290	0	2	0.5161	0	1	1
FALSE	High	1xCarbamidomethyl [C9]	1.73287e-07	3.95466e-05	1	1	2	AB395_RS05290	AB395_RS05290 [584-598]		0	1820.83	High	High
	Checked	Identifying Node	PSM Ambiguity	Annotated Sequence	Modifications	# Proteins	Master Protein Accessions	Protein Accessions	# Missed Cleavages	Charge	DeltaScore	DeltaCn	Rank	Search Engine Rank
	FALSE	Sequest HT (A2)	Unambiguous	[K].NPNVPFEIcNQEMTK.[K]	C9(Carbamidomethyl)	1	AB395_RS05290	AB395_RS05290	0	2	0.8984	0	1	1
	FALSE	Sequest HT (A2)	Unambiguous	[K].NPNVPFEIcNQEMTK.[K]	C9(Carbamidomethyl)	1	AB395_RS05290	AB395_RS05290	0	2	0.8798	0	1	1
FALSE	High		4.37986e-08	3.95466e-05	1	1	2	AB395_RS05290	AB395_RS05290 [963-973]		0	1118.56	High	High
	Checked	Identifying Node	PSM Ambiguity	Annotated Sequence	Modifications	# Proteins	Master Protein Accessions	Protein Accessions	# Missed Cleavages	Charge	DeltaScore	DeltaCn	Rank	Search Engine Rank
	FALSE	Sequest HT (A2)	Unambiguous	[R].NSDGVLVAMGR.[N]		1	AB395_RS05290	AB395_RS05290	0	2	0.763	0	1	1
	FALSE	Sequest HT (A2)	Unambiguous	[R].NSDGVLVAMGR.[N]		1	AB395_RS05290	AB395_RS05290	0	2	0.7202	0	1	1
FALSE	High	1xOxidation [M9]	0.00358914	0.000252061	1	1	1	AB395_RS05290	AB395_RS05290 [963-973]		0	1134.56	High	High
	Checked	Identifying Node	PSM Ambiguity	Annotated Sequence	Modifications	# Proteins	Master Protein Accessions	Protein Accessions	# Missed Cleavages	Charge	DeltaScore	DeltaCn	Rank	Search Engine Rank
	FALSE	Sequest HT (A2)	Unambiguous	[R].NSDGVLVAmGR.[N]	M9(Oxidation)	1	AB395_RS05290	AB395_RS05290	0	2	0.25	0	1	1
FALSE	High		9.23717e-15	3.95466e-05	1	1	1	AB395_RS05290	AB395_RS05290 [712-727]		0	1837.85	High	High
	Checked	Identifying Node	PSM Ambiguity	Annotated Sequence	Modifications	# Proteins	Master Protein Accessions	Protein Accessions	# Missed Cleavages	Charge	DeltaScore	DeltaCn	Rank	Search Engine Rank
	FALSE	Sequest HT (A2)	Unambiguous	[R].QKPMNSIYMMSHSGAR.[G]		1	AB395_RS05290	AB395_RS05290	0	3	0.8303	0	1	1
FALSE	High		0.030112	0.00147684	1	1	2	AB395_RS05290	AB395_RS05290 [1055-1060]		0	816.436	High	High
	Checked	Identifying Node	PSM Ambiguity	Annotated Sequence	Modifications	# Proteins	Master Protein Accessions	Protein Accessions	# Missed Cleavages	Charge	DeltaScore	DeltaCn	Rank	Search Engine Rank
	FALSE	Sequest HT (A2)	Unambiguous	[R].QVIDWR.[S]		1	AB395_RS05290	AB395_RS05290	0	2	0.2222	0	1	1
	FALSE	Sequest HT (A2)	Unambiguous	[R].QVIDWR.[S]		1	AB395_RS05290	AB395_RS05290	0	2	0.2435	0	1	1
FALSE	High		1.90994e-10	3.95466e-05	1	1	2	AB395_RS05290	AB395_RS05290 [1378-1401]		2	2376.09	High	High
	Checked	Identifying Node	PSM Ambiguity	Annotated Sequence	Modifications	# Proteins	Master Protein Accessions	Protein Accessions	# Missed Cleavages	Charge	DeltaScore	DeltaCn	Rank	Search Engine Rank
	FALSE	Sequest HT (A2)	Unambiguous	[R].RKGTGADAATPMLADMANENAAAE.[-]		1	AB395_RS05290	AB395_RS05290	2	3	0.6345	0	1	1
	FALSE	Sequest HT (A2)	Unambiguous	[R].RKGTGADAATPMLADMANENAAAE.[-]		1	AB395_RS05290	AB395_RS05290	2	3	0.8344	0	1	1
FALSE	High	1xOxidation [M]	8.92145e-05	3.95466e-05	1	1	2	AB395_RS05290	AB395_RS05290 [1378-1401]		2	2392.09	High	High
	Checked	Identifying Node	PSM Ambiguity	Annotated Sequence	Modifications	# Proteins	Master Protein Accessions	Protein Accessions	# Missed Cleavages	Charge	DeltaScore	DeltaCn	Rank	Search Engine Rank
	FALSE	Sequest HT (A2)	Unambiguous	[R].RKGTGADAATPmLADMANENAAAE.[-]	M12(Oxidation)	1	AB395_RS05290	AB395_RS05290	2	3	0.0658	0	1	1
	FALSE	Sequest HT (A2)	Unambiguous	[R].RKGTGADAATPMLADmANENAAAE.[-]	M16(Oxidation)	1	AB395_RS05290	AB395_RS05290	2	3	0.0066	0	1	1
FALSE	High	2xCarbamidomethyl [C9; C16]	6.30512e-16	3.95466e-05	1	1	2	AB395_RS05290	AB395_RS05290 [795-814]		1	2301.1	High	High
	Checked	Identifying Node	PSM Ambiguity	Annotated Sequence	Modifications	# Proteins	Master Protein Accessions	Protein Accessions	# Missed Cleavages	Charge	DeltaScore	DeltaCn	Rank	Search Engine Rank
	FALSE	Sequest HT (A2)	Unambiguous	[R].RLVDVAQDcIVTHVDcGTDK.[G]	C9(Carbamidomethyl); C16(Carbamidomethyl)	1	AB395_RS05290	AB395_RS05290	1	3	0.7997	0	1	1
	FALSE	Sequest HT (A2)	Unambiguous	[R].RLVDVAQDcIVTHVDcGTDK.[G]	C9(Carbamidomethyl); C16(Carbamidomethyl)	1	AB395_RS05290	AB395_RS05290	1	3	0.7357	0	1	1
FALSE	High		0.352334	0.008307	1	1	1	AB395_RS05290	AB395_RS05290 [1054-1060]		1	972.537	High	High
	Checked	Identifying Node	PSM Ambiguity	Annotated Sequence	Modifications	# Proteins	Master Protein Accessions	Protein Accessions	# Missed Cleavages	Charge	DeltaScore	DeltaCn	Rank	Search Engine Rank
	FALSE	Sequest HT (A2)	Unambiguous	[K].RQVIDWR.[S]		1	AB395_RS05290	AB395_RS05290	1	2	0.4148	0	1	1
FALSE	High		9.33465e-08	3.95466e-05	1	1	1	AB395_RS05290	AB395_RS05290 [1167-1186]		1	2266.23	High	High
	Checked	Identifying Node	PSM Ambiguity	Annotated Sequence	Modifications	# Proteins	Master Protein Accessions	Protein Accessions	# Missed Cleavages	Charge	DeltaScore	DeltaCn	Rank	Search Engine Rank
	FALSE	Sequest HT (A2)	Unambiguous	[R].RVLIEPAEDGVEPVEYLIPK.[G]		1	AB395_RS05290	AB395_RS05290	1	3	0.71	0	1	1
FALSE	High	3xCarbamidomethyl [C5; C12; C15]	4.84035e-15	3.95466e-05	1	1	2	AB395_RS05290	AB395_RS05290 [880-897]		0	2030.91	High	High
	Checked	Identifying Node	PSM Ambiguity	Annotated Sequence	Modifications	# Proteins	Master Protein Accessions	Protein Accessions	# Missed Cleavages	Charge	DeltaScore	DeltaCn	Rank	Search Engine Rank
	FALSE	Sequest HT (A2)	Unambiguous	[R].SALTcEIQTGVcGVcYGR.[D]	C5(Carbamidomethyl); C12(Carbamidomethyl); C15(Carbamidomethyl)	1	AB395_RS05290	AB395_RS05290	0	2	0.8422	0	1	1
	FALSE	Sequest HT (A2)	Unambiguous	[R].SALTcEIQTGVcGVcYGR.[D]	C5(Carbamidomethyl); C12(Carbamidomethyl); C15(Carbamidomethyl)	1	AB395_RS05290	AB395_RS05290	0	2	0.8598	0	1	1
FALSE	High		0.00389668	0.000252061	1	1	2	AB395_RS05290	AB395_RS05290 [328-334]		0	793.412	High	High
	Checked	Identifying Node	PSM Ambiguity	Annotated Sequence	Modifications	# Proteins	Master Protein Accessions	Protein Accessions	# Missed Cleavages	Charge	DeltaScore	DeltaCn	Rank	Search Engine Rank
	FALSE	Sequest HT (A2)	Unambiguous	[K].SLSDMLK.[G]		1	AB395_RS05290	AB395_RS05290	0	2	0.6347	0	1	1
	FALSE	Sequest HT (A2)	Unambiguous	[K].SLSDMLK.[G]		1	AB395_RS05290	AB395_RS05290	0	2	0.6701	0	1	1
FALSE	High		0.0258233	0.00129503	1	1	1	AB395_RS05290	AB395_RS05290 [355-364]		0	1042.61	High	High
	Checked	Identifying Node	PSM Ambiguity	Annotated Sequence	Modifications	# Proteins	Master Protein Accessions	Protein Accessions	# Missed Cleavages	Charge	DeltaScore	DeltaCn	Rank	Search Engine Rank
	FALSE	Sequest HT (A2)	Unambiguous	[R].SVIVTGPELK.[L]		1	AB395_RS05290	AB395_RS05290	0	2	0.4268	0	1	1
FALSE	High		4.10997e-12	3.95466e-05	1	1	2	AB395_RS05290	AB395_RS05290 [839-852]		0	1514.74	High	High
	Checked	Identifying Node	PSM Ambiguity	Annotated Sequence	Modifications	# Proteins	Master Protein Accessions	Protein Accessions	# Missed Cleavages	Charge	DeltaScore	DeltaCn	Rank	Search Engine Rank
	FALSE	Sequest HT (A2)	Unambiguous	[R].TALDNIDNPVTGER.[I]		1	AB395_RS05290	AB395_RS05290	0	2	0.8009	0	1	1
	FALSE	Sequest HT (A2)	Unambiguous	[R].TALDNIDNPVTGER.[I]		1	AB395_RS05290	AB395_RS05290	0	2	0.7859	0	1	1
FALSE	High		0.000284005	3.95466e-05	1	1	2	AB395_RS05290	AB395_RS05290 [1335-1342]		0	861.468	High	High
	Checked	Identifying Node	PSM Ambiguity	Annotated Sequence	Modifications	# Proteins	Master Protein Accessions	Protein Accessions	# Missed Cleavages	Charge	DeltaScore	DeltaCn	Rank	Search Engine Rank
	FALSE	Sequest HT (A2)	Unambiguous	[K].TDSLQGLK.[E]		1	AB395_RS05290	AB395_RS05290	0	2	0.518	0	1	1
	FALSE	Sequest HT (A2)	Unambiguous	[K].TDSLQGLK.[E]		1	AB395_RS05290	AB395_RS05290	0	2	0.6723	0	1	1
FALSE	High		4.28685e-05	3.95466e-05	1	1	1	AB395_RS05290	AB395_RS05290 [556-566]		0	1116.55	High	High
	Checked	Identifying Node	PSM Ambiguity	Annotated Sequence	Modifications	# Proteins	Master Protein Accessions	Protein Accessions	# Missed Cleavages	Charge	DeltaScore	DeltaCn	Rank	Search Engine Rank
	FALSE	Sequest HT (A2)	Unambiguous	[K].TVDAEGNPVSK.[I]		1	AB395_RS05290	AB395_RS05290	0	2	0.8538	0	1	1
FALSE	High		0.00118745	3.95466e-05	1	1	2	AB395_RS05290	AB395_RS05290 [693-700]		0	936.428	High	High
	Checked	Identifying Node	PSM Ambiguity	Annotated Sequence	Modifications	# Proteins	Master Protein Accessions	Protein Accessions	# Missed Cleavages	Charge	DeltaScore	DeltaCn	Rank	Search Engine Rank
	FALSE	Sequest HT (A2)	Unambiguous	[K].VAEEMMAR.[I]		1	AB395_RS05290	AB395_RS05290	0	2	0.7034	0	1	1
	FALSE	Sequest HT (A2)	Unambiguous	[K].VAEEMMAR.[I]		1	AB395_RS05290	AB395_RS05290	0	2	0.6476	0	1	1
FALSE	High	1xOxidation [M]	0.000167882	3.95466e-05	1	1	3	AB395_RS05290	AB395_RS05290 [693-700]		0	952.423	High	High
	Checked	Identifying Node	PSM Ambiguity	Annotated Sequence	Modifications	# Proteins	Master Protein Accessions	Protein Accessions	# Missed Cleavages	Charge	DeltaScore	DeltaCn	Rank	Search Engine Rank
	FALSE	Sequest HT (A2)	Unambiguous	[K].VAEEmMAR.[I]	M5(Oxidation)	1	AB395_RS05290	AB395_RS05290	0	2	0.0758	0	1	1
	FALSE	Sequest HT (A2)	Unambiguous	[K].VAEEmMAR.[I]	M5(Oxidation)	1	AB395_RS05290	AB395_RS05290	0	2	0.0175	0	1	1
	FALSE	Sequest HT (A2)	Unambiguous	[K].VAEEMmAR.[I]	M6(Oxidation)	1	AB395_RS05290	AB395_RS05290	0	2	0.0142	0	1	1
FALSE	High		0.00247922	0.000147055	1	1	3	AB395_RS05290	AB395_RS05290 [1134-1141]		0	934.499	High	High
	Checked	Identifying Node	PSM Ambiguity	Annotated Sequence	Modifications	# Proteins	Master Protein Accessions	Protein Accessions	# Missed Cleavages	Charge	DeltaScore	DeltaCn	Rank	Search Engine Rank
	FALSE	Sequest HT (A2)	Unambiguous	[R].VAELFEAR.[R]		1	AB395_RS05290	AB395_RS05290	0	2	0.1296	0	1	1
	FALSE	Sequest HT (A2)	Unambiguous	[R].VAELFEAR.[R]		1	AB395_RS05290	AB395_RS05290	0	2	0.4529	0	1	1
	FALSE	Sequest HT (A2)	Unambiguous	[R].VAELFEAR.[R]		1	AB395_RS05290	AB395_RS05290	0	2	0.1667	0	1	1
FALSE	High		1.23013e-15	3.95466e-05	1	1	4	AB395_RS05290	AB395_RS05290 [1258-1276]		0	2024.94	High	High
	Checked	Identifying Node	PSM Ambiguity	Annotated Sequence	Modifications	# Proteins	Master Protein Accessions	Protein Accessions	# Missed Cleavages	Charge	DeltaScore	DeltaCn	Rank	Search Engine Rank
	FALSE	Sequest HT (A2)	Unambiguous	[K].VEITDAGDSSYIVGDNVDR.[I]		1	AB395_RS05290	AB395_RS05290	0	3	0.4225	0	1	1
	FALSE	Sequest HT (A2)	Unambiguous	[K].VEITDAGDSSYIVGDNVDR.[I]		1	AB395_RS05290	AB395_RS05290	0	2	0.8243	0	1	1
	FALSE	Sequest HT (A2)	Unambiguous	[K].VEITDAGDSSYIVGDNVDR.[I]		1	AB395_RS05290	AB395_RS05290	0	2	0.828	0	1	1
	FALSE	Sequest HT (A2)	Unambiguous	[K].VEITDAGDSSYIVGDNVDR.[I]		1	AB395_RS05290	AB395_RS05290	0	2	0.84	0	1	1
FALSE	High		6.30987e-15	3.95466e-05	1	1	1	AB395_RS05290	AB395_RS05290 [1258-1291]		1	3620.74	High	High
	Checked	Identifying Node	PSM Ambiguity	Annotated Sequence	Modifications	# Proteins	Master Protein Accessions	Protein Accessions	# Missed Cleavages	Charge	DeltaScore	DeltaCn	Rank	Search Engine Rank
	FALSE	Sequest HT (A2)	Unambiguous	[K].VEITDAGDSSYIVGDNVDRIELDDVNDALLAEGK.[K]		1	AB395_RS05290	AB395_RS05290	1	3	0.8294	0	1	1
FALSE	High		4.96258e-11	3.95466e-05	1	1	2	AB395_RS05290	AB395_RS05290 [1168-1186]		0	2110.13	High	High
	Checked	Identifying Node	PSM Ambiguity	Annotated Sequence	Modifications	# Proteins	Master Protein Accessions	Protein Accessions	# Missed Cleavages	Charge	DeltaScore	DeltaCn	Rank	Search Engine Rank
	FALSE	Sequest HT (A2)	Unambiguous	[R].VLIEPAEDGVEPVEYLIPK.[G]		1	AB395_RS05290	AB395_RS05290	0	2	0.4766	0	1	1
	FALSE	Sequest HT (A2)	Unambiguous	[R].VLIEPAEDGVEPVEYLIPK.[G]		1	AB395_RS05290	AB395_RS05290	0	2	0.71	0	1	1
FALSE	High		0.000698473	3.95466e-05	1	1	2	AB395_RS05290	AB395_RS05290 [1325-1334]		0	958.557	High	High
	Checked	Identifying Node	PSM Ambiguity	Annotated Sequence	Modifications	# Proteins	Master Protein Accessions	Protein Accessions	# Missed Cleavages	Charge	DeltaScore	DeltaCn	Rank	Search Engine Rank
	FALSE	Sequest HT (A2)	Unambiguous	[K].VLTEAAVAGK.[T]		1	AB395_RS05290	AB395_RS05290	0	2	0.5206	0	1	1
	FALSE	Sequest HT (A2)	Unambiguous	[K].VLTEAAVAGK.[T]		1	AB395_RS05290	AB395_RS05290	0	2	0.5682	0	1	1
FALSE	High		2.76136e-12	3.95466e-05	1	1	1	AB395_RS05290	AB395_RS05290 [139-156]		0	2086.11	High	High
	Checked	Identifying Node	PSM Ambiguity	Annotated Sequence	Modifications	# Proteins	Master Protein Accessions	Protein Accessions	# Missed Cleavages	Charge	DeltaScore	DeltaCn	Rank	Search Engine Rank
	FALSE	Sequest HT (A2)	Unambiguous	[R].VLYFENYIVTEPGLTSLK.[E]		1	AB395_RS05290	AB395_RS05290	0	2	0.7582	0	1	1
FALSE	High		0.000427315	3.95466e-05	1	1	2	AB395_RS05290	AB395_RS05290 [1108-1116]		0	944.516	High	High
	Checked	Identifying Node	PSM Ambiguity	Annotated Sequence	Modifications	# Proteins	Master Protein Accessions	Protein Accessions	# Missed Cleavages	Charge	DeltaScore	DeltaCn	Rank	Search Engine Rank
	FALSE	Sequest HT (A2)	Unambiguous	[K].VSQGDVLAR.[S]		1	AB395_RS05290	AB395_RS05290	0	2	0.2232	0	1	1
	FALSE	Sequest HT (A2)	Unambiguous	[K].VSQGDVLAR.[S]		1	AB395_RS05290	AB395_RS05290	0	2	0.3991	0	1	1
FALSE	High		5.43647e-07	3.95466e-05	1	1	3	AB395_RS05290	AB395_RS05290 [243-261]		0	2009.19	High	High
	Checked	Identifying Node	PSM Ambiguity	Annotated Sequence	Modifications	# Proteins	Master Protein Accessions	Protein Accessions	# Missed Cleavages	Charge	DeltaScore	DeltaCn	Rank	Search Engine Rank
	FALSE	Sequest HT (A2)	Unambiguous	[K].VVPVIPPDLRPLVPLDGGR.[F]		1	AB395_RS05290	AB395_RS05290	0	3	0.6583	0	1	1
	FALSE	Sequest HT (A2)	Unambiguous	[K].VVPVIPPDLRPLVPLDGGR.[F]		1	AB395_RS05290	AB395_RS05290	0	3	0.7414	0	1	1
	FALSE	Sequest HT (A2)	Unambiguous	[K].VVPVIPPDLRPLVPLDGGR.[F]		1	AB395_RS05290	AB395_RS05290	0	2	0.8222	0	1	1
High	Master Protein	AB395_RS00060	[nucleotide exchange factor GrpE]	0	96.312	61	11	24	11	208	22.3	4.88	61.57	11
Checked	Confidence	Modifications	Qvality PEP	Qvality q-value	# Protein Groups	# Proteins	# PSMs	Master Protein Accessions	Positions in Master Proteins	Modifications in Master Proteins	# Missed Cleavages	Theo. MH+ [Da]	Found in Sample: [S1] F1: Sample	Confidence (by Search Engine): Sequest HT
FALSE	High		3.919e-09	3.95466e-05	1	1	1	AB395_RS05285	AB395_RS05285 [705-720]		0	1620.81	High	High
	Checked	Identifying Node	PSM Ambiguity	Annotated Sequence	Modifications	# Proteins	Master Protein Accessions	Protein Accessions	# Missed Cleavages	Charge	DeltaScore	DeltaCn	Rank	Search Engine Rank
	FALSE	Sequest HT (A2)	Unambiguous	[R].AEAPFVGTGMESVVAR.[D]		1	AB395_RS05285	AB395_RS05285	0	2	0.7411	0	1	1
FALSE	High	1xOxidation [M10]	1.09857e-11	3.95466e-05	1	1	4	AB395_RS05285	AB395_RS05285 [705-720]		0	1636.8	High	High
	Checked	Identifying Node	PSM Ambiguity	Annotated Sequence	Modifications	# Proteins	Master Protein Accessions	Protein Accessions	# Missed Cleavages	Charge	DeltaScore	DeltaCn	Rank	Search Engine Rank
	FALSE	Sequest HT (A2)	Unambiguous	[R].AEAPFVGTGmESVVAR.[D]	M10(Oxidation)	1	AB395_RS05285	AB395_RS05285	0	2	0.7492	0	1	1
	FALSE	Sequest HT (A2)	Unambiguous	[R].AEAPFVGTGmESVVAR.[D]	M10(Oxidation)	1	AB395_RS05285	AB395_RS05285	0	2	0.4359	0	1	1
	FALSE	Sequest HT (A2)	Unambiguous	[R].AEAPFVGTGmESVVAR.[D]	M10(Oxidation)	1	AB395_RS05285	AB395_RS05285	0	2	0.6361	0	1	1
	FALSE	Sequest HT (A2)	Unambiguous	[R].AEAPFVGTGmESVVAR.[D]	M10(Oxidation)	1	AB395_RS05285	AB395_RS05285	0	2	0.6553	0	1	1
FALSE	High		7.77412e-05	3.95466e-05	1	1	2	AB395_RS05285	AB395_RS05285 [1159-1167]		0	940.521	High	High
	Checked	Identifying Node	PSM Ambiguity	Annotated Sequence	Modifications	# Proteins	Master Protein Accessions	Protein Accessions	# Missed Cleavages	Charge	DeltaScore	DeltaCn	Rank	Search Engine Rank
	FALSE	Sequest HT (A2)	Unambiguous	[K].AGADIQPLR.[D]		1	AB395_RS05285	AB395_RS05285	0	2	0.674	0	1	1
	FALSE	Sequest HT (A2)	Unambiguous	[K].AGADIQPLR.[D]		1	AB395_RS05285	AB395_RS05285	0	2	0.7368	0	1	1
FALSE	High		8.36891e-14	3.95466e-05	1	1	1	AB395_RS05285	AB395_RS05285 [259-277]		0	1917.95	High	High
	Checked	Identifying Node	PSM Ambiguity	Annotated Sequence	Modifications	# Proteins	Master Protein Accessions	Protein Accessions	# Missed Cleavages	Charge	DeltaScore	DeltaCn	Rank	Search Engine Rank
	FALSE	Sequest HT (A2)	Unambiguous	[K].AIAEMIDADTGEVVVEAGK.[K]		1	AB395_RS05285	AB395_RS05285	0	2	0.8378	0	1	1
FALSE	High		1.09252e-11	3.95466e-05	1	1	1	AB395_RS05285	AB395_RS05285 [259-278]		1	2046.04	High	High
	Checked	Identifying Node	PSM Ambiguity	Annotated Sequence	Modifications	# Proteins	Master Protein Accessions	Protein Accessions	# Missed Cleavages	Charge	DeltaScore	DeltaCn	Rank	Search Engine Rank
	FALSE	Sequest HT (A2)	Unambiguous	[K].AIAEMIDADTGEVVVEAGKK.[L]		1	AB395_RS05285	AB395_RS05285	1	3	0.772	0	1	1
FALSE	High		0.000114281	3.95466e-05	1	1	1	AB395_RS05285	AB395_RS05285 [689-697]		0	1007.48	High	High
	Checked	Identifying Node	PSM Ambiguity	Annotated Sequence	Modifications	# Proteins	Master Protein Accessions	Protein Accessions	# Missed Cleavages	Charge	DeltaScore	DeltaCn	Rank	Search Engine Rank
	FALSE	Sequest HT (A2)	Unambiguous	[R].ALMGSNMQR.[Q]		1	AB395_RS05285	AB395_RS05285	0	2	0.6829	0	1	1
FALSE	High	1xOxidation [M3]	0.00795721	0.000848925	1	1	2	AB395_RS05285	AB395_RS05285 [689-697]		0	1023.47	High	High
	Checked	Identifying Node	PSM Ambiguity	Annotated Sequence	Modifications	# Proteins	Master Protein Accessions	Protein Accessions	# Missed Cleavages	Charge	DeltaScore	DeltaCn	Rank	Search Engine Rank
	FALSE	Sequest HT (A2)	Unambiguous	[R].ALmGSNMQR.[Q]	M3(Oxidation)	1	AB395_RS05285	AB395_RS05285	0	2	0.4945	0	1	1
	FALSE	Sequest HT (A2)	Unambiguous	[R].ALmGSNMQR.[Q]	M3(Oxidation)	1	AB395_RS05285	AB395_RS05285	0	2	0.2083	0	1	1
FALSE	High	2xOxidation [M3; M7]	0.314241	0.00743549	1	1	1	AB395_RS05285	AB395_RS05285 [689-697]		0	1039.47	High	High
	Checked	Identifying Node	PSM Ambiguity	Annotated Sequence	Modifications	# Proteins	Master Protein Accessions	Protein Accessions	# Missed Cleavages	Charge	DeltaScore	DeltaCn	Rank	Search Engine Rank
	FALSE	Sequest HT (A2)	Unambiguous	[R].ALmGSNmQR.[Q]	M3(Oxidation); M7(Oxidation)	1	AB395_RS05285	AB395_RS05285	0	2	0.25	0	1	1
FALSE	High		0.0145811	0.000928949	1	1	1	AB395_RS05285	AB395_RS05285 [1029-1037]		0	986.527	High	High
	Checked	Identifying Node	PSM Ambiguity	Annotated Sequence	Modifications	# Proteins	Master Protein Accessions	Protein Accessions	# Missed Cleavages	Charge	DeltaScore	DeltaCn	Rank	Search Engine Rank
	FALSE	Sequest HT (A2)	Unambiguous	[K].AQGEIEALR.[A]		1	AB395_RS05285	AB395_RS05285	0	2	0.1329	0	1	1
FALSE	High		1.46305e-12	3.95466e-05	1	1	1	AB395_RS05285	AB395_RS05285 [35-60]		0	2854.37	High	High
	Checked	Identifying Node	PSM Ambiguity	Annotated Sequence	Modifications	# Proteins	Master Protein Accessions	Protein Accessions	# Missed Cleavages	Charge	DeltaScore	DeltaCn	Rank	Search Engine Rank
	FALSE	Sequest HT (A2)	Unambiguous	[K].ASYDQFLMVEEPAGGRPDEGLQAVFK.[S]		1	AB395_RS05285	AB395_RS05285	0	3	0.7629	0	1	1
FALSE	High	1xOxidation [M8]	1.02041e-06	3.95466e-05	1	1	2	AB395_RS05285	AB395_RS05285 [35-60]		0	2870.37	High	High
	Checked	Identifying Node	PSM Ambiguity	Annotated Sequence	Modifications	# Proteins	Master Protein Accessions	Protein Accessions	# Missed Cleavages	Charge	DeltaScore	DeltaCn	Rank	Search Engine Rank
	FALSE	Sequest HT (A2)	Unambiguous	[K].ASYDQFLmVEEPAGGRPDEGLQAVFK.[S]	M8(Oxidation)	1	AB395_RS05285	AB395_RS05285	0	3	0.5882	0	1	1
	FALSE	Sequest HT (A2)	Unambiguous	[K].ASYDQFLmVEEPAGGRPDEGLQAVFK.[S]	M8(Oxidation)	1	AB395_RS05285	AB395_RS05285	0	3	0.5714	0	1	1
FALSE	High		9.81042e-08	3.95466e-05	1	1	1	AB395_RS05285	AB395_RS05285 [834-850]		0	2037.96	High	High
	Checked	Identifying Node	PSM Ambiguity	Annotated Sequence	Modifications	# Proteins	Master Protein Accessions	Protein Accessions	# Missed Cleavages	Charge	DeltaScore	DeltaCn	Rank	Search Engine Rank
	FALSE	Sequest HT (A2)	Unambiguous	[R].DDVFTSIHIEEFEVMAR.[D]		1	AB395_RS05285	AB395_RS05285	0	3	0.6879	0	1	1
FALSE	High		2.82506e-11	3.95466e-05	1	1	2	AB395_RS05285	AB395_RS05285 [447-461]		1	1630.77	High	High
	Checked	Identifying Node	PSM Ambiguity	Annotated Sequence	Modifications	# Proteins	Master Protein Accessions	Protein Accessions	# Missed Cleavages	Charge	DeltaScore	DeltaCn	Rank	Search Engine Rank
	FALSE	Sequest HT (A2)	Unambiguous	[R].DGKGEIDDIDNLGNR.[R]		1	AB395_RS05285	AB395_RS05285	1	2	0.9059	0	1	1
	FALSE	Sequest HT (A2)	Unambiguous	[R].DGKGEIDDIDNLGNR.[R]		1	AB395_RS05285	AB395_RS05285	1	3	0.7347	0	1	1
FALSE	High		6.96315e-05	3.95466e-05	1	1	1	AB395_RS05285	AB395_RS05285 [862-872]		0	1214.63	High	High
	Checked	Identifying Node	PSM Ambiguity	Annotated Sequence	Modifications	# Proteins	Master Protein Accessions	Protein Accessions	# Missed Cleavages	Charge	DeltaScore	DeltaCn	Rank	Search Engine Rank
	FALSE	Sequest HT (A2)	Unambiguous	[R].DIPNVSEEALK.[N]		1	AB395_RS05285	AB395_RS05285	0	2	0.7143	0	1	1
FALSE	High		0.0003327	3.95466e-05	1	1	2	AB395_RS05285	AB395_RS05285 [95-103]		0	991.546	High	High
	Checked	Identifying Node	PSM Ambiguity	Annotated Sequence	Modifications	# Proteins	Master Protein Accessions	Protein Accessions	# Missed Cleavages	Charge	DeltaScore	DeltaCn	Rank	Search Engine Rank
	FALSE	Sequest HT (A2)	Unambiguous	[R].DLTYAAPLK.[V]		1	AB395_RS05285	AB395_RS05285	0	2	0.3462	0	1	1
	FALSE	Sequest HT (A2)	Unambiguous	[R].DLTYAAPLK.[V]		1	AB395_RS05285	AB395_RS05285	0	2	0.5291	0	1	1
FALSE	High		1.43753e-05	3.95466e-05	1	1	1	AB395_RS05285	AB395_RS05285 [658-668]		0	1245.61	High	High
	Checked	Identifying Node	PSM Ambiguity	Annotated Sequence	Modifications	# Proteins	Master Protein Accessions	Protein Accessions	# Missed Cleavages	Charge	DeltaScore	DeltaCn	Rank	Search Engine Rank
	FALSE	Sequest HT (A2)	Unambiguous	[R].DNINLMDVSPK.[Q]		1	AB395_RS05285	AB395_RS05285	0	2	0.502	0	1	1
FALSE	High	1xOxidation [M6]	1.38304e-05	3.95466e-05	1	1	1	AB395_RS05285	AB395_RS05285 [658-668]		0	1261.61	High	High
	Checked	Identifying Node	PSM Ambiguity	Annotated Sequence	Modifications	# Proteins	Master Protein Accessions	Protein Accessions	# Missed Cleavages	Charge	DeltaScore	DeltaCn	Rank	Search Engine Rank
	FALSE	Sequest HT (A2)	Unambiguous	[R].DNINLmDVSPK.[Q]	M6(Oxidation)	1	AB395_RS05285	AB395_RS05285	0	2	0.4774	0	1	1
FALSE	High		2.41532e-06	3.95466e-05	1	1	2	AB395_RS05285	AB395_RS05285 [1168-1179]		0	1188.61	High	High
	Checked	Identifying Node	PSM Ambiguity	Annotated Sequence	Modifications	# Proteins	Master Protein Accessions	Protein Accessions	# Missed Cleavages	Charge	DeltaScore	DeltaCn	Rank	Search Engine Rank
	FALSE	Sequest HT (A2)	Unambiguous	[R].DTIDSVIGSGPK.[G]		1	AB395_RS05285	AB395_RS05285	0	2	0.6548	0	1	1
	FALSE	Sequest HT (A2)	Unambiguous	[R].DTIDSVIGSGPK.[G]		1	AB395_RS05285	AB395_RS05285	0	2	0.7219	0	1	1
FALSE	High		0.000658416	3.95466e-05	1	1	1	AB395_RS05285	AB395_RS05285 [433-440]		0	886.524	High	High
	Checked	Identifying Node	PSM Ambiguity	Annotated Sequence	Modifications	# Proteins	Master Protein Accessions	Protein Accessions	# Missed Cleavages	Charge	DeltaScore	DeltaCn	Rank	Search Engine Rank
	FALSE	Sequest HT (A2)	Unambiguous	[K].EDILAVVK.[M]		1	AB395_RS05285	AB395_RS05285	0	2	0.2888	0	1	1
FALSE	High		1.07093e-08	3.95466e-05	1	1	1	AB395_RS05285	AB395_RS05285 [514-537]		0	2769.32	High	High
	Checked	Identifying Node	PSM Ambiguity	Annotated Sequence	Modifications	# Proteins	Master Protein Accessions	Protein Accessions	# Missed Cleavages	Charge	DeltaScore	DeltaCn	Rank	Search Engine Rank
	FALSE	Sequest HT (A2)	Unambiguous	[R].EFFGSSQLSQFMDQVNPLSEITHK.[R]		1	AB395_RS05285	AB395_RS05285	0	3	0.821	0	1	1
FALSE	High	1xOxidation [M12]	0.0155012	0.00101887	1	1	1	AB395_RS05285	AB395_RS05285 [514-537]		0	2785.31	High	High
	Checked	Identifying Node	PSM Ambiguity	Annotated Sequence	Modifications	# Proteins	Master Protein Accessions	Protein Accessions	# Missed Cleavages	Charge	DeltaScore	DeltaCn	Rank	Search Engine Rank
	FALSE	Sequest HT (A2)	Unambiguous	[R].EFFGSSQLSQFmDQVNPLSEITHK.[R]	M12(Oxidation)	1	AB395_RS05285	AB395_RS05285	0	3	0.369	0	1	1
FALSE	High	1xCarbamidomethyl [C6]	0.00337963	0.000147055	1	1	1	AB395_RS05285	AB395_RS05285 [86-92]		0	954.399	High	High
	Checked	Identifying Node	PSM Ambiguity	Annotated Sequence	Modifications	# Proteins	Master Protein Accessions	Protein Accessions	# Missed Cleavages	Charge	DeltaScore	DeltaCn	Rank	Search Engine Rank
	FALSE	Sequest HT (A2)	Unambiguous	[K].FDVEEcR.[Q]	C6(Carbamidomethyl)	1	AB395_RS05285	AB395_RS05285	0	2	0.7736	0	1	1
FALSE	High		3.35505e-10	3.95466e-05	1	1	1	AB395_RS05285	AB395_RS05285 [1333-1350]		0	1937.95	High	High
	Checked	Identifying Node	PSM Ambiguity	Annotated Sequence	Modifications	# Proteins	Master Protein Accessions	Protein Accessions	# Missed Cleavages	Charge	DeltaScore	DeltaCn	Rank	Search Engine Rank
	FALSE	Sequest HT (A2)	Unambiguous	[R].GDDTFEAGIPESFNVLVK.[E]		1	AB395_RS05285	AB395_RS05285	0	2	0.8031	0	1	1
FALSE	High		1.61599e-12	3.95466e-05	1	1	1	AB395_RS05285	AB395_RS05285 [789-807]		0	1855.94	High	High
	Checked	Identifying Node	PSM Ambiguity	Annotated Sequence	Modifications	# Proteins	Master Protein Accessions	Protein Accessions	# Missed Cleavages	Charge	DeltaScore	DeltaCn	Rank	Search Engine Rank
	FALSE	Sequest HT (A2)	Unambiguous	[K].GDIIADGPSTDLGDLALGR.[N]		1	AB395_RS05285	AB395_RS05285	0	2	0.7916	0	1	1
FALSE	High		4.33477e-07	3.95466e-05	1	1	1	AB395_RS05285	AB395_RS05285 [1180-1193]		1	1648.82	High	High
	Checked	Identifying Node	PSM Ambiguity	Annotated Sequence	Modifications	# Proteins	Master Protein Accessions	Protein Accessions	# Missed Cleavages	Charge	DeltaScore	DeltaCn	Rank	Search Engine Rank
	FALSE	Sequest HT (A2)	Unambiguous	[K].GEPIKQYDDESIVR.[L]		1	AB395_RS05285	AB395_RS05285	1	3	0.6564	0	1	1
FALSE	High		2.55225e-05	3.95466e-05	1	1	1	AB395_RS05285	AB395_RS05285 [731-741]		0	1116.56	High	High
	Checked	Identifying Node	PSM Ambiguity	Annotated Sequence	Modifications	# Proteins	Master Protein Accessions	Protein Accessions	# Missed Cleavages	Charge	DeltaScore	DeltaCn	Rank	Search Engine Rank
	FALSE	Sequest HT (A2)	Unambiguous	[R].GGVVDQVDATR.[I]		1	AB395_RS05285	AB395_RS05285	0	2	0.4236	0	1	1
FALSE	High		4.31056e-05	3.95466e-05	1	1	1	AB395_RS05285	AB395_RS05285 [189-199]		0	1280.62	High	High
	Checked	Identifying Node	PSM Ambiguity	Annotated Sequence	Modifications	# Proteins	Master Protein Accessions	Protein Accessions	# Missed Cleavages	Charge	DeltaScore	DeltaCn	Rank	Search Engine Rank
	FALSE	Sequest HT (A2)	Unambiguous	[R].GSWLDIEFDAK.[D]		1	AB395_RS05285	AB395_RS05285	0	2	0.5401	0	1	1
FALSE	High		1.34311e-08	3.95466e-05	1	1	1	AB395_RS05285	AB395_RS05285 [1003-1016]		0	1535.77	High	High
	Checked	Identifying Node	PSM Ambiguity	Annotated Sequence	Modifications	# Proteins	Master Protein Accessions	Protein Accessions	# Missed Cleavages	Charge	DeltaScore	DeltaCn	Rank	Search Engine Rank
	FALSE	Sequest HT (A2)	Unambiguous	[K].GTELSNAVISEYPR.[S]		1	AB395_RS05285	AB395_RS05285	0	2	0.7632	0	1	1
FALSE	High		7.15762e-05	3.95466e-05	1	1	1	AB395_RS05285	AB395_RS05285 [648-657]		0	1080.56	High	High
	Checked	Identifying Node	PSM Ambiguity	Annotated Sequence	Modifications	# Proteins	Master Protein Accessions	Protein Accessions	# Missed Cleavages	Charge	DeltaScore	DeltaCn	Rank	Search Engine Rank
	FALSE	Sequest HT (A2)	Unambiguous	[R].HAGEVMLAPR.[D]		1	AB395_RS05285	AB395_RS05285	0	2	0.637	0	1	1
FALSE	High	1xOxidation [M6]	3.14435e-08	3.95466e-05	1	1	2	AB395_RS05285	AB395_RS05285 [648-657]		0	1096.56	High	High
	Checked	Identifying Node	PSM Ambiguity	Annotated Sequence	Modifications	# Proteins	Master Protein Accessions	Protein Accessions	# Missed Cleavages	Charge	DeltaScore	DeltaCn	Rank	Search Engine Rank
	FALSE	Sequest HT (A2)	Unambiguous	[R].HAGEVmLAPR.[D]	M6(Oxidation)	1	AB395_RS05285	AB395_RS05285	0	2	0.692	0	1	1
	FALSE	Sequest HT (A2)	Unambiguous	[R].HAGEVmLAPR.[D]	M6(Oxidation)	1	AB395_RS05285	AB395_RS05285	0	2	0.2734	0	1	1
FALSE	High		2.33343e-08	3.95466e-05	1	1	2	AB395_RS05285	AB395_RS05285 [432-440]		1	1014.62	High	High
	Checked	Identifying Node	PSM Ambiguity	Annotated Sequence	Modifications	# Proteins	Master Protein Accessions	Protein Accessions	# Missed Cleavages	Charge	DeltaScore	DeltaCn	Rank	Search Engine Rank
	FALSE	Sequest HT (A2)	Unambiguous	[R].KEDILAVVK.[M]		1	AB395_RS05285	AB395_RS05285	1	2	0.6821	0	1	1
	FALSE	Sequest HT (A2)	Unambiguous	[R].KEDILAVVK.[M]		1	AB395_RS05285	AB395_RS05285	1	2	0.6823	0	1	1
FALSE	High		8.46852e-16	3.95466e-05	1	1	3	AB395_RS05285	AB395_RS05285 [1002-1016]		1	1663.86	High	High
	Checked	Identifying Node	PSM Ambiguity	Annotated Sequence	Modifications	# Proteins	Master Protein Accessions	Protein Accessions	# Missed Cleavages	Charge	DeltaScore	DeltaCn	Rank	Search Engine Rank
	FALSE	Sequest HT (A2)	Unambiguous	[K].KGTELSNAVISEYPR.[S]		1	AB395_RS05285	AB395_RS05285	1	3	0.7007	0	1	1
	FALSE	Sequest HT (A2)	Unambiguous	[K].KGTELSNAVISEYPR.[S]		1	AB395_RS05285	AB395_RS05285	1	3	0.7215	0	1	1
	FALSE	Sequest HT (A2)	Unambiguous	[K].KGTELSNAVISEYPR.[S]		1	AB395_RS05285	AB395_RS05285	1	2	0.777	0	1	1
FALSE	High		5.00704e-06	3.95466e-05	1	1	1	AB395_RS05285	AB395_RS05285 [1149-1158]		1	1109.6	High	High
	Checked	Identifying Node	PSM Ambiguity	Annotated Sequence	Modifications	# Proteins	Master Protein Accessions	Protein Accessions	# Missed Cleavages	Charge	DeltaScore	DeltaCn	Rank	Search Engine Rank
	FALSE	Sequest HT (A2)	Unambiguous	[K].KIGAMLDAYK.[A]		1	AB395_RS05285	AB395_RS05285	1	2	0.7188	0	1	1
FALSE	High		6.30512e-16	3.95466e-05	1	1	3	AB395_RS05285	AB395_RS05285 [603-623]		1	2268.14	High	High
	Checked	Identifying Node	PSM Ambiguity	Annotated Sequence	Modifications	# Proteins	Master Protein Accessions	Protein Accessions	# Missed Cleavages	Charge	DeltaScore	DeltaCn	Rank	Search Engine Rank
	FALSE	Sequest HT (A2)	Unambiguous	[R].KIVDGNVTSDVVYLSAMEEAK.[Y]		1	AB395_RS05285	AB395_RS05285	1	3	0.7505	0	1	1
	FALSE	Sequest HT (A2)	Unambiguous	[R].KIVDGNVTSDVVYLSAMEEAK.[Y]		1	AB395_RS05285	AB395_RS05285	1	3	0.7017	0	1	1
	FALSE	Sequest HT (A2)	Unambiguous	[R].KIVDGNVTSDVVYLSAMEEAK.[Y]		1	AB395_RS05285	AB395_RS05285	1	2	0.9227	0	1	1
FALSE	High	1xCarbamidomethyl [C2]	8.93606e-15	3.95466e-05	1	1	2	AB395_RS05285	AB395_RS05285 [568-590]		0	2483.3	High	High
	Checked	Identifying Node	PSM Ambiguity	Annotated Sequence	Modifications	# Proteins	Master Protein Accessions	Protein Accessions	# Missed Cleavages	Charge	DeltaScore	DeltaCn	Rank	Search Engine Rank
	FALSE	Sequest HT (A2)	Unambiguous	[R].IcPIETPEGPNIGLINSLATFAR.[V]	C2(Carbamidomethyl)	1	AB395_RS05285	AB395_RS05285	0	2	0.8971	0	1	1
	FALSE	Sequest HT (A2)	Unambiguous	[R].IcPIETPEGPNIGLINSLATFAR.[V]	C2(Carbamidomethyl)	1	AB395_RS05285	AB395_RS05285	0	3	0.7043	0	1	1
FALSE	High		0.000214863	3.95466e-05	1	1	2	AB395_RS05285	AB395_RS05285 [419-428]		0	1142.61	High	High
	Checked	Identifying Node	PSM Ambiguity	Annotated Sequence	Modifications	# Proteins	Master Protein Accessions	Protein Accessions	# Missed Cleavages	Charge	DeltaScore	DeltaCn	Rank	Search Engine Rank
	FALSE	Sequest HT (A2)	Unambiguous	[R].LDLDVPDTVR.[T]		1	AB395_RS05285	AB395_RS05285	0	2	0.7367	0	1	1
	FALSE	Sequest HT (A2)	Unambiguous	[R].LDLDVPDTVR.[T]		1	AB395_RS05285	AB395_RS05285	0	2	0.6134	0	1	1
FALSE	High		0.000404722	3.95466e-05	1	1	1	AB395_RS05285	AB395_RS05285 [1150-1158]		0	981.507	High	High
	Checked	Identifying Node	PSM Ambiguity	Annotated Sequence	Modifications	# Proteins	Master Protein Accessions	Protein Accessions	# Missed Cleavages	Charge	DeltaScore	DeltaCn	Rank	Search Engine Rank
	FALSE	Sequest HT (A2)	Unambiguous	[K].IGAMLDAYK.[A]		1	AB395_RS05285	AB395_RS05285	0	2	0.7601	0	1	1
FALSE	High		0.0066196	0.000655561	1	1	2	AB395_RS05285	AB395_RS05285 [854-861]		0	914.494	High	High
	Checked	Identifying Node	PSM Ambiguity	Annotated Sequence	Modifications	# Proteins	Master Protein Accessions	Protein Accessions	# Missed Cleavages	Charge	DeltaScore	DeltaCn	Rank	Search Engine Rank
	FALSE	Sequest HT (A2)	Unambiguous	[K].LGPEEITR.[D]		1	AB395_RS05285	AB395_RS05285	0	2	0.5435	0	1	1
	FALSE	Sequest HT (A2)	Unambiguous	[K].LGPEEITR.[D]		1	AB395_RS05285	AB395_RS05285	0	2	0.2537	0	1	1
FALSE	High		3.28872e-07	3.95466e-05	1	1	3	AB395_RS05285	AB395_RS05285 [108-120]		0	1435.73	High	High
	Checked	Identifying Node	PSM Ambiguity	Annotated Sequence	Modifications	# Proteins	Master Protein Accessions	Protein Accessions	# Missed Cleavages	Charge	DeltaScore	DeltaCn	Rank	Search Engine Rank
	FALSE	Sequest HT (A2)	Unambiguous	[R].LIVFDIDEDTGAK.[S]		1	AB395_RS05285	AB395_RS05285	0	2	0.7843	0	1	1
	FALSE	Sequest HT (A2)	Unambiguous	[R].LIVFDIDEDTGAK.[S]		1	AB395_RS05285	AB395_RS05285	0	2	0.7794	0	1	1
	FALSE	Sequest HT (A2)	Unambiguous	[R].LIVFDIDEDTGAK.[S]		1	AB395_RS05285	AB395_RS05285	0	2	0.7461	0	1	1
FALSE	High		1.83228e-14	3.95466e-05	1	1	1	AB395_RS05285	AB395_RS05285 [20-34]		0	1709.91	High	High
	Checked	Identifying Node	PSM Ambiguity	Annotated Sequence	Modifications	# Proteins	Master Protein Accessions	Protein Accessions	# Missed Cleavages	Charge	DeltaScore	DeltaCn	Rank	Search Engine Rank
	FALSE	Sequest HT (A2)	Unambiguous	[K].IPEVAEMPNLIEVQK.[A]		1	AB395_RS05285	AB395_RS05285	0	2	0.783	0	1	1
FALSE	High	1xOxidation [M7]	4.0453e-11	3.95466e-05	1	1	1	AB395_RS05285	AB395_RS05285 [20-34]		0	1725.91	High	High
	Checked	Identifying Node	PSM Ambiguity	Annotated Sequence	Modifications	# Proteins	Master Protein Accessions	Protein Accessions	# Missed Cleavages	Charge	DeltaScore	DeltaCn	Rank	Search Engine Rank
	FALSE	Sequest HT (A2)	Unambiguous	[K].IPEVAEmPNLIEVQK.[A]	M7(Oxidation)	1	AB395_RS05285	AB395_RS05285	0	2	0.8107	0	1	1
FALSE	High		0.000679981	3.95466e-05	1	1	2	AB395_RS05285	AB395_RS05285 [540-550]		0	1041.61	High	High
	Checked	Identifying Node	PSM Ambiguity	Annotated Sequence	Modifications	# Proteins	Master Protein Accessions	Protein Accessions	# Missed Cleavages	Charge	DeltaScore	DeltaCn	Rank	Search Engine Rank
	FALSE	Sequest HT (A2)	Unambiguous	[R].LSALGPGGLTR.[E]		1	AB395_RS05285	AB395_RS05285	0	2	0.5148	0	1	1
	FALSE	Sequest HT (A2)	Unambiguous	[R].LSALGPGGLTR.[E]		1	AB395_RS05285	AB395_RS05285	0	2	0.6716	0	1	1
FALSE	High		6.62783e-08	3.95466e-05	1	1	2	AB395_RS05285	AB395_RS05285 [604-623]		0	2140.05	High	High
	Checked	Identifying Node	PSM Ambiguity	Annotated Sequence	Modifications	# Proteins	Master Protein Accessions	Protein Accessions	# Missed Cleavages	Charge	DeltaScore	DeltaCn	Rank	Search Engine Rank
	FALSE	Sequest HT (A2)	Unambiguous	[K].IVDGNVTSDVVYLSAMEEAK.[Y]		1	AB395_RS05285	AB395_RS05285	0	2	0.7316	0	1	1
	FALSE	Sequest HT (A2)	Unambiguous	[K].IVDGNVTSDVVYLSAMEEAK.[Y]		1	AB395_RS05285	AB395_RS05285	0	3	0.0645	0	1	1
FALSE	High		1.02812e-11	3.95466e-05	1	1	2	AB395_RS05285	AB395_RS05285 [1101-1128]		0	3058.59	High	High
	Checked	Identifying Node	PSM Ambiguity	Annotated Sequence	Modifications	# Proteins	Master Protein Accessions	Protein Accessions	# Missed Cleavages	Charge	DeltaScore	DeltaCn	Rank	Search Engine Rank
	FALSE	Sequest HT (A2)	Unambiguous	[R].IVPIEDMPFLEDGTHVDVVLNPLGVPSR.[M]		1	AB395_RS05285	AB395_RS05285	0	3	0.8804	0	1	1
	FALSE	Sequest HT (A2)	Unambiguous	[R].IVPIEDMPFLEDGTHVDVVLNPLGVPSR.[M]		1	AB395_RS05285	AB395_RS05285	0	3	0.8274	0	1	1
FALSE	High		0.00880742	0.000848925	1	1	3	AB395_RS05285	AB395_RS05285 [441-446]		0	760.439	High	High
	Checked	Identifying Node	PSM Ambiguity	Annotated Sequence	Modifications	# Proteins	Master Protein Accessions	Protein Accessions	# Missed Cleavages	Charge	DeltaScore	DeltaCn	Rank	Search Engine Rank
	FALSE	Sequest HT (A2)	Unambiguous	[K].MLVELR.[D]		1	AB395_RS05285	AB395_RS05285	0	2	0.1377	0	1	1
	FALSE	Sequest HT (A2)	Unambiguous	[K].MLVELR.[D]		1	AB395_RS05285	AB395_RS05285	0	2	0.1313	0	1	1
	FALSE	Sequest HT (A2)	Unambiguous	[K].MLVELR.[D]		1	AB395_RS05285	AB395_RS05285	0	2	0.2139	0	1	1
FALSE	High	1xOxidation [M1]	2.14941e-07	3.95466e-05	1	1	1	AB395_RS05285	AB395_RS05285 [929-941]		0	1419.73	High	High
	Checked	Identifying Node	PSM Ambiguity	Annotated Sequence	Modifications	# Proteins	Master Protein Accessions	Protein Accessions	# Missed Cleavages	Charge	DeltaScore	DeltaCn	Rank	Search Engine Rank
	FALSE	Sequest HT (A2)	Unambiguous	[R].mPPGTFGTIVEVR.[V]	M1(Oxidation)	1	AB395_RS05285	AB395_RS05285	0	2	0.6522	0	1	1
FALSE	High		4.7152e-13	3.95466e-05	1	1	2	AB395_RS05285	AB395_RS05285 [489-513]		0	2641.37	High	High
	Checked	Identifying Node	PSM Ambiguity	Annotated Sequence	Modifications	# Proteins	Master Protein Accessions	Protein Accessions	# Missed Cleavages	Charge	DeltaScore	DeltaCn	Rank	Search Engine Rank
	FALSE	Sequest HT (A2)	Unambiguous	[R].MSSIEIDTVMPQDLINAKPAAAAVR.[E]		1	AB395_RS05285	AB395_RS05285	0	3	0.7905	0	1	1
	FALSE	Sequest HT (A2)	Unambiguous	[R].MSSIEIDTVMPQDLINAKPAAAAVR.[E]		1	AB395_RS05285	AB395_RS05285	0	3	0.5275	0	1	1
FALSE	High	1xOxidation [M1]	6.87933e-10	3.95466e-05	1	1	1	AB395_RS05285	AB395_RS05285 [489-513]		0	2657.36	High	High
	Checked	Identifying Node	PSM Ambiguity	Annotated Sequence	Modifications	# Proteins	Master Protein Accessions	Protein Accessions	# Missed Cleavages	Charge	DeltaScore	DeltaCn	Rank	Search Engine Rank
	FALSE	Sequest HT (A2)	Unambiguous	[R].mSSIEIDTVMPQDLINAKPAAAAVR.[E]	M1(Oxidation)	1	AB395_RS05285	AB395_RS05285	0	3	0.3698	0	1	1
FALSE	High		8.99079e-06	3.95466e-05	1	1	1	AB395_RS05285	AB395_RS05285 [366-378]		1	1653.8	High	High
	Checked	Identifying Node	PSM Ambiguity	Annotated Sequence	Modifications	# Proteins	Master Protein Accessions	Protein Accessions	# Missed Cleavages	Charge	DeltaScore	DeltaCn	Rank	Search Engine Rank
	FALSE	Sequest HT (A2)	Unambiguous	[K].NENRQDALFDIYR.[V]		1	AB395_RS05285	AB395_RS05285	1	3	0.6374	0	1	1
FALSE	High		1.57309e-11	3.95466e-05	1	1	1	AB395_RS05285	AB395_RS05285 [873-895]		0	2370.26	High	High
	Checked	Identifying Node	PSM Ambiguity	Annotated Sequence	Modifications	# Proteins	Master Protein Accessions	Protein Accessions	# Missed Cleavages	Charge	DeltaScore	DeltaCn	Rank	Search Engine Rank
	FALSE	Sequest HT (A2)	Unambiguous	[K].NLDEAGIVYIGAEVQPGDILVGK.[I]		1	AB395_RS05285	AB395_RS05285	0	2	0.8807	0	1	1
FALSE	High		0.0101161	0.000928949	1	1	2	AB395_RS05285	AB395_RS05285 [698-704]		0	796.504	High	High
	Checked	Identifying Node	PSM Ambiguity	Annotated Sequence	Modifications	# Proteins	Master Protein Accessions	Protein Accessions	# Missed Cleavages	Charge	DeltaScore	DeltaCn	Rank	Search Engine Rank
	FALSE	Sequest HT (A2)	Unambiguous	[R].QAVPLLR.[A]		1	AB395_RS05285	AB395_RS05285	0	2	0.6099	0	1	1
	FALSE	Sequest HT (A2)	Unambiguous	[R].QAVPLLR.[A]		1	AB395_RS05285	AB395_RS05285	0	2	0.6354	0	1	1
FALSE	High		3.21787e-05	3.95466e-05	1	1	2	AB395_RS05285	AB395_RS05285 [370-378]		0	1140.57	High	High
	Checked	Identifying Node	PSM Ambiguity	Annotated Sequence	Modifications	# Proteins	Master Protein Accessions	Protein Accessions	# Missed Cleavages	Charge	DeltaScore	DeltaCn	Rank	Search Engine Rank
	FALSE	Sequest HT (A2)	Unambiguous	[R].QDALFDIYR.[V]		1	AB395_RS05285	AB395_RS05285	0	2	0.7533	0	1	1
	FALSE	Sequest HT (A2)	Unambiguous	[R].QDALFDIYR.[V]		1	AB395_RS05285	AB395_RS05285	0	2	0.8022	0	1	1
FALSE	High		4.08152e-14	3.95466e-05	1	1	2	AB395_RS05285	AB395_RS05285 [669-688]		0	2156.13	High	High
	Checked	Identifying Node	PSM Ambiguity	Annotated Sequence	Modifications	# Proteins	Master Protein Accessions	Protein Accessions	# Missed Cleavages	Charge	DeltaScore	DeltaCn	Rank	Search Engine Rank
	FALSE	Sequest HT (A2)	Unambiguous	[K].QLVSVAAALIPFLENDDANR.[A]		1	AB395_RS05285	AB395_RS05285	0	3	0.8197	0	1	1
	FALSE	Sequest HT (A2)	Unambiguous	[K].QLVSVAAALIPFLENDDANR.[A]		1	AB395_RS05285	AB395_RS05285	0	2	0.7395	0	1	1
FALSE	High		3.71364e-07	3.95466e-05	1	1	1	AB395_RS05285	AB395_RS05285 [1246-1256]		0	1314.71	High	High
	Checked	Identifying Node	PSM Ambiguity	Annotated Sequence	Modifications	# Proteins	Master Protein Accessions	Protein Accessions	# Missed Cleavages	Charge	DeltaScore	DeltaCn	Rank	Search Engine Rank
	FALSE	Sequest HT (A2)	Unambiguous	[R].QVTVGYIYMLK.[L]		1	AB395_RS05285	AB395_RS05285	0	2	0.6059	0	1	1
FALSE	High	1xOxidation [M9]	0.000717451	3.95466e-05	1	1	1	AB395_RS05285	AB395_RS05285 [1246-1256]		0	1330.71	High	High
	Checked	Identifying Node	PSM Ambiguity	Annotated Sequence	Modifications	# Proteins	Master Protein Accessions	Protein Accessions	# Missed Cleavages	Charge	DeltaScore	DeltaCn	Rank	Search Engine Rank
	FALSE	Sequest HT (A2)	Unambiguous	[R].QVTVGYIYmLK.[L]	M9(Oxidation)	1	AB395_RS05285	AB395_RS05285	0	2	0.6188	0	1	1
FALSE	High		1.05521e-05	3.95466e-05	1	1	4	AB395_RS05285	AB395_RS05285 [730-741]		1	1272.67	High	High
	Checked	Identifying Node	PSM Ambiguity	Annotated Sequence	Modifications	# Proteins	Master Protein Accessions	Protein Accessions	# Missed Cleavages	Charge	DeltaScore	DeltaCn	Rank	Search Engine Rank
	FALSE	Sequest HT (A2)	Unambiguous	[R].RGGVVDQVDATR.[I]		1	AB395_RS05285	AB395_RS05285	1	2	0.6036	0	1	1
	FALSE	Sequest HT (A2)	Unambiguous	[R].RGGVVDQVDATR.[I]		1	AB395_RS05285	AB395_RS05285	1	2	0.7059	0	1	1
	FALSE	Sequest HT (A2)	Unambiguous	[R].RGGVVDQVDATR.[I]		1	AB395_RS05285	AB395_RS05285	1	3	0.4459	0	1	1
	FALSE	Sequest HT (A2)	Unambiguous	[R].RGGVVDQVDATR.[I]		1	AB395_RS05285	AB395_RS05285	1	3	0.4434	0	1	1
FALSE	High		0.0003327	3.95466e-05	1	1	1	AB395_RS05285	AB395_RS05285 [755-761]		0	809.415	High	High
	Checked	Identifying Node	PSM Ambiguity	Annotated Sequence	Modifications	# Proteins	Master Protein Accessions	Protein Accessions	# Missed Cleavages	Charge	DeltaScore	DeltaCn	Rank	Search Engine Rank
	FALSE	Sequest HT (A2)	Unambiguous	[K].SGVDIYR.[L]		1	AB395_RS05285	AB395_RS05285	0	2	0.683	0	1	1
FALSE	High		4.51459e-12	3.95466e-05	1	1	2	AB395_RS05285	AB395_RS05285 [1269-1284]		0	1644.9	High	High
	Checked	Identifying Node	PSM Ambiguity	Annotated Sequence	Modifications	# Proteins	Master Protein Accessions	Protein Accessions	# Missed Cleavages	Charge	DeltaScore	DeltaCn	Rank	Search Engine Rank
	FALSE	Sequest HT (A2)	Unambiguous	[R].SIGPYSLVTQQPLGGK.[A]		1	AB395_RS05285	AB395_RS05285	0	2	0.8191	0	1	1
	FALSE	Sequest HT (A2)	Unambiguous	[R].SIGPYSLVTQQPLGGK.[A]		1	AB395_RS05285	AB395_RS05285	0	2	0.8333	0	1	1
FALSE	High	1xCarbamidomethyl [C6]	9.96019e-10	3.95466e-05	1	1	1	AB395_RS05285	AB395_RS05285 [768-788]		0	2370.22	High	High
	Checked	Identifying Node	PSM Ambiguity	Annotated Sequence	Modifications	# Proteins	Master Protein Accessions	Protein Accessions	# Missed Cleavages	Charge	DeltaScore	DeltaCn	Rank	Search Engine Rank
	FALSE	Sequest HT (A2)	Unambiguous	[R].SNQNTcVNQRPLVTIGDLVNK.[G]	C6(Carbamidomethyl)	1	AB395_RS05285	AB395_RS05285	0	3	0.6952	0	1	1
FALSE	High		1.66826e-06	3.95466e-05	1	1	3	AB395_RS05285	AB395_RS05285 [160-169]		0	1148.54	High	High
	Checked	Identifying Node	PSM Ambiguity	Annotated Sequence	Modifications	# Proteins	Master Protein Accessions	Protein Accessions	# Missed Cleavages	Charge	DeltaScore	DeltaCn	Rank	Search Engine Rank
	FALSE	Sequest HT (A2)	Unambiguous	[R].SPGVFFDHDK.[G]		1	AB395_RS05285	AB395_RS05285	0	2	0.7053	0	1	1
	FALSE	Sequest HT (A2)	Unambiguous	[R].SPGVFFDHDK.[G]		1	AB395_RS05285	AB395_RS05285	0	3	0.5676	0	1	1
	FALSE	Sequest HT (A2)	Unambiguous	[R].SPGVFFDHDK.[G]		1	AB395_RS05285	AB395_RS05285	0	2	0.6985	0	1	1
FALSE	High		2.16272e-06	3.95466e-05	1	1	1	AB395_RS05285	AB395_RS05285 [1017-1028]		0	1555.69	High	High
	Checked	Identifying Node	PSM Ambiguity	Annotated Sequence	Modifications	# Proteins	Master Protein Accessions	Protein Accessions	# Missed Cleavages	Charge	DeltaScore	DeltaCn	Rank	Search Engine Rank
	FALSE	Sequest HT (A2)	Unambiguous	[R].SQWWMFAVEDEK.[A]		1	AB395_RS05285	AB395_RS05285	0	2	0.8621	0	1	1
FALSE	High		3.36426e-06	3.95466e-05	1	1	1	AB395_RS05285	AB395_RS05285 [465-475]		0	1325.62	High	High
	Checked	Identifying Node	PSM Ambiguity	Annotated Sequence	Modifications	# Proteins	Master Protein Accessions	Protein Accessions	# Missed Cleavages	Charge	DeltaScore	DeltaCn	Rank	Search Engine Rank
	FALSE	Sequest HT (A2)	Unambiguous	[R].SVGELMENQYR.[L]		1	AB395_RS05285	AB395_RS05285	0	2	0.7257	0	1	1
FALSE	High	1xOxidation [M6]	7.90363e-05	3.95466e-05	1	1	2	AB395_RS05285	AB395_RS05285 [465-475]		0	1341.61	High	High
	Checked	Identifying Node	PSM Ambiguity	Annotated Sequence	Modifications	# Proteins	Master Protein Accessions	Protein Accessions	# Missed Cleavages	Charge	DeltaScore	DeltaCn	Rank	Search Engine Rank
	FALSE	Sequest HT (A2)	Unambiguous	[R].SVGELmENQYR.[L]	M6(Oxidation)	1	AB395_RS05285	AB395_RS05285	0	2	0.0485	0	1	1
	FALSE	Sequest HT (A2)	Unambiguous	[R].SVGELmENQYR.[L]	M6(Oxidation)	1	AB395_RS05285	AB395_RS05285	0	2	0.6393	0	1	1
FALSE	High		2.29818e-05	3.95466e-05	1	1	1	AB395_RS05285	AB395_RS05285 [247-255]		0	1014.56	High	High
	Checked	Identifying Node	PSM Ambiguity	Annotated Sequence	Modifications	# Proteins	Master Protein Accessions	Protein Accessions	# Missed Cleavages	Charge	DeltaScore	DeltaCn	Rank	Search Engine Rank
	FALSE	Sequest HT (A2)	Unambiguous	[R].VPFQPDALK.[G]		1	AB395_RS05285	AB395_RS05285	0	2	0.6745	0	1	1
FALSE	High		4.03684e-06	3.95466e-05	1	1	1	AB395_RS05285	AB395_RS05285 [247-258]		1	1327.74	High	High
	Checked	Identifying Node	PSM Ambiguity	Annotated Sequence	Modifications	# Proteins	Master Protein Accessions	Protein Accessions	# Missed Cleavages	Charge	DeltaScore	DeltaCn	Rank	Search Engine Rank
	FALSE	Sequest HT (A2)	Unambiguous	[R].VPFQPDALKGQK.[A]		1	AB395_RS05285	AB395_RS05285	1	3	0.5451	0	1	1
FALSE	High		0.0525893	0.00164878	1	1	2	AB395_RS05285	AB395_RS05285 [1058-1070]		1	1443.71	High	High
	Checked	Identifying Node	PSM Ambiguity	Annotated Sequence	Modifications	# Proteins	Master Protein Accessions	Protein Accessions	# Missed Cleavages	Charge	DeltaScore	DeltaCn	Rank	Search Engine Rank
	FALSE	Sequest HT (A2)	Unambiguous	[K].VQRGDEMPPGVMK.[M]		1	AB395_RS05285	AB395_RS05285	1	3	0.345	0	1	1
	FALSE	Sequest HT (A2)	Unambiguous	[K].VQRGDEMPPGVMK.[M]		1	AB395_RS05285	AB395_RS05285	1	3	0.4661	0	1	1
FALSE	High	1xOxidation [M12]	0.0854343	0.0023838	1	1	1	AB395_RS05285	AB395_RS05285 [1058-1070]		1	1459.7	High	High
	Checked	Identifying Node	PSM Ambiguity	Annotated Sequence	Modifications	# Proteins	Master Protein Accessions	Protein Accessions	# Missed Cleavages	Charge	DeltaScore	DeltaCn	Rank	Search Engine Rank
	FALSE	Sequest HT (A2)	Unambiguous	[K].VQRGDEMPPGVmK.[M]	M12(Oxidation)	1	AB395_RS05285	AB395_RS05285	1	3	0.1336	0	1	1
FALSE	High		1.92588e-06	3.95466e-05	1	1	2	AB395_RS05285	AB395_RS05285 [1228-1238]		0	1196.59	High	High
	Checked	Identifying Node	PSM Ambiguity	Annotated Sequence	Modifications	# Proteins	Master Protein Accessions	Protein Accessions	# Missed Cleavages	Charge	DeltaScore	DeltaCn	Rank	Search Engine Rank
	FALSE	Sequest HT (A2)	Unambiguous	[K].VTGQSTLYDGR.[T]		1	AB395_RS05285	AB395_RS05285	0	2	0.7707	0	1	1
	FALSE	Sequest HT (A2)	Unambiguous	[K].VTGQSTLYDGR.[T]		1	AB395_RS05285	AB395_RS05285	0	2	0.7493	0	1	1
FALSE	High		0.016865	0.00101887	1	1	3	AB395_RS05285	AB395_RS05285 [1326-1332]		0	849.483	High	High
	Checked	Identifying Node	PSM Ambiguity	Annotated Sequence	Modifications	# Proteins	Master Protein Accessions	Protein Accessions	# Missed Cleavages	Charge	DeltaScore	DeltaCn	Rank	Search Engine Rank
	FALSE	Sequest HT (A2)	Unambiguous	[K].VYEAIVR.[G]		1	AB395_RS05285	AB395_RS05285	0	2	0.224	0	1	1
	FALSE	Sequest HT (A2)	Unambiguous	[K].VYEAIVR.[G]		1	AB395_RS05285	AB395_RS05285	0	2	0.6927	0	1	1
	FALSE	Sequest HT (A2)	Unambiguous	[K].VYEAIVR.[G]		1	AB395_RS05285	AB395_RS05285	0	2	0.2766	0	1	1
FALSE	High		0.0115916	0.000928949	1	1	1	AB395_RS05285	AB395_RS05285 [405-412]		0	880.452	High	High
	Checked	Identifying Node	PSM Ambiguity	Annotated Sequence	Modifications	# Proteins	Master Protein Accessions	Protein Accessions	# Missed Cleavages	Charge	DeltaScore	DeltaCn	Rank	Search Engine Rank
	FALSE	Sequest HT (A2)	Unambiguous	[R].YDLSAVGR.[V]		1	AB395_RS05285	AB395_RS05285	0	2	0.5862	0	1	1
FALSE	High		3.53426e-05	3.95466e-05	1	1	2	AB395_RS05285	AB395_RS05285 [594-602]		0	1131.55	High	High
	Checked	Identifying Node	PSM Ambiguity	Annotated Sequence	Modifications	# Proteins	Master Protein Accessions	Protein Accessions	# Missed Cleavages	Charge	DeltaScore	DeltaCn	Rank	Search Engine Rank
	FALSE	Sequest HT (A2)	Unambiguous	[K].YGFIESPYR.[K]		1	AB395_RS05285	AB395_RS05285	0	2	0.6034	0	1	1
	FALSE	Sequest HT (A2)	Unambiguous	[K].YGFIESPYR.[K]		1	AB395_RS05285	AB395_RS05285	0	2	0.6971	0	1	1
FALSE	High	1xCarbamidomethyl [C23]	8.98062e-08	3.95466e-05	1	1	1	AB395_RS05285	AB395_RS05285 [624-647]		0	2727.25	High	High
	Checked	Identifying Node	PSM Ambiguity	Annotated Sequence	Modifications	# Proteins	Master Protein Accessions	Protein Accessions	# Missed Cleavages	Charge	DeltaScore	DeltaCn	Rank	Search Engine Rank
	FALSE	Sequest HT (A2)	Unambiguous	[K].YHVAQANSVLNDDGSFAEEFVVcR.[H]	C23(Carbamidomethyl)	1	AB395_RS05285	AB395_RS05285	0	3	0.6526	0	1	1
High	Master Protein	AB395_RS00070	[FAD-binding protein]	0	7.027	6	2	3	2	411	45.3	5.85	6.56	2
Checked	Confidence	Modifications	Qvality PEP	Qvality q-value	# Protein Groups	# Proteins	# PSMs	Master Protein Accessions	Positions in Master Proteins	Modifications in Master Proteins	# Missed Cleavages	Theo. MH+ [Da]	Found in Sample: [S1] F1: Sample	Confidence (by Search Engine): Sequest HT
FALSE	High		1.31096e-11	3.95466e-05	1	1	3	AB395_RS16760	AB395_RS16760 [243-257]		0	1573.78	High	High
	Checked	Identifying Node	PSM Ambiguity	Annotated Sequence	Modifications	# Proteins	Master Protein Accessions	Protein Accessions	# Missed Cleavages	Charge	DeltaScore	DeltaCn	Rank	Search Engine Rank
	FALSE	Sequest HT (A2)	Unambiguous	[K].AALVYGQMNEPPGAR.[A]		1	AB395_RS16760	AB395_RS16760	0	2	0.8352	0	1	1
	FALSE	Sequest HT (A2)	Unambiguous	[K].AALVYGQMNEPPGAR.[A]		1	AB395_RS16760	AB395_RS16760	0	2	0.5	0	1	1
	FALSE	Sequest HT (A2)	Unambiguous	[K].AALVYGQMNEPPGAR.[A]		1	AB395_RS16760	AB395_RS16760	0	2	0.5417	0	1	1
FALSE	High	1xOxidation [M8]	2.31563e-11	3.95466e-05	1	1	6	AB395_RS16760	AB395_RS16760 [243-257]		0	1589.77	High	High
	Checked	Identifying Node	PSM Ambiguity	Annotated Sequence	Modifications	# Proteins	Master Protein Accessions	Protein Accessions	# Missed Cleavages	Charge	DeltaScore	DeltaCn	Rank	Search Engine Rank
	FALSE	Sequest HT (A2)	Unambiguous	[K].AALVYGQmNEPPGAR.[A]	M8(Oxidation)	1	AB395_RS16760	AB395_RS16760	0	2	0.3312	0	1	1
	FALSE	Sequest HT (A2)	Unambiguous	[K].AALVYGQmNEPPGAR.[A]	M8(Oxidation)	1	AB395_RS16760	AB395_RS16760	0	2	0.8237	0	1	1
	FALSE	Sequest HT (A2)	Unambiguous	[K].AALVYGQmNEPPGAR.[A]	M8(Oxidation)	1	AB395_RS16760	AB395_RS16760	0	2	0.8547	0	1	1
	FALSE	Sequest HT (A2)	Unambiguous	[K].AALVYGQmNEPPGAR.[A]	M8(Oxidation)	1	AB395_RS16760	AB395_RS16760	0	2	0.8362	0	1	1
	FALSE	Sequest HT (A2)	Unambiguous	[K].AALVYGQmNEPPGAR.[A]	M8(Oxidation)	1	AB395_RS16760	AB395_RS16760	0	2	0.794	0	1	1
	FALSE	Sequest HT (A2)	Unambiguous	[K].AALVYGQmNEPPGAR.[A]	M8(Oxidation)	1	AB395_RS16760	AB395_RS16760	0	2	0.7003	0	1	1
FALSE	High		2.03103e-09	3.95466e-05	1	1	7	AB395_RS16760	AB395_RS16760 [203-216]		0	1406.68	High	High
	Checked	Identifying Node	PSM Ambiguity	Annotated Sequence	Modifications	# Proteins	Master Protein Accessions	Protein Accessions	# Missed Cleavages	Charge	DeltaScore	DeltaCn	Rank	Search Engine Rank
	FALSE	Sequest HT (A2)	Unambiguous	[K].AHGGYSVFAGVGER.[T]		1	AB395_RS16760	AB395_RS16760	0	3	0.7826	0	1	1
	FALSE	Sequest HT (A2)	Unambiguous	[K].AHGGYSVFAGVGER.[T]		1	AB395_RS16760	AB395_RS16760	0	2	0.8057	0	1	1
	FALSE	Sequest HT (A2)	Unambiguous	[K].AHGGYSVFAGVGER.[T]		1	AB395_RS16760	AB395_RS16760	0	3	0.7143	0	1	1
	FALSE	Sequest HT (A2)	Unambiguous	[K].AHGGYSVFAGVGER.[T]		1	AB395_RS16760	AB395_RS16760	0	2	0.9007	0	1	1
	FALSE	Sequest HT (A2)	Unambiguous	[K].AHGGYSVFAGVGER.[T]		1	AB395_RS16760	AB395_RS16760	0	3	0.7407	0	1	1
	FALSE	Sequest HT (A2)	Unambiguous	[K].AHGGYSVFAGVGER.[T]		1	AB395_RS16760	AB395_RS16760	0	3	0.5886	0	1	1
	FALSE	Sequest HT (A2)	Unambiguous	[K].AHGGYSVFAGVGER.[T]		1	AB395_RS16760	AB395_RS16760	0	3	0.2754	0	1	1
FALSE	High		3.38029e-15	3.95466e-05	1	1	3	AB395_RS16760	AB395_RS16760 [142-165]		0	2598.34	High	High
	Checked	Identifying Node	PSM Ambiguity	Annotated Sequence	Modifications	# Proteins	Master Protein Accessions	Protein Accessions	# Missed Cleavages	Charge	DeltaScore	DeltaCn	Rank	Search Engine Rank
	FALSE	Sequest HT (A2)	Unambiguous	[R].AIHQDAPSYVEQSTEAQILVTGIK.[V]		1	AB395_RS16760	AB395_RS16760	0	3	0.5065	0	1	1
	FALSE	Sequest HT (A2)	Unambiguous	[R].AIHQDAPSYVEQSTEAQILVTGIK.[V]		1	AB395_RS16760	AB395_RS16760	0	3	0.8389	0	1	1
	FALSE	Sequest HT (A2)	Unambiguous	[R].AIHQDAPSYVEQSTEAQILVTGIK.[V]		1	AB395_RS16760	AB395_RS16760	0	3	0.82	0	1	1
FALSE	High		4.50818e-14	3.95466e-05	1	1	12	AB395_RS16760	AB395_RS16760 [410-428]		0	2103.05	High	High
	Checked	Identifying Node	PSM Ambiguity	Annotated Sequence	Modifications	# Proteins	Master Protein Accessions	Protein Accessions	# Missed Cleavages	Charge	DeltaScore	DeltaCn	Rank	Search Engine Rank
	FALSE	Sequest HT (A2)	Unambiguous	[K].ALQDIIAILGMDELSEEDK.[L]		1	AB395_RS16760	AB395_RS16760	0	2	0.7243	0	1	1
	FALSE	Sequest HT (A2)	Unambiguous	[K].ALQDIIAILGMDELSEEDK.[L]		1	AB395_RS16760	AB395_RS16760	0	2	0.8462	0	1	1
	FALSE	Sequest HT (A2)	Unambiguous	[K].ALQDIIAILGMDELSEEDK.[L]		1	AB395_RS16760	AB395_RS16760	0	2	0.783	0	1	1
	FALSE	Sequest HT (A2)	Unambiguous	[K].ALQDIIAILGMDELSEEDK.[L]		1	AB395_RS16760	AB395_RS16760	0	2	0.7726	0	1	1
	FALSE	Sequest HT (A2)	Unambiguous	[K].ALQDIIAILGMDELSEEDK.[L]		1	AB395_RS16760	AB395_RS16760	0	2	0.8383	0	1	1
	FALSE	Sequest HT (A2)	Unambiguous	[K].ALQDIIAILGMDELSEEDK.[L]		1	AB395_RS16760	AB395_RS16760	0	2	0.8546	0	1	1
	FALSE	Sequest HT (A2)	Unambiguous	[K].ALQDIIAILGMDELSEEDK.[L]		1	AB395_RS16760	AB395_RS16760	0	2	0.7832	0	1	1
	FALSE	Sequest HT (A2)	Unambiguous	[K].ALQDIIAILGMDELSEEDK.[L]		1	AB395_RS16760	AB395_RS16760	0	2	0.8832	0	1	1
	FALSE	Sequest HT (A2)	Unambiguous	[K].ALQDIIAILGMDELSEEDK.[L]		1	AB395_RS16760	AB395_RS16760	0	3	0.8062	0	1	1
	FALSE	Sequest HT (A2)	Unambiguous	[K].ALQDIIAILGMDELSEEDK.[L]		1	AB395_RS16760	AB395_RS16760	0	2	0.6253	0	1	1
	FALSE	Sequest HT (A2)	Unambiguous	[K].ALQDIIAILGMDELSEEDK.[L]		1	AB395_RS16760	AB395_RS16760	0	2	0.7312	0	1	1
	FALSE	Sequest HT (A2)	Unambiguous	[K].ALQDIIAILGMDELSEEDK.[L]		1	AB395_RS16760	AB395_RS16760	0	3	0.6475	0	1	1
FALSE	High	1xOxidation [M11]	4.08152e-14	3.95466e-05	1	1	5	AB395_RS16760	AB395_RS16760 [410-428]		0	2119.05	High	High
	Checked	Identifying Node	PSM Ambiguity	Annotated Sequence	Modifications	# Proteins	Master Protein Accessions	Protein Accessions	# Missed Cleavages	Charge	DeltaScore	DeltaCn	Rank	Search Engine Rank
	FALSE	Sequest HT (A2)	Unambiguous	[K].ALQDIIAILGmDELSEEDK.[L]	M11(Oxidation)	1	AB395_RS16760	AB395_RS16760	0	2	0.8116	0	1	1
	FALSE	Sequest HT (A2)	Unambiguous	[K].ALQDIIAILGmDELSEEDK.[L]	M11(Oxidation)	1	AB395_RS16760	AB395_RS16760	0	2	0.3445	0	1	1
	FALSE	Sequest HT (A2)	Unambiguous	[K].ALQDIIAILGmDELSEEDK.[L]	M11(Oxidation)	1	AB395_RS16760	AB395_RS16760	0	3	0.8061	0	1	1
	FALSE	Sequest HT (A2)	Unambiguous	[K].ALQDIIAILGmDELSEEDK.[L]	M11(Oxidation)	1	AB395_RS16760	AB395_RS16760	0	2	0.7919	0	1	1
	FALSE	Sequest HT (A2)	Unambiguous	[K].ALQDIIAILGmDELSEEDK.[L]	M11(Oxidation)	1	AB395_RS16760	AB395_RS16760	0	3	0.7236	0	1	1
FALSE	High		2.62226e-07	3.95466e-05	1	1	1	AB395_RS16760	AB395_RS16760 [273-287]		0	1813.88	High	High
	Checked	Identifying Node	PSM Ambiguity	Annotated Sequence	Modifications	# Proteins	Master Protein Accessions	Protein Accessions	# Missed Cleavages	Charge	DeltaScore	DeltaCn	Rank	Search Engine Rank
	FALSE	Sequest HT (A2)	Unambiguous	[R].DEGQDVLFFVDNIFR.[F]		1	AB395_RS16760	AB395_RS16760	0	2	0.8164	0	1	1
FALSE	High		2.65286e-14	3.95466e-05	1	1	4	AB395_RS16760	AB395_RS16760 [219-234]		0	1834.83	High	High
	Checked	Identifying Node	PSM Ambiguity	Annotated Sequence	Modifications	# Proteins	Master Protein Accessions	Protein Accessions	# Missed Cleavages	Charge	DeltaScore	DeltaCn	Rank	Search Engine Rank
	FALSE	Sequest HT (A2)	Unambiguous	[R].EGNDLYHEMIESGVNK.[H]		1	AB395_RS16760	AB395_RS16760	0	2	0.8528	0	1	1
	FALSE	Sequest HT (A2)	Unambiguous	[R].EGNDLYHEMIESGVNK.[H]		1	AB395_RS16760	AB395_RS16760	0	2	0.843	0	1	1
	FALSE	Sequest HT (A2)	Unambiguous	[R].EGNDLYHEMIESGVNK.[H]		1	AB395_RS16760	AB395_RS16760	0	2	0.8629	0	1	1
	FALSE	Sequest HT (A2)	Unambiguous	[R].EGNDLYHEMIESGVNK.[H]		1	AB395_RS16760	AB395_RS16760	0	3	0.7708	0	1	1
FALSE	High	1xOxidation [M9]	1.59508e-07	3.95466e-05	1	1	1	AB395_RS16760	AB395_RS16760 [219-234]		0	1850.82	High	High
	Checked	Identifying Node	PSM Ambiguity	Annotated Sequence	Modifications	# Proteins	Master Protein Accessions	Protein Accessions	# Missed Cleavages	Charge	DeltaScore	DeltaCn	Rank	Search Engine Rank
	FALSE	Sequest HT (A2)	Unambiguous	[R].EGNDLYHEmIESGVNK.[H]	M9(Oxidation)	1	AB395_RS16760	AB395_RS16760	0	3	0.8018	0	1	1
FALSE	High		1.46115e-06	3.95466e-05	1	1	2	AB395_RS16760	AB395_RS16760 [219-242]		1	2544.14	High	High
	Checked	Identifying Node	PSM Ambiguity	Annotated Sequence	Modifications	# Proteins	Master Protein Accessions	Protein Accessions	# Missed Cleavages	Charge	DeltaScore	DeltaCn	Rank	Search Engine Rank
	FALSE	Sequest HT (A2)	Unambiguous	[R].EGNDLYHEMIESGVNKHGGGEGSK.[A]		1	AB395_RS16760	AB395_RS16760	1	5	0.6633	0	1	1
	FALSE	Sequest HT (A2)	Unambiguous	[R].EGNDLYHEMIESGVNKHGGGEGSK.[A]		1	AB395_RS16760	AB395_RS16760	1	4	0.3612	0	1	1
FALSE	High		6.9027e-13	3.95466e-05	1	1	4	AB395_RS16760	AB395_RS16760 [440-457]		0	1958.01	High	High
	Checked	Identifying Node	PSM Ambiguity	Annotated Sequence	Modifications	# Proteins	Master Protein Accessions	Protein Accessions	# Missed Cleavages	Charge	DeltaScore	DeltaCn	Rank	Search Engine Rank
	FALSE	Sequest HT (A2)	Unambiguous	[R].FLSQPFFVAEVFTGSPGK.[L]		1	AB395_RS16760	AB395_RS16760	0	2	0.832	0	1	1
	FALSE	Sequest HT (A2)	Unambiguous	[R].FLSQPFFVAEVFTGSPGK.[L]		1	AB395_RS16760	AB395_RS16760	0	3	0.7405	0	1	1
	FALSE	Sequest HT (A2)	Unambiguous	[R].FLSQPFFVAEVFTGSPGK.[L]		1	AB395_RS16760	AB395_RS16760	0	2	0.6644	0	1	1
	FALSE	Sequest HT (A2)	Unambiguous	[R].FLSQPFFVAEVFTGSPGK.[L]		1	AB395_RS16760	AB395_RS16760	0	2	0.7889	0	1	1
FALSE	High		4.08442e-13	3.95466e-05	1	1	5	AB395_RS16760	AB395_RS16760 [288-301]		0	1435.75	High	High
	Checked	Identifying Node	PSM Ambiguity	Annotated Sequence	Modifications	# Proteins	Master Protein Accessions	Protein Accessions	# Missed Cleavages	Charge	DeltaScore	DeltaCn	Rank	Search Engine Rank
	FALSE	Sequest HT (A2)	Unambiguous	[R].FTQAGSEVSALLGR.[I]		1	AB395_RS16760	AB395_RS16760	0	2	0.7797	0	1	1
	FALSE	Sequest HT (A2)	Unambiguous	[R].FTQAGSEVSALLGR.[I]		1	AB395_RS16760	AB395_RS16760	0	2	0.7353	0	1	1
	FALSE	Sequest HT (A2)	Unambiguous	[R].FTQAGSEVSALLGR.[I]		1	AB395_RS16760	AB395_RS16760	0	2	0.7634	0	1	1
	FALSE	Sequest HT (A2)	Unambiguous	[R].FTQAGSEVSALLGR.[I]		1	AB395_RS16760	AB395_RS16760	0	2	0.7946	0	1	1
	FALSE	Sequest HT (A2)	Unambiguous	[R].FTQAGSEVSALLGR.[I]		1	AB395_RS16760	AB395_RS16760	0	2	0.7744	0	1	1
FALSE	High		4.0316e-08	3.95466e-05	1	1	6	AB395_RS16760	AB395_RS16760 [370-383]		0	1490.75	High	High
	Checked	Identifying Node	PSM Ambiguity	Annotated Sequence	Modifications	# Proteins	Master Protein Accessions	Protein Accessions	# Missed Cleavages	Charge	DeltaScore	DeltaCn	Rank	Search Engine Rank
	FALSE	Sequest HT (A2)	Unambiguous	[K].GIYPAVDPLDSTSR.[M]		1	AB395_RS16760	AB395_RS16760	0	2	0.6757	0	1	1
	FALSE	Sequest HT (A2)	Unambiguous	[K].GIYPAVDPLDSTSR.[M]		1	AB395_RS16760	AB395_RS16760	0	2	0.7113	0	1	1
	FALSE	Sequest HT (A2)	Unambiguous	[K].GIYPAVDPLDSTSR.[M]		1	AB395_RS16760	AB395_RS16760	0	2	0.829	0	1	1
	FALSE	Sequest HT (A2)	Unambiguous	[K].GIYPAVDPLDSTSR.[M]		1	AB395_RS16760	AB395_RS16760	0	2	0.3741	0	1	1
	FALSE	Sequest HT (A2)	Unambiguous	[K].GIYPAVDPLDSTSR.[M]		1	AB395_RS16760	AB395_RS16760	0	2	0.8127	0	1	1
	FALSE	Sequest HT (A2)	Unambiguous	[K].GIYPAVDPLDSTSR.[M]		1	AB395_RS16760	AB395_RS16760	0	2	0.7791	0	1	1
FALSE	High		3.86219e-14	3.95466e-05	1	1	1	AB395_RS16760	AB395_RS16760 [99-115]		0	1628.85	High	High
	Checked	Identifying Node	PSM Ambiguity	Annotated Sequence	Modifications	# Proteins	Master Protein Accessions	Protein Accessions	# Missed Cleavages	Charge	DeltaScore	DeltaCn	Rank	Search Engine Rank
	FALSE	Sequest HT (A2)	Unambiguous	[R].GQSVTDTGSPISVPVGK.[E]		1	AB395_RS16760	AB395_RS16760	0	2	0.7075	0	1	1
FALSE	High		6.30512e-16	3.95466e-05	1	1	2	AB395_RS16760	AB395_RS16760 [329-364]		0	3700.87	High	High
	Checked	Identifying Node	PSM Ambiguity	Annotated Sequence	Modifications	# Proteins	Master Protein Accessions	Protein Accessions	# Missed Cleavages	Charge	DeltaScore	DeltaCn	Rank	Search Engine Rank
	FALSE	Sequest HT (A2)	Unambiguous	[K].GSITSVQAIYVPADDLTDPAPATSFAHLDATTVLSR.[S]		1	AB395_RS16760	AB395_RS16760	0	3	0.3678	0	1	1
	FALSE	Sequest HT (A2)	Unambiguous	[K].GSITSVQAIYVPADDLTDPAPATSFAHLDATTVLSR.[S]		1	AB395_RS16760	AB395_RS16760	0	3	0.7628	0	1	1
FALSE	High		3.7159e-06	3.95466e-05	1	1	3	AB395_RS16760	AB395_RS16760 [179-189]		0	975.562	High	High
	Checked	Identifying Node	PSM Ambiguity	Annotated Sequence	Modifications	# Proteins	Master Protein Accessions	Protein Accessions	# Missed Cleavages	Charge	DeltaScore	DeltaCn	Rank	Search Engine Rank
	FALSE	Sequest HT (A2)	Unambiguous	[K].IGLFGGAGVGK.[T]		1	AB395_RS16760	AB395_RS16760	0	2	0.3993	0	1	1
	FALSE	Sequest HT (A2)	Unambiguous	[K].IGLFGGAGVGK.[T]		1	AB395_RS16760	AB395_RS16760	0	2	0.3062	0	1	1
	FALSE	Sequest HT (A2)	Unambiguous	[K].IGLFGGAGVGK.[T]		1	AB395_RS16760	AB395_RS16760	0	2	0.505	0	1	1
FALSE	High		7.10609e-11	3.95466e-05	1	1	5	AB395_RS16760	AB395_RS16760 [121-136]		0	1681.88	High	High
	Checked	Identifying Node	PSM Ambiguity	Annotated Sequence	Modifications	# Proteins	Master Protein Accessions	Protein Accessions	# Missed Cleavages	Charge	DeltaScore	DeltaCn	Rank	Search Engine Rank
	FALSE	Sequest HT (A2)	Unambiguous	[R].IMNVIGEPVDEAGPLK.[T]		1	AB395_RS16760	AB395_RS16760	0	2	0.7407	0	1	1
	FALSE	Sequest HT (A2)	Unambiguous	[R].IMNVIGEPVDEAGPLK.[T]		1	AB395_RS16760	AB395_RS16760	0	2	0.6789	0	1	1
	FALSE	Sequest HT (A2)	Unambiguous	[R].IMNVIGEPVDEAGPLK.[T]		1	AB395_RS16760	AB395_RS16760	0	2	0.708	0	1	1
	FALSE	Sequest HT (A2)	Unambiguous	[R].IMNVIGEPVDEAGPLK.[T]		1	AB395_RS16760	AB395_RS16760	0	2	0.6481	0	1	1
	FALSE	Sequest HT (A2)	Unambiguous	[R].IMNVIGEPVDEAGPLK.[T]		1	AB395_RS16760	AB395_RS16760	0	2	0.6382	0	1	1
FALSE	High	1xOxidation [M2]	5.21551e-11	3.95466e-05	1	1	4	AB395_RS16760	AB395_RS16760 [121-136]		0	1697.88	High	High
	Checked	Identifying Node	PSM Ambiguity	Annotated Sequence	Modifications	# Proteins	Master Protein Accessions	Protein Accessions	# Missed Cleavages	Charge	DeltaScore	DeltaCn	Rank	Search Engine Rank
	FALSE	Sequest HT (A2)	Unambiguous	[R].ImNVIGEPVDEAGPLK.[T]	M2(Oxidation)	1	AB395_RS16760	AB395_RS16760	0	2	0.736	0	1	1
	FALSE	Sequest HT (A2)	Unambiguous	[R].ImNVIGEPVDEAGPLK.[T]	M2(Oxidation)	1	AB395_RS16760	AB395_RS16760	0	2	0.8199	0	1	1
	FALSE	Sequest HT (A2)	Unambiguous	[R].ImNVIGEPVDEAGPLK.[T]	M2(Oxidation)	1	AB395_RS16760	AB395_RS16760	0	2	0.7975	0	1	1
	FALSE	Sequest HT (A2)	Unambiguous	[R].ImNVIGEPVDEAGPLK.[T]	M2(Oxidation)	1	AB395_RS16760	AB395_RS16760	0	2	0.8114	0	1	1
FALSE	High		5.84032e-15	3.95466e-05	1	1	6	AB395_RS16760	AB395_RS16760 [302-322]		0	2293.1	High	High
	Checked	Identifying Node	PSM Ambiguity	Annotated Sequence	Modifications	# Proteins	Master Protein Accessions	Protein Accessions	# Missed Cleavages	Charge	DeltaScore	DeltaCn	Rank	Search Engine Rank
	FALSE	Sequest HT (A2)	Unambiguous	[R].IPSAVGYQPTLATDMGQMQER.[I]		1	AB395_RS16760	AB395_RS16760	0	2	0.8168	0	1	1
	FALSE	Sequest HT (A2)	Unambiguous	[R].IPSAVGYQPTLATDMGQMQER.[I]		1	AB395_RS16760	AB395_RS16760	0	2	0.831	0	1	1
	FALSE	Sequest HT (A2)	Unambiguous	[R].IPSAVGYQPTLATDMGQMQER.[I]		1	AB395_RS16760	AB395_RS16760	0	3	0.3281	0	1	1
	FALSE	Sequest HT (A2)	Unambiguous	[R].IPSAVGYQPTLATDMGQMQER.[I]		1	AB395_RS16760	AB395_RS16760	0	2	0.779	0	1	1
	FALSE	Sequest HT (A2)	Unambiguous	[R].IPSAVGYQPTLATDMGQMQER.[I]		1	AB395_RS16760	AB395_RS16760	0	3	0.1897	0	1	1
	FALSE	Sequest HT (A2)	Unambiguous	[R].IPSAVGYQPTLATDMGQMQER.[I]		1	AB395_RS16760	AB395_RS16760	0	3	0.7233	0	1	1
FALSE	High	1xOxidation [M]	6.30512e-16	3.95466e-05	1	1	10	AB395_RS16760	AB395_RS16760 [302-322]		0	2309.09	High	High
	Checked	Identifying Node	PSM Ambiguity	Annotated Sequence	Modifications	# Proteins	Master Protein Accessions	Protein Accessions	# Missed Cleavages	Charge	DeltaScore	DeltaCn	Rank	Search Engine Rank
	FALSE	Sequest HT (A2)	Unambiguous	[R].IPSAVGYQPTLATDMGQmQER.[I]	M18(Oxidation)	1	AB395_RS16760	AB395_RS16760	0	3	0.0167	0	1	1
	FALSE	Sequest HT (A2)	Unambiguous	[R].IPSAVGYQPTLATDMGQmQER.[I]	M18(Oxidation)	1	AB395_RS16760	AB395_RS16760	0	2	0.0373	0	1	1
	FALSE	Sequest HT (A2)	Unambiguous	[R].IPSAVGYQPTLATDMGQmQER.[I]	M18(Oxidation)	1	AB395_RS16760	AB395_RS16760	0	3	0.0157	0	1	1
	FALSE	Sequest HT (A2)	Unambiguous	[R].IPSAVGYQPTLATDmGQMQER.[I]	M15(Oxidation)	1	AB395_RS16760	AB395_RS16760	0	2	0.0051	0	1	1
	FALSE	Sequest HT (A2)	Unambiguous	[R].IPSAVGYQPTLATDmGQMQER.[I]	M15(Oxidation)	1	AB395_RS16760	AB395_RS16760	0	2	0.7613	0	1	1
	FALSE	Sequest HT (A2)	Unambiguous	[R].IPSAVGYQPTLATDMGQmQER.[I]	M18(Oxidation)	1	AB395_RS16760	AB395_RS16760	0	3	0.1537	0	1	1
	FALSE	Sequest HT (A2)	Unambiguous	[R].IPSAVGYQPTLATDMGQmQER.[I]	M18(Oxidation)	1	AB395_RS16760	AB395_RS16760	0	2	0.014	0	1	1
	FALSE	Sequest HT (A2)	Unambiguous	[R].IPSAVGYQPTLATDmGQMQER.[I]	M15(Oxidation)	1	AB395_RS16760	AB395_RS16760	0	2	0.1093	0	1	1
	FALSE	Sequest HT (A2)	Unambiguous	[R].IPSAVGYQPTLATDMGQmQER.[I]	M18(Oxidation)	1	AB395_RS16760	AB395_RS16760	0	3	0.0082	0	1	1
	FALSE	Sequest HT (A2)	Unambiguous	[R].IPSAVGYQPTLATDMGQmQER.[I]	M18(Oxidation)	1	AB395_RS16760	AB395_RS16760	0	3	0.0601	0	1	1
FALSE	High	2xOxidation [M15; M18]	1.10309e-13	3.95466e-05	1	1	1	AB395_RS16760	AB395_RS16760 [302-322]		0	2325.08	High	High
	Checked	Identifying Node	PSM Ambiguity	Annotated Sequence	Modifications	# Proteins	Master Protein Accessions	Protein Accessions	# Missed Cleavages	Charge	DeltaScore	DeltaCn	Rank	Search Engine Rank
	FALSE	Sequest HT (A2)	Unambiguous	[R].IPSAVGYQPTLATDmGQmQER.[I]	M15(Oxidation); M18(Oxidation)	1	AB395_RS16760	AB395_RS16760	0	2	0.8376	0	1	1
FALSE	High		0.000461038	3.95466e-05	1	1	4	AB395_RS16760	AB395_RS16760 [458-466]		0	1001.59	High	High
	Checked	Identifying Node	PSM Ambiguity	Annotated Sequence	Modifications	# Proteins	Master Protein Accessions	Protein Accessions	# Missed Cleavages	Charge	DeltaScore	DeltaCn	Rank	Search Engine Rank
	FALSE	Sequest HT (A2)	Unambiguous	[K].LVALEDTIK.[G]		1	AB395_RS16760	AB395_RS16760	0	2	0.572	0	1	1
	FALSE	Sequest HT (A2)	Unambiguous	[K].LVALEDTIK.[G]		1	AB395_RS16760	AB395_RS16760	0	2	0.3901	0	1	1
	FALSE	Sequest HT (A2)	Unambiguous	[K].LVALEDTIK.[G]		1	AB395_RS16760	AB395_RS16760	0	2	0.3657	0	1	1
	FALSE	Sequest HT (A2)	Unambiguous	[K].LVALEDTIK.[G]		1	AB395_RS16760	AB395_RS16760	0	2	0.6853	0	1	1
FALSE	High		6.30512e-16	3.95466e-05	1	1	5	AB395_RS16760	AB395_RS16760 [72-86]		0	1663.91	High	High
	Checked	Identifying Node	PSM Ambiguity	Annotated Sequence	Modifications	# Proteins	Master Protein Accessions	Protein Accessions	# Missed Cleavages	Charge	DeltaScore	DeltaCn	Rank	Search Engine Rank
	FALSE	Sequest HT (A2)	Unambiguous	[R].LVLEVAQHLGENSVR.[T]		1	AB395_RS16760	AB395_RS16760	0	3	0.5286	0	1	1
	FALSE	Sequest HT (A2)	Unambiguous	[R].LVLEVAQHLGENSVR.[T]		1	AB395_RS16760	AB395_RS16760	0	2	0.8122	0	1	1
	FALSE	Sequest HT (A2)	Unambiguous	[R].LVLEVAQHLGENSVR.[T]		1	AB395_RS16760	AB395_RS16760	0	3	0.6036	0	1	1
	FALSE	Sequest HT (A2)	Unambiguous	[R].LVLEVAQHLGENSVR.[T]		1	AB395_RS16760	AB395_RS16760	0	3	0.6154	0	1	1
	FALSE	Sequest HT (A2)	Unambiguous	[R].LVLEVAQHLGENSVR.[T]		1	AB395_RS16760	AB395_RS16760	0	2	0.6558	0	1	1
FALSE	High		6.60432e-13	3.95466e-05	1	1	7	AB395_RS16760	AB395_RS16760 [384-399]		0	1904.89	High	High
	Checked	Identifying Node	PSM Ambiguity	Annotated Sequence	Modifications	# Proteins	Master Protein Accessions	Protein Accessions	# Missed Cleavages	Charge	DeltaScore	DeltaCn	Rank	Search Engine Rank
	FALSE	Sequest HT (A2)	Unambiguous	[R].MLDPMIVGEEHYEVSR.[K]		1	AB395_RS16760	AB395_RS16760	0	2	0.771	0	1	1
	FALSE	Sequest HT (A2)	Unambiguous	[R].MLDPMIVGEEHYEVSR.[K]		1	AB395_RS16760	AB395_RS16760	0	3	0.5724	0	1	1
	FALSE	Sequest HT (A2)	Unambiguous	[R].MLDPMIVGEEHYEVSR.[K]		1	AB395_RS16760	AB395_RS16760	0	3	0.7204	0	1	1
	FALSE	Sequest HT (A2)	Unambiguous	[R].MLDPMIVGEEHYEVSR.[K]		1	AB395_RS16760	AB395_RS16760	0	3	0.7525	0	1	1
	FALSE	Sequest HT (A2)	Unambiguous	[R].MLDPMIVGEEHYEVSR.[K]		1	AB395_RS16760	AB395_RS16760	0	3	0.8267	0	1	1
	FALSE	Sequest HT (A2)	Unambiguous	[R].MLDPMIVGEEHYEVSR.[K]		1	AB395_RS16760	AB395_RS16760	0	2	0.8483	0	1	1
	FALSE	Sequest HT (A2)	Unambiguous	[R].MLDPMIVGEEHYEVSR.[K]		1	AB395_RS16760	AB395_RS16760	0	3	0.7949	0	1	1
FALSE	High	1xOxidation [M]	1.18521e-13	3.95466e-05	1	1	10	AB395_RS16760	AB395_RS16760 [384-399]		0	1920.88	High	High
	Checked	Identifying Node	PSM Ambiguity	Annotated Sequence	Modifications	# Proteins	Master Protein Accessions	Protein Accessions	# Missed Cleavages	Charge	DeltaScore	DeltaCn	Rank	Search Engine Rank
	FALSE	Sequest HT (A2)	Unambiguous	[R].MLDPmIVGEEHYEVSR.[K]	M5(Oxidation)	1	AB395_RS16760	AB395_RS16760	0	3	0.0399	0	1	1
	FALSE	Sequest HT (A2)	Unambiguous	[R].mLDPMIVGEEHYEVSR.[K]	M1(Oxidation)	1	AB395_RS16760	AB395_RS16760	0	3	0.1355	0	1	1
	FALSE	Sequest HT (A2)	Unambiguous	[R].MLDPmIVGEEHYEVSR.[K]	M5(Oxidation)	1	AB395_RS16760	AB395_RS16760	0	2	0.1084	0	1	1
	FALSE	Sequest HT (A2)	Unambiguous	[R].mLDPMIVGEEHYEVSR.[K]	M1(Oxidation)	1	AB395_RS16760	AB395_RS16760	0	3	0.0787	0	1	1
	FALSE	Sequest HT (A2)	Unambiguous	[R].mLDPMIVGEEHYEVSR.[K]	M1(Oxidation)	1	AB395_RS16760	AB395_RS16760	0	3	0.0667	0	1	1
	FALSE	Sequest HT (A2)	Unambiguous	[R].MLDPmIVGEEHYEVSR.[K]	M5(Oxidation)	1	AB395_RS16760	AB395_RS16760	0	3	0.2535	0	1	1
	FALSE	Sequest HT (A2)	Unambiguous	[R].mLDPMIVGEEHYEVSR.[K]	M1(Oxidation)	1	AB395_RS16760	AB395_RS16760	0	3	0.0769	0	1	1
	FALSE	Sequest HT (A2)	Unambiguous	[R].MLDPmIVGEEHYEVSR.[K]	M5(Oxidation)	1	AB395_RS16760	AB395_RS16760	0	3	0.2394	0	1	1
	FALSE	Sequest HT (A2)	Unambiguous	[R].mLDPMIVGEEHYEVSR.[K]	M1(Oxidation)	1	AB395_RS16760	AB395_RS16760	0	3	0.195	0	1	1
	FALSE	Sequest HT (A2)	Unambiguous	[R].mLDPMIVGEEHYEVSR.[K]	M1(Oxidation)	1	AB395_RS16760	AB395_RS16760	0	2	0.3557	0	1	1
FALSE	High	2xOxidation [M1; M5]	2.84877e-07	3.95466e-05	1	1	1	AB395_RS16760	AB395_RS16760 [384-399]		0	1936.88	High	High
	Checked	Identifying Node	PSM Ambiguity	Annotated Sequence	Modifications	# Proteins	Master Protein Accessions	Protein Accessions	# Missed Cleavages	Charge	DeltaScore	DeltaCn	Rank	Search Engine Rank
	FALSE	Sequest HT (A2)	Unambiguous	[R].mLDPmIVGEEHYEVSR.[K]	M1(Oxidation); M5(Oxidation)	1	AB395_RS16760	AB395_RS16760	0	3	0.6009	0	1	1
FALSE	High		6.30512e-16	3.95466e-05	1	1	5	AB395_RS16760	AB395_RS16760 [141-165]		1	2754.44	High	High
	Checked	Identifying Node	PSM Ambiguity	Annotated Sequence	Modifications	# Proteins	Master Protein Accessions	Protein Accessions	# Missed Cleavages	Charge	DeltaScore	DeltaCn	Rank	Search Engine Rank
	FALSE	Sequest HT (A2)	Unambiguous	[R].RAIHQDAPSYVEQSTEAQILVTGIK.[V]		1	AB395_RS16760	AB395_RS16760	1	3	0.6951	0	1	1
	FALSE	Sequest HT (A2)	Unambiguous	[R].RAIHQDAPSYVEQSTEAQILVTGIK.[V]		1	AB395_RS16760	AB395_RS16760	1	4	0.7277	0	1	1
	FALSE	Sequest HT (A2)	Unambiguous	[R].RAIHQDAPSYVEQSTEAQILVTGIK.[V]		1	AB395_RS16760	AB395_RS16760	1	3	0.7778	0	1	1
	FALSE	Sequest HT (A2)	Unambiguous	[R].RAIHQDAPSYVEQSTEAQILVTGIK.[V]		1	AB395_RS16760	AB395_RS16760	1	4	0.8018	0	1	1
	FALSE	Sequest HT (A2)	Unambiguous	[R].RAIHQDAPSYVEQSTEAQILVTGIK.[V]		1	AB395_RS16760	AB395_RS16760	1	4	0.7827	0	1	1
FALSE	High		9.43165e-09	3.95466e-05	1	1	4	AB395_RS16760	AB395_RS16760 [27-38]		0	1074.59	High	High
	Checked	Identifying Node	PSM Ambiguity	Annotated Sequence	Modifications	# Proteins	Master Protein Accessions	Protein Accessions	# Missed Cleavages	Charge	DeltaScore	DeltaCn	Rank	Search Engine Rank
	FALSE	Sequest HT (A2)	Unambiguous	[K].TAAVTATGAVGR.[V]		1	AB395_RS16760	AB395_RS16760	0	2	0.649	0	1	1
	FALSE	Sequest HT (A2)	Unambiguous	[K].TAAVTATGAVGR.[V]		1	AB395_RS16760	AB395_RS16760	0	2	0.6716	0	1	1
	FALSE	Sequest HT (A2)	Unambiguous	[K].TAAVTATGAVGR.[V]		1	AB395_RS16760	AB395_RS16760	0	2	0.3097	0	1	1
	FALSE	Sequest HT (A2)	Unambiguous	[K].TAAVTATGAVGR.[V]		1	AB395_RS16760	AB395_RS16760	0	2	0.8034	0	1	1
FALSE	High		1.29396e-06	3.95466e-05	1	1	4	AB395_RS16760	AB395_RS16760 [87-98]		0	1292.65	High	High
	Checked	Identifying Node	PSM Ambiguity	Annotated Sequence	Modifications	# Proteins	Master Protein Accessions	Protein Accessions	# Missed Cleavages	Charge	DeltaScore	DeltaCn	Rank	Search Engine Rank
	FALSE	Sequest HT (A2)	Unambiguous	[R].TIAMDSTEGLVR.[G]		1	AB395_RS16760	AB395_RS16760	0	2	0.7821	0	1	1
	FALSE	Sequest HT (A2)	Unambiguous	[R].TIAMDSTEGLVR.[G]		1	AB395_RS16760	AB395_RS16760	0	2	0.7438	0	1	1
	FALSE	Sequest HT (A2)	Unambiguous	[R].TIAMDSTEGLVR.[G]		1	AB395_RS16760	AB395_RS16760	0	2	0.4921	0	1	1
	FALSE	Sequest HT (A2)	Unambiguous	[R].TIAMDSTEGLVR.[G]		1	AB395_RS16760	AB395_RS16760	0	2	0.4142	0	1	1
FALSE	High	1xOxidation [M4]	3.86236e-06	3.95466e-05	1	1	8	AB395_RS16760	AB395_RS16760 [87-98]		0	1308.65	High	High
	Checked	Identifying Node	PSM Ambiguity	Annotated Sequence	Modifications	# Proteins	Master Protein Accessions	Protein Accessions	# Missed Cleavages	Charge	DeltaScore	DeltaCn	Rank	Search Engine Rank
	FALSE	Sequest HT (A2)	Unambiguous	[R].TIAmDSTEGLVR.[G]	M4(Oxidation)	1	AB395_RS16760	AB395_RS16760	0	2	0.8251	0	1	1
	FALSE	Sequest HT (A2)	Unambiguous	[R].TIAmDSTEGLVR.[G]	M4(Oxidation)	1	AB395_RS16760	AB395_RS16760	0	2	0.4708	0	1	1
	FALSE	Sequest HT (A2)	Unambiguous	[R].TIAmDSTEGLVR.[G]	M4(Oxidation)	1	AB395_RS16760	AB395_RS16760	0	2	0.8053	0	1	1
	FALSE	Sequest HT (A2)	Unambiguous	[R].TIAmDSTEGLVR.[G]	M4(Oxidation)	1	AB395_RS16760	AB395_RS16760	0	2	0.4678	0	1	1
	FALSE	Sequest HT (A2)	Unambiguous	[R].TIAmDSTEGLVR.[G]	M4(Oxidation)	1	AB395_RS16760	AB395_RS16760	0	2	0.4663	0	1	1
	FALSE	Sequest HT (A2)	Unambiguous	[R].TIAmDSTEGLVR.[G]	M4(Oxidation)	1	AB395_RS16760	AB395_RS16760	0	2	0.2941	0	1	1
	FALSE	Sequest HT (A2)	Unambiguous	[R].TIAmDSTEGLVR.[G]	M4(Oxidation)	1	AB395_RS16760	AB395_RS16760	0	2	0.3649	0	1	1
	FALSE	Sequest HT (A2)	Unambiguous	[R].TIAmDSTEGLVR.[G]	M4(Oxidation)	1	AB395_RS16760	AB395_RS16760	0	2	0.7641	0	1	1
FALSE	High		1.27868e-15	3.95466e-05	1	1	4	AB395_RS16760	AB395_RS16760 [217-234]		1	2091.98	High	High
	Checked	Identifying Node	PSM Ambiguity	Annotated Sequence	Modifications	# Proteins	Master Protein Accessions	Protein Accessions	# Missed Cleavages	Charge	DeltaScore	DeltaCn	Rank	Search Engine Rank
	FALSE	Sequest HT (A2)	Unambiguous	[R].TREGNDLYHEMIESGVNK.[H]		1	AB395_RS16760	AB395_RS16760	1	4	0.5361	0	1	1
	FALSE	Sequest HT (A2)	Unambiguous	[R].TREGNDLYHEMIESGVNK.[H]		1	AB395_RS16760	AB395_RS16760	1	4	0.7147	0	1	1
	FALSE	Sequest HT (A2)	Unambiguous	[R].TREGNDLYHEMIESGVNK.[H]		1	AB395_RS16760	AB395_RS16760	1	3	0.7505	0	1	1
	FALSE	Sequest HT (A2)	Unambiguous	[R].TREGNDLYHEMIESGVNK.[H]		1	AB395_RS16760	AB395_RS16760	1	3	0.8521	0	1	1
FALSE	High		4.27807e-10	3.95466e-05	1	1	10	AB395_RS16760	AB395_RS16760 [190-202]		0	1457.84	High	High
	Checked	Identifying Node	PSM Ambiguity	Annotated Sequence	Modifications	# Proteins	Master Protein Accessions	Protein Accessions	# Missed Cleavages	Charge	DeltaScore	DeltaCn	Rank	Search Engine Rank
	FALSE	Sequest HT (A2)	Unambiguous	[K].TVLIMELINNVAK.[A]		1	AB395_RS16760	AB395_RS16760	0	2	0.7982	0	1	1
	FALSE	Sequest HT (A2)	Unambiguous	[K].TVLIMELINNVAK.[A]		1	AB395_RS16760	AB395_RS16760	0	2	0.8221	0	1	1
	FALSE	Sequest HT (A2)	Unambiguous	[K].TVLIMELINNVAK.[A]		1	AB395_RS16760	AB395_RS16760	0	2	0.8285	0	1	1
	FALSE	Sequest HT (A2)	Unambiguous	[K].TVLIMELINNVAK.[A]		1	AB395_RS16760	AB395_RS16760	0	2	0.8309	0	1	1
	FALSE	Sequest HT (A2)	Unambiguous	[K].TVLIMELINNVAK.[A]		1	AB395_RS16760	AB395_RS16760	0	2	0.8121	0	1	1
	FALSE	Sequest HT (A2)	Unambiguous	[K].TVLIMELINNVAK.[A]		1	AB395_RS16760	AB395_RS16760	0	2	0.7119	0	1	1
	FALSE	Sequest HT (A2)	Unambiguous	[K].TVLIMELINNVAK.[A]		1	AB395_RS16760	AB395_RS16760	0	2	0.7885	0	1	1
	FALSE	Sequest HT (A2)	Unambiguous	[K].TVLIMELINNVAK.[A]		1	AB395_RS16760	AB395_RS16760	0	2	0.8	0	1	1
	FALSE	Sequest HT (A2)	Unambiguous	[K].TVLIMELINNVAK.[A]		1	AB395_RS16760	AB395_RS16760	0	2	0.7609	0	1	1
	FALSE	Sequest HT (A2)	Unambiguous	[K].TVLIMELINNVAK.[A]		1	AB395_RS16760	AB395_RS16760	0	2	0.8059	0	1	1
FALSE	High	1xOxidation [M5]	4.72863e-09	3.95466e-05	1	1	2	AB395_RS16760	AB395_RS16760 [190-202]		0	1473.83	High	High
	Checked	Identifying Node	PSM Ambiguity	Annotated Sequence	Modifications	# Proteins	Master Protein Accessions	Protein Accessions	# Missed Cleavages	Charge	DeltaScore	DeltaCn	Rank	Search Engine Rank
	FALSE	Sequest HT (A2)	Unambiguous	[K].TVLImELINNVAK.[A]	M5(Oxidation)	1	AB395_RS16760	AB395_RS16760	0	2	0.7075	0	1	1
	FALSE	Sequest HT (A2)	Unambiguous	[K].TVLImELINNVAK.[A]	M5(Oxidation)	1	AB395_RS16760	AB395_RS16760	0	2	0.4749	0	1	1
FALSE	High		3.26366e-10	3.95466e-05	1	1	8	AB395_RS16760	AB395_RS16760 [260-272]		0	1404.78	High	High
	Checked	Identifying Node	PSM Ambiguity	Annotated Sequence	Modifications	# Proteins	Master Protein Accessions	Protein Accessions	# Missed Cleavages	Charge	DeltaScore	DeltaCn	Rank	Search Engine Rank
	FALSE	Sequest HT (A2)	Unambiguous	[R].VALTGLTVAEQFR.[D]		1	AB395_RS16760	AB395_RS16760	0	2	0.4024	0	1	1
	FALSE	Sequest HT (A2)	Unambiguous	[R].VALTGLTVAEQFR.[D]		1	AB395_RS16760	AB395_RS16760	0	2	0.704	0	1	1
	FALSE	Sequest HT (A2)	Unambiguous	[R].VALTGLTVAEQFR.[D]		1	AB395_RS16760	AB395_RS16760	0	2	0.3378	0	1	1
	FALSE	Sequest HT (A2)	Unambiguous	[R].VALTGLTVAEQFR.[D]		1	AB395_RS16760	AB395_RS16760	0	2	0.3033	0	1	1
	FALSE	Sequest HT (A2)	Unambiguous	[R].VALTGLTVAEQFR.[D]		1	AB395_RS16760	AB395_RS16760	0	2	0.2656	0	1	1
	FALSE	Sequest HT (A2)	Unambiguous	[R].VALTGLTVAEQFR.[D]		1	AB395_RS16760	AB395_RS16760	0	2	0.6902	0	1	1
	FALSE	Sequest HT (A2)	Unambiguous	[R].VALTGLTVAEQFR.[D]		1	AB395_RS16760	AB395_RS16760	0	3	0.5925	0	1	1
	FALSE	Sequest HT (A2)	Unambiguous	[R].VALTGLTVAEQFR.[D]		1	AB395_RS16760	AB395_RS16760	0	2	0.5503	0	1	1
FALSE	High		2.50891e-07	3.95466e-05	1	1	4	AB395_RS16760	AB395_RS16760 [166-175]		0	1088.64	High	High
	Checked	Identifying Node	PSM Ambiguity	Annotated Sequence	Modifications	# Proteins	Master Protein Accessions	Protein Accessions	# Missed Cleavages	Charge	DeltaScore	DeltaCn	Rank	Search Engine Rank
	FALSE	Sequest HT (A2)	Unambiguous	[K].VVDLLAPYAK.[G]		1	AB395_RS16760	AB395_RS16760	0	2	0.4924	0	1	1
	FALSE	Sequest HT (A2)	Unambiguous	[K].VVDLLAPYAK.[G]		1	AB395_RS16760	AB395_RS16760	0	2	0.6172	0	1	1
	FALSE	Sequest HT (A2)	Unambiguous	[K].VVDLLAPYAK.[G]		1	AB395_RS16760	AB395_RS16760	0	2	0.6643	0	1	1
	FALSE	Sequest HT (A2)	Unambiguous	[K].VVDLLAPYAK.[G]		1	AB395_RS16760	AB395_RS16760	0	2	0.7422	0	1	1
High	Master Protein	AB395_RS00075	[SDR family NAD(P)-dependent oxidoreductase]	0	10.966	9	2	2	2	255	26.2	5.62	6.02	2
Checked	Confidence	Modifications	Qvality PEP	Qvality q-value	# Protein Groups	# Proteins	# PSMs	Master Protein Accessions	Positions in Master Proteins	Modifications in Master Proteins	# Missed Cleavages	Theo. MH+ [Da]	Found in Sample: [S1] F1: Sample	Confidence (by Search Engine): Sequest HT
FALSE	High		1.51127e-13	3.95466e-05	1	1	2	AB395_RS19505	AB395_RS19505 [412-428]		0	2032.07	High	High
	Checked	Identifying Node	PSM Ambiguity	Annotated Sequence	Modifications	# Proteins	Master Protein Accessions	Protein Accessions	# Missed Cleavages	Charge	DeltaScore	DeltaCn	Rank	Search Engine Rank
	FALSE	Sequest HT (A2)	Unambiguous	[R].AIRPMLPEAEQFPYTLR.[V]		1	AB395_RS19505	AB395_RS19505	0	2	0.7262	0	1	1
	FALSE	Sequest HT (A2)	Unambiguous	[R].AIRPMLPEAEQFPYTLR.[V]		1	AB395_RS19505	AB395_RS19505	0	3	0.8688	0	1	1
FALSE	High	1xOxidation [M5]	6.30512e-16	3.95466e-05	1	1	2	AB395_RS19505	AB395_RS19505 [412-428]		0	2048.06	High	High
	Checked	Identifying Node	PSM Ambiguity	Annotated Sequence	Modifications	# Proteins	Master Protein Accessions	Protein Accessions	# Missed Cleavages	Charge	DeltaScore	DeltaCn	Rank	Search Engine Rank
	FALSE	Sequest HT (A2)	Unambiguous	[R].AIRPmLPEAEQFPYTLR.[V]	M5(Oxidation)	1	AB395_RS19505	AB395_RS19505	0	3	0.7379	0	1	1
	FALSE	Sequest HT (A2)	Unambiguous	[R].AIRPmLPEAEQFPYTLR.[V]	M5(Oxidation)	1	AB395_RS19505	AB395_RS19505	0	3	0.7364	0	1	1
FALSE	High		6.30512e-16	3.95466e-05	1	1	3	AB395_RS19505	AB395_RS19505 [49-66]		0	2079.05	High	High
	Checked	Identifying Node	PSM Ambiguity	Annotated Sequence	Modifications	# Proteins	Master Protein Accessions	Protein Accessions	# Missed Cleavages	Charge	DeltaScore	DeltaCn	Rank	Search Engine Rank
	FALSE	Sequest HT (A2)	Unambiguous	[K].APKPGQDFFPLTVNYQEK.[T]		1	AB395_RS19505	AB395_RS19505	0	2	0.8342	0	1	1
	FALSE	Sequest HT (A2)	Unambiguous	[K].APKPGQDFFPLTVNYQEK.[T]		1	AB395_RS19505	AB395_RS19505	0	3	0.6873	0	1	1
	FALSE	Sequest HT (A2)	Unambiguous	[K].APKPGQDFFPLTVNYQEK.[T]		1	AB395_RS19505	AB395_RS19505	0	3	0.8072	0	1	1
FALSE	High		1.28323e-10	3.95466e-05	1	1	4	AB395_RS19505	AB395_RS19505 [648-660]		0	1424.75	High	High
	Checked	Identifying Node	PSM Ambiguity	Annotated Sequence	Modifications	# Proteins	Master Protein Accessions	Protein Accessions	# Missed Cleavages	Charge	DeltaScore	DeltaCn	Rank	Search Engine Rank
	FALSE	Sequest HT (A2)	Unambiguous	[R].DGLVHISQLASER.[V]		1	AB395_RS19505	AB395_RS19505	0	3	0.4118	0	1	1
	FALSE	Sequest HT (A2)	Unambiguous	[R].DGLVHISQLASER.[V]		1	AB395_RS19505	AB395_RS19505	0	3	0.5346	0	1	1
	FALSE	Sequest HT (A2)	Unambiguous	[R].DGLVHISQLASER.[V]		1	AB395_RS19505	AB395_RS19505	0	2	0.3488	0	1	1
	FALSE	Sequest HT (A2)	Unambiguous	[R].DGLVHISQLASER.[V]		1	AB395_RS19505	AB395_RS19505	0	2	0.7562	0	1	1
FALSE	High		1.38148e-15	3.95466e-05	1	1	4	AB395_RS19505	AB395_RS19505 [322-338]		0	1893.08	High	High
	Checked	Identifying Node	PSM Ambiguity	Annotated Sequence	Modifications	# Proteins	Master Protein Accessions	Protein Accessions	# Missed Cleavages	Charge	DeltaScore	DeltaCn	Rank	Search Engine Rank
	FALSE	Sequest HT (A2)	Unambiguous	[R].DLETVRPIVSEVGLLPR.[T]		1	AB395_RS19505	AB395_RS19505	0	2	0.7786	0	1	1
	FALSE	Sequest HT (A2)	Unambiguous	[R].DLETVRPIVSEVGLLPR.[T]		1	AB395_RS19505	AB395_RS19505	0	3	0.7492	0	1	1
	FALSE	Sequest HT (A2)	Unambiguous	[R].DLETVRPIVSEVGLLPR.[T]		1	AB395_RS19505	AB395_RS19505	0	3	0.6961	0	1	1
	FALSE	Sequest HT (A2)	Unambiguous	[R].DLETVRPIVSEVGLLPR.[T]		1	AB395_RS19505	AB395_RS19505	0	3	0.8196	0	1	1
FALSE	High		8.85676e-12	3.95466e-05	1	1	3	AB395_RS19505	AB395_RS19505 [232-254]		0	2631.19	High	High
	Checked	Identifying Node	PSM Ambiguity	Annotated Sequence	Modifications	# Proteins	Master Protein Accessions	Protein Accessions	# Missed Cleavages	Charge	DeltaScore	DeltaCn	Rank	Search Engine Rank
	FALSE	Sequest HT (A2)	Unambiguous	[R].EFDPEDHSALENAMLSIAEDELR.[N]		1	AB395_RS19505	AB395_RS19505	0	2	0.8867	0	1	1
	FALSE	Sequest HT (A2)	Unambiguous	[R].EFDPEDHSALENAMLSIAEDELR.[N]		1	AB395_RS19505	AB395_RS19505	0	3	0.7978	0	1	1
	FALSE	Sequest HT (A2)	Unambiguous	[R].EFDPEDHSALENAMLSIAEDELR.[N]		1	AB395_RS19505	AB395_RS19505	0	3	0.8506	0	1	1
FALSE	High	1xOxidation [M14]	6.06723e-08	3.95466e-05	1	1	1	AB395_RS19505	AB395_RS19505 [232-254]		0	2647.18	High	High
	Checked	Identifying Node	PSM Ambiguity	Annotated Sequence	Modifications	# Proteins	Master Protein Accessions	Protein Accessions	# Missed Cleavages	Charge	DeltaScore	DeltaCn	Rank	Search Engine Rank
	FALSE	Sequest HT (A2)	Unambiguous	[R].EFDPEDHSALENAmLSIAEDELR.[N]	M14(Oxidation)	1	AB395_RS19505	AB395_RS19505	0	3	0.6892	0	1	1
FALSE	High		4.04818e-10	3.95466e-05	1	1	5	AB395_RS19505	AB395_RS19505 [81-93]		0	1473.73	High	High
	Checked	Identifying Node	PSM Ambiguity	Annotated Sequence	Modifications	# Proteins	Master Protein Accessions	Protein Accessions	# Missed Cleavages	Charge	DeltaScore	DeltaCn	Rank	Search Engine Rank
	FALSE	Sequest HT (A2)	Unambiguous	[R].EGRPSENETLVSR.[L]		1	AB395_RS19505	AB395_RS19505	0	3	0.7453	0	1	1
	FALSE	Sequest HT (A2)	Unambiguous	[R].EGRPSENETLVSR.[L]		1	AB395_RS19505	AB395_RS19505	0	3	0.7907	0	1	1
	FALSE	Sequest HT (A2)	Unambiguous	[R].EGRPSENETLVSR.[L]		1	AB395_RS19505	AB395_RS19505	0	3	0.8337	0	1	1
	FALSE	Sequest HT (A2)	Unambiguous	[R].EGRPSENETLVSR.[L]		1	AB395_RS19505	AB395_RS19505	0	2	0.6443	0	1	1
	FALSE	Sequest HT (A2)	Unambiguous	[R].EGRPSENETLVSR.[L]		1	AB395_RS19505	AB395_RS19505	0	2	0.6748	0	1	1
FALSE	High		5.78027e-14	3.95466e-05	1	1	2	AB395_RS19505	AB395_RS19505 [278-300]		0	2551.25	High	High
	Checked	Identifying Node	PSM Ambiguity	Annotated Sequence	Modifications	# Proteins	Master Protein Accessions	Protein Accessions	# Missed Cleavages	Charge	DeltaScore	DeltaCn	Rank	Search Engine Rank
	FALSE	Sequest HT (A2)	Unambiguous	[K].EHFLPEGIENPAHSAEEIASVFK.[H]		1	AB395_RS19505	AB395_RS19505	0	3	0.7913	0	1	1
	FALSE	Sequest HT (A2)	Unambiguous	[K].EHFLPEGIENPAHSAEEIASVFK.[H]		1	AB395_RS19505	AB395_RS19505	0	4	0.6814	0	1	1
FALSE	High		1.86953e-09	3.95466e-05	1	1	3	AB395_RS19505	AB395_RS19505 [195-210]		0	1731.9	High	High
	Checked	Identifying Node	PSM Ambiguity	Annotated Sequence	Modifications	# Proteins	Master Protein Accessions	Protein Accessions	# Missed Cleavages	Charge	DeltaScore	DeltaCn	Rank	Search Engine Rank
	FALSE	Sequest HT (A2)	Unambiguous	[K].ELPEDVMLGAVVFGQK.[G]		1	AB395_RS19505	AB395_RS19505	0	3	0.8078	0	1	1
	FALSE	Sequest HT (A2)	Unambiguous	[K].ELPEDVMLGAVVFGQK.[G]		1	AB395_RS19505	AB395_RS19505	0	2	0.1561	0	1	1
	FALSE	Sequest HT (A2)	Unambiguous	[K].ELPEDVMLGAVVFGQK.[G]		1	AB395_RS19505	AB395_RS19505	0	2	0.7696	0	1	1
FALSE	High	1xOxidation [M7]	6.26722e-09	3.95466e-05	1	1	2	AB395_RS19505	AB395_RS19505 [195-210]		0	1747.89	High	High
	Checked	Identifying Node	PSM Ambiguity	Annotated Sequence	Modifications	# Proteins	Master Protein Accessions	Protein Accessions	# Missed Cleavages	Charge	DeltaScore	DeltaCn	Rank	Search Engine Rank
	FALSE	Sequest HT (A2)	Unambiguous	[K].ELPEDVmLGAVVFGQK.[G]	M7(Oxidation)	1	AB395_RS19505	AB395_RS19505	0	2	0.2756	0	1	1
	FALSE	Sequest HT (A2)	Unambiguous	[K].ELPEDVmLGAVVFGQK.[G]	M7(Oxidation)	1	AB395_RS19505	AB395_RS19505	0	2	0.5741	0	1	1
FALSE	High		1.79607e-11	3.95466e-05	1	1	1	AB395_RS19505	AB395_RS19505 [477-496]		0	2237.04	High	High
	Checked	Identifying Node	PSM Ambiguity	Annotated Sequence	Modifications	# Proteins	Master Protein Accessions	Protein Accessions	# Missed Cleavages	Charge	DeltaScore	DeltaCn	Rank	Search Engine Rank
	FALSE	Sequest HT (A2)	Unambiguous	[R].FAVLSDILGDEDHLGDMDFK.[V]		1	AB395_RS19505	AB395_RS19505	0	3	0.8817	0	1	1
FALSE	High	1xOxidation [M17]	9.53642e-09	3.95466e-05	1	1	2	AB395_RS19505	AB395_RS19505 [477-496]		0	2253.04	High	High
	Checked	Identifying Node	PSM Ambiguity	Annotated Sequence	Modifications	# Proteins	Master Protein Accessions	Protein Accessions	# Missed Cleavages	Charge	DeltaScore	DeltaCn	Rank	Search Engine Rank
	FALSE	Sequest HT (A2)	Unambiguous	[R].FAVLSDILGDEDHLGDmDFK.[V]	M17(Oxidation)	1	AB395_RS19505	AB395_RS19505	0	3	0.6799	0	1	1
	FALSE	Sequest HT (A2)	Unambiguous	[R].FAVLSDILGDEDHLGDmDFK.[V]	M17(Oxidation)	1	AB395_RS19505	AB395_RS19505	0	3	0.6824	0	1	1
FALSE	High		1.44208e-09	3.95466e-05	1	1	4	AB395_RS19505	AB395_RS19505 [378-394]		0	1998.95	High	High
	Checked	Identifying Node	PSM Ambiguity	Annotated Sequence	Modifications	# Proteins	Master Protein Accessions	Protein Accessions	# Missed Cleavages	Charge	DeltaScore	DeltaCn	Rank	Search Engine Rank
	FALSE	Sequest HT (A2)	Unambiguous	[R].FMLHYNFPPFSVGETGR.[M]		1	AB395_RS19505	AB395_RS19505	0	2	0.4467	0	1	1
	FALSE	Sequest HT (A2)	Unambiguous	[R].FMLHYNFPPFSVGETGR.[M]		1	AB395_RS19505	AB395_RS19505	0	3	0.6667	0	1	1
	FALSE	Sequest HT (A2)	Unambiguous	[R].FMLHYNFPPFSVGETGR.[M]		1	AB395_RS19505	AB395_RS19505	0	3	0.6585	0	1	1
	FALSE	Sequest HT (A2)	Unambiguous	[R].FMLHYNFPPFSVGETGR.[M]		1	AB395_RS19505	AB395_RS19505	0	2	0.4889	0	1	1
FALSE	High		1.41435e-13	3.95466e-05	1	1	2	AB395_RS19505	AB395_RS19505 [348-375]		0	2975.42	High	High
	Checked	Identifying Node	PSM Ambiguity	Annotated Sequence	Modifications	# Proteins	Master Protein Accessions	Protein Accessions	# Missed Cleavages	Charge	DeltaScore	DeltaCn	Rank	Search Engine Rank
	FALSE	Sequest HT (A2)	Unambiguous	[R].GETQAIVVATLGTGEDEQYVDSLTGMYK.[E]		1	AB395_RS19505	AB395_RS19505	0	3	0.6891	0	1	1
	FALSE	Sequest HT (A2)	Unambiguous	[R].GETQAIVVATLGTGEDEQYVDSLTGMYK.[E]		1	AB395_RS19505	AB395_RS19505	0	2	0.8718	0	1	1
FALSE	High		0.000106394	3.95466e-05	1	1	2	AB395_RS19505	AB395_RS19505 [211-221]		0	1200.7	High	High
	Checked	Identifying Node	PSM Ambiguity	Annotated Sequence	Modifications	# Proteins	Master Protein Accessions	Protein Accessions	# Missed Cleavages	Charge	DeltaScore	DeltaCn	Rank	Search Engine Rank
	FALSE	Sequest HT (A2)	Unambiguous	[K].GFQPVIDAIIK.[L]		1	AB395_RS19505	AB395_RS19505	0	2	0.7652	0	1	1
	FALSE	Sequest HT (A2)	Unambiguous	[K].GFQPVIDAIIK.[L]		1	AB395_RS19505	AB395_RS19505	0	2	0.7729	0	1	1
FALSE	High		0.00232635	0.000147055	1	1	2	AB395_RS19505	AB395_RS19505 [548-556]		0	974.505	High	High
	Checked	Identifying Node	PSM Ambiguity	Annotated Sequence	Modifications	# Proteins	Master Protein Accessions	Protein Accessions	# Missed Cleavages	Charge	DeltaScore	DeltaCn	Rank	Search Engine Rank
	FALSE	Sequest HT (A2)	Unambiguous	[R].GQLGEFAPR.[I]		1	AB395_RS19505	AB395_RS19505	0	2	0.3986	0	1	1
	FALSE	Sequest HT (A2)	Unambiguous	[R].GQLGEFAPR.[I]		1	AB395_RS19505	AB395_RS19505	0	2	0.2973	0	1	1
FALSE	High		1.50081e-15	3.95466e-05	1	1	3	AB395_RS19505	AB395_RS19505 [612-633]		1	2482.33	High	High
	Checked	Identifying Node	PSM Ambiguity	Annotated Sequence	Modifications	# Proteins	Master Protein Accessions	Protein Accessions	# Missed Cleavages	Charge	DeltaScore	DeltaCn	Rank	Search Engine Rank
	FALSE	Sequest HT (A2)	Unambiguous	[R].KWIHSIVAEPEVGQIYEGTVVK.[T]		1	AB395_RS19505	AB395_RS19505	1	4	0.5911	0	1	1
	FALSE	Sequest HT (A2)	Unambiguous	[R].KWIHSIVAEPEVGQIYEGTVVK.[T]		1	AB395_RS19505	AB395_RS19505	1	3	0.7874	0	1	1
	FALSE	Sequest HT (A2)	Unambiguous	[R].KWIHSIVAEPEVGQIYEGTVVK.[T]		1	AB395_RS19505	AB395_RS19505	1	4	0.5923	0	1	1
FALSE	High		1.11078e-11	3.95466e-05	1	1	8	AB395_RS19505	AB395_RS19505 [513-529]		0	1815.95	High	High
	Checked	Identifying Node	PSM Ambiguity	Annotated Sequence	Modifications	# Proteins	Master Protein Accessions	Protein Accessions	# Missed Cleavages	Charge	DeltaScore	DeltaCn	Rank	Search Engine Rank
	FALSE	Sequest HT (A2)	Unambiguous	[K].IEGITEEIMGVALNQAK.[G]		1	AB395_RS19505	AB395_RS19505	0	2	0.5	0	1	1
	FALSE	Sequest HT (A2)	Unambiguous	[K].IEGITEEIMGVALNQAK.[G]		1	AB395_RS19505	AB395_RS19505	0	2	0.2116	0	1	1
	FALSE	Sequest HT (A2)	Unambiguous	[K].IEGITEEIMGVALNQAK.[G]		1	AB395_RS19505	AB395_RS19505	0	3	0.5483	0	1	1
	FALSE	Sequest HT (A2)	Unambiguous	[K].IEGITEEIMGVALNQAK.[G]		1	AB395_RS19505	AB395_RS19505	0	2	0.3706	0	1	1
	FALSE	Sequest HT (A2)	Unambiguous	[K].IEGITEEIMGVALNQAK.[G]		1	AB395_RS19505	AB395_RS19505	0	3	0.6642	0	1	1
	FALSE	Sequest HT (A2)	Unambiguous	[K].IEGITEEIMGVALNQAK.[G]		1	AB395_RS19505	AB395_RS19505	0	2	0.5451	0	1	1
	FALSE	Sequest HT (A2)	Unambiguous	[K].IEGITEEIMGVALNQAK.[G]		1	AB395_RS19505	AB395_RS19505	0	2	0.2966	0	1	1
	FALSE	Sequest HT (A2)	Unambiguous	[K].IEGITEEIMGVALNQAK.[G]		1	AB395_RS19505	AB395_RS19505	0	2	0.3095	0	1	1
FALSE	High	1xOxidation [M9]	1.02885e-10	3.95466e-05	1	1	3	AB395_RS19505	AB395_RS19505 [513-529]		0	1831.95	High	High
	Checked	Identifying Node	PSM Ambiguity	Annotated Sequence	Modifications	# Proteins	Master Protein Accessions	Protein Accessions	# Missed Cleavages	Charge	DeltaScore	DeltaCn	Rank	Search Engine Rank
	FALSE	Sequest HT (A2)	Unambiguous	[K].IEGITEEImGVALNQAK.[G]	M9(Oxidation)	1	AB395_RS19505	AB395_RS19505	0	2	0.2955	0	1	1
	FALSE	Sequest HT (A2)	Unambiguous	[K].IEGITEEImGVALNQAK.[G]	M9(Oxidation)	1	AB395_RS19505	AB395_RS19505	0	2	0.7194	0	1	1
	FALSE	Sequest HT (A2)	Unambiguous	[K].IEGITEEImGVALNQAK.[G]	M9(Oxidation)	1	AB395_RS19505	AB395_RS19505	0	2	0.8192	0	1	1
FALSE	High		2.8982e-06	3.95466e-05	1	1	2	AB395_RS19505	AB395_RS19505 [557-566]		0	1157.62	High	High
	Checked	Identifying Node	PSM Ambiguity	Annotated Sequence	Modifications	# Proteins	Master Protein Accessions	Protein Accessions	# Missed Cleavages	Charge	DeltaScore	DeltaCn	Rank	Search Engine Rank
	FALSE	Sequest HT (A2)	Unambiguous	[R].IEVMNIPVDK.[I]		1	AB395_RS19505	AB395_RS19505	0	2	0.3941	0	1	1
	FALSE	Sequest HT (A2)	Unambiguous	[R].IEVMNIPVDK.[I]		1	AB395_RS19505	AB395_RS19505	0	2	0.5729	0	1	1
FALSE	High		1.35991e-06	3.95466e-05	1	1	4	AB395_RS19505	AB395_RS19505 [533-541]		0	1011.57	High	High
	Checked	Identifying Node	PSM Ambiguity	Annotated Sequence	Modifications	# Proteins	Master Protein Accessions	Protein Accessions	# Missed Cleavages	Charge	DeltaScore	DeltaCn	Rank	Search Engine Rank
	FALSE	Sequest HT (A2)	Unambiguous	[R].LHILGEMAK.[A]		1	AB395_RS19505	AB395_RS19505	0	2	0.2953	0	1	1
	FALSE	Sequest HT (A2)	Unambiguous	[R].LHILGEMAK.[A]		1	AB395_RS19505	AB395_RS19505	0	2	0.5714	0	1	1
	FALSE	Sequest HT (A2)	Unambiguous	[R].LHILGEMAK.[A]		1	AB395_RS19505	AB395_RS19505	0	2	0.5044	0	1	1
	FALSE	Sequest HT (A2)	Unambiguous	[R].LHILGEMAK.[A]		1	AB395_RS19505	AB395_RS19505	0	2	0.5487	0	1	1
FALSE	High		6.93559e-06	3.95466e-05	1	1	6	AB395_RS19505	AB395_RS19505 [94-108]		0	1814.03	High	High
	Checked	Identifying Node	PSM Ambiguity	Annotated Sequence	Modifications	# Proteins	Master Protein Accessions	Protein Accessions	# Missed Cleavages	Charge	DeltaScore	DeltaCn	Rank	Search Engine Rank
	FALSE	Sequest HT (A2)	Unambiguous	[R].LIDRPIRPLFPEGYK.[N]		1	AB395_RS19505	AB395_RS19505	0	4	0.6382	0	1	1
	FALSE	Sequest HT (A2)	Unambiguous	[R].LIDRPIRPLFPEGYK.[N]		1	AB395_RS19505	AB395_RS19505	0	4	0.5888	0	1	1
	FALSE	Sequest HT (A2)	Unambiguous	[R].LIDRPIRPLFPEGYK.[N]		1	AB395_RS19505	AB395_RS19505	0	3	0.4221	0	1	1
	FALSE	Sequest HT (A2)	Unambiguous	[R].LIDRPIRPLFPEGYK.[N]		1	AB395_RS19505	AB395_RS19505	0	4	0.5825	0	1	1
	FALSE	Sequest HT (A2)	Unambiguous	[R].LIDRPIRPLFPEGYK.[N]		1	AB395_RS19505	AB395_RS19505	0	3	0.6705	0	1	1
	FALSE	Sequest HT (A2)	Unambiguous	[R].LIDRPIRPLFPEGYK.[N]		1	AB395_RS19505	AB395_RS19505	0	3	0.3758	0	1	1
FALSE	High		0.00426312	0.000356719	1	1	3	AB395_RS19505	AB395_RS19505 [678-684]		0	867.403	High	High
	Checked	Identifying Node	PSM Ambiguity	Annotated Sequence	Modifications	# Proteins	Master Protein Accessions	Protein Accessions	# Missed Cleavages	Charge	DeltaScore	DeltaCn	Rank	Search Engine Rank
	FALSE	Sequest HT (A2)	Unambiguous	[K].LMGFDER.[G]		1	AB395_RS19505	AB395_RS19505	0	2	0.5185	0	1	1
	FALSE	Sequest HT (A2)	Unambiguous	[K].LMGFDER.[G]		1	AB395_RS19505	AB395_RS19505	0	2	0.5882	0	1	1
	FALSE	Sequest HT (A2)	Unambiguous	[K].LMGFDER.[G]		1	AB395_RS19505	AB395_RS19505	0	2	0.4464	0	1	1
FALSE	High	1xOxidation [M2]	0.010368	0.000928949	1	1	2	AB395_RS19505	AB395_RS19505 [678-684]		0	883.398	High	High
	Checked	Identifying Node	PSM Ambiguity	Annotated Sequence	Modifications	# Proteins	Master Protein Accessions	Protein Accessions	# Missed Cleavages	Charge	DeltaScore	DeltaCn	Rank	Search Engine Rank
	FALSE	Sequest HT (A2)	Unambiguous	[K].LmGFDER.[G]	M2(Oxidation)	1	AB395_RS19505	AB395_RS19505	0	2	0.5091	0	1	1
	FALSE	Sequest HT (A2)	Unambiguous	[K].LmGFDER.[G]	M2(Oxidation)	1	AB395_RS19505	AB395_RS19505	0	2	0.5375	0	1	1
FALSE	High		0.00026598	3.95466e-05	1	1	3	AB395_RS19505	AB395_RS19505 [589-598]		0	1103.56	High	High
	Checked	Identifying Node	PSM Ambiguity	Annotated Sequence	Modifications	# Proteins	Master Protein Accessions	Protein Accessions	# Missed Cleavages	Charge	DeltaScore	DeltaCn	Rank	Search Engine Rank
	FALSE	Sequest HT (A2)	Unambiguous	[K].INIEDDGTVK.[I]		1	AB395_RS19505	AB395_RS19505	0	2	0.627	0	1	1
	FALSE	Sequest HT (A2)	Unambiguous	[K].INIEDDGTVK.[I]		1	AB395_RS19505	AB395_RS19505	0	2	0.5618	0	1	1
	FALSE	Sequest HT (A2)	Unambiguous	[K].INIEDDGTVK.[I]		1	AB395_RS19505	AB395_RS19505	0	2	0.4663	0	1	1
FALSE	High		0.00463634	0.000459625	1	1	3	AB395_RS19505	AB395_RS19505 [73-79]		0	781.424	High	High
	Checked	Identifying Node	PSM Ambiguity	Annotated Sequence	Modifications	# Proteins	Master Protein Accessions	Protein Accessions	# Missed Cleavages	Charge	DeltaScore	DeltaCn	Rank	Search Engine Rank
	FALSE	Sequest HT (A2)	Unambiguous	[K].IPGGYFK.[R]		1	AB395_RS19505	AB395_RS19505	0	2	0.4438	0	1	1
	FALSE	Sequest HT (A2)	Unambiguous	[K].IPGGYFK.[R]		1	AB395_RS19505	AB395_RS19505	0	2	0.4257	0	1	1
	FALSE	Sequest HT (A2)	Unambiguous	[K].IPGGYFK.[R]		1	AB395_RS19505	AB395_RS19505	0	2	0.3237	0	1	1
FALSE	High		1.92567e-14	3.95466e-05	1	1	5	AB395_RS19505	AB395_RS19505 [26-48]		0	2263.22	High	High
	Checked	Identifying Node	PSM Ambiguity	Annotated Sequence	Modifications	# Proteins	Master Protein Accessions	Protein Accessions	# Missed Cleavages	Charge	DeltaScore	DeltaCn	Rank	Search Engine Rank
	FALSE	Sequest HT (A2)	Unambiguous	[R].QADGAVLATYGETVVLATVVSAK.[A]		1	AB395_RS19505	AB395_RS19505	0	3	0.4344	0	1	1
	FALSE	Sequest HT (A2)	Unambiguous	[R].QADGAVLATYGETVVLATVVSAK.[A]		1	AB395_RS19505	AB395_RS19505	0	3	0.823	0	1	1
	FALSE	Sequest HT (A2)	Unambiguous	[R].QADGAVLATYGETVVLATVVSAK.[A]		1	AB395_RS19505	AB395_RS19505	0	2	0.8994	0	1	1
	FALSE	Sequest HT (A2)	Unambiguous	[R].QADGAVLATYGETVVLATVVSAK.[A]		1	AB395_RS19505	AB395_RS19505	0	3	0.7683	0	1	1
	FALSE	Sequest HT (A2)	Unambiguous	[R].QADGAVLATYGETVVLATVVSAK.[A]		1	AB395_RS19505	AB395_RS19505	0	3	0.6364	0	1	1
FALSE	High		0.0552445	0.00174148	1	1	1	AB395_RS19505	AB395_RS19505 [80-93]		1	1629.83	High	High
	Checked	Identifying Node	PSM Ambiguity	Annotated Sequence	Modifications	# Proteins	Master Protein Accessions	Protein Accessions	# Missed Cleavages	Charge	DeltaScore	DeltaCn	Rank	Search Engine Rank
	FALSE	Sequest HT (A2)	Unambiguous	[K].REGRPSENETLVSR.[L]		1	AB395_RS19505	AB395_RS19505	1	4	0.5941	0	1	1
FALSE	High		8.74701e-14	3.95466e-05	1	1	3	AB395_RS19505	AB395_RS19505 [497-512]		0	1633.85	High	High
	Checked	Identifying Node	PSM Ambiguity	Annotated Sequence	Modifications	# Proteins	Master Protein Accessions	Protein Accessions	# Missed Cleavages	Charge	DeltaScore	DeltaCn	Rank	Search Engine Rank
	FALSE	Sequest HT (A2)	Unambiguous	[K].VAGTEAGITSLQMDIK.[I]		1	AB395_RS19505	AB395_RS19505	0	2	0.6318	0	1	1
	FALSE	Sequest HT (A2)	Unambiguous	[K].VAGTEAGITSLQMDIK.[I]		1	AB395_RS19505	AB395_RS19505	0	2	0.8015	0	1	1
	FALSE	Sequest HT (A2)	Unambiguous	[K].VAGTEAGITSLQMDIK.[I]		1	AB395_RS19505	AB395_RS19505	0	2	0.7722	0	1	1
FALSE	High	1xOxidation [M13]	3.26134e-11	3.95466e-05	1	1	3	AB395_RS19505	AB395_RS19505 [497-512]		0	1649.84	High	High
	Checked	Identifying Node	PSM Ambiguity	Annotated Sequence	Modifications	# Proteins	Master Protein Accessions	Protein Accessions	# Missed Cleavages	Charge	DeltaScore	DeltaCn	Rank	Search Engine Rank
	FALSE	Sequest HT (A2)	Unambiguous	[K].VAGTEAGITSLQmDIK.[I]	M13(Oxidation)	1	AB395_RS19505	AB395_RS19505	0	2	0.7757	0	1	1
	FALSE	Sequest HT (A2)	Unambiguous	[K].VAGTEAGITSLQmDIK.[I]	M13(Oxidation)	1	AB395_RS19505	AB395_RS19505	0	2	0.8084	0	1	1
	FALSE	Sequest HT (A2)	Unambiguous	[K].VAGTEAGITSLQmDIK.[I]	M13(Oxidation)	1	AB395_RS19505	AB395_RS19505	0	2	0.1684	0	1	1
FALSE	High		2.45567e-06	3.95466e-05	1	1	2	AB395_RS19505	AB395_RS19505 [7-17]		0	1297.73	High	High
	Checked	Identifying Node	PSM Ambiguity	Annotated Sequence	Modifications	# Proteins	Master Protein Accessions	Protein Accessions	# Missed Cleavages	Charge	DeltaScore	DeltaCn	Rank	Search Engine Rank
	FALSE	Sequest HT (A2)	Unambiguous	[K].VEIEWAGRPLK.[L]		1	AB395_RS19505	AB395_RS19505	0	2	0.4846	0	1	1
	FALSE	Sequest HT (A2)	Unambiguous	[K].VEIEWAGRPLK.[L]		1	AB395_RS19505	AB395_RS19505	0	2	0.6792	0	1	1
FALSE	High		0.00586778	0.000655561	1	1	2	AB395_RS19505	AB395_RS19505 [7-22]		1	1826.02	High	High
	Checked	Identifying Node	PSM Ambiguity	Annotated Sequence	Modifications	# Proteins	Master Protein Accessions	Protein Accessions	# Missed Cleavages	Charge	DeltaScore	DeltaCn	Rank	Search Engine Rank
	FALSE	Sequest HT (A2)	Unambiguous	[K].VEIEWAGRPLKLETGK.[I]		1	AB395_RS19505	AB395_RS19505	1	3	0.4977	0	1	1
	FALSE	Sequest HT (A2)	Unambiguous	[K].VEIEWAGRPLKLETGK.[I]		1	AB395_RS19505	AB395_RS19505	1	4	0.2627	0	1	1
FALSE	High		6.30512e-16	3.95466e-05	1	1	5	AB395_RS19505	AB395_RS19505 [276-300]		1	2778.41	High	High
	Checked	Identifying Node	PSM Ambiguity	Annotated Sequence	Modifications	# Proteins	Master Protein Accessions	Protein Accessions	# Missed Cleavages	Charge	DeltaScore	DeltaCn	Rank	Search Engine Rank
	FALSE	Sequest HT (A2)	Unambiguous	[K].VKEHFLPEGIENPAHSAEEIASVFK.[H]		1	AB395_RS19505	AB395_RS19505	1	4	0.8076	0	1	1
	FALSE	Sequest HT (A2)	Unambiguous	[K].VKEHFLPEGIENPAHSAEEIASVFK.[H]		1	AB395_RS19505	AB395_RS19505	1	3	0.6637	0	1	1
	FALSE	Sequest HT (A2)	Unambiguous	[K].VKEHFLPEGIENPAHSAEEIASVFK.[H]		1	AB395_RS19505	AB395_RS19505	1	4	0.8168	0	1	1
	FALSE	Sequest HT (A2)	Unambiguous	[K].VKEHFLPEGIENPAHSAEEIASVFK.[H]		1	AB395_RS19505	AB395_RS19505	1	3	0.8356	0	1	1
	FALSE	Sequest HT (A2)	Unambiguous	[K].VKEHFLPEGIENPAHSAEEIASVFK.[H]		1	AB395_RS19505	AB395_RS19505	1	4	0.8558	0	1	1
FALSE	High		1.74715e-11	3.95466e-05	1	1	2	AB395_RS19505	AB395_RS19505 [613-633]		0	2354.24	High	High
	Checked	Identifying Node	PSM Ambiguity	Annotated Sequence	Modifications	# Proteins	Master Protein Accessions	Protein Accessions	# Missed Cleavages	Charge	DeltaScore	DeltaCn	Rank	Search Engine Rank
	FALSE	Sequest HT (A2)	Unambiguous	[K].WIHSIVAEPEVGQIYEGTVVK.[T]		1	AB395_RS19505	AB395_RS19505	0	3	0.7678	0	1	1
	FALSE	Sequest HT (A2)	Unambiguous	[K].WIHSIVAEPEVGQIYEGTVVK.[T]		1	AB395_RS19505	AB395_RS19505	0	3	0.374	0	1	1
FALSE	High		0.000377099	3.95466e-05	1	1	2	AB395_RS19505	AB395_RS19505 [309-315]		0	889.478	High	High
	Checked	Identifying Node	PSM Ambiguity	Annotated Sequence	Modifications	# Proteins	Master Protein Accessions	Protein Accessions	# Missed Cleavages	Charge	DeltaScore	DeltaCn	Rank	Search Engine Rank
	FALSE	Sequest HT (A2)	Unambiguous	[R].WNILDTK.[S]		1	AB395_RS19505	AB395_RS19505	0	2	0.6749	0	1	1
	FALSE	Sequest HT (A2)	Unambiguous	[R].WNILDTK.[S]		1	AB395_RS19505	AB395_RS19505	0	2	0.6535	0	1	1
FALSE	High		0.00367251	0.000252061	1	1	3	AB395_RS19505	AB395_RS19505 [266-273]		0	836.451	High	High
	Checked	Identifying Node	PSM Ambiguity	Annotated Sequence	Modifications	# Proteins	Master Protein Accessions	Protein Accessions	# Missed Cleavages	Charge	DeltaScore	DeltaCn	Rank	Search Engine Rank
	FALSE	Sequest HT (A2)	Unambiguous	[R].YAAVDAVK.[A]		1	AB395_RS19505	AB395_RS19505	0	2	0.6193	0	1	1
	FALSE	Sequest HT (A2)	Unambiguous	[R].YAAVDAVK.[A]		1	AB395_RS19505	AB395_RS19505	0	2	0.2441	0	1	1
	FALSE	Sequest HT (A2)	Unambiguous	[R].YAAVDAVK.[A]		1	AB395_RS19505	AB395_RS19505	0	2	0.5914	0	1	1
High	Master Protein	AB395_RS00080	[PTS IIA-like nitrogen-regulatory protein PtsN]	0	8.417	14	2	2	2	154	16.5	6.7	5.33	2
Checked	Confidence	Modifications	Qvality PEP	Qvality q-value	# Protein Groups	# Proteins	# PSMs	Master Protein Accessions	Positions in Master Proteins	Modifications in Master Proteins	# Missed Cleavages	Theo. MH+ [Da]	Found in Sample: [S1] F1: Sample	Confidence (by Search Engine): Sequest HT
FALSE	High		5.45889e-09	3.95466e-05	1	1	3	AB395_RS01825	AB395_RS01825 [387-397]		0	1194.58	High	High
	Checked	Identifying Node	PSM Ambiguity	Annotated Sequence	Modifications	# Proteins	Master Protein Accessions	Protein Accessions	# Missed Cleavages	Charge	DeltaScore	DeltaCn	Rank	Search Engine Rank
	FALSE	Sequest HT (A2)	Unambiguous	[R].AAELMQADFAK.[V]		1	AB395_RS01825	AB395_RS01825	0	2	0.7901	0	1	1
	FALSE	Sequest HT (A2)	Unambiguous	[R].AAELMQADFAK.[V]		1	AB395_RS01825	AB395_RS01825	0	2	0.8339	0	1	1
	FALSE	Sequest HT (A2)	Unambiguous	[R].AAELMQADFAK.[V]		1	AB395_RS01825	AB395_RS01825	0	2	0.6842	0	1	1
FALSE	High	1xOxidation [M5]	2.1747e-06	3.95466e-05	1	1	5	AB395_RS01825	AB395_RS01825 [387-397]		0	1210.58	High	High
	Checked	Identifying Node	PSM Ambiguity	Annotated Sequence	Modifications	# Proteins	Master Protein Accessions	Protein Accessions	# Missed Cleavages	Charge	DeltaScore	DeltaCn	Rank	Search Engine Rank
	FALSE	Sequest HT (A2)	Unambiguous	[R].AAELmQADFAK.[V]	M5(Oxidation)	1	AB395_RS01825	AB395_RS01825	0	2	0.6958	0	1	1
	FALSE	Sequest HT (A2)	Unambiguous	[R].AAELmQADFAK.[V]	M5(Oxidation)	1	AB395_RS01825	AB395_RS01825	0	2	0.473	0	1	1
	FALSE	Sequest HT (A2)	Unambiguous	[R].AAELmQADFAK.[V]	M5(Oxidation)	1	AB395_RS01825	AB395_RS01825	0	2	0.4964	0	1	1
	FALSE	Sequest HT (A2)	Unambiguous	[R].AAELmQADFAK.[V]	M5(Oxidation)	1	AB395_RS01825	AB395_RS01825	0	2	0.8155	0	1	1
	FALSE	Sequest HT (A2)	Unambiguous	[R].AAELmQADFAK.[V]	M5(Oxidation)	1	AB395_RS01825	AB395_RS01825	0	2	0.775	0	1	1
FALSE	High	1xCarbamidomethyl [C4]	9.93897e-13	3.95466e-05	1	1	4	AB395_RS01825	AB395_RS01825 [455-468]		1	1753.82	High	High
	Checked	Identifying Node	PSM Ambiguity	Annotated Sequence	Modifications	# Proteins	Master Protein Accessions	Protein Accessions	# Missed Cleavages	Charge	DeltaScore	DeltaCn	Rank	Search Engine Rank
	FALSE	Sequest HT (A2)	Unambiguous	[R].AQWcNKEFDDLVTK.[A]	C4(Carbamidomethyl)	1	AB395_RS01825	AB395_RS01825	1	3	0.7039	0	1	1
	FALSE	Sequest HT (A2)	Unambiguous	[R].AQWcNKEFDDLVTK.[A]	C4(Carbamidomethyl)	1	AB395_RS01825	AB395_RS01825	1	3	0.7936	0	1	1
	FALSE	Sequest HT (A2)	Unambiguous	[R].AQWcNKEFDDLVTK.[A]	C4(Carbamidomethyl)	1	AB395_RS01825	AB395_RS01825	1	2	0.8194	0	1	1
	FALSE	Sequest HT (A2)	Unambiguous	[R].AQWcNKEFDDLVTK.[A]	C4(Carbamidomethyl)	1	AB395_RS01825	AB395_RS01825	1	2	0.7818	0	1	1
FALSE	High		6.67294e-14	3.95466e-05	1	1	4	AB395_RS01825	AB395_RS01825 [167-184]		0	1937.99	High	High
	Checked	Identifying Node	PSM Ambiguity	Annotated Sequence	Modifications	# Proteins	Master Protein Accessions	Protein Accessions	# Missed Cleavages	Charge	DeltaScore	DeltaCn	Rank	Search Engine Rank
	FALSE	Sequest HT (A2)	Unambiguous	[K].EAPFLANLAMPFASIMSK.[E]		1	AB395_RS01825	AB395_RS01825	0	2	0.7165	0	1	1
	FALSE	Sequest HT (A2)	Unambiguous	[K].EAPFLANLAMPFASIMSK.[E]		1	AB395_RS01825	AB395_RS01825	0	2	0.6598	0	1	1
	FALSE	Sequest HT (A2)	Unambiguous	[K].EAPFLANLAMPFASIMSK.[E]		1	AB395_RS01825	AB395_RS01825	0	2	0.792	0	1	1
	FALSE	Sequest HT (A2)	Unambiguous	[K].EAPFLANLAMPFASIMSK.[E]		1	AB395_RS01825	AB395_RS01825	0	2	0.6224	0	1	1
FALSE	High	1xOxidation [M16]	1.58943e-12	3.95466e-05	1	1	1	AB395_RS01825	AB395_RS01825 [167-184]		0	1953.98	High	High
	Checked	Identifying Node	PSM Ambiguity	Annotated Sequence	Modifications	# Proteins	Master Protein Accessions	Protein Accessions	# Missed Cleavages	Charge	DeltaScore	DeltaCn	Rank	Search Engine Rank
	FALSE	Sequest HT (A2)	Unambiguous	[K].EAPFLANLAMPFASImSK.[E]	M16(Oxidation)	1	AB395_RS01825	AB395_RS01825	0	2	0.2956	0	1	1
FALSE	High		1.31003e-12	3.95466e-05	1	1	5	AB395_RS01825	AB395_RS01825 [492-508]		0	1922.98	High	High
	Checked	Identifying Node	PSM Ambiguity	Annotated Sequence	Modifications	# Proteins	Master Protein Accessions	Protein Accessions	# Missed Cleavages	Charge	DeltaScore	DeltaCn	Rank	Search Engine Rank
	FALSE	Sequest HT (A2)	Unambiguous	[K].EAPWATLDHSLSIVPMR.[K]		1	AB395_RS01825	AB395_RS01825	0	2	0.7198	0	1	1
	FALSE	Sequest HT (A2)	Unambiguous	[K].EAPWATLDHSLSIVPMR.[K]		1	AB395_RS01825	AB395_RS01825	0	2	0.1919	0	1	1
	FALSE	Sequest HT (A2)	Unambiguous	[K].EAPWATLDHSLSIVPMR.[K]		1	AB395_RS01825	AB395_RS01825	0	3	0.7821	0	1	1
	FALSE	Sequest HT (A2)	Unambiguous	[K].EAPWATLDHSLSIVPMR.[K]		1	AB395_RS01825	AB395_RS01825	0	2	0.24	0	1	1
	FALSE	Sequest HT (A2)	Unambiguous	[K].EAPWATLDHSLSIVPMR.[K]		1	AB395_RS01825	AB395_RS01825	0	3	0.783	0	1	1
FALSE	High	1xOxidation [M16]	4.28111e-09	3.95466e-05	1	1	4	AB395_RS01825	AB395_RS01825 [492-508]		0	1938.97	High	High
	Checked	Identifying Node	PSM Ambiguity	Annotated Sequence	Modifications	# Proteins	Master Protein Accessions	Protein Accessions	# Missed Cleavages	Charge	DeltaScore	DeltaCn	Rank	Search Engine Rank
	FALSE	Sequest HT (A2)	Unambiguous	[K].EAPWATLDHSLSIVPmR.[K]	M16(Oxidation)	1	AB395_RS01825	AB395_RS01825	0	2	0.6764	0	1	1
	FALSE	Sequest HT (A2)	Unambiguous	[K].EAPWATLDHSLSIVPmR.[K]	M16(Oxidation)	1	AB395_RS01825	AB395_RS01825	0	3	0.6641	0	1	1
	FALSE	Sequest HT (A2)	Unambiguous	[K].EAPWATLDHSLSIVPmR.[K]	M16(Oxidation)	1	AB395_RS01825	AB395_RS01825	0	3	0.5618	0	1	1
	FALSE	Sequest HT (A2)	Unambiguous	[K].EAPWATLDHSLSIVPmR.[K]	M16(Oxidation)	1	AB395_RS01825	AB395_RS01825	0	2	0.5944	0	1	1
FALSE	High	1xOxidation [M16]	0.00195493	0.000147055	1	1	1	AB395_RS01825	AB395_RS01825 [492-509]		1	2067.07	High	High
	Checked	Identifying Node	PSM Ambiguity	Annotated Sequence	Modifications	# Proteins	Master Protein Accessions	Protein Accessions	# Missed Cleavages	Charge	DeltaScore	DeltaCn	Rank	Search Engine Rank
	FALSE	Sequest HT (A2)	Unambiguous	[K].EAPWATLDHSLSIVPmRK.[N]	M16(Oxidation)	1	AB395_RS01825	AB395_RS01825	1	3	0.3516	0	1	1
FALSE	High		0.00131812	3.95466e-05	1	1	3	AB395_RS01825	AB395_RS01825 [461-468]		0	966.478	High	High
	Checked	Identifying Node	PSM Ambiguity	Annotated Sequence	Modifications	# Proteins	Master Protein Accessions	Protein Accessions	# Missed Cleavages	Charge	DeltaScore	DeltaCn	Rank	Search Engine Rank
	FALSE	Sequest HT (A2)	Unambiguous	[K].EFDDLVTK.[A]		1	AB395_RS01825	AB395_RS01825	0	2	0.6429	0	1	1
	FALSE	Sequest HT (A2)	Unambiguous	[K].EFDDLVTK.[A]		1	AB395_RS01825	AB395_RS01825	0	2	0.7336	0	1	1
	FALSE	Sequest HT (A2)	Unambiguous	[K].EFDDLVTK.[A]		1	AB395_RS01825	AB395_RS01825	0	2	0.396	0	1	1
FALSE	High		2.33343e-08	3.95466e-05	1	1	7	AB395_RS01825	AB395_RS01825 [107-119]		0	1520.76	High	High
	Checked	Identifying Node	PSM Ambiguity	Annotated Sequence	Modifications	# Proteins	Master Protein Accessions	Protein Accessions	# Missed Cleavages	Charge	DeltaScore	DeltaCn	Rank	Search Engine Rank
	FALSE	Sequest HT (A2)	Unambiguous	[R].ELNADDVIFSLER.[Q]		1	AB395_RS01825	AB395_RS01825	0	2	0.7209	0	1	1
	FALSE	Sequest HT (A2)	Unambiguous	[R].ELNADDVIFSLER.[Q]		1	AB395_RS01825	AB395_RS01825	0	2	0.686	0	1	1
	FALSE	Sequest HT (A2)	Unambiguous	[R].ELNADDVIFSLER.[Q]		1	AB395_RS01825	AB395_RS01825	0	2	0.6024	0	1	1
	FALSE	Sequest HT (A2)	Unambiguous	[R].ELNADDVIFSLER.[Q]		1	AB395_RS01825	AB395_RS01825	0	2	0.6512	0	1	1
	FALSE	Sequest HT (A2)	Unambiguous	[R].ELNADDVIFSLER.[Q]		1	AB395_RS01825	AB395_RS01825	0	2	0.6923	0	1	1
	FALSE	Sequest HT (A2)	Unambiguous	[R].ELNADDVIFSLER.[Q]		1	AB395_RS01825	AB395_RS01825	0	2	0.7586	0	1	1
	FALSE	Sequest HT (A2)	Unambiguous	[R].ELNADDVIFSLER.[Q]		1	AB395_RS01825	AB395_RS01825	0	2	0.7372	0	1	1
FALSE	High		9.60263e-07	3.95466e-05	1	1	4	AB395_RS01825	AB395_RS01825 [185-195]		1	1251.62	High	High
	Checked	Identifying Node	PSM Ambiguity	Annotated Sequence	Modifications	# Proteins	Master Protein Accessions	Protein Accessions	# Missed Cleavages	Charge	DeltaScore	DeltaCn	Rank	Search Engine Rank
	FALSE	Sequest HT (A2)	Unambiguous	[K].EYADKLQAEGK.[M]		1	AB395_RS01825	AB395_RS01825	1	3	0.4721	0	1	1
	FALSE	Sequest HT (A2)	Unambiguous	[K].EYADKLQAEGK.[M]		1	AB395_RS01825	AB395_RS01825	1	3	0.4449	0	1	1
	FALSE	Sequest HT (A2)	Unambiguous	[K].EYADKLQAEGK.[M]		1	AB395_RS01825	AB395_RS01825	1	2	0.6518	0	1	1
	FALSE	Sequest HT (A2)	Unambiguous	[K].EYADKLQAEGK.[M]		1	AB395_RS01825	AB395_RS01825	1	3	0.5174	0	1	1
FALSE	High		2.53841e-06	3.95466e-05	1	1	3	AB395_RS01825	AB395_RS01825 [96-106]		0	1360.65	High	High
	Checked	Identifying Node	PSM Ambiguity	Annotated Sequence	Modifications	# Proteins	Master Protein Accessions	Protein Accessions	# Missed Cleavages	Charge	DeltaScore	DeltaCn	Rank	Search Engine Rank
	FALSE	Sequest HT (A2)	Unambiguous	[K].FQTTEFFTPSR.[E]		1	AB395_RS01825	AB395_RS01825	0	2	0.7466	0	1	1
	FALSE	Sequest HT (A2)	Unambiguous	[K].FQTTEFFTPSR.[E]		1	AB395_RS01825	AB395_RS01825	0	2	0.7786	0	1	1
	FALSE	Sequest HT (A2)	Unambiguous	[K].FQTTEFFTPSR.[E]		1	AB395_RS01825	AB395_RS01825	0	2	0.7627	0	1	1
FALSE	High		6.30512e-16	3.95466e-05	1	1	1	AB395_RS01825	AB395_RS01825 [65-89]		0	2747.26	High	High
	Checked	Identifying Node	PSM Ambiguity	Annotated Sequence	Modifications	# Proteins	Master Protein Accessions	Protein Accessions	# Missed Cleavages	Charge	DeltaScore	DeltaCn	Rank	Search Engine Rank
	FALSE	Sequest HT (A2)	Unambiguous	[K].GTTETEPGLAESWTISDDGLEYTFK.[L]		1	AB395_RS01825	AB395_RS01825	0	2	0.8707	0	1	1
FALSE	High		3.13765e-11	3.95466e-05	1	1	1	AB395_RS01825	AB395_RS01825 [491-508]		1	2051.07	High	High
	Checked	Identifying Node	PSM Ambiguity	Annotated Sequence	Modifications	# Proteins	Master Protein Accessions	Protein Accessions	# Missed Cleavages	Charge	DeltaScore	DeltaCn	Rank	Search Engine Rank
	FALSE	Sequest HT (A2)	Unambiguous	[K].KEAPWATLDHSLSIVPMR.[K]		1	AB395_RS01825	AB395_RS01825	1	4	0.6701	0	1	1
FALSE	High	1xOxidation [M17]	0.00143218	3.95466e-05	1	1	2	AB395_RS01825	AB395_RS01825 [491-508]		1	2067.07	High	High
	Checked	Identifying Node	PSM Ambiguity	Annotated Sequence	Modifications	# Proteins	Master Protein Accessions	Protein Accessions	# Missed Cleavages	Charge	DeltaScore	DeltaCn	Rank	Search Engine Rank
	FALSE	Sequest HT (A2)	Unambiguous	[K].KEAPWATLDHSLSIVPmR.[K]	M17(Oxidation)	1	AB395_RS01825	AB395_RS01825	1	4	0.4593	0	1	1
	FALSE	Sequest HT (A2)	Unambiguous	[K].KEAPWATLDHSLSIVPmR.[K]	M17(Oxidation)	1	AB395_RS01825	AB395_RS01825	1	3	0.3077	0	1	1
FALSE	High		6.30512e-16	3.95466e-05	1	1	1	AB395_RS01825	AB395_RS01825 [64-89]		1	2875.35	High	High
	Checked	Identifying Node	PSM Ambiguity	Annotated Sequence	Modifications	# Proteins	Master Protein Accessions	Protein Accessions	# Missed Cleavages	Charge	DeltaScore	DeltaCn	Rank	Search Engine Rank
	FALSE	Sequest HT (A2)	Unambiguous	[K].KGTTETEPGLAESWTISDDGLEYTFK.[L]		1	AB395_RS01825	AB395_RS01825	1	2	0.8894	0	1	1
FALSE	High		0.103855	0.00275009	1	1	2	AB395_RS01825	AB395_RS01825 [509-531]		1	2482.21	High	High
	Checked	Identifying Node	PSM Ambiguity	Annotated Sequence	Modifications	# Proteins	Master Protein Accessions	Protein Accessions	# Missed Cleavages	Charge	DeltaScore	DeltaCn	Rank	Search Engine Rank
	FALSE	Sequest HT (A2)	Unambiguous	[R].KNVEGFVQSPLGDFAFDGVDIVE.[-]		1	AB395_RS01825	AB395_RS01825	1	3	0.4952	0	1	1
	FALSE	Sequest HT (A2)	Unambiguous	[R].KNVEGFVQSPLGDFAFDGVDIVE.[-]		1	AB395_RS01825	AB395_RS01825	1	2	0.7463	0	1	1
FALSE	High		1.74963e-09	3.95466e-05	1	1	4	AB395_RS01825	AB395_RS01825 [235-249]		0	1635.86	High	High
	Checked	Identifying Node	PSM Ambiguity	Annotated Sequence	Modifications	# Proteins	Master Protein Accessions	Protein Accessions	# Missed Cleavages	Charge	DeltaScore	DeltaCn	Rank	Search Engine Rank
	FALSE	Sequest HT (A2)	Unambiguous	[K].IDDLVFSITTDAAVR.[F]		1	AB395_RS01825	AB395_RS01825	0	2	0.4077	0	1	1
	FALSE	Sequest HT (A2)	Unambiguous	[K].IDDLVFSITTDAAVR.[F]		1	AB395_RS01825	AB395_RS01825	0	2	0.5329	0	1	1
	FALSE	Sequest HT (A2)	Unambiguous	[K].IDDLVFSITTDAAVR.[F]		1	AB395_RS01825	AB395_RS01825	0	2	0.2117	0	1	1
	FALSE	Sequest HT (A2)	Unambiguous	[K].IDDLVFSITTDAAVR.[F]		1	AB395_RS01825	AB395_RS01825	0	3	0.3764	0	1	1
FALSE	High	1xCarbamidomethyl [C6]	6.30512e-16	3.95466e-05	1	1	2	AB395_RS01825	AB395_RS01825 [253-273]		0	2345.07	High	High
	Checked	Identifying Node	PSM Ambiguity	Annotated Sequence	Modifications	# Proteins	Master Protein Accessions	Protein Accessions	# Missed Cleavages	Charge	DeltaScore	DeltaCn	Rank	Search Engine Rank
	FALSE	Sequest HT (A2)	Unambiguous	[K].LQAGEcHLMPYPNAADVEAMK.[A]	C6(Carbamidomethyl)	1	AB395_RS01825	AB395_RS01825	0	2	0.8969	0	1	1
	FALSE	Sequest HT (A2)	Unambiguous	[K].LQAGEcHLMPYPNAADVEAMK.[A]	C6(Carbamidomethyl)	1	AB395_RS01825	AB395_RS01825	0	3	0.7562	0	1	1
FALSE	High	1xCarbamidomethyl [C6]; 1xOxidation [M]	1.45396e-13	3.95466e-05	1	1	7	AB395_RS01825	AB395_RS01825 [253-273]		0	2361.07	High	High
	Checked	Identifying Node	PSM Ambiguity	Annotated Sequence	Modifications	# Proteins	Master Protein Accessions	Protein Accessions	# Missed Cleavages	Charge	DeltaScore	DeltaCn	Rank	Search Engine Rank
	FALSE	Sequest HT (A2)	Unambiguous	[K].LQAGEcHLMPYPNAADVEAmK.[A]	C6(Carbamidomethyl); M20(Oxidation)	1	AB395_RS01825	AB395_RS01825	0	3	0.0386	0	1	1
	FALSE	Sequest HT (A2)	Unambiguous	[K].LQAGEcHLMPYPNAADVEAmK.[A]	C6(Carbamidomethyl); M20(Oxidation)	1	AB395_RS01825	AB395_RS01825	0	3	0.1327	0	1	1
	FALSE	Sequest HT (A2)	Unambiguous	[K].LQAGEcHLmPYPNAADVEAMK.[A]	C6(Carbamidomethyl); M9(Oxidation)	1	AB395_RS01825	AB395_RS01825	0	3	0.1937	0	1	1
	FALSE	Sequest HT (A2)	Unambiguous	[K].LQAGEcHLmPYPNAADVEAMK.[A]	C6(Carbamidomethyl); M9(Oxidation)	1	AB395_RS01825	AB395_RS01825	0	3	0.0404	0	1	1
	FALSE	Sequest HT (A2)	Unambiguous	[K].LQAGEcHLmPYPNAADVEAMK.[A]	C6(Carbamidomethyl); M9(Oxidation)	1	AB395_RS01825	AB395_RS01825	0	3	0.4338	0	1	1
	FALSE	Sequest HT (A2)	Unambiguous	[K].LQAGEcHLmPYPNAADVEAMK.[A]	C6(Carbamidomethyl); M9(Oxidation)	1	AB395_RS01825	AB395_RS01825	0	3	0.0253	0	1	1
	FALSE	Sequest HT (A2)	Unambiguous	[K].LQAGEcHLmPYPNAADVEAMK.[A]	C6(Carbamidomethyl); M9(Oxidation)	1	AB395_RS01825	AB395_RS01825	0	3	0.2034	0	1	1
FALSE	High		1.21016e-07	3.95466e-05	1	1	3	AB395_RS01825	AB395_RS01825 [481-490]		0	1195.65	High	High
	Checked	Identifying Node	PSM Ambiguity	Annotated Sequence	Modifications	# Proteins	Master Protein Accessions	Protein Accessions	# Missed Cleavages	Charge	DeltaScore	DeltaCn	Rank	Search Engine Rank
	FALSE	Sequest HT (A2)	Unambiguous	[K].LYQQAQAVFK.[K]		1	AB395_RS01825	AB395_RS01825	0	2	0.6731	0	1	1
	FALSE	Sequest HT (A2)	Unambiguous	[K].LYQQAQAVFK.[K]		1	AB395_RS01825	AB395_RS01825	0	2	0.6627	0	1	1
	FALSE	Sequest HT (A2)	Unambiguous	[K].LYQQAQAVFK.[K]		1	AB395_RS01825	AB395_RS01825	0	2	0.5782	0	1	1
FALSE	High		0.00770246	0.000756195	1	1	1	AB395_RS01825	AB395_RS01825 [481-491]		1	1323.74	High	High
	Checked	Identifying Node	PSM Ambiguity	Annotated Sequence	Modifications	# Proteins	Master Protein Accessions	Protein Accessions	# Missed Cleavages	Charge	DeltaScore	DeltaCn	Rank	Search Engine Rank
	FALSE	Sequest HT (A2)	Unambiguous	[K].LYQQAQAVFKK.[E]		1	AB395_RS01825	AB395_RS01825	1	3	0.3558	0	1	1
FALSE	High		0.00490645	0.000459625	1	1	3	AB395_RS01825	AB395_RS01825 [358-365]		0	862.434	High	High
	Checked	Identifying Node	PSM Ambiguity	Annotated Sequence	Modifications	# Proteins	Master Protein Accessions	Protein Accessions	# Missed Cleavages	Charge	DeltaScore	DeltaCn	Rank	Search Engine Rank
	FALSE	Sequest HT (A2)	Unambiguous	[K].MLEDAGVK.[D]		1	AB395_RS01825	AB395_RS01825	0	2	0.6321	0	1	1
	FALSE	Sequest HT (A2)	Unambiguous	[K].MLEDAGVK.[D]		1	AB395_RS01825	AB395_RS01825	0	2	0.5028	0	1	1
	FALSE	Sequest HT (A2)	Unambiguous	[K].MLEDAGVK.[D]		1	AB395_RS01825	AB395_RS01825	0	2	0.2449	0	1	1
FALSE	High		1.28667e-14	3.95466e-05	1	1	2	AB395_RS01825	AB395_RS01825 [196-221]		0	2911.42	High	High
	Checked	Identifying Node	PSM Ambiguity	Annotated Sequence	Modifications	# Proteins	Master Protein Accessions	Protein Accessions	# Missed Cleavages	Charge	DeltaScore	DeltaCn	Rank	Search Engine Rank
	FALSE	Sequest HT (A2)	Unambiguous	[K].MNQLNQMPLGTGPFSFVGYQQDAVIR.[Y]		1	AB395_RS01825	AB395_RS01825	0	2	0.8344	0	1	1
	FALSE	Sequest HT (A2)	Unambiguous	[K].MNQLNQMPLGTGPFSFVGYQQDAVIR.[Y]		1	AB395_RS01825	AB395_RS01825	0	3	0.6723	0	1	1
FALSE	High	1xOxidation [M]	2.56821e-13	3.95466e-05	1	1	2	AB395_RS01825	AB395_RS01825 [196-221]		0	2927.42	High	High
	Checked	Identifying Node	PSM Ambiguity	Annotated Sequence	Modifications	# Proteins	Master Protein Accessions	Protein Accessions	# Missed Cleavages	Charge	DeltaScore	DeltaCn	Rank	Search Engine Rank
	FALSE	Sequest HT (A2)	Unambiguous	[K].MNQLNQmPLGTGPFSFVGYQQDAVIR.[Y]	M7(Oxidation)	1	AB395_RS01825	AB395_RS01825	0	2	0.1624	0	1	1
	FALSE	Sequest HT (A2)	Unambiguous	[K].mNQLNQMPLGTGPFSFVGYQQDAVIR.[Y]	M1(Oxidation)	1	AB395_RS01825	AB395_RS01825	0	3	0.1188	0	1	1
FALSE	High		0.0456752	0.00164878	1	1	1	AB395_RS01825	AB395_RS01825 [510-531]		0	2354.12	High	High
	Checked	Identifying Node	PSM Ambiguity	Annotated Sequence	Modifications	# Proteins	Master Protein Accessions	Protein Accessions	# Missed Cleavages	Charge	DeltaScore	DeltaCn	Rank	Search Engine Rank
	FALSE	Sequest HT (A2)	Unambiguous	[K].NVEGFVQSPLGDFAFDGVDIVE.[-]		1	AB395_RS01825	AB395_RS01825	0	2	0.5137	0	1	1
FALSE	High		4.29565e-12	3.95466e-05	1	1	2	AB395_RS01825	AB395_RS01825 [316-356]		0	4452.09	High	High
	Checked	Identifying Node	PSM Ambiguity	Annotated Sequence	Modifications	# Proteins	Master Protein Accessions	Protein Accessions	# Missed Cleavages	Charge	DeltaScore	DeltaCn	Rank	Search Engine Rank
	FALSE	Sequest HT (A2)	Unambiguous	[K].QAIVDAVFQGQATPASNPIPPTMWSYDDTIADDTYEPEVAK.[K]		1	AB395_RS01825	AB395_RS01825	0	4	0.7006	0	1	1
	FALSE	Sequest HT (A2)	Unambiguous	[K].QAIVDAVFQGQATPASNPIPPTMWSYDDTIADDTYEPEVAK.[K]		1	AB395_RS01825	AB395_RS01825	0	3	0.8971	0	1	1
FALSE	High		4.12701e-06	3.95466e-05	1	1	1	AB395_RS01825	AB395_RS01825 [233-249]		1	1892.01	High	High
	Checked	Identifying Node	PSM Ambiguity	Annotated Sequence	Modifications	# Proteins	Master Protein Accessions	Protein Accessions	# Missed Cleavages	Charge	DeltaScore	DeltaCn	Rank	Search Engine Rank
	FALSE	Sequest HT (A2)	Unambiguous	[K].QKIDDLVFSITTDAAVR.[F]		1	AB395_RS01825	AB395_RS01825	1	3	0.6961	0	1	1
FALSE	High		1.78618e-11	3.95466e-05	1	1	3	AB395_RS01825	AB395_RS01825 [386-397]		1	1350.68	High	High
	Checked	Identifying Node	PSM Ambiguity	Annotated Sequence	Modifications	# Proteins	Master Protein Accessions	Protein Accessions	# Missed Cleavages	Charge	DeltaScore	DeltaCn	Rank	Search Engine Rank
	FALSE	Sequest HT (A2)	Unambiguous	[R].RAAELMQADFAK.[V]		1	AB395_RS01825	AB395_RS01825	1	2	0.6873	0	1	1
	FALSE	Sequest HT (A2)	Unambiguous	[R].RAAELMQADFAK.[V]		1	AB395_RS01825	AB395_RS01825	1	3	0.5922	0	1	1
	FALSE	Sequest HT (A2)	Unambiguous	[R].RAAELMQADFAK.[V]		1	AB395_RS01825	AB395_RS01825	1	3	0.6301	0	1	1
FALSE	High	1xOxidation [M6]	0.000651376	3.95466e-05	1	1	1	AB395_RS01825	AB395_RS01825 [386-397]		1	1366.68	High	High
	Checked	Identifying Node	PSM Ambiguity	Annotated Sequence	Modifications	# Proteins	Master Protein Accessions	Protein Accessions	# Missed Cleavages	Charge	DeltaScore	DeltaCn	Rank	Search Engine Rank
	FALSE	Sequest HT (A2)	Unambiguous	[R].RAAELmQADFAK.[V]	M6(Oxidation)	1	AB395_RS01825	AB395_RS01825	1	3	0.5192	0	1	1
FALSE	High	1xCarbamidomethyl [C5]	6.30512e-16	3.95466e-05	1	1	1	AB395_RS01825	AB395_RS01825 [25-58]		0	3701.65	High	High
	Checked	Identifying Node	PSM Ambiguity	Annotated Sequence	Modifications	# Proteins	Master Protein Accessions	Protein Accessions	# Missed Cleavages	Charge	DeltaScore	DeltaCn	Rank	Search Engine Rank
	FALSE	Sequest HT (A2)	Unambiguous	[K].TFVYcSEGSPEGFDPGLYTAGTTFDAAAHTVYNR.[L]	C5(Carbamidomethyl)	1	AB395_RS01825	AB395_RS01825	0	3	0.7723	0	1	1
FALSE	High		3.0063e-09	3.95466e-05	1	1	4	AB395_RS01825	AB395_RS01825 [479-490]		1	1424.79	High	High
	Checked	Identifying Node	PSM Ambiguity	Annotated Sequence	Modifications	# Proteins	Master Protein Accessions	Protein Accessions	# Missed Cleavages	Charge	DeltaScore	DeltaCn	Rank	Search Engine Rank
	FALSE	Sequest HT (A2)	Unambiguous	[R].TKLYQQAQAVFK.[K]		1	AB395_RS01825	AB395_RS01825	1	3	0.5974	0	1	1
	FALSE	Sequest HT (A2)	Unambiguous	[R].TKLYQQAQAVFK.[K]		1	AB395_RS01825	AB395_RS01825	1	2	0.7636	0	1	1
	FALSE	Sequest HT (A2)	Unambiguous	[R].TKLYQQAQAVFK.[K]		1	AB395_RS01825	AB395_RS01825	1	2	0.7201	0	1	1
	FALSE	Sequest HT (A2)	Unambiguous	[R].TKLYQQAQAVFK.[K]		1	AB395_RS01825	AB395_RS01825	1	2	0.6801	0	1	1
FALSE	High		5.21922e-10	3.95466e-05	1	1	1	AB395_RS01825	AB395_RS01825 [402-415]		0	1757.86	High	High
	Checked	Identifying Node	PSM Ambiguity	Annotated Sequence	Modifications	# Proteins	Master Protein Accessions	Protein Accessions	# Missed Cleavages	Charge	DeltaScore	DeltaCn	Rank	Search Engine Rank
	FALSE	Sequest HT (A2)	Unambiguous	[K].VEIVSYEWAEYLEK.[S]		1	AB395_RS01825	AB395_RS01825	0	2	0.8291	0	1	1
FALSE	High		6.30512e-16	3.95466e-05	1	1	4	AB395_RS01825	AB395_RS01825 [280-306]		0	3025.51	High	High
	Checked	Identifying Node	PSM Ambiguity	Annotated Sequence	Modifications	# Proteins	Master Protein Accessions	Protein Accessions	# Missed Cleavages	Charge	DeltaScore	DeltaCn	Rank	Search Engine Rank
	FALSE	Sequest HT (A2)	Unambiguous	[K].VMEQAGLNVAYLAYNTTQAPFDKPEVR.[K]		1	AB395_RS01825	AB395_RS01825	0	4	0.6901	0	1	1
	FALSE	Sequest HT (A2)	Unambiguous	[K].VMEQAGLNVAYLAYNTTQAPFDKPEVR.[K]		1	AB395_RS01825	AB395_RS01825	0	3	0.7242	0	1	1
	FALSE	Sequest HT (A2)	Unambiguous	[K].VMEQAGLNVAYLAYNTTQAPFDKPEVR.[K]		1	AB395_RS01825	AB395_RS01825	0	3	0.6203	0	1	1
	FALSE	Sequest HT (A2)	Unambiguous	[K].VMEQAGLNVAYLAYNTTQAPFDKPEVR.[K]		1	AB395_RS01825	AB395_RS01825	0	3	0.859	0	1	1
FALSE	High	1xOxidation [M2]	6.30512e-16	3.95466e-05	1	1	2	AB395_RS01825	AB395_RS01825 [280-306]		0	3041.5	High	High
	Checked	Identifying Node	PSM Ambiguity	Annotated Sequence	Modifications	# Proteins	Master Protein Accessions	Protein Accessions	# Missed Cleavages	Charge	DeltaScore	DeltaCn	Rank	Search Engine Rank
	FALSE	Sequest HT (A2)	Unambiguous	[K].VmEQAGLNVAYLAYNTTQAPFDKPEVR.[K]	M2(Oxidation)	1	AB395_RS01825	AB395_RS01825	0	3	0.8282	0	1	1
	FALSE	Sequest HT (A2)	Unambiguous	[K].VmEQAGLNVAYLAYNTTQAPFDKPEVR.[K]	M2(Oxidation)	1	AB395_RS01825	AB395_RS01825	0	3	0.7975	0	1	1
High	Master Protein	AB395_RS00085	[ribosome-associated translation inhibitor RaiA]	0	99.284	53	8	22	8	190	21.1	5.92	79.04	8
Checked	Confidence	Modifications	Qvality PEP	Qvality q-value	# Protein Groups	# Proteins	# PSMs	Master Protein Accessions	Positions in Master Proteins	Modifications in Master Proteins	# Missed Cleavages	Theo. MH+ [Da]	Found in Sample: [S1] F1: Sample	Confidence (by Search Engine): Sequest HT
FALSE	High		0.000794212	3.95466e-05	1	1	2	AB395_RS06090	AB395_RS06090 [233-239]		0	845.436	High	High
	Checked	Identifying Node	PSM Ambiguity	Annotated Sequence	Modifications	# Proteins	Master Protein Accessions	Protein Accessions	# Missed Cleavages	Charge	DeltaScore	DeltaCn	Rank	Search Engine Rank
	FALSE	Sequest HT (A2)	Unambiguous	[R].ADEELLR.[Q]		1	AB395_RS06090	AB395_RS06090	0	2	0.1241	0	1	1
	FALSE	Sequest HT (A2)	Unambiguous	[R].ADEELLR.[Q]		1	AB395_RS06090	AB395_RS06090	0	2	0.3843	0	1	1
FALSE	High		4.74469e-12	3.95466e-05	1	1	3	AB395_RS06090	AB395_RS06090 [311-323]		1	1465.72	High	High
	Checked	Identifying Node	PSM Ambiguity	Annotated Sequence	Modifications	# Proteins	Master Protein Accessions	Protein Accessions	# Missed Cleavages	Charge	DeltaScore	DeltaCn	Rank	Search Engine Rank
	FALSE	Sequest HT (A2)	Unambiguous	[K].AKDIQDTMSEISK.[R]		1	AB395_RS06090	AB395_RS06090	1	2	0.8009	0	1	1
	FALSE	Sequest HT (A2)	Unambiguous	[K].AKDIQDTMSEISK.[R]		1	AB395_RS06090	AB395_RS06090	1	3	0.2917	0	1	1
	FALSE	Sequest HT (A2)	Unambiguous	[K].AKDIQDTMSEISK.[R]		1	AB395_RS06090	AB395_RS06090	1	2	0.8208	0	1	1
FALSE	High		0.00014635	3.95466e-05	1	1	3	AB395_RS06090	AB395_RS06090 [59-67]		0	912.551	High	High
	Checked	Identifying Node	PSM Ambiguity	Annotated Sequence	Modifications	# Proteins	Master Protein Accessions	Protein Accessions	# Missed Cleavages	Charge	DeltaScore	DeltaCn	Rank	Search Engine Rank
	FALSE	Sequest HT (A2)	Unambiguous	[R].ANITIVPGK.[S]		1	AB395_RS06090	AB395_RS06090	0	2	0.562	0	1	1
	FALSE	Sequest HT (A2)	Unambiguous	[R].ANITIVPGK.[S]		1	AB395_RS06090	AB395_RS06090	0	2	0.4191	0	1	1
	FALSE	Sequest HT (A2)	Unambiguous	[R].ANITIVPGK.[S]		1	AB395_RS06090	AB395_RS06090	0	2	0.494	0	1	1
FALSE	High		0.0015633	3.95466e-05	1	1	2	AB395_RS06090	AB395_RS06090 [151-158]		0	836.426	High	High
	Checked	Identifying Node	PSM Ambiguity	Annotated Sequence	Modifications	# Proteins	Master Protein Accessions	Protein Accessions	# Missed Cleavages	Charge	DeltaScore	DeltaCn	Rank	Search Engine Rank
	FALSE	Sequest HT (A2)	Unambiguous	[K].DAYAAIGR.[S]		1	AB395_RS06090	AB395_RS06090	0	2	0.6121	0	1	1
	FALSE	Sequest HT (A2)	Unambiguous	[K].DAYAAIGR.[S]		1	AB395_RS06090	AB395_RS06090	0	2	0.3846	0	1	1
FALSE	High		0.000155463	3.95466e-05	1	1	2	AB395_RS06090	AB395_RS06090 [552-560]		0	1067.46	High	High
	Checked	Identifying Node	PSM Ambiguity	Annotated Sequence	Modifications	# Proteins	Master Protein Accessions	Protein Accessions	# Missed Cleavages	Charge	DeltaScore	DeltaCn	Rank	Search Engine Rank
	FALSE	Sequest HT (A2)	Unambiguous	[K].DDLSSPYDR.[V]		1	AB395_RS06090	AB395_RS06090	0	2	0.6796	0	1	1
	FALSE	Sequest HT (A2)	Unambiguous	[K].DDLSSPYDR.[V]		1	AB395_RS06090	AB395_RS06090	0	2	0.6429	0	1	1
FALSE	High		1.61254e-15	3.95466e-05	1	1	5	AB395_RS06090	AB395_RS06090 [342-359]		0	2029	High	High
	Checked	Identifying Node	PSM Ambiguity	Annotated Sequence	Modifications	# Proteins	Master Protein Accessions	Protein Accessions	# Missed Cleavages	Charge	DeltaScore	DeltaCn	Rank	Search Engine Rank
	FALSE	Sequest HT (A2)	Unambiguous	[R].DLANHTIAVDYLVDQGER.[A]		1	AB395_RS06090	AB395_RS06090	0	3	0.8217	0	1	1
	FALSE	Sequest HT (A2)	Unambiguous	[R].DLANHTIAVDYLVDQGER.[A]		1	AB395_RS06090	AB395_RS06090	0	3	0.4907	0	1	1
	FALSE	Sequest HT (A2)	Unambiguous	[R].DLANHTIAVDYLVDQGER.[A]		1	AB395_RS06090	AB395_RS06090	0	2	0.8246	0	1	1
	FALSE	Sequest HT (A2)	Unambiguous	[R].DLANHTIAVDYLVDQGER.[A]		1	AB395_RS06090	AB395_RS06090	0	2	0.4272	0	1	1
	FALSE	Sequest HT (A2)	Unambiguous	[R].DLANHTIAVDYLVDQGER.[A]		1	AB395_RS06090	AB395_RS06090	0	3	0.8448	0	1	1
FALSE	High		2.66777e-06	3.95466e-05	1	1	2	AB395_RS06090	AB395_RS06090 [313-323]		0	1266.59	High	High
	Checked	Identifying Node	PSM Ambiguity	Annotated Sequence	Modifications	# Proteins	Master Protein Accessions	Protein Accessions	# Missed Cleavages	Charge	DeltaScore	DeltaCn	Rank	Search Engine Rank
	FALSE	Sequest HT (A2)	Unambiguous	[K].DIQDTMSEISK.[R]		1	AB395_RS06090	AB395_RS06090	0	2	0.8242	0	1	1
	FALSE	Sequest HT (A2)	Unambiguous	[K].DIQDTMSEISK.[R]		1	AB395_RS06090	AB395_RS06090	0	2	0.8007	0	1	1
FALSE	High	1xOxidation [M6]	0.000211361	3.95466e-05	1	1	1	AB395_RS06090	AB395_RS06090 [313-323]		0	1282.58	High	High
	Checked	Identifying Node	PSM Ambiguity	Annotated Sequence	Modifications	# Proteins	Master Protein Accessions	Protein Accessions	# Missed Cleavages	Charge	DeltaScore	DeltaCn	Rank	Search Engine Rank
	FALSE	Sequest HT (A2)	Unambiguous	[K].DIQDTmSEISK.[R]	M6(Oxidation)	1	AB395_RS06090	AB395_RS06090	0	2	0.0041	0	1	1
FALSE	High		1.34538e-05	3.95466e-05	1	1	2	AB395_RS06090	AB395_RS06090 [313-324]		1	1422.69	High	High
	Checked	Identifying Node	PSM Ambiguity	Annotated Sequence	Modifications	# Proteins	Master Protein Accessions	Protein Accessions	# Missed Cleavages	Charge	DeltaScore	DeltaCn	Rank	Search Engine Rank
	FALSE	Sequest HT (A2)	Unambiguous	[K].DIQDTMSEISKR.[V]		1	AB395_RS06090	AB395_RS06090	1	2	0.7378	0	1	1
	FALSE	Sequest HT (A2)	Unambiguous	[K].DIQDTMSEISKR.[V]		1	AB395_RS06090	AB395_RS06090	1	3	0.6111	0	1	1
FALSE	High		0.0235525	0.00129503	1	1	1	AB395_RS06090	AB395_RS06090 [224-232]		1	1119.58	High	High
	Checked	Identifying Node	PSM Ambiguity	Annotated Sequence	Modifications	# Proteins	Master Protein Accessions	Protein Accessions	# Missed Cleavages	Charge	DeltaScore	DeltaCn	Rank	Search Engine Rank
	FALSE	Sequest HT (A2)	Unambiguous	[K].DVYNPDKLR.[A]		1	AB395_RS06090	AB395_RS06090	1	2	0.5368	0	1	1
FALSE	High		5.116e-07	3.95466e-05	1	1	2	AB395_RS06090	AB395_RS06090 [761-770]		0	1284.57	High	High
	Checked	Identifying Node	PSM Ambiguity	Annotated Sequence	Modifications	# Proteins	Master Protein Accessions	Protein Accessions	# Missed Cleavages	Charge	DeltaScore	DeltaCn	Rank	Search Engine Rank
	FALSE	Sequest HT (A2)	Unambiguous	[K].EDFDEIQNFK.[F]		1	AB395_RS06090	AB395_RS06090	0	2	0.8158	0	1	1
	FALSE	Sequest HT (A2)	Unambiguous	[K].EDFDEIQNFK.[F]		1	AB395_RS06090	AB395_RS06090	0	2	0.7714	0	1	1
FALSE	High		2.4302e-13	3.95466e-05	1	1	2	AB395_RS06090	AB395_RS06090 [381-397]		0	1927.85	High	High
	Checked	Identifying Node	PSM Ambiguity	Annotated Sequence	Modifications	# Proteins	Master Protein Accessions	Protein Accessions	# Missed Cleavages	Charge	DeltaScore	DeltaCn	Rank	Search Engine Rank
	FALSE	Sequest HT (A2)	Unambiguous	[R].EFDVGEGDAFNQEMIAR.[A]		1	AB395_RS06090	AB395_RS06090	0	2	0.9112	0	1	1
	FALSE	Sequest HT (A2)	Unambiguous	[R].EFDVGEGDAFNQEMIAR.[A]		1	AB395_RS06090	AB395_RS06090	0	2	0.9267	0	1	1
FALSE	High	1xOxidation [M14]	2.364e-13	3.95466e-05	1	1	3	AB395_RS06090	AB395_RS06090 [381-397]		0	1943.84	High	High
	Checked	Identifying Node	PSM Ambiguity	Annotated Sequence	Modifications	# Proteins	Master Protein Accessions	Protein Accessions	# Missed Cleavages	Charge	DeltaScore	DeltaCn	Rank	Search Engine Rank
	FALSE	Sequest HT (A2)	Unambiguous	[R].EFDVGEGDAFNQEmIAR.[A]	M14(Oxidation)	1	AB395_RS06090	AB395_RS06090	0	2	0.7584	0	1	1
	FALSE	Sequest HT (A2)	Unambiguous	[R].EFDVGEGDAFNQEmIAR.[A]	M14(Oxidation)	1	AB395_RS06090	AB395_RS06090	0	2	0.8283	0	1	1
	FALSE	Sequest HT (A2)	Unambiguous	[R].EFDVGEGDAFNQEmIAR.[A]	M14(Oxidation)	1	AB395_RS06090	AB395_RS06090	0	2	0.8171	0	1	1
FALSE	High		9.9303e-06	3.95466e-05	1	1	2	AB395_RS06090	AB395_RS06090 [213-222]		0	1156.6	High	High
	Checked	Identifying Node	PSM Ambiguity	Annotated Sequence	Modifications	# Proteins	Master Protein Accessions	Protein Accessions	# Missed Cleavages	Charge	DeltaScore	DeltaCn	Rank	Search Engine Rank
	FALSE	Sequest HT (A2)	Unambiguous	[K].ESGIFSFLTR.[K]		1	AB395_RS06090	AB395_RS06090	0	2	0.6278	0	1	1
	FALSE	Sequest HT (A2)	Unambiguous	[K].ESGIFSFLTR.[K]		1	AB395_RS06090	AB395_RS06090	0	2	0.4564	0	1	1
FALSE	High		1.08805e-09	3.95466e-05	1	1	1	AB395_RS06090	AB395_RS06090 [703-734]		0	3192.51	High	High
	Checked	Identifying Node	PSM Ambiguity	Annotated Sequence	Modifications	# Proteins	Master Protein Accessions	Protein Accessions	# Missed Cleavages	Charge	DeltaScore	DeltaCn	Rank	Search Engine Rank
	FALSE	Sequest HT (A2)	Unambiguous	[R].GAFFVDAGTLYGNDVALTGAGEFAEGTDASLR.[A]		1	AB395_RS06090	AB395_RS06090	0	3	0.7245	0	1	1
FALSE	High		1.46409e-11	3.95466e-05	1	1	2	AB395_RS06090	AB395_RS06090 [477-496]		0	2373.07	High	High
	Checked	Identifying Node	PSM Ambiguity	Annotated Sequence	Modifications	# Proteins	Master Protein Accessions	Protein Accessions	# Missed Cleavages	Charge	DeltaScore	DeltaCn	Rank	Search Engine Rank
	FALSE	Sequest HT (A2)	Unambiguous	[K].GEDSQTYNVSFTEPYFLGYR.[L]		1	AB395_RS06090	AB395_RS06090	0	2	0.8697	0	1	1
	FALSE	Sequest HT (A2)	Unambiguous	[K].GEDSQTYNVSFTEPYFLGYR.[L]		1	AB395_RS06090	AB395_RS06090	0	2	0.8716	0	1	1
FALSE	High		1.82119e-07	3.95466e-05	1	1	2	AB395_RS06090	AB395_RS06090 [223-232]		2	1247.67	High	High
	Checked	Identifying Node	PSM Ambiguity	Annotated Sequence	Modifications	# Proteins	Master Protein Accessions	Protein Accessions	# Missed Cleavages	Charge	DeltaScore	DeltaCn	Rank	Search Engine Rank
	FALSE	Sequest HT (A2)	Unambiguous	[R].KDVYNPDKLR.[A]		1	AB395_RS06090	AB395_RS06090	2	3	0.5598	0	1	1
	FALSE	Sequest HT (A2)	Unambiguous	[R].KDVYNPDKLR.[A]		1	AB395_RS06090	AB395_RS06090	2	2	0.6925	0	1	1
FALSE	High		3.07893e-05	3.95466e-05	1	1	2	AB395_RS06090	AB395_RS06090 [497-505]		0	981.54	High	High
	Checked	Identifying Node	PSM Ambiguity	Annotated Sequence	Modifications	# Proteins	Master Protein Accessions	Protein Accessions	# Missed Cleavages	Charge	DeltaScore	DeltaCn	Rank	Search Engine Rank
	FALSE	Sequest HT (A2)	Unambiguous	[R].LAAGFDLFK.[N]		1	AB395_RS06090	AB395_RS06090	0	2	0.6105	0	1	1
	FALSE	Sequest HT (A2)	Unambiguous	[R].LAAGFDLFK.[N]		1	AB395_RS06090	AB395_RS06090	0	2	0.5846	0	1	1
FALSE	High		0.000931721	3.95466e-05	1	1	3	AB395_RS06090	AB395_RS06090 [205-212]		0	859.525	High	High
	Checked	Identifying Node	PSM Ambiguity	Annotated Sequence	Modifications	# Proteins	Master Protein Accessions	Protein Accessions	# Missed Cleavages	Charge	DeltaScore	DeltaCn	Rank	Search Engine Rank
	FALSE	Sequest HT (A2)	Unambiguous	[R].LQSVIATK.[E]		1	AB395_RS06090	AB395_RS06090	0	2	0.5274	0	1	1
	FALSE	Sequest HT (A2)	Unambiguous	[R].LQSVIATK.[E]		1	AB395_RS06090	AB395_RS06090	0	2	0.3939	0	1	1
	FALSE	Sequest HT (A2)	Unambiguous	[R].LQSVIATK.[E]		1	AB395_RS06090	AB395_RS06090	0	2	0.5628	0	1	1
FALSE	High		1.36071e-13	3.95466e-05	1	1	4	AB395_RS06090	AB395_RS06090 [189-204]		0	1783.86	High	High
	Checked	Identifying Node	PSM Ambiguity	Annotated Sequence	Modifications	# Proteins	Master Protein Accessions	Protein Accessions	# Missed Cleavages	Charge	DeltaScore	DeltaCn	Rank	Search Engine Rank
	FALSE	Sequest HT (A2)	Unambiguous	[K].ITQINFVGNEAYSDGR.[L]		1	AB395_RS06090	AB395_RS06090	0	2	0.8559	0	1	1
	FALSE	Sequest HT (A2)	Unambiguous	[K].ITQINFVGNEAYSDGR.[L]		1	AB395_RS06090	AB395_RS06090	0	2	0.862	0	1	1
	FALSE	Sequest HT (A2)	Unambiguous	[K].ITQINFVGNEAYSDGR.[L]		1	AB395_RS06090	AB395_RS06090	0	2	0.4986	0	1	1
	FALSE	Sequest HT (A2)	Unambiguous	[K].ITQINFVGNEAYSDGR.[L]		1	AB395_RS06090	AB395_RS06090	0	2	0.8609	0	1	1
FALSE	High		6.30512e-16	3.95466e-05	1	1	4	AB395_RS06090	AB395_RS06090 [506-525]		0	2473.99	High	High
	Checked	Identifying Node	PSM Ambiguity	Annotated Sequence	Modifications	# Proteins	Master Protein Accessions	Protein Accessions	# Missed Cleavages	Charge	DeltaScore	DeltaCn	Rank	Search Engine Rank
	FALSE	Sequest HT (A2)	Unambiguous	[K].NEHDFDDDHYSYNDQGFSLR.[V]		1	AB395_RS06090	AB395_RS06090	0	4	1	0	1	1
	FALSE	Sequest HT (A2)	Unambiguous	[K].NEHDFDDDHYSYNDQGFSLR.[V]		1	AB395_RS06090	AB395_RS06090	0	3	1	0	1	1
[truncated: 42,688 more rows]

## Sheet: CCBAU45436 Midlog Phase Rep2
Protein FDR Confidence: Combined	Master	Accession	Description	Exp. q-value: Combined	Sum PEP Score	Coverage [%]	# Peptides	# PSMs	# Unique Peptides	# AAs	MW [kDa]	calc. pI	Score Sequest HT: Sequest HT	# Peptides (by Search Engine): Sequest HT
High	Master Protein	AB395_RS02145	[chaperonin GroEL]	0	1104.65	79	42	480	34	545	57.7	5.1	1715.81	42
Checked	Confidence	Modifications	Qvality PEP	Qvality q-value	# Protein Groups	# Proteins	# PSMs	Master Protein Accessions	Positions in Master Proteins	Modifications in Master Proteins	# Missed Cleavages	Theo. MH+ [Da]	Found in Sample: [S1] F1: Sample	Confidence (by Search Engine): Sequest HT	Percolator q-Value (by Search Engine): Sequest HT	Percolator PEP (by Search Engine): Sequest HT	XCorr (by Search Engine): Sequest HT	Sequence in Protein	Positions in Proteins
FALSE	High		2.07297e-09	4.4689e-05	1	1	6	AB395_RS02145	AB395_RS02145 [405-421]		0	1606.93	High	High	7.258e-05	1.551e-13	4.08	R.AAVQEGIVPGGGVALLR.S	[405-421]
	Checked	Identifying Node	PSM Ambiguity	Annotated Sequence	Modifications	# Proteins	Master Protein Accessions	Protein Accessions	# Missed Cleavages	Charge	DeltaScore	DeltaCn	Rank	Search Engine Rank	m/z [Da]	MH+ [Da]	Theo. MH+ [Da]	DeltaM [ppm]	Deltam/z [Da]
	FALSE	Sequest HT (A2)	Unambiguous	[R].AAVQEGIVPGGGVALLR.[S]		1	AB395_RS02145	AB395_RS02145	0	3	0.7966	0	1	1	536.314	1606.93	1606.93	0.23	0.00012
	FALSE	Sequest HT (A2)	Unambiguous	[R].AAVQEGIVPGGGVALLR.[S]		1	AB395_RS02145	AB395_RS02145	0	2	0.8894	0	1	1	803.967	1606.93	1606.93	0.01	1e-05
	FALSE	Sequest HT (A2)	Unambiguous	[R].AAVQEGIVPGGGVALLR.[S]		1	AB395_RS02145	AB395_RS02145	0	2	0.7733	0	1	1	803.966	1606.92	1606.93	-1.58	-0.00127
	FALSE	Sequest HT (A2)	Unambiguous	[R].AAVQEGIVPGGGVALLR.[S]		1	AB395_RS02145	AB395_RS02145	0	2	0.7097	0	1	1	803.969	1606.93	1606.93	1.91	0.00154
	FALSE	Sequest HT (A2)	Unambiguous	[R].AAVQEGIVPGGGVALLR.[S]		1	AB395_RS02145	AB395_RS02145	0	2	0.8726	0	1	1	803.967	1606.93	1606.93	-0.82	-0.00066
	FALSE	Sequest HT (A2)	Unambiguous	[R].AAVQEGIVPGGGVALLR.[S]		1	AB395_RS02145	AB395_RS02145	0	2	0.8629	0	1	1	803.967	1606.93	1606.93	-0.29	-0.00023
FALSE	High		2.55046e-14	4.4689e-05	1	1	17	AB395_RS02145	AB395_RS02145 [287-308]		0	2259.22	High	High	7.258e-05	6.305e-16	6	K.AMLEDIAILTGGTVISEDLGIK.L	[287-308]
	Checked	Identifying Node	PSM Ambiguity	Annotated Sequence	Modifications	# Proteins	Master Protein Accessions	Protein Accessions	# Missed Cleavages	Charge	DeltaScore	DeltaCn	Rank	Search Engine Rank	m/z [Da]	MH+ [Da]	Theo. MH+ [Da]	DeltaM [ppm]	Deltam/z [Da]
	FALSE	Sequest HT (A2)	Unambiguous	[K].AMLEDIAILTGGTVISEDLGIK.[L]		1	AB395_RS02145	AB395_RS02145	0	2	0.8481	0	1	1	1130.12	2259.23	2259.22	5.15	0.00581
	FALSE	Sequest HT (A2)	Unambiguous	[K].AMLEDIAILTGGTVISEDLGIK.[L]		1	AB395_RS02145	AB395_RS02145	0	3	0.6471	0	1	1	753.745	2259.22	2259.22	2.55	0.00192
	FALSE	Sequest HT (A2)	Unambiguous	[K].AMLEDIAILTGGTVISEDLGIK.[L]		1	AB395_RS02145	AB395_RS02145	0	3	0.7037	0	1	1	753.743	2259.21	2259.22	-0.45	-0.00034
	FALSE	Sequest HT (A2)	Unambiguous	[K].AMLEDIAILTGGTVISEDLGIK.[L]		1	AB395_RS02145	AB395_RS02145	0	2	0.855	0	1	1	1130.11	2259.22	2259.22	0.61	0.00069
	FALSE	Sequest HT (A2)	Unambiguous	[K].AMLEDIAILTGGTVISEDLGIK.[L]		1	AB395_RS02145	AB395_RS02145	0	2	0.8489	0	1	1	1130.11	2259.22	2259.22	1.8	0.00203
	FALSE	Sequest HT (A2)	Unambiguous	[K].AMLEDIAILTGGTVISEDLGIK.[L]		1	AB395_RS02145	AB395_RS02145	0	2	0.8502	0	1	1	1130.12	2259.23	2259.22	7.2	0.00813
	FALSE	Sequest HT (A2)	Unambiguous	[K].AMLEDIAILTGGTVISEDLGIK.[L]		1	AB395_RS02145	AB395_RS02145	0	3	0.4271	0	1	1	753.743	2259.21	2259.22	-0.45	-0.00034
	FALSE	Sequest HT (A2)	Unambiguous	[K].AMLEDIAILTGGTVISEDLGIK.[L]		1	AB395_RS02145	AB395_RS02145	0	3	0.7577	0	1	1	753.745	2259.22	2259.22	1.74	0.00131
	FALSE	Sequest HT (A2)	Unambiguous	[K].AMLEDIAILTGGTVISEDLGIK.[L]		1	AB395_RS02145	AB395_RS02145	0	2	0.834	0	1	1	1130.11	2259.22	2259.22	0.72	0.00081
	FALSE	Sequest HT (A2)	Unambiguous	[K].AMLEDIAILTGGTVISEDLGIK.[L]		1	AB395_RS02145	AB395_RS02145	0	3	0.789	0	1	1	753.748	2259.23	2259.22	6.03	0.00454
	FALSE	Sequest HT (A2)	Unambiguous	[K].AMLEDIAILTGGTVISEDLGIK.[L]		1	AB395_RS02145	AB395_RS02145	0	3	0.7346	0	1	1	753.745	2259.22	2259.22	1.74	0.00131
	FALSE	Sequest HT (A2)	Unambiguous	[K].AMLEDIAILTGGTVISEDLGIK.[L]		1	AB395_RS02145	AB395_RS02145	0	2	0.8557	0	1	1	1130.12	2259.22	2259.22	3.53	0.00398
	FALSE	Sequest HT (A2)	Unambiguous	[K].AMLEDIAILTGGTVISEDLGIK.[L]		1	AB395_RS02145	AB395_RS02145	0	3	0.7509	0	1	1	753.744	2259.22	2259.22	0.36	0.00027
	FALSE	Sequest HT (A2)	Unambiguous	[K].AMLEDIAILTGGTVISEDLGIK.[L]		1	AB395_RS02145	AB395_RS02145	0	2	0.8164	0	1	1	1130.12	2259.23	2259.22	4.61	0.0052
	FALSE	Sequest HT (A2)	Unambiguous	[K].AMLEDIAILTGGTVISEDLGIK.[L]		1	AB395_RS02145	AB395_RS02145	0	2	0.8733	0	1	1	1130.11	2259.22	2259.22	2.34	0.00264
	FALSE	Sequest HT (A2)	Unambiguous	[K].AMLEDIAILTGGTVISEDLGIK.[L]		1	AB395_RS02145	AB395_RS02145	0	3	0.6538	0	1	1	753.741	2259.21	2259.22	-2.96	-0.00223
	FALSE	Sequest HT (A2)	Unambiguous	[K].AMLEDIAILTGGTVISEDLGIK.[L]		1	AB395_RS02145	AB395_RS02145	0	2	0.8761	0	1	1	1130.11	2259.22	2259.22	0.72	0.00081
FALSE	High	1xOxidation [M2]	9.0385e-15	4.4689e-05	1	1	6	AB395_RS02145	AB395_RS02145 [287-308]		0	2275.21	High	High	7.258e-05	6.305e-16	6.25	K.AMLEDIAILTGGTVISEDLGIK.L	[287-308]
	Checked	Identifying Node	PSM Ambiguity	Annotated Sequence	Modifications	# Proteins	Master Protein Accessions	Protein Accessions	# Missed Cleavages	Charge	DeltaScore	DeltaCn	Rank	Search Engine Rank	m/z [Da]	MH+ [Da]	Theo. MH+ [Da]	DeltaM [ppm]	Deltam/z [Da]
	FALSE	Sequest HT (A2)	Unambiguous	[K].AmLEDIAILTGGTVISEDLGIK.[L]	M2(Oxidation)	1	AB395_RS02145	AB395_RS02145	0	2	0.7408	0	1	1	1138.11	2275.21	2275.21	-0.27	-0.00031
	FALSE	Sequest HT (A2)	Unambiguous	[K].AmLEDIAILTGGTVISEDLGIK.[L]	M2(Oxidation)	1	AB395_RS02145	AB395_RS02145	0	3	0.7346	0	1	1	759.078	2275.22	2275.21	4.34	0.00329
	FALSE	Sequest HT (A2)	Unambiguous	[K].AmLEDIAILTGGTVISEDLGIK.[L]	M2(Oxidation)	1	AB395_RS02145	AB395_RS02145	0	2	0.7898	0	1	1	1138.11	2275.21	2275.21	1.34	0.00152
	FALSE	Sequest HT (A2)	Unambiguous	[K].AmLEDIAILTGGTVISEDLGIK.[L]	M2(Oxidation)	1	AB395_RS02145	AB395_RS02145	0	3	0.611	0	1	1	759.075	2275.21	2275.21	-0.49	-0.00037
	FALSE	Sequest HT (A2)	Unambiguous	[K].AmLEDIAILTGGTVISEDLGIK.[L]	M2(Oxidation)	1	AB395_RS02145	AB395_RS02145	0	2	0.8384	0	1	1	1138.11	2275.22	2275.21	3.16	0.0036
	FALSE	Sequest HT (A2)	Unambiguous	[K].AmLEDIAILTGGTVISEDLGIK.[L]	M2(Oxidation)	1	AB395_RS02145	AB395_RS02145	0	2	0.8471	0	1	1	1138.11	2275.21	2275.21	0.8	0.00091
FALSE	High		3.06961e-06	4.4689e-05	2	2	5	AB395_RS32075; AB395_RS02145	AB395_RS32075 [351-362]; AB395_RS02145 [351-362]		0	1427.63	High	High	7.258e-05	4.37e-08	2.89	K.AQIEETTSDYDR.E	[351-362]
	Checked	Identifying Node	PSM Ambiguity	Annotated Sequence	Modifications	# Proteins	Master Protein Accessions	Protein Accessions	# Missed Cleavages	Charge	DeltaScore	DeltaCn	Rank	Search Engine Rank	m/z [Da]	MH+ [Da]	Theo. MH+ [Da]	DeltaM [ppm]	Deltam/z [Da]
	FALSE	Sequest HT (A2)	Unambiguous	[K].AQIEETTSDYDR.[E]		2	AB395_RS32075; AB395_RS02145	AB395_RS32075; AB395_RS02145	0	2	0.2679	0	1	1	714.319	1427.63	1427.63	1.86	0.00133
	FALSE	Sequest HT (A2)	Unambiguous	[K].AQIEETTSDYDR.[E]		2	AB395_RS32075; AB395_RS02145	AB395_RS32075; AB395_RS02145	0	2	0.8129	0	1	1	714.319	1427.63	1427.63	1.18	0.00084
	FALSE	Sequest HT (A2)	Unambiguous	[K].AQIEETTSDYDR.[E]		2	AB395_RS32075; AB395_RS02145	AB395_RS32075; AB395_RS02145	0	2	0.8333	0	1	1	714.318	1427.63	1427.63	0.49	0.00035
	FALSE	Sequest HT (A2)	Unambiguous	[K].AQIEETTSDYDR.[E]		2	AB395_RS32075; AB395_RS02145	AB395_RS32075; AB395_RS02145	0	2	0.7846	0	1	1	714.32	1427.63	1427.63	3.57	0.00255
	FALSE	Sequest HT (A2)	Unambiguous	[K].AQIEETTSDYDR.[E]		2	AB395_RS32075; AB395_RS02145	AB395_RS32075; AB395_RS02145	0	2	0.8028	0	1	1	714.318	1427.63	1427.63	0.49	0.00035
FALSE	High		3.28383e-08	4.4689e-05	2	2	1	AB395_RS32075; AB395_RS02145	AB395_RS32075 [351-364]; AB395_RS02145 [351-364]		1	1684.77	High	High	7.258e-05	1.787e-11	4.49	K.AQIEETTSDYDREK.L	[351-364]
	Checked	Identifying Node	PSM Ambiguity	Annotated Sequence	Modifications	# Proteins	Master Protein Accessions	Protein Accessions	# Missed Cleavages	Charge	DeltaScore	DeltaCn	Rank	Search Engine Rank	m/z [Da]	MH+ [Da]	Theo. MH+ [Da]	DeltaM [ppm]	Deltam/z [Da]
	FALSE	Sequest HT (A2)	Unambiguous	[K].AQIEETTSDYDREK.[L]		2	AB395_RS32075; AB395_RS02145	AB395_RS32075; AB395_RS02145	1	3	0.8174	0	1	1	562.261	1684.77	1684.77	0.86	0.00048
FALSE	High		5.30595e-05	4.4689e-05	1	1	2	AB395_RS02145	AB395_RS02145 [106-117]		0	1217.6	High	High	7.258e-05	5.837e-06	2.67	K.AVAAGMNPMDLK.R	[106-117]
	Checked	Identifying Node	PSM Ambiguity	Annotated Sequence	Modifications	# Proteins	Master Protein Accessions	Protein Accessions	# Missed Cleavages	Charge	DeltaScore	DeltaCn	Rank	Search Engine Rank	m/z [Da]	MH+ [Da]	Theo. MH+ [Da]	DeltaM [ppm]	Deltam/z [Da]
	FALSE	Sequest HT (A2)	Unambiguous	[K].AVAAGMNPMDLK.[R]		1	AB395_RS02145	AB395_RS02145	0	2	0.794	0	1	1	609.304	1217.6	1217.6	-1.57	-0.00096
	FALSE	Sequest HT (A2)	Unambiguous	[K].AVAAGMNPMDLK.[R]		1	AB395_RS02145	AB395_RS02145	0	2	0.7009	0	1	1	609.304	1217.6	1217.6	-0.57	-0.00035
FALSE	High	1xOxidation [M]	4.09591e-06	4.4689e-05	1	1	12	AB395_RS02145	AB395_RS02145 [106-117]		0	1233.6	High	High	7.258e-05	7.196e-08	3.06	K.AVAAGMNPMDLK.R	[106-117]
	Checked	Identifying Node	PSM Ambiguity	Annotated Sequence	Modifications	# Proteins	Master Protein Accessions	Protein Accessions	# Missed Cleavages	Charge	DeltaScore	DeltaCn	Rank	Search Engine Rank	m/z [Da]	MH+ [Da]	Theo. MH+ [Da]	DeltaM [ppm]	Deltam/z [Da]
	FALSE	Sequest HT (A2)	Unambiguous	[K].AVAAGMNPmDLK.[R]	M9(Oxidation)	1	AB395_RS02145	AB395_RS02145	0	2	0.3039	0	1	1	617.302	1233.6	1233.6	0	0
	FALSE	Sequest HT (A2)	Unambiguous	[K].AVAAGMNPmDLK.[R]	M9(Oxidation)	1	AB395_RS02145	AB395_RS02145	0	2	0.0498	0	1	1	617.301	1233.59	1233.6	-1.68	-0.00104
	FALSE	Sequest HT (A2)	Unambiguous	[K].AVAAGMNPmDLK.[R]	M9(Oxidation)	1	AB395_RS02145	AB395_RS02145	0	2	0.0327	0	1	1	617.299	1233.59	1233.6	-4.95	-0.00305
	FALSE	Sequest HT (A2)	Unambiguous	[K].AVAAGMNPmDLK.[R]	M9(Oxidation)	1	AB395_RS02145	AB395_RS02145	0	2	0.0421	0	1	1	617.3	1233.59	1233.6	-2.47	-0.00153
	FALSE	Sequest HT (A2)	Unambiguous	[K].AVAAGmNPMDLK.[R]	M6(Oxidation)	1	AB395_RS02145	AB395_RS02145	0	2	0.0233	0	1	1	617.299	1233.59	1233.6	-4.95	-0.00305
	FALSE	Sequest HT (A2)	Unambiguous	[K].AVAAGMNPmDLK.[R]	M9(Oxidation)	1	AB395_RS02145	AB395_RS02145	0	2	0.0349	0	1	1	617.301	1233.59	1233.6	-1.78	-0.0011
	FALSE	Sequest HT (A2)	Unambiguous	[K].AVAAGMNPmDLK.[R]	M9(Oxidation)	1	AB395_RS02145	AB395_RS02145	0	2	0.0845	0	1	1	617.302	1233.6	1233.6	0	0
	FALSE	Sequest HT (A2)	Unambiguous	[K].AVAAGMNPmDLK.[R]	M9(Oxidation)	1	AB395_RS02145	AB395_RS02145	0	2	0.0311	0	1	1	617.303	1233.6	1233.6	1.29	0.00079
	FALSE	Sequest HT (A2)	Unambiguous	[K].AVAAGMNPmDLK.[R]	M9(Oxidation)	1	AB395_RS02145	AB395_RS02145	0	2	0.0205	0	1	1	617.302	1233.6	1233.6	-0.3	-0.00018
	FALSE	Sequest HT (A2)	Unambiguous	[K].AVAAGmNPMDLK.[R]	M6(Oxidation)	1	AB395_RS02145	AB395_RS02145	0	2	0.0812	0	1	1	617.3	1233.59	1233.6	-3.27	-0.00201
	FALSE	Sequest HT (A2)	Unambiguous	[K].AVAAGMNPmDLK.[R]	M9(Oxidation)	1	AB395_RS02145	AB395_RS02145	0	2	0.0192	0	1	1	617.298	1233.59	1233.6	-5.94	-0.00366
	FALSE	Sequest HT (A2)	Unambiguous	[K].AVAAGMNPmDLK.[R]	M9(Oxidation)	1	AB395_RS02145	AB395_RS02145	0	2	0.066	0	1	1	617.302	1233.6	1233.6	0.69	0.00043
FALSE	High	2xOxidation [M6; M9]	5.80912e-06	4.4689e-05	1	1	10	AB395_RS02145	AB395_RS02145 [106-117]		0	1249.59	High	High	7.258e-05	1.306e-07	2.93	K.AVAAGMNPMDLK.R	[106-117]
	Checked	Identifying Node	PSM Ambiguity	Annotated Sequence	Modifications	# Proteins	Master Protein Accessions	Protein Accessions	# Missed Cleavages	Charge	DeltaScore	DeltaCn	Rank	Search Engine Rank	m/z [Da]	MH+ [Da]	Theo. MH+ [Da]	DeltaM [ppm]	Deltam/z [Da]
	FALSE	Sequest HT (A2)	Unambiguous	[K].AVAAGmNPmDLK.[R]	M6(Oxidation); M9(Oxidation)	1	AB395_RS02145	AB395_RS02145	0	2	0.2026	0	1	1	625.299	1249.59	1249.59	0.16	0.0001
	FALSE	Sequest HT (A2)	Unambiguous	[K].AVAAGmNPmDLK.[R]	M6(Oxidation); M9(Oxidation)	1	AB395_RS02145	AB395_RS02145	0	2	0.161	0	1	1	625.298	1249.59	1249.59	-2.87	-0.00179
	FALSE	Sequest HT (A2)	Unambiguous	[K].AVAAGmNPmDLK.[R]	M6(Oxidation); M9(Oxidation)	1	AB395_RS02145	AB395_RS02145	0	2	0.163	0	1	1	625.299	1249.59	1249.59	0.16	0.0001
	FALSE	Sequest HT (A2)	Unambiguous	[K].AVAAGmNPmDLK.[R]	M6(Oxidation); M9(Oxidation)	1	AB395_RS02145	AB395_RS02145	0	2	0.2438	0	1	1	625.299	1249.59	1249.59	-0.33	-0.0002
	FALSE	Sequest HT (A2)	Unambiguous	[K].AVAAGmNPmDLK.[R]	M6(Oxidation); M9(Oxidation)	1	AB395_RS02145	AB395_RS02145	0	2	0.2433	0	1	1	625.3	1249.59	1249.59	0.94	0.00059
	FALSE	Sequest HT (A2)	Unambiguous	[K].AVAAGmNPmDLK.[R]	M6(Oxidation); M9(Oxidation)	1	AB395_RS02145	AB395_RS02145	0	2	0.0412	0	1	1	625.297	1249.59	1249.59	-3.84	-0.0024
	FALSE	Sequest HT (A2)	Unambiguous	[K].AVAAGmNPmDLK.[R]	M6(Oxidation); M9(Oxidation)	1	AB395_RS02145	AB395_RS02145	0	2	0.2271	0	1	1	625.301	1249.59	1249.59	1.82	0.00114
	FALSE	Sequest HT (A2)	Unambiguous	[K].AVAAGmNPmDLK.[R]	M6(Oxidation); M9(Oxidation)	1	AB395_RS02145	AB395_RS02145	0	2	0.2273	0	1	1	625.299	1249.59	1249.59	-1.21	-0.00075
	FALSE	Sequest HT (A2)	Unambiguous	[K].AVAAGmNPmDLK.[R]	M6(Oxidation); M9(Oxidation)	1	AB395_RS02145	AB395_RS02145	0	2	0.2509	0	1	1	625.298	1249.59	1249.59	-2.67	-0.00167
	FALSE	Sequest HT (A2)	Unambiguous	[K].AVAAGmNPmDLK.[R]	M6(Oxidation); M9(Oxidation)	1	AB395_RS02145	AB395_RS02145	0	2	0.2457	0	1	1	625.298	1249.59	1249.59	-2.38	-0.00149
FALSE	High		4.47832e-07	4.4689e-05	1	1	5	AB395_RS02145	AB395_RS02145 [106-118]		1	1373.7	High	High	7.258e-05	1.597e-09	4.16	K.AVAAGMNPMDLKR.G	[106-118]
	Checked	Identifying Node	PSM Ambiguity	Annotated Sequence	Modifications	# Proteins	Master Protein Accessions	Protein Accessions	# Missed Cleavages	Charge	DeltaScore	DeltaCn	Rank	Search Engine Rank	m/z [Da]	MH+ [Da]	Theo. MH+ [Da]	DeltaM [ppm]	Deltam/z [Da]
	FALSE	Sequest HT (A2)	Unambiguous	[K].AVAAGMNPMDLKR.[G]		1	AB395_RS02145	AB395_RS02145	1	3	0.4388	0	1	1	458.572	1373.7	1373.7	-0.07	-3e-05
	FALSE	Sequest HT (A2)	Unambiguous	[K].AVAAGMNPMDLKR.[G]		1	AB395_RS02145	AB395_RS02145	1	2	0.6544	0	1	1	687.351	1373.7	1373.7	-5.15	-0.00354
	FALSE	Sequest HT (A2)	Unambiguous	[K].AVAAGMNPMDLKR.[G]		1	AB395_RS02145	AB395_RS02145	1	3	0.7861	0	1	1	458.573	1373.7	1373.7	0.33	0.00015
	FALSE	Sequest HT (A2)	Unambiguous	[K].AVAAGMNPMDLKR.[G]		1	AB395_RS02145	AB395_RS02145	1	2	0.3061	0	1	1	687.355	1373.7	1373.7	-0.26	-0.00018
	FALSE	Sequest HT (A2)	Unambiguous	[K].AVAAGMNPMDLKR.[G]		1	AB395_RS02145	AB395_RS02145	1	3	0.5263	0	1	1	458.573	1373.7	1373.7	0.39	0.00018
FALSE	High	1xOxidation [M]	6.21237e-07	4.4689e-05	1	1	10	AB395_RS02145	AB395_RS02145 [106-118]		1	1389.7	High	High	7.258e-05	2.807e-09	3.38	K.AVAAGMNPMDLKR.G	[106-118]
	Checked	Identifying Node	PSM Ambiguity	Annotated Sequence	Modifications	# Proteins	Master Protein Accessions	Protein Accessions	# Missed Cleavages	Charge	DeltaScore	DeltaCn	Rank	Search Engine Rank	m/z [Da]	MH+ [Da]	Theo. MH+ [Da]	DeltaM [ppm]	Deltam/z [Da]
	FALSE	Sequest HT (A2)	Unambiguous	[K].AVAAGmNPMDLKR.[G]	M6(Oxidation)	1	AB395_RS02145	AB395_RS02145	1	3	0.0266	0	1	1	463.904	1389.7	1389.7	0.32	0.00015
	FALSE	Sequest HT (A2)	Unambiguous	[K].AVAAGmNPMDLKR.[G]	M6(Oxidation)	1	AB395_RS02145	AB395_RS02145	1	3	0.0579	0	1	1	463.904	1389.7	1389.7	-0.34	-0.00016
	FALSE	Sequest HT (A2)	Unambiguous	[K].AVAAGmNPMDLKR.[G]	M6(Oxidation)	1	AB395_RS02145	AB395_RS02145	1	3	0.0549	0	1	1	463.904	1389.7	1389.7	-0.74	-0.00034
	FALSE	Sequest HT (A2)	Unambiguous	[K].AVAAGmNPMDLKR.[G]	M6(Oxidation)	1	AB395_RS02145	AB395_RS02145	1	3	0.0805	0	1	1	463.903	1389.69	1389.7	-3.24	-0.0015
	FALSE	Sequest HT (A2)	Unambiguous	[K].AVAAGMNPmDLKR.[G]	M9(Oxidation)	1	AB395_RS02145	AB395_RS02145	1	3	0.0114	0	1	1	463.905	1389.7	1389.7	1.83	0.00085
	FALSE	Sequest HT (A2)	Unambiguous	[K].AVAAGmNPMDLKR.[G]	M6(Oxidation)	1	AB395_RS02145	AB395_RS02145	1	2	0.2394	0	1	1	695.356	1389.7	1389.7	4.45	0.00309
	FALSE	Sequest HT (A2)	Unambiguous	[K].AVAAGMNPmDLKR.[G]	M9(Oxidation)	1	AB395_RS02145	AB395_RS02145	1	3	0.088	0	1	1	463.904	1389.7	1389.7	0.32	0.00015
	FALSE	Sequest HT (A2)	Unambiguous	[K].AVAAGMNPmDLKR.[G]	M9(Oxidation)	1	AB395_RS02145	AB395_RS02145	1	3	0.072	0	1	1	463.904	1389.7	1389.7	0.12	5e-05
	FALSE	Sequest HT (A2)	Unambiguous	[K].AVAAGmNPMDLKR.[G]	M6(Oxidation)	1	AB395_RS02145	AB395_RS02145	1	3	0.05	0	1	1	463.904	1389.7	1389.7	0.51	0.00024
	FALSE	Sequest HT (A2)	Unambiguous	[K].AVAAGmNPMDLKR.[G]	M6(Oxidation)	1	AB395_RS02145	AB395_RS02145	1	3	0.0038	0	1	1	463.904	1389.7	1389.7	0.38	0.00018
FALSE	High	2xOxidation [M6; M9]	2.09438e-07	4.4689e-05	1	1	6	AB395_RS02145	AB395_RS02145 [106-118]		1	1405.69	High	High	7.258e-05	4.328e-10	3.36	K.AVAAGMNPMDLKR.G	[106-118]
	Checked	Identifying Node	PSM Ambiguity	Annotated Sequence	Modifications	# Proteins	Master Protein Accessions	Protein Accessions	# Missed Cleavages	Charge	DeltaScore	DeltaCn	Rank	Search Engine Rank	m/z [Da]	MH+ [Da]	Theo. MH+ [Da]	DeltaM [ppm]	Deltam/z [Da]
	FALSE	Sequest HT (A2)	Unambiguous	[K].AVAAGmNPmDLKR.[G]	M6(Oxidation); M9(Oxidation)	1	AB395_RS02145	AB395_RS02145	1	2	0.2351	0	1	1	703.351	1405.7	1405.69	1.77	0.00124
	FALSE	Sequest HT (A2)	Unambiguous	[K].AVAAGmNPmDLKR.[G]	M6(Oxidation); M9(Oxidation)	1	AB395_RS02145	AB395_RS02145	1	3	0.1021	0	1	1	469.236	1405.69	1405.69	0.5	0.00023
	FALSE	Sequest HT (A2)	Unambiguous	[K].AVAAGmNPmDLKR.[G]	M6(Oxidation); M9(Oxidation)	1	AB395_RS02145	AB395_RS02145	1	3	0.0524	0	1	1	469.236	1405.69	1405.69	0.56	0.00026
	FALSE	Sequest HT (A2)	Unambiguous	[K].AVAAGmNPmDLKR.[G]	M6(Oxidation); M9(Oxidation)	1	AB395_RS02145	AB395_RS02145	1	3	0.0619	0	1	1	469.236	1405.69	1405.69	0.3	0.00014
	FALSE	Sequest HT (A2)	Unambiguous	[K].AVAAGmNPmDLKR.[G]	M6(Oxidation); M9(Oxidation)	1	AB395_RS02145	AB395_RS02145	1	3	0.2281	0	1	1	469.237	1405.7	1405.69	1.74	0.00081
	FALSE	Sequest HT (A2)	Unambiguous	[K].AVAAGmNPmDLKR.[G]	M6(Oxidation); M9(Oxidation)	1	AB395_RS02145	AB395_RS02145	1	3	0.2188	0	1	1	469.236	1405.69	1405.69	-0.09	-4e-05
FALSE	High		2.31526e-08	4.4689e-05	1	1	7	AB395_RS02145	AB395_RS02145 [394-404]		1	1259.63	High	High	7.258e-05	9.825e-12	3.91	K.DRIDDALNATR.A	[394-404]
	Checked	Identifying Node	PSM Ambiguity	Annotated Sequence	Modifications	# Proteins	Master Protein Accessions	Protein Accessions	# Missed Cleavages	Charge	DeltaScore	DeltaCn	Rank	Search Engine Rank	m/z [Da]	MH+ [Da]	Theo. MH+ [Da]	DeltaM [ppm]	Deltam/z [Da]
	FALSE	Sequest HT (A2)	Unambiguous	[K].DRIDDALNATR.[A]		1	AB395_RS02145	AB395_RS02145	1	2	0.2026	0	1	1	630.32	1259.63	1259.63	-0.59	-0.00037
	FALSE	Sequest HT (A2)	Unambiguous	[K].DRIDDALNATR.[A]		1	AB395_RS02145	AB395_RS02145	1	3	0.5433	0	1	1	420.55	1259.64	1259.63	1.09	0.00046
	FALSE	Sequest HT (A2)	Unambiguous	[K].DRIDDALNATR.[A]		1	AB395_RS02145	AB395_RS02145	1	2	0.7238	0	1	1	630.32	1259.63	1259.63	-1.08	-0.00068
	FALSE	Sequest HT (A2)	Unambiguous	[K].DRIDDALNATR.[A]		1	AB395_RS02145	AB395_RS02145	1	3	0.5125	0	1	1	420.55	1259.64	1259.63	1.38	0.00058
	FALSE	Sequest HT (A2)	Unambiguous	[K].DRIDDALNATR.[A]		1	AB395_RS02145	AB395_RS02145	1	2	0.6092	0	1	1	630.321	1259.63	1259.63	0.76	0.00048
	FALSE	Sequest HT (A2)	Unambiguous	[K].DRIDDALNATR.[A]		1	AB395_RS02145	AB395_RS02145	1	3	0.443	0	1	1	420.55	1259.64	1259.63	1.02	0.00043
	FALSE	Sequest HT (A2)	Unambiguous	[K].DRIDDALNATR.[A]		1	AB395_RS02145	AB395_RS02145	1	3	0.332	0	1	1	420.549	1259.63	1259.63	-0.14	-6e-05
FALSE	High		0.00896256	0.000720694	3	3	1	AB395_RS04275; AB395_RS32075; AB395_RS02145	AB395_RS04275 [59-65]; AB395_RS32075 [59-65]; AB395_RS02145 [59-65]		0	875.436	High	High	0.000574	0.006117	2.11	K.EIELEDK.F	[59-65]
	Checked	Identifying Node	PSM Ambiguity	Annotated Sequence	Modifications	# Proteins	Master Protein Accessions	Protein Accessions	# Missed Cleavages	Charge	DeltaScore	DeltaCn	Rank	Search Engine Rank	m/z [Da]	MH+ [Da]	Theo. MH+ [Da]	DeltaM [ppm]	Deltam/z [Da]
	FALSE	Sequest HT (A2)	Unambiguous	[K].EIELEDK.[F]		3	AB395_RS04275; AB395_RS32075; AB395_RS02145	AB395_RS04275; AB395_RS32075; AB395_RS02145	0	2	0.545	0	1	1	438.221	875.436	875.436	0.07	3e-05
FALSE	High		6.30512e-16	4.4689e-05	2	2	6	AB395_RS32075; AB395_RS02145	AB395_RS32075 [59-75]; AB395_RS02145 [59-75]		1	2038.96	High	High	7.258e-05	6.305e-16	6.28	K.EIELEDKFENMGAQMVR.E	[59-75]
	Checked	Identifying Node	PSM Ambiguity	Annotated Sequence	Modifications	# Proteins	Master Protein Accessions	Protein Accessions	# Missed Cleavages	Charge	DeltaScore	DeltaCn	Rank	Search Engine Rank	m/z [Da]	MH+ [Da]	Theo. MH+ [Da]	DeltaM [ppm]	Deltam/z [Da]
	FALSE	Sequest HT (A2)	Unambiguous	[K].EIELEDKFENMGAQMVR.[E]		2	AB395_RS32075; AB395_RS02145	AB395_RS32075; AB395_RS02145	1	3	0.6852	0	1	1	680.324	2038.96	2038.96	0.42	0.00029
	FALSE	Sequest HT (A2)	Unambiguous	[K].EIELEDKFENMGAQMVR.[E]		2	AB395_RS32075; AB395_RS02145	AB395_RS32075; AB395_RS02145	1	3	0.7468	0	1	1	680.325	2038.96	2038.96	0.96	0.00065
	FALSE	Sequest HT (A2)	Unambiguous	[K].EIELEDKFENMGAQMVR.[E]		2	AB395_RS32075; AB395_RS02145	AB395_RS32075; AB395_RS02145	1	3	0.6556	0	1	1	680.321	2038.95	2038.96	-4.69	-0.00319
	FALSE	Sequest HT (A2)	Unambiguous	[K].EIELEDKFENMGAQMVR.[E]		2	AB395_RS32075; AB395_RS02145	AB395_RS32075; AB395_RS02145	1	3	0.7903	0	1	1	680.324	2038.96	2038.96	0.33	0.00023
	FALSE	Sequest HT (A2)	Unambiguous	[K].EIELEDKFENMGAQMVR.[E]		2	AB395_RS32075; AB395_RS02145	AB395_RS32075; AB395_RS02145	1	2	0.8591	0	1	1	1019.98	2038.96	2038.96	1.42	0.00145
	FALSE	Sequest HT (A2)	Unambiguous	[K].EIELEDKFENMGAQMVR.[E]		2	AB395_RS32075; AB395_RS02145	AB395_RS32075; AB395_RS02145	1	2	0.8232	0	1	1	1019.98	2038.96	2038.96	1.3	0.00132
FALSE	High	1xOxidation [M]	7.16467e-16	4.4689e-05	2	2	20	AB395_RS32075; AB395_RS02145	AB395_RS32075 [59-75]; AB395_RS02145 [59-75]		1	2054.95	High	High	7.258e-05	6.305e-16	5.48	K.EIELEDKFENMGAQMVR.E	[59-75]
	Checked	Identifying Node	PSM Ambiguity	Annotated Sequence	Modifications	# Proteins	Master Protein Accessions	Protein Accessions	# Missed Cleavages	Charge	DeltaScore	DeltaCn	Rank	Search Engine Rank	m/z [Da]	MH+ [Da]	Theo. MH+ [Da]	DeltaM [ppm]	Deltam/z [Da]
	FALSE	Sequest HT (A2)	Unambiguous	[K].EIELEDKFENMGAQmVR.[E]	M15(Oxidation)	2	AB395_RS32075; AB395_RS02145	AB395_RS32075; AB395_RS02145	1	2	0.0127	0	1	1	1027.98	2054.95	2054.95	-0.34	-0.00034
	FALSE	Sequest HT (A2)	Unambiguous	[K].EIELEDKFENmGAQMVR.[E]	M11(Oxidation)	2	AB395_RS32075; AB395_RS02145	AB395_RS32075; AB395_RS02145	1	3	0.0583	0	1	1	685.656	2054.95	2054.95	1.08	0.00074
	FALSE	Sequest HT (A2)	Unambiguous	[K].EIELEDKFENMGAQmVR.[E]	M15(Oxidation)	2	AB395_RS32075; AB395_RS02145	AB395_RS32075; AB395_RS02145	1	3	0.0622	0	1	1	685.655	2054.95	2054.95	-0.16	-0.00011
	FALSE	Sequest HT (A2)	Unambiguous	[K].EIELEDKFENmGAQMVR.[E]	M11(Oxidation)	2	AB395_RS32075; AB395_RS02145	AB395_RS32075; AB395_RS02145	1	2	0.188	0	1	1	1027.98	2054.95	2054.95	0.02	2e-05
	FALSE	Sequest HT (A2)	Unambiguous	[K].EIELEDKFENMGAQmVR.[E]	M15(Oxidation)	2	AB395_RS32075; AB395_RS02145	AB395_RS32075; AB395_RS02145	1	3	0.1318	0	1	1	685.656	2054.95	2054.95	0.37	0.00025
	FALSE	Sequest HT (A2)	Unambiguous	[K].EIELEDKFENmGAQMVR.[E]	M11(Oxidation)	2	AB395_RS32075; AB395_RS02145	AB395_RS32075; AB395_RS02145	1	3	0.1253	0	1	1	685.658	2054.96	2054.95	3.13	0.00215
	FALSE	Sequest HT (A2)	Unambiguous	[K].EIELEDKFENMGAQmVR.[E]	M15(Oxidation)	2	AB395_RS32075; AB395_RS02145	AB395_RS32075; AB395_RS02145	1	3	0.0982	0	1	1	685.652	2054.94	2054.95	-5.06	-0.00347
	FALSE	Sequest HT (A2)	Unambiguous	[K].EIELEDKFENMGAQmVR.[E]	M15(Oxidation)	2	AB395_RS32075; AB395_RS02145	AB395_RS32075; AB395_RS02145	1	3	0.0447	0	1	1	685.656	2054.95	2054.95	0.37	0.00025
	FALSE	Sequest HT (A2)	Unambiguous	[K].EIELEDKFENMGAQmVR.[E]	M15(Oxidation)	2	AB395_RS32075; AB395_RS02145	AB395_RS32075; AB395_RS02145	1	3	0.0362	0	1	1	685.652	2054.94	2054.95	-4.89	-0.00335
	FALSE	Sequest HT (A2)	Unambiguous	[K].EIELEDKFENMGAQmVR.[E]	M15(Oxidation)	2	AB395_RS32075; AB395_RS02145	AB395_RS32075; AB395_RS02145	1	2	0.0533	0	1	1	1027.98	2054.95	2054.95	1.21	0.00124
	FALSE	Sequest HT (A2)	Unambiguous	[K].EIELEDKFENMGAQmVR.[E]	M15(Oxidation)	2	AB395_RS32075; AB395_RS02145	AB395_RS32075; AB395_RS02145	1	2	0.0668	0	1	1	1027.98	2054.96	2054.95	3.82	0.00393
	FALSE	Sequest HT (A2)	Unambiguous	[K].EIELEDKFENMGAQmVR.[E]	M15(Oxidation)	2	AB395_RS32075; AB395_RS02145	AB395_RS32075; AB395_RS02145	1	3	0.0609	0	1	1	685.657	2054.96	2054.95	1.8	0.00123
	FALSE	Sequest HT (A2)	Unambiguous	[K].EIELEDKFENMGAQmVR.[E]	M15(Oxidation)	2	AB395_RS32075; AB395_RS02145	AB395_RS32075; AB395_RS02145	1	3	0.0667	0	1	1	685.655	2054.95	2054.95	-0.34	-0.00023
	FALSE	Sequest HT (A2)	Unambiguous	[K].EIELEDKFENMGAQmVR.[E]	M15(Oxidation)	2	AB395_RS32075; AB395_RS02145	AB395_RS32075; AB395_RS02145	1	3	0.0515	0	1	1	685.656	2054.95	2054.95	1.26	0.00086
	FALSE	Sequest HT (A2)	Unambiguous	[K].EIELEDKFENMGAQmVR.[E]	M15(Oxidation)	2	AB395_RS32075; AB395_RS02145	AB395_RS32075; AB395_RS02145	1	2	0.0714	0	1	1	1027.98	2054.95	2054.95	0.85	0.00088
	FALSE	Sequest HT (A2)	Unambiguous	[K].EIELEDKFENMGAQmVR.[E]	M15(Oxidation)	2	AB395_RS32075; AB395_RS02145	AB395_RS32075; AB395_RS02145	1	3	0.133	0	1	1	685.657	2054.96	2054.95	1.89	0.00129
	FALSE	Sequest HT (A2)	Unambiguous	[K].EIELEDKFENMGAQmVR.[E]	M15(Oxidation)	2	AB395_RS32075; AB395_RS02145	AB395_RS32075; AB395_RS02145	1	3	0.0635	0	1	1	685.655	2054.95	2054.95	-0.7	-0.00048
	FALSE	Sequest HT (A2)	Unambiguous	[K].EIELEDKFENMGAQmVR.[E]	M15(Oxidation)	2	AB395_RS32075; AB395_RS02145	AB395_RS32075; AB395_RS02145	1	3	0.009	0	1	1	685.655	2054.95	2054.95	-1.32	-0.00091
	FALSE	Sequest HT (A2)	Unambiguous	[K].EIELEDKFENMGAQmVR.[E]	M15(Oxidation)	2	AB395_RS32075; AB395_RS02145	AB395_RS32075; AB395_RS02145	1	3	0.1307	0	1	1	685.656	2054.95	2054.95	0.99	0.00068
	FALSE	Sequest HT (A2)	Unambiguous	[K].EIELEDKFENmGAQMVR.[E]	M11(Oxidation)	2	AB395_RS32075; AB395_RS02145	AB395_RS32075; AB395_RS02145	1	3	0.2193	0	1	1	685.656	2054.95	2054.95	0.64	0.00044
FALSE	High	2xOxidation [M11; M15]	1.25875e-10	4.4689e-05	2	2	8	AB395_RS32075; AB395_RS02145	AB395_RS32075 [59-75]; AB395_RS02145 [59-75]		1	2070.95	High	High	7.258e-05	1.264e-15	4.15	K.EIELEDKFENMGAQMVR.E	[59-75]
	Checked	Identifying Node	PSM Ambiguity	Annotated Sequence	Modifications	# Proteins	Master Protein Accessions	Protein Accessions	# Missed Cleavages	Charge	DeltaScore	DeltaCn	Rank	Search Engine Rank	m/z [Da]	MH+ [Da]	Theo. MH+ [Da]	DeltaM [ppm]	Deltam/z [Da]
	FALSE	Sequest HT (A2)	Unambiguous	[K].EIELEDKFENmGAQmVR.[E]	M11(Oxidation); M15(Oxidation)	2	AB395_RS32075; AB395_RS02145	AB395_RS32075; AB395_RS02145	1	3	0.7193	0	1	1	690.987	2070.95	2070.95	0.23	0.00016
	FALSE	Sequest HT (A2)	Unambiguous	[K].EIELEDKFENmGAQmVR.[E]	M11(Oxidation); M15(Oxidation)	2	AB395_RS32075; AB395_RS02145	AB395_RS32075; AB395_RS02145	1	3	0.8173	0	1	1	690.985	2070.94	2070.95	-2.86	-0.00198
	FALSE	Sequest HT (A2)	Unambiguous	[K].EIELEDKFENmGAQmVR.[E]	M11(Oxidation); M15(Oxidation)	2	AB395_RS32075; AB395_RS02145	AB395_RS32075; AB395_RS02145	1	3	0.8304	0	1	1	690.989	2070.95	2070.95	1.91	0.00132
	FALSE	Sequest HT (A2)	Unambiguous	[K].EIELEDKFENmGAQmVR.[E]	M11(Oxidation); M15(Oxidation)	2	AB395_RS32075; AB395_RS02145	AB395_RS32075; AB395_RS02145	1	3	0.863	0	1	1	690.987	2070.95	2070.95	-0.83	-0.00057
	FALSE	Sequest HT (A2)	Unambiguous	[K].EIELEDKFENmGAQmVR.[E]	M11(Oxidation); M15(Oxidation)	2	AB395_RS32075; AB395_RS02145	AB395_RS32075; AB395_RS02145	1	3	0.6832	0	1	1	690.988	2070.95	2070.95	0.94	0.00065
	FALSE	Sequest HT (A2)	Unambiguous	[K].EIELEDKFENmGAQmVR.[E]	M11(Oxidation); M15(Oxidation)	2	AB395_RS32075; AB395_RS02145	AB395_RS32075; AB395_RS02145	1	3	0.5714	0	1	1	690.988	2070.95	2070.95	1.56	0.00107
	FALSE	Sequest HT (A2)	Unambiguous	[K].EIELEDKFENmGAQmVR.[E]	M11(Oxidation); M15(Oxidation)	2	AB395_RS32075; AB395_RS02145	AB395_RS32075; AB395_RS02145	1	2	0.8651	0	1	1	1035.98	2070.95	2070.95	0.35	0.00037
	FALSE	Sequest HT (A2)	Unambiguous	[K].EIELEDKFENmGAQmVR.[E]	M11(Oxidation); M15(Oxidation)	2	AB395_RS32075; AB395_RS02145	AB395_RS32075; AB395_RS02145	1	3	0.704	0	1	1	690.987	2070.95	2070.95	0.41	0.00028
FALSE	High		2.98564e-06	4.4689e-05	1	1	2	AB395_RS02145	AB395_RS02145 [328-339]		0	1232.61	High	High	7.258e-05	4.144e-08	3.41	K.ENTTIVDGAGQK.S	[328-339]
	Checked	Identifying Node	PSM Ambiguity	Annotated Sequence	Modifications	# Proteins	Master Protein Accessions	Protein Accessions	# Missed Cleavages	Charge	DeltaScore	DeltaCn	Rank	Search Engine Rank	m/z [Da]	MH+ [Da]	Theo. MH+ [Da]	DeltaM [ppm]	Deltam/z [Da]
	FALSE	Sequest HT (A2)	Unambiguous	[K].ENTTIVDGAGQK.[S]		1	AB395_RS02145	AB395_RS02145	0	2	0.8312	0	1	1	616.809	1232.61	1232.61	-0.68	-0.00042
	FALSE	Sequest HT (A2)	Unambiguous	[K].ENTTIVDGAGQK.[S]		1	AB395_RS02145	AB395_RS02145	0	2	0.7713	0	1	1	616.81	1232.61	1232.61	0.51	0.00032
FALSE	High		2.04125e-12	4.4689e-05	1	1	4	AB395_RS02145	AB395_RS02145 [328-345]		1	1889.92	High	High	7.258e-05	6.305e-16	5.49	K.ENTTIVDGAGQKSDIEGR.V	[328-345]
	Checked	Identifying Node	PSM Ambiguity	Annotated Sequence	Modifications	# Proteins	Master Protein Accessions	Protein Accessions	# Missed Cleavages	Charge	DeltaScore	DeltaCn	Rank	Search Engine Rank	m/z [Da]	MH+ [Da]	Theo. MH+ [Da]	DeltaM [ppm]	Deltam/z [Da]
	FALSE	Sequest HT (A2)	Unambiguous	[K].ENTTIVDGAGQKSDIEGR.[V]		1	AB395_RS02145	AB395_RS02145	1	3	0.4954	0	1	1	630.645	1889.92	1889.92	-0.27	-0.00017
	FALSE	Sequest HT (A2)	Unambiguous	[K].ENTTIVDGAGQKSDIEGR.[V]		1	AB395_RS02145	AB395_RS02145	1	2	0.8133	0	1	1	945.465	1889.92	1889.92	1.32	0.00124
	FALSE	Sequest HT (A2)	Unambiguous	[K].ENTTIVDGAGQKSDIEGR.[V]		1	AB395_RS02145	AB395_RS02145	1	3	0.8069	0	1	1	630.645	1889.92	1889.92	0.99	0.00062
	FALSE	Sequest HT (A2)	Unambiguous	[K].ENTTIVDGAGQKSDIEGR.[V]		1	AB395_RS02145	AB395_RS02145	1	3	0.4797	0	1	1	630.646	1889.92	1889.92	1.18	0.00074
FALSE	High		0.000305448	4.4689e-05	1	1	1	AB395_RS02145	AB395_RS02145 [76-101]		1	2602.37	High	High	7.258e-05	0.0001178	2.01	R.EVASKTNDIAGDGTTTATVLAQAIVR.E	[76-101]
	Checked	Identifying Node	PSM Ambiguity	Annotated Sequence	Modifications	# Proteins	Master Protein Accessions	Protein Accessions	# Missed Cleavages	Charge	DeltaScore	DeltaCn	Rank	Search Engine Rank	m/z [Da]	MH+ [Da]	Theo. MH+ [Da]	DeltaM [ppm]	Deltam/z [Da]
	FALSE	Sequest HT (A2)	Unambiguous	[R].EVASKTNDIAGDGTTTATVLAQAIVR.[E]		1	AB395_RS02145	AB395_RS02145	1	3	0.5323	0	1	1	868.128	2602.37	2602.37	0.59	0.00051
FALSE	High		6.88303e-05	4.4689e-05	2	2	2	AB395_RS32075; AB395_RS02145	AB395_RS32075 [66-75]; AB395_RS02145 [66-75]		0	1182.54	High	High	7.258e-05	9.111e-06	2.69	K.FENMGAQMVR.E	[66-75]
	Checked	Identifying Node	PSM Ambiguity	Annotated Sequence	Modifications	# Proteins	Master Protein Accessions	Protein Accessions	# Missed Cleavages	Charge	DeltaScore	DeltaCn	Rank	Search Engine Rank	m/z [Da]	MH+ [Da]	Theo. MH+ [Da]	DeltaM [ppm]	Deltam/z [Da]
	FALSE	Sequest HT (A2)	Unambiguous	[K].FENMGAQMVR.[E]		2	AB395_RS32075; AB395_RS02145	AB395_RS32075; AB395_RS02145	0	2	0.7138	0	1	1	591.772	1182.54	1182.54	-1.5	-0.00089
	FALSE	Sequest HT (A2)	Unambiguous	[K].FENMGAQMVR.[E]		2	AB395_RS32075; AB395_RS02145	AB395_RS32075; AB395_RS02145	0	2	0.7441	0	1	1	591.772	1182.54	1182.54	-2.64	-0.00156
FALSE	High	1xOxidation [M]	2.00256e-06	4.4689e-05	2	2	8	AB395_RS32075; AB395_RS02145	AB395_RS32075 [66-75]; AB395_RS02145 [66-75]		0	1198.53	High	High	7.258e-05	2.101e-08	2.73	K.FENMGAQMVR.E	[66-75]
	Checked	Identifying Node	PSM Ambiguity	Annotated Sequence	Modifications	# Proteins	Master Protein Accessions	Protein Accessions	# Missed Cleavages	Charge	DeltaScore	DeltaCn	Rank	Search Engine Rank	m/z [Da]	MH+ [Da]	Theo. MH+ [Da]	DeltaM [ppm]	Deltam/z [Da]
	FALSE	Sequest HT (A2)	Unambiguous	[K].FENMGAQmVR.[E]	M8(Oxidation)	2	AB395_RS32075; AB395_RS02145	AB395_RS32075; AB395_RS02145	0	2	0.0556	0	1	1	599.771	1198.53	1198.53	-0.2	-0.00012
	FALSE	Sequest HT (A2)	Unambiguous	[K].FENmGAQMVR.[E]	M4(Oxidation)	2	AB395_RS32075; AB395_RS02145	AB395_RS32075; AB395_RS02145	0	2	0.0476	0	1	1	599.77	1198.53	1198.53	-1.82	-0.00109
	FALSE	Sequest HT (A2)	Unambiguous	[K].FENmGAQMVR.[E]	M4(Oxidation)	2	AB395_RS32075; AB395_RS02145	AB395_RS32075; AB395_RS02145	0	2	0.0097	0	1	1	599.772	1198.54	1198.53	1.23	0.00074
	FALSE	Sequest HT (A2)	Unambiguous	[K].FENMGAQmVR.[E]	M8(Oxidation)	2	AB395_RS32075; AB395_RS02145	AB395_RS32075; AB395_RS02145	0	2	0.0348	0	1	1	599.771	1198.53	1198.53	0.21	0.00013
	FALSE	Sequest HT (A2)	Unambiguous	[K].FENMGAQmVR.[E]	M8(Oxidation)	2	AB395_RS32075; AB395_RS02145	AB395_RS32075; AB395_RS02145	0	2	0.0045	0	1	1	599.77	1198.53	1198.53	-1.42	-0.00085
	FALSE	Sequest HT (A2)	Unambiguous	[K].FENmGAQMVR.[E]	M4(Oxidation)	2	AB395_RS32075; AB395_RS02145	AB395_RS32075; AB395_RS02145	0	2	0.3883	0	1	1	599.771	1198.53	1198.53	0.52	0.00031
	FALSE	Sequest HT (A2)	Unambiguous	[K].FENMGAQmVR.[E]	M8(Oxidation)	2	AB395_RS32075; AB395_RS02145	AB395_RS32075; AB395_RS02145	0	2	0.6667	0	1	1	599.771	1198.54	1198.53	1.03	0.00062
	FALSE	Sequest HT (A2)	Unambiguous	[K].FENmGAQMVR.[E]	M4(Oxidation)	2	AB395_RS32075; AB395_RS02145	AB395_RS32075; AB395_RS02145	0	2	0.0115	0	1	1	599.772	1198.54	1198.53	2.45	0.00147
FALSE	High	2xOxidation [M4; M8]	2.9492e-05	4.4689e-05	2	2	2	AB395_RS32075; AB395_RS02145	AB395_RS32075 [66-75]; AB395_RS02145 [66-75]		0	1214.53	High	High	7.258e-05	2.123e-06	2.86	K.FENMGAQMVR.E	[66-75]
	Checked	Identifying Node	PSM Ambiguity	Annotated Sequence	Modifications	# Proteins	Master Protein Accessions	Protein Accessions	# Missed Cleavages	Charge	DeltaScore	DeltaCn	Rank	Search Engine Rank	m/z [Da]	MH+ [Da]	Theo. MH+ [Da]	DeltaM [ppm]	Deltam/z [Da]
	FALSE	Sequest HT (A2)	Unambiguous	[K].FENmGAQmVR.[E]	M4(Oxidation); M8(Oxidation)	2	AB395_RS32075; AB395_RS02145	AB395_RS32075; AB395_RS02145	0	2	0.9161	0	1	1	607.769	1214.53	1214.53	0.68	0.00041
	FALSE	Sequest HT (A2)	Unambiguous	[K].FENmGAQmVR.[E]	M4(Oxidation); M8(Oxidation)	2	AB395_RS32075; AB395_RS02145	AB395_RS32075; AB395_RS02145	0	2	0.8565	0	1	1	607.767	1214.53	1214.53	-1.94	-0.00118
FALSE	High		3.02534e-11	4.4689e-05	1	1	3	AB395_RS02145	AB395_RS02145 [430-443]		0	1529.72	High	High	7.258e-05	6.305e-16	4.63	K.GENDDQEAGINIVR.R	[430-443]
	Checked	Identifying Node	PSM Ambiguity	Annotated Sequence	Modifications	# Proteins	Master Protein Accessions	Protein Accessions	# Missed Cleavages	Charge	DeltaScore	DeltaCn	Rank	Search Engine Rank	m/z [Da]	MH+ [Da]	Theo. MH+ [Da]	DeltaM [ppm]	Deltam/z [Da]
	FALSE	Sequest HT (A2)	Unambiguous	[K].GENDDQEAGINIVR.[R]		1	AB395_RS02145	AB395_RS02145	0	3	0.6667	0	1	1	510.578	1529.72	1529.72	1.11	0.00057
	FALSE	Sequest HT (A2)	Unambiguous	[K].GENDDQEAGINIVR.[R]		1	AB395_RS02145	AB395_RS02145	0	2	0.8518	0	1	1	765.364	1529.72	1529.72	0.56	0.00043
	FALSE	Sequest HT (A2)	Unambiguous	[K].GENDDQEAGINIVR.[R]		1	AB395_RS02145	AB395_RS02145	0	2	0.8596	0	1	1	765.364	1529.72	1529.72	0.72	0.00055
FALSE	High		0.00013514	4.4689e-05	1	1	1	AB395_RS02145	AB395_RS02145 [430-444]		1	1685.82	High	High	7.258e-05	2.93e-05	3.42	K.GENDDQEAGINIVRR.A	[430-444]
	Checked	Identifying Node	PSM Ambiguity	Annotated Sequence	Modifications	# Proteins	Master Protein Accessions	Protein Accessions	# Missed Cleavages	Charge	DeltaScore	DeltaCn	Rank	Search Engine Rank	m/z [Da]	MH+ [Da]	Theo. MH+ [Da]	DeltaM [ppm]	Deltam/z [Da]
	FALSE	Sequest HT (A2)	Unambiguous	[K].GENDDQEAGINIVRR.[A]		1	AB395_RS02145	AB395_RS02145	1	3	0.6462	0	1	1	562.612	1685.82	1685.82	0.12	7e-05
FALSE	High		9.629e-07	4.4689e-05	1	1	4	AB395_RS02145	AB395_RS02145 [119-129]		0	1129.65	High	High	7.258e-05	5.964e-09	3.02	R.GIDLAVSEVVK.D	[119-129]
	Checked	Identifying Node	PSM Ambiguity	Annotated Sequence	Modifications	# Proteins	Master Protein Accessions	Protein Accessions	# Missed Cleavages	Charge	DeltaScore	DeltaCn	Rank	Search Engine Rank	m/z [Da]	MH+ [Da]	Theo. MH+ [Da]	DeltaM [ppm]	Deltam/z [Da]
	FALSE	Sequest HT (A2)	Unambiguous	[R].GIDLAVSEVVK.[D]		1	AB395_RS02145	AB395_RS02145	0	2	0.7762	0	1	1	565.327	1129.65	1129.65	0.95	0.00054
	FALSE	Sequest HT (A2)	Unambiguous	[R].GIDLAVSEVVK.[D]		1	AB395_RS02145	AB395_RS02145	0	2	0.5034	0	1	1	565.326	1129.65	1129.65	-1.11	-0.00062
	FALSE	Sequest HT (A2)	Unambiguous	[R].GIDLAVSEVVK.[D]		1	AB395_RS02145	AB395_RS02145	0	2	0.6772	0	1	1	565.326	1129.64	1129.65	-1.21	-0.00069
	FALSE	Sequest HT (A2)	Unambiguous	[R].GIDLAVSEVVK.[D]		1	AB395_RS02145	AB395_RS02145	0	2	0.7616	0	1	1	565.328	1129.65	1129.65	2.14	0.00121
FALSE	High		0.000324464	4.4689e-05	1	1	4	AB395_RS02145	AB395_RS02145 [19-28]		0	1000.57	High	High	7.258e-05	0.0001309	2.91	R.GVDILADAVK.V	[19-28]
	Checked	Identifying Node	PSM Ambiguity	Annotated Sequence	Modifications	# Proteins	Master Protein Accessions	Protein Accessions	# Missed Cleavages	Charge	DeltaScore	DeltaCn	Rank	Search Engine Rank	m/z [Da]	MH+ [Da]	Theo. MH+ [Da]	DeltaM [ppm]	Deltam/z [Da]
	FALSE	Sequest HT (A2)	Unambiguous	[R].GVDILADAVK.[V]		1	AB395_RS02145	AB395_RS02145	0	2	0.5467	0	1	1	500.788	1000.57	1000.57	1.8	0.0009
	FALSE	Sequest HT (A2)	Unambiguous	[R].GVDILADAVK.[V]		1	AB395_RS02145	AB395_RS02145	0	2	0.6667	0	1	1	500.787	1000.57	1000.57	-0.21	-0.00011
	FALSE	Sequest HT (A2)	Unambiguous	[R].GVDILADAVK.[V]		1	AB395_RS02145	AB395_RS02145	0	2	0.7148	0	1	1	500.788	1000.57	1000.57	0.64	0.00032
	FALSE	Sequest HT (A2)	Unambiguous	[R].GVDILADAVK.[V]		1	AB395_RS02145	AB395_RS02145	0	2	0.3098	0	1	1	500.783	1000.56	1000.57	-8.87	-0.00444
FALSE	High		1.01263e-07	4.4689e-05	1	1	4	AB395_RS02145	AB395_RS02145 [198-210]		0	1514.75	High	High	7.258e-05	1.248e-10	3.77	R.GYLSPYFVTNPEK.M	[198-210]
	Checked	Identifying Node	PSM Ambiguity	Annotated Sequence	Modifications	# Proteins	Master Protein Accessions	Protein Accessions	# Missed Cleavages	Charge	DeltaScore	DeltaCn	Rank	Search Engine Rank	m/z [Da]	MH+ [Da]	Theo. MH+ [Da]	DeltaM [ppm]	Deltam/z [Da]
	FALSE	Sequest HT (A2)	Unambiguous	[R].GYLSPYFVTNPEK.[M]		1	AB395_RS02145	AB395_RS02145	0	2	0.2025	0	1	1	757.881	1514.75	1514.75	0.83	0.00063
	FALSE	Sequest HT (A2)	Unambiguous	[R].GYLSPYFVTNPEK.[M]		1	AB395_RS02145	AB395_RS02145	0	2	0.2059	0	1	1	757.881	1514.75	1514.75	1.4	0.00106
	FALSE	Sequest HT (A2)	Unambiguous	[R].GYLSPYFVTNPEK.[M]		1	AB395_RS02145	AB395_RS02145	0	2	0.2542	0	1	1	757.88	1514.75	1514.75	-0.13	-0.0001
	FALSE	Sequest HT (A2)	Unambiguous	[R].GYLSPYFVTNPEK.[M]		1	AB395_RS02145	AB395_RS02145	0	2	0.2599	0	1	1	757.88	1514.75	1514.75	0.43	0.00033
FALSE	High		6.30512e-16	4.4689e-05	1	1	10	AB395_RS02145	AB395_RS02145 [286-308]		1	2387.31	High	High	7.258e-05	6.305e-16	8.43	R.KAMLEDIAILTGGTVISEDLGIK.L	[286-308]
	Checked	Identifying Node	PSM Ambiguity	Annotated Sequence	Modifications	# Proteins	Master Protein Accessions	Protein Accessions	# Missed Cleavages	Charge	DeltaScore	DeltaCn	Rank	Search Engine Rank	m/z [Da]	MH+ [Da]	Theo. MH+ [Da]	DeltaM [ppm]	Deltam/z [Da]
	FALSE	Sequest HT (A2)	Unambiguous	[R].KAMLEDIAILTGGTVISEDLGIK.[L]		1	AB395_RS02145	AB395_RS02145	1	3	0.7213	0	1	1	796.441	2387.31	2387.31	-1.29	-0.00103
	FALSE	Sequest HT (A2)	Unambiguous	[R].KAMLEDIAILTGGTVISEDLGIK.[L]		1	AB395_RS02145	AB395_RS02145	1	3	0.781	0	1	1	796.443	2387.31	2387.31	1.54	0.00123
	FALSE	Sequest HT (A2)	Unambiguous	[R].KAMLEDIAILTGGTVISEDLGIK.[L]		1	AB395_RS02145	AB395_RS02145	1	3	0.8035	0	1	1	796.439	2387.3	2387.31	-2.67	-0.00213
	FALSE	Sequest HT (A2)	Unambiguous	[R].KAMLEDIAILTGGTVISEDLGIK.[L]		1	AB395_RS02145	AB395_RS02145	1	3	0.7473	0	1	1	796.443	2387.32	2387.31	2.16	0.00172
	FALSE	Sequest HT (A2)	Unambiguous	[R].KAMLEDIAILTGGTVISEDLGIK.[L]		1	AB395_RS02145	AB395_RS02145	1	3	0.7088	0	1	1	796.44	2387.31	2387.31	-2.14	-0.0017
	FALSE	Sequest HT (A2)	Unambiguous	[R].KAMLEDIAILTGGTVISEDLGIK.[L]		1	AB395_RS02145	AB395_RS02145	1	3	0.7836	0	1	1	796.442	2387.31	2387.31	0.93	0.00074
	FALSE	Sequest HT (A2)	Unambiguous	[R].KAMLEDIAILTGGTVISEDLGIK.[L]		1	AB395_RS02145	AB395_RS02145	1	2	0.8663	0	1	1	1194.15	2387.3	2387.31	-4.02	-0.0048
	FALSE	Sequest HT (A2)	Unambiguous	[R].KAMLEDIAILTGGTVISEDLGIK.[L]		1	AB395_RS02145	AB395_RS02145	1	3	0.649	0	1	1	796.439	2387.3	2387.31	-2.9	-0.00231
	FALSE	Sequest HT (A2)	Unambiguous	[R].KAMLEDIAILTGGTVISEDLGIK.[L]		1	AB395_RS02145	AB395_RS02145	1	3	0.6703	0	1	1	796.441	2387.31	2387.31	-0.37	-0.0003
	FALSE	Sequest HT (A2)	Unambiguous	[R].KAMLEDIAILTGGTVISEDLGIK.[L]		1	AB395_RS02145	AB395_RS02145	1	3	0.7422	0	1	1	796.442	2387.31	2387.31	0.16	0.00013
FALSE	High	1xOxidation [M3]	2.57787e-13	4.4689e-05	1	1	3	AB395_RS02145	AB395_RS02145 [286-308]		1	2403.31	High	High	7.258e-05	6.305e-16	7.38	R.KAMLEDIAILTGGTVISEDLGIK.L	[286-308]
	Checked	Identifying Node	PSM Ambiguity	Annotated Sequence	Modifications	# Proteins	Master Protein Accessions	Protein Accessions	# Missed Cleavages	Charge	DeltaScore	DeltaCn	Rank	Search Engine Rank	m/z [Da]	MH+ [Da]	Theo. MH+ [Da]	DeltaM [ppm]	Deltam/z [Da]
	FALSE	Sequest HT (A2)	Unambiguous	[R].KAmLEDIAILTGGTVISEDLGIK.[L]	M3(Oxidation)	1	AB395_RS02145	AB395_RS02145	1	3	0.4873	0	1	1	801.772	2403.3	2403.31	-1.17	-0.00094
	FALSE	Sequest HT (A2)	Unambiguous	[R].KAmLEDIAILTGGTVISEDLGIK.[L]	M3(Oxidation)	1	AB395_RS02145	AB395_RS02145	1	2	0.8639	0	1	1	1202.16	2403.31	2403.31	0.46	0.00055
	FALSE	Sequest HT (A2)	Unambiguous	[R].KAmLEDIAILTGGTVISEDLGIK.[L]	M3(Oxidation)	1	AB395_RS02145	AB395_RS02145	1	3	0.7642	0	1	1	801.774	2403.31	2403.31	1.19	0.00095
FALSE	High		7.07517e-13	4.4689e-05	1	1	1	AB395_RS02145	AB395_RS02145 [527-545]		1	1841.72	High	High	7.258e-05	6.305e-16	4.1	K.KDAPAMPGGMGGMGGMDMM.-	[527-545]
	Checked	Identifying Node	PSM Ambiguity	Annotated Sequence	Modifications	# Proteins	Master Protein Accessions	Protein Accessions	# Missed Cleavages	Charge	DeltaScore	DeltaCn	Rank	Search Engine Rank	m/z [Da]	MH+ [Da]	Theo. MH+ [Da]	DeltaM [ppm]	Deltam/z [Da]
	FALSE	Sequest HT (A2)	Unambiguous	[K].KDAPAMPGGMGGMGGMDMM.[-]		1	AB395_RS02145	AB395_RS02145	1	2	1	0	1	1	921.363	1841.72	1841.72	0.29	0.00027
FALSE	High	1xOxidation [M]	6.30512e-16	4.4689e-05	1	1	8	AB395_RS02145	AB395_RS02145 [527-545]		1	1857.71	High	High	7.258e-05	6.305e-16	4.56	K.KDAPAMPGGMGGMGGMDMM.-	[527-545]
	Checked	Identifying Node	PSM Ambiguity	Annotated Sequence	Modifications	# Proteins	Master Protein Accessions	Protein Accessions	# Missed Cleavages	Charge	DeltaScore	DeltaCn	Rank	Search Engine Rank	m/z [Da]	MH+ [Da]	Theo. MH+ [Da]	DeltaM [ppm]	Deltam/z [Da]
	FALSE	Sequest HT (A2)	Unambiguous	[K].KDAPAMPGGMGGMGGMDMm.[-]	M19(Oxidation)	1	AB395_RS02145	AB395_RS02145	1	2	0.002	0	1	1	929.361	1857.72	1857.71	1.25	0.00116
	FALSE	Sequest HT (A2)	Unambiguous	[K].KDAPAMPGGMGGMGGMDMm.[-]	M19(Oxidation)	1	AB395_RS02145	AB395_RS02145	1	2	0.0172	0	1	1	929.362	1857.72	1857.71	1.91	0.00178
	FALSE	Sequest HT (A2)	Unambiguous	[K].KDAPAMPGGMGGMGGMDMm.[-]	M19(Oxidation)	1	AB395_RS02145	AB395_RS02145	1	2	0.0032	0	1	1	929.362	1857.72	1857.71	1.78	0.00165
	FALSE	Sequest HT (A2)	Unambiguous	[K].KDAPAMPGGMGGMGGMDMm.[-]	M19(Oxidation)	1	AB395_RS02145	AB395_RS02145	1	2	0.0188	0	1	1	929.361	1857.71	1857.71	0.66	0.00062
	FALSE	Sequest HT (A2)	Unambiguous	[K].KDAPAMPGGMGGMGGMDmM.[-]	M18(Oxidation)	1	AB395_RS02145	AB395_RS02145	1	2	0.0111	0	1	1	929.36	1857.71	1857.71	-0.06	-6e-05
	FALSE	Sequest HT (A2)	Unambiguous	[K].KDAPAMPGGMGGMGGMDmM.[-]	M18(Oxidation)	1	AB395_RS02145	AB395_RS02145	1	2	0.0116	0	1	1	929.361	1857.72	1857.71	1.39	0.00129
	FALSE	Sequest HT (A2)	Unambiguous	[K].KDAPAMPGGMGGMGGMDMm.[-]	M19(Oxidation)	1	AB395_RS02145	AB395_RS02145	1	2	0.0127	0	1	1	929.36	1857.71	1857.71	-0.39	-0.00036
	FALSE	Sequest HT (A2)	Unambiguous	[K].KDAPAMPGGMGGMGGmDMM.[-]	M16(Oxidation)	1	AB395_RS02145	AB395_RS02145	1	2	0.057	0	1	1	929.36	1857.71	1857.71	-0.19	-0.00018
FALSE	High	2xOxidation [M]	6.30512e-16	4.4689e-05	1	1	11	AB395_RS02145	AB395_RS02145 [527-545]		1	1873.71	High	High	7.258e-05	6.305e-16	5.05	K.KDAPAMPGGMGGMGGMDMM.-	[527-545]
	Checked	Identifying Node	PSM Ambiguity	Annotated Sequence	Modifications	# Proteins	Master Protein Accessions	Protein Accessions	# Missed Cleavages	Charge	DeltaScore	DeltaCn	Rank	Search Engine Rank	m/z [Da]	MH+ [Da]	Theo. MH+ [Da]	DeltaM [ppm]	Deltam/z [Da]
	FALSE	Sequest HT (A2)	Unambiguous	[K].KDAPAMPGGMGGMGGmDmM.[-]	M16(Oxidation); M18(Oxidation)	1	AB395_RS02145	AB395_RS02145	1	2	0.0816	0	1	1	937.358	1873.71	1873.71	0.63	0.00059
	FALSE	Sequest HT (A2)	Unambiguous	[K].KDAPAMPGGMGGMGGmDmM.[-]	M16(Oxidation); M18(Oxidation)	1	AB395_RS02145	AB395_RS02145	1	2	0.0867	0	1	1	937.357	1873.71	1873.71	-0.93	-0.00087
	FALSE	Sequest HT (A2)	Unambiguous	[K].KDAPAMPGGMGGMGGmDmM.[-]	M16(Oxidation); M18(Oxidation)	1	AB395_RS02145	AB395_RS02145	1	2	0.047	0	1	1	937.359	1873.71	1873.71	1.22	0.00114
	FALSE	Sequest HT (A2)	Unambiguous	[K].KDAPAMPGGMGGMGGmDmM.[-]	M16(Oxidation); M18(Oxidation)	1	AB395_RS02145	AB395_RS02145	1	2	0.0654	0	1	1	937.359	1873.71	1873.71	1.42	0.00133
	FALSE	Sequest HT (A2)	Unambiguous	[K].KDAPAMPGGMGGMGGmDmM.[-]	M16(Oxidation); M18(Oxidation)	1	AB395_RS02145	AB395_RS02145	1	2	0.0149	0	1	1	937.357	1873.71	1873.71	-0.28	-0.00026
	FALSE	Sequest HT (A2)	Unambiguous	[K].KDAPAMPGGMGGMGGmDmM.[-]	M16(Oxidation); M18(Oxidation)	1	AB395_RS02145	AB395_RS02145	1	2	0.1234	0	1	1	937.358	1873.71	1873.71	0.5	0.00047
	FALSE	Sequest HT (A2)	Unambiguous	[K].KDAPAMPGGMGGMGGmDmM.[-]	M16(Oxidation); M18(Oxidation)	1	AB395_RS02145	AB395_RS02145	1	2	0.0526	0	1	1	937.358	1873.71	1873.71	-0.02	-2e-05
	FALSE	Sequest HT (A2)	Unambiguous	[K].KDAPAMPGGMGGMGGmDmM.[-]	M16(Oxidation); M18(Oxidation)	1	AB395_RS02145	AB395_RS02145	1	2	0.1447	0	1	1	937.358	1873.71	1873.71	0.7	0.00066
	FALSE	Sequest HT (A2)	Unambiguous	[K].KDAPAMPGGMGGMGGmDmM.[-]	M16(Oxidation); M18(Oxidation)	1	AB395_RS02145	AB395_RS02145	1	2	0.0791	0	1	1	937.358	1873.71	1873.71	0.7	0.00066
	FALSE	Sequest HT (A2)	Unambiguous	[K].KDAPAMPGGMGGMGGmDmM.[-]	M16(Oxidation); M18(Oxidation)	1	AB395_RS02145	AB395_RS02145	1	2	0.1129	0	1	1	937.358	1873.71	1873.71	0.76	0.00072
	FALSE	Sequest HT (A2)	Unambiguous	[K].KDAPAmPGGmGGMGGMDMM.[-]	M6(Oxidation); M10(Oxidation)	1	AB395_RS02145	AB395_RS02145	1	2	0.0791	0	1	1	937.358	1873.71	1873.71	0.18	0.00017
FALSE	High	3xOxidation [M16; M18; M]	2.13649e-15	4.4689e-05	1	1	13	AB395_RS02145	AB395_RS02145 [527-545]		1	1889.7	High	High	7.258e-05	6.305e-16	3.78	K.KDAPAMPGGMGGMGGMDMM.-	[527-545]
	Checked	Identifying Node	PSM Ambiguity	Annotated Sequence	Modifications	# Proteins	Master Protein Accessions	Protein Accessions	# Missed Cleavages	Charge	DeltaScore	DeltaCn	Rank	Search Engine Rank	m/z [Da]	MH+ [Da]	Theo. MH+ [Da]	DeltaM [ppm]	Deltam/z [Da]
	FALSE	Sequest HT (A2)	Unambiguous	[K].KDAPAMPGGMGGmGGmDmM.[-]	M13(Oxidation); M16(Oxidation); M18(Oxidation)	1	AB395_RS02145	AB395_RS02145	1	2	0.0981	0	1	1	945.356	1889.7	1889.7	0.54	0.00051
	FALSE	Sequest HT (A2)	Unambiguous	[K].KDAPAMPGGMGGmGGmDmM.[-]	M13(Oxidation); M16(Oxidation); M18(Oxidation)	1	AB395_RS02145	AB395_RS02145	1	2	0.1459	0	1	1	945.355	1889.7	1889.7	0.15	0.00015
	FALSE	Sequest HT (A2)	Unambiguous	[K].KDAPAMPGGMGGmGGmDmM.[-]	M13(Oxidation); M16(Oxidation); M18(Oxidation)	1	AB395_RS02145	AB395_RS02145	1	2	0.1105	0	1	1	945.355	1889.7	1889.7	0.35	0.00033
	FALSE	Sequest HT (A2)	Unambiguous	[K].KDAPAMPGGMGGmGGmDmM.[-]	M13(Oxidation); M16(Oxidation); M18(Oxidation)	1	AB395_RS02145	AB395_RS02145	1	2	0.2116	0	1	1	945.355	1889.7	1889.7	-0.04	-4e-05
	FALSE	Sequest HT (A2)	Unambiguous	[K].KDAPAMPGGMGGmGGmDmM.[-]	M13(Oxidation); M16(Oxidation); M18(Oxidation)	1	AB395_RS02145	AB395_RS02145	1	2	0.0299	0	1	1	945.355	1889.7	1889.7	-0.23	-0.00022
	FALSE	Sequest HT (A2)	Unambiguous	[K].KDAPAMPGGMGGmGGmDmM.[-]	M13(Oxidation); M16(Oxidation); M18(Oxidation)	1	AB395_RS02145	AB395_RS02145	1	2	0.1458	0	1	1	945.353	1889.7	1889.7	-1.85	-0.00175
	FALSE	Sequest HT (A2)	Unambiguous	[K].KDAPAMPGGMGGmGGmDmM.[-]	M13(Oxidation); M16(Oxidation); M18(Oxidation)	1	AB395_RS02145	AB395_RS02145	1	2	0.1436	0	1	1	945.355	1889.7	1889.7	0.35	0.00033
	FALSE	Sequest HT (A2)	Unambiguous	[K].KDAPAMPGGMGGmGGmDmM.[-]	M13(Oxidation); M16(Oxidation); M18(Oxidation)	1	AB395_RS02145	AB395_RS02145	1	2	0.177	0	1	1	945.356	1889.7	1889.7	0.87	0.00082
	FALSE	Sequest HT (A2)	Unambiguous	[K].KDAPAMPGGMGGmGGmDmM.[-]	M13(Oxidation); M16(Oxidation); M18(Oxidation)	1	AB395_RS02145	AB395_RS02145	1	2	0.1348	0	1	1	945.356	1889.7	1889.7	0.67	0.00063
	FALSE	Sequest HT (A2)	Unambiguous	[K].KDAPAMPGGMGGmGGmDmM.[-]	M13(Oxidation); M16(Oxidation); M18(Oxidation)	1	AB395_RS02145	AB395_RS02145	1	2	0.0024	0	1	1	945.356	1889.7	1889.7	0.87	0.00082
	FALSE	Sequest HT (A2)	Unambiguous	[K].KDAPAMPGGMGGMGGmDmm.[-]	M16(Oxidation); M18(Oxidation); M19(Oxidation)	1	AB395_RS02145	AB395_RS02145	1	2	0.0103	0	1	1	945.356	1889.7	1889.7	0.93	0.00088
	FALSE	Sequest HT (A2)	Unambiguous	[K].KDAPAMPGGMGGmGGmDmM.[-]	M13(Oxidation); M16(Oxidation); M18(Oxidation)	1	AB395_RS02145	AB395_RS02145	1	2	0.1144	0	1	1	945.356	1889.7	1889.7	0.54	0.00051
	FALSE	Sequest HT (A2)	Unambiguous	[K].KDAPAMPGGMGGmGGmDmM.[-]	M13(Oxidation); M16(Oxidation); M18(Oxidation)	1	AB395_RS02145	AB395_RS02145	1	2	0.2128	0	1	1	945.354	1889.7	1889.7	-0.94	-0.00089
FALSE	High		2.10776e-09	4.4689e-05	1	1	3	AB395_RS02145	AB395_RS02145 [393-404]		2	1387.73	High	High	7.258e-05	1.609e-13	5.78	K.KDRIDDALNATR.A	[393-404]
	Checked	Identifying Node	PSM Ambiguity	Annotated Sequence	Modifications	# Proteins	Master Protein Accessions	Protein Accessions	# Missed Cleavages	Charge	DeltaScore	DeltaCn	Rank	Search Engine Rank	m/z [Da]	MH+ [Da]	Theo. MH+ [Da]	DeltaM [ppm]	Deltam/z [Da]
	FALSE	Sequest HT (A2)	Unambiguous	[K].KDRIDDALNATR.[A]		1	AB395_RS02145	AB395_RS02145	2	3	0.4519	0	1	1	463.248	1387.73	1387.73	0.42	0.0002
	FALSE	Sequest HT (A2)	Unambiguous	[K].KDRIDDALNATR.[A]		1	AB395_RS02145	AB395_RS02145	2	2	0.4096	0	1	1	694.369	1387.73	1387.73	1.4	0.00097
	FALSE	Sequest HT (A2)	Unambiguous	[K].KDRIDDALNATR.[A]		1	AB395_RS02145	AB395_RS02145	2	3	0.6263	0	1	1	463.247	1387.73	1387.73	-1.69	-0.00078
FALSE	High		6.30512e-16	4.4689e-05	1	1	4	AB395_RS02145	AB395_RS02145 [137-156]		1	2075.06	High	High	7.258e-05	6.305e-16	7.08	K.KINTSEEVAQVGTISANGEK.Q	[137-156]
	Checked	Identifying Node	PSM Ambiguity	Annotated Sequence	Modifications	# Proteins	Master Protein Accessions	Protein Accessions	# Missed Cleavages	Charge	DeltaScore	DeltaCn	Rank	Search Engine Rank	m/z [Da]	MH+ [Da]	Theo. MH+ [Da]	DeltaM [ppm]	Deltam/z [Da]
	FALSE	Sequest HT (A2)	Unambiguous	[K].KINTSEEVAQVGTISANGEK.[Q]		1	AB395_RS02145	AB395_RS02145	1	2	0.8389	0	1	1	1038.03	2075.06	2075.06	-0.44	-0.00045
	FALSE	Sequest HT (A2)	Unambiguous	[K].KINTSEEVAQVGTISANGEK.[Q]		1	AB395_RS02145	AB395_RS02145	1	3	0.8496	0	1	1	692.359	2075.06	2075.06	0.91	0.00063
	FALSE	Sequest HT (A2)	Unambiguous	[K].KINTSEEVAQVGTISANGEK.[Q]		1	AB395_RS02145	AB395_RS02145	1	3	0.8023	0	1	1	692.36	2075.06	2075.06	1.61	0.00112
	FALSE	Sequest HT (A2)	Unambiguous	[K].KINTSEEVAQVGTISANGEK.[Q]		1	AB395_RS02145	AB395_RS02145	1	2	0.8136	0	1	1	1038.04	2075.07	2075.06	3.09	0.00321
FALSE	High		2.03244e-15	4.4689e-05	1	1	1	AB395_RS02145	AB395_RS02145 [137-168]		2	3372.73	High	High	7.258e-05	6.305e-16	8.61	K.KINTSEEVAQVGTISANGEKQIGLDIAEAMQK.V	[137-168]
	Checked	Identifying Node	PSM Ambiguity	Annotated Sequence	Modifications	# Proteins	Master Protein Accessions	Protein Accessions	# Missed Cleavages	Charge	DeltaScore	DeltaCn	Rank	Search Engine Rank	m/z [Da]	MH+ [Da]	Theo. MH+ [Da]	DeltaM [ppm]	Deltam/z [Da]
	FALSE	Sequest HT (A2)	Unambiguous	[K].KINTSEEVAQVGTISANGEKQIGLDIAEAMQK.[V]		1	AB395_RS02145	AB395_RS02145	2	4	0.7793	0	1	1	843.94	3372.74	3372.73	1.47	0.00124
FALSE	High		6.30512e-16	4.4689e-05	1	1	2	AB395_RS02145	AB395_RS02145 [226-266]		1	4327.46	High	High	7.258e-05	6.305e-16	9.78	K.KLSNLQAMLPVLEAVVQTGKPLLIIAEDVEGEALATLVVNK.L	[226-266]
	Checked	Identifying Node	PSM Ambiguity	Annotated Sequence	Modifications	# Proteins	Master Protein Accessions	Protein Accessions	# Missed Cleavages	Charge	DeltaScore	DeltaCn	Rank	Search Engine Rank	m/z [Da]	MH+ [Da]	Theo. MH+ [Da]	DeltaM [ppm]	Deltam/z [Da]
	FALSE	Sequest HT (A2)	Unambiguous	[K].KLSNLQAMLPVLEAVVQTGKPLLIIAEDVEGEALATLVVNK.[L]		1	AB395_RS02145	AB395_RS02145	1	4	0.2844	0	1	1	1082.62	4327.45	4327.46	-1.44	-0.00156
	FALSE	Sequest HT (A2)	Unambiguous	[K].KLSNLQAMLPVLEAVVQTGKPLLIIAEDVEGEALATLVVNK.[L]		1	AB395_RS02145	AB395_RS02145	1	4	0.3303	0	1	1	1082.62	4327.45	4327.46	-1.21	-0.00131
FALSE	High		9.0385e-15	4.4689e-05	1	1	1	AB395_RS02145	AB395_RS02145 [322-339]		2	1875.02	High	High	7.258e-05	6.305e-16	7.16	K.KVSISKENTTIVDGAGQK.S	[322-339]
	Checked	Identifying Node	PSM Ambiguity	Annotated Sequence	Modifications	# Proteins	Master Protein Accessions	Protein Accessions	# Missed Cleavages	Charge	DeltaScore	DeltaCn	Rank	Search Engine Rank	m/z [Da]	MH+ [Da]	Theo. MH+ [Da]	DeltaM [ppm]	Deltam/z [Da]
	FALSE	Sequest HT (A2)	Unambiguous	[K].KVSISKENTTIVDGAGQK.[S]		1	AB395_RS02145	AB395_RS02145	2	3	0.8575	0	1	1	625.678	1875.02	1875.02	0.93	0.00058
FALSE	High		2.4974e-05	4.4689e-05	3	3	9	AB395_RS04275; AB395_RS32075; AB395_RS02145	AB395_RS04275 [372-380]; AB395_RS32075 [372-380]; AB395_RS02145 [372-380]		0	855.541	High	High	7.258e-05	1.607e-06	2.04	K.LAGGVAVIR.V	[372-380]
	Checked	Identifying Node	PSM Ambiguity	Annotated Sequence	Modifications	# Proteins	Master Protein Accessions	Protein Accessions	# Missed Cleavages	Charge	DeltaScore	DeltaCn	Rank	Search Engine Rank	m/z [Da]	MH+ [Da]	Theo. MH+ [Da]	DeltaM [ppm]	Deltam/z [Da]
	FALSE	Sequest HT (A2)	Unambiguous	[K].LAGGVAVIR.[V]		3	AB395_RS04275; AB395_RS32075; AB395_RS02145	AB395_RS04275; AB395_RS32075; AB395_RS02145	0	2	0.5	0	1	1	428.275	855.542	855.541	0.86	0.00037
	FALSE	Sequest HT (A2)	Unambiguous	[K].LAGGVAVIR.[V]		3	AB395_RS04275; AB395_RS32075; AB395_RS02145	AB395_RS04275; AB395_RS32075; AB395_RS02145	0	2	0.5196	0	1	1	428.274	855.541	855.541	0.36	0.00015
	FALSE	Sequest HT (A2)	Unambiguous	[K].LAGGVAVIR.[V]		3	AB395_RS04275; AB395_RS32075; AB395_RS02145	AB395_RS04275; AB395_RS32075; AB395_RS02145	0	2	0.5639	0	1	1	428.275	855.542	855.541	1	0.00043
	FALSE	Sequest HT (A2)	Unambiguous	[K].LAGGVAVIR.[V]		3	AB395_RS04275; AB395_RS32075; AB395_RS02145	AB395_RS04275; AB395_RS32075; AB395_RS02145	0	2	0.5568	0	1	1	428.275	855.542	855.541	0.93	0.0004
	FALSE	Sequest HT (A2)	Unambiguous	[K].LAGGVAVIR.[V]		3	AB395_RS04275; AB395_RS32075; AB395_RS02145	AB395_RS04275; AB395_RS32075; AB395_RS02145	0	2	0.445	0	1	1	428.275	855.543	855.541	1.71	0.00073
	FALSE	Sequest HT (A2)	Unambiguous	[K].LAGGVAVIR.[V]		3	AB395_RS04275; AB395_RS32075; AB395_RS02145	AB395_RS04275; AB395_RS32075; AB395_RS02145	0	2	0.6143	0	1	1	428.274	855.541	855.541	0	0
	FALSE	Sequest HT (A2)	Unambiguous	[K].LAGGVAVIR.[V]		3	AB395_RS04275; AB395_RS32075; AB395_RS02145	AB395_RS04275; AB395_RS32075; AB395_RS02145	0	2	0.5368	0	1	1	428.275	855.542	855.541	1.36	0.00058
	FALSE	Sequest HT (A2)	Unambiguous	[K].LAGGVAVIR.[V]		3	AB395_RS04275; AB395_RS32075; AB395_RS02145	AB395_RS04275; AB395_RS32075; AB395_RS02145	0	2	0.5113	0	1	1	428.275	855.542	855.541	1.21	0.00052
	FALSE	Sequest HT (A2)	Unambiguous	[K].LAGGVAVIR.[V]		3	AB395_RS04275; AB395_RS32075; AB395_RS02145	AB395_RS04275; AB395_RS32075; AB395_RS02145	0	2	0.5564	0	1	1	428.273	855.538	855.541	-3	-0.00128
FALSE	High		9.86203e-05	4.4689e-05	1	1	4	AB395_RS02145	AB395_RS02145 [396-404]		0	988.506	High	High	7.258e-05	1.694e-05	1.96	R.IDDALNATR.A	[396-404]
	Checked	Identifying Node	PSM Ambiguity	Annotated Sequence	Modifications	# Proteins	Master Protein Accessions	Protein Accessions	# Missed Cleavages	Charge	DeltaScore	DeltaCn	Rank	Search Engine Rank	m/z [Da]	MH+ [Da]	Theo. MH+ [Da]	DeltaM [ppm]	Deltam/z [Da]
	FALSE	Sequest HT (A2)	Unambiguous	[R].IDDALNATR.[A]		1	AB395_RS02145	AB395_RS02145	0	2	0.1946	0	1	1	494.759	988.511	988.506	5.23	0.00259
	FALSE	Sequest HT (A2)	Unambiguous	[R].IDDALNATR.[A]		1	AB395_RS02145	AB395_RS02145	0	2	0.571	0	1	1	494.757	988.507	988.506	0.91	0.00045
	FALSE	Sequest HT (A2)	Unambiguous	[R].IDDALNATR.[A]		1	AB395_RS02145	AB395_RS02145	0	2	0.4286	0	1	1	494.758	988.509	988.506	3.38	0.00167
	FALSE	Sequest HT (A2)	Unambiguous	[R].IDDALNATR.[A]		1	AB395_RS02145	AB395_RS02145	0	2	0.6136	0	1	1	494.758	988.509	988.506	3.69	0.00182
FALSE	High		3.28089e-06	4.4689e-05	1	1	12	AB395_RS02145	AB395_RS02145 [309-319]		0	1233.65	High	High	7.258e-05	4.892e-08	2.84	K.LESVTLDMLGR.A	[309-319]
	Checked	Identifying Node	PSM Ambiguity	Annotated Sequence	Modifications	# Proteins	Master Protein Accessions	Protein Accessions	# Missed Cleavages	Charge	DeltaScore	DeltaCn	Rank	Search Engine Rank	m/z [Da]	MH+ [Da]	Theo. MH+ [Da]	DeltaM [ppm]	Deltam/z [Da]
	FALSE	Sequest HT (A2)	Unambiguous	[K].LESVTLDMLGR.[A]		1	AB395_RS02145	AB395_RS02145	0	2	0.6194	0	1	1	617.329	1233.65	1233.65	0.24	0.00015
	FALSE	Sequest HT (A2)	Unambiguous	[K].LESVTLDMLGR.[A]		1	AB395_RS02145	AB395_RS02145	0	2	0.5627	0	1	1	617.329	1233.65	1233.65	0.54	0.00033
	FALSE	Sequest HT (A2)	Unambiguous	[K].LESVTLDMLGR.[A]		1	AB395_RS02145	AB395_RS02145	0	2	0.6849	0	1	1	617.33	1233.65	1233.65	2.32	0.00143
	FALSE	Sequest HT (A2)	Unambiguous	[K].LESVTLDMLGR.[A]		1	AB395_RS02145	AB395_RS02145	0	2	0.7078	0	1	1	617.329	1233.65	1233.65	-0.55	-0.00034
	FALSE	Sequest HT (A2)	Unambiguous	[K].LESVTLDMLGR.[A]		1	AB395_RS02145	AB395_RS02145	0	2	0.7329	0	1	1	617.329	1233.65	1233.65	0.24	0.00015
	FALSE	Sequest HT (A2)	Unambiguous	[K].LESVTLDMLGR.[A]		1	AB395_RS02145	AB395_RS02145	0	2	0.3241	0	1	1	617.326	1233.64	1233.65	-5.4	-0.00333
	FALSE	Sequest HT (A2)	Unambiguous	[K].LESVTLDMLGR.[A]		1	AB395_RS02145	AB395_RS02145	0	2	0.668	0	1	1	617.328	1233.65	1233.65	-0.85	-0.00052
	FALSE	Sequest HT (A2)	Unambiguous	[K].LESVTLDMLGR.[A]		1	AB395_RS02145	AB395_RS02145	0	2	0.7508	0	1	1	617.329	1233.65	1233.65	0.64	0.00039
	FALSE	Sequest HT (A2)	Unambiguous	[K].LESVTLDMLGR.[A]		1	AB395_RS02145	AB395_RS02145	0	2	0.641	0	1	1	617.333	1233.66	1233.65	6.38	0.00393
	FALSE	Sequest HT (A2)	Unambiguous	[K].LESVTLDMLGR.[A]		1	AB395_RS02145	AB395_RS02145	0	2	0.6422	0	1	1	617.33	1233.65	1233.65	1.83	0.00113
	FALSE	Sequest HT (A2)	Unambiguous	[K].LESVTLDMLGR.[A]		1	AB395_RS02145	AB395_RS02145	0	2	0.7134	0	1	1	617.33	1233.65	1233.65	1.53	0.00094
	FALSE	Sequest HT (A2)	Unambiguous	[K].LESVTLDMLGR.[A]		1	AB395_RS02145	AB395_RS02145	0	2	0.6127	0	1	1	617.33	1233.65	1233.65	1.53	0.00094
FALSE	High	1xOxidation [M8]	4.05072e-06	4.4689e-05	1	1	10	AB395_RS02145	AB395_RS02145 [309-319]		0	1249.65	High	High	7.258e-05	7.042e-08	3.06	K.LESVTLDMLGR.A	[309-319]
	Checked	Identifying Node	PSM Ambiguity	Annotated Sequence	Modifications	# Proteins	Master Protein Accessions	Protein Accessions	# Missed Cleavages	Charge	DeltaScore	DeltaCn	Rank	Search Engine Rank	m/z [Da]	MH+ [Da]	Theo. MH+ [Da]	DeltaM [ppm]	Deltam/z [Da]
	FALSE	Sequest HT (A2)	Unambiguous	[K].LESVTLDmLGR.[A]	M8(Oxidation)	1	AB395_RS02145	AB395_RS02145	0	2	0.8094	0	1	1	625.326	1249.65	1249.65	-0.48	-0.0003
	FALSE	Sequest HT (A2)	Unambiguous	[K].LESVTLDmLGR.[A]	M8(Oxidation)	1	AB395_RS02145	AB395_RS02145	0	2	0.6941	0	1	1	625.326	1249.64	1249.65	-0.67	-0.00042
	FALSE	Sequest HT (A2)	Unambiguous	[K].LESVTLDmLGR.[A]	M8(Oxidation)	1	AB395_RS02145	AB395_RS02145	0	2	0.7303	0	1	1	625.326	1249.64	1249.65	-0.87	-0.00054
	FALSE	Sequest HT (A2)	Unambiguous	[K].LESVTLDmLGR.[A]	M8(Oxidation)	1	AB395_RS02145	AB395_RS02145	0	2	0.8105	0	1	1	625.328	1249.65	1249.65	3.14	0.00196
	FALSE	Sequest HT (A2)	Unambiguous	[K].LESVTLDmLGR.[A]	M8(Oxidation)	1	AB395_RS02145	AB395_RS02145	0	2	0.8188	0	1	1	625.327	1249.65	1249.65	0.5	0.00031
	FALSE	Sequest HT (A2)	Unambiguous	[K].LESVTLDmLGR.[A]	M8(Oxidation)	1	AB395_RS02145	AB395_RS02145	0	2	0.78	0	1	1	625.327	1249.65	1249.65	1.38	0.00086
	FALSE	Sequest HT (A2)	Unambiguous	[K].LESVTLDmLGR.[A]	M8(Oxidation)	1	AB395_RS02145	AB395_RS02145	0	2	0.7675	0	1	1	625.327	1249.65	1249.65	0.6	0.00037
	FALSE	Sequest HT (A2)	Unambiguous	[K].LESVTLDmLGR.[A]	M8(Oxidation)	1	AB395_RS02145	AB395_RS02145	0	2	0.841	0	1	1	625.326	1249.65	1249.65	-0.38	-0.00024
	FALSE	Sequest HT (A2)	Unambiguous	[K].LESVTLDmLGR.[A]	M8(Oxidation)	1	AB395_RS02145	AB395_RS02145	0	2	0.7619	0	1	1	625.326	1249.64	1249.65	-0.58	-0.00036
	FALSE	Sequest HT (A2)	Unambiguous	[K].LESVTLDmLGR.[A]	M8(Oxidation)	1	AB395_RS02145	AB395_RS02145	0	2	0.8311	0	1	1	625.327	1249.65	1249.65	0.6	0.00037
FALSE	High		1.23314e-14	4.4689e-05	1	1	5	AB395_RS02145	AB395_RS02145 [138-156]		0	1946.97	High	High	7.258e-05	6.305e-16	5.99	K.INTSEEVAQVGTISANGEK.Q	[138-156]
	Checked	Identifying Node	PSM Ambiguity	Annotated Sequence	Modifications	# Proteins	Master Protein Accessions	Protein Accessions	# Missed Cleavages	Charge	DeltaScore	DeltaCn	Rank	Search Engine Rank	m/z [Da]	MH+ [Da]	Theo. MH+ [Da]	DeltaM [ppm]	Deltam/z [Da]
	FALSE	Sequest HT (A2)	Unambiguous	[K].INTSEEVAQVGTISANGEK.[Q]		1	AB395_RS02145	AB395_RS02145	0	2	0.846	0	1	1	973.99	1946.97	1946.97	3.42	0.00333
	FALSE	Sequest HT (A2)	Unambiguous	[K].INTSEEVAQVGTISANGEK.[Q]		1	AB395_RS02145	AB395_RS02145	0	3	0.6953	0	1	1	649.66	1946.97	1946.97	-0.23	-0.00015
	FALSE	Sequest HT (A2)	Unambiguous	[K].INTSEEVAQVGTISANGEK.[Q]		1	AB395_RS02145	AB395_RS02145	0	2	0.8865	0	1	1	973.988	1946.97	1946.97	0.91	0.00088
	FALSE	Sequest HT (A2)	Unambiguous	[K].INTSEEVAQVGTISANGEK.[Q]		1	AB395_RS02145	AB395_RS02145	0	2	0.8839	0	1	1	973.987	1946.97	1946.97	-0.16	-0.00015
	FALSE	Sequest HT (A2)	Unambiguous	[K].INTSEEVAQVGTISANGEK.[Q]		1	AB395_RS02145	AB395_RS02145	0	3	0.5068	0	1	1	649.66	1946.97	1946.97	-0.32	-0.00021
FALSE	High		3.13283e-15	4.4689e-05	1	1	4	AB395_RS02145	AB395_RS02145 [426-443]		1	1971.01	High	High	7.258e-05	6.305e-16	5.67	K.ITVKGENDDQEAGINIVR.R	[426-443]
	Checked	Identifying Node	PSM Ambiguity	Annotated Sequence	Modifications	# Proteins	Master Protein Accessions	Protein Accessions	# Missed Cleavages	Charge	DeltaScore	DeltaCn	Rank	Search Engine Rank	m/z [Da]	MH+ [Da]	Theo. MH+ [Da]	DeltaM [ppm]	Deltam/z [Da]
	FALSE	Sequest HT (A2)	Unambiguous	[K].ITVKGENDDQEAGINIVR.[R]		1	AB395_RS02145	AB395_RS02145	1	3	0.7546	0	1	1	657.676	1971.01	1971.01	0.33	0.00022
	FALSE	Sequest HT (A2)	Unambiguous	[K].ITVKGENDDQEAGINIVR.[R]		1	AB395_RS02145	AB395_RS02145	1	3	0.8377	0	1	1	657.677	1971.02	1971.01	0.79	0.00052
	FALSE	Sequest HT (A2)	Unambiguous	[K].ITVKGENDDQEAGINIVR.[R]		1	AB395_RS02145	AB395_RS02145	1	3	0.7026	0	1	1	657.675	1971.01	1971.01	-2.27	-0.00149
	FALSE	Sequest HT (A2)	Unambiguous	[K].ITVKGENDDQEAGINIVR.[R]		1	AB395_RS02145	AB395_RS02145	1	2	0.8316	0	1	1	986.012	1971.02	1971.01	1.02	0.001
FALSE	High		0.000126472	4.4689e-05	1	1	3	AB395_RS02145	AB395_RS02145 [426-444]		2	2127.12	High	High	7.258e-05	2.608e-05	2.63	K.ITVKGENDDQEAGINIVRR.A	[426-444]
	Checked	Identifying Node	PSM Ambiguity	Annotated Sequence	Modifications	# Proteins	Master Protein Accessions	Protein Accessions	# Missed Cleavages	Charge	DeltaScore	DeltaCn	Rank	Search Engine Rank	m/z [Da]	MH+ [Da]	Theo. MH+ [Da]	DeltaM [ppm]	Deltam/z [Da]
	FALSE	Sequest HT (A2)	Unambiguous	[K].ITVKGENDDQEAGINIVRR.[A]		1	AB395_RS02145	AB395_RS02145	2	3	0.5551	0	1	1	709.709	2127.11	2127.12	-1	-0.00071
	FALSE	Sequest HT (A2)	Unambiguous	[K].ITVKGENDDQEAGINIVRR.[A]		1	AB395_RS02145	AB395_RS02145	2	4	0.4313	0	1	1	532.534	2127.12	2127.12	0.17	9e-05
	FALSE	Sequest HT (A2)	Unambiguous	[K].ITVKGENDDQEAGINIVRR.[A]		1	AB395_RS02145	AB395_RS02145	2	4	0.2222	0	1	1	532.535	2127.12	2127.12	1.77	0.00094
FALSE	High		1.63637e-14	4.4689e-05	1	1	27	AB395_RS02145	AB395_RS02145 [211-225]		0	1757.91	High	High	7.258e-05	6.305e-16	4.67	K.MIADLDDVFVLLHEK.K	[211-225]
	Checked	Identifying Node	PSM Ambiguity	Annotated Sequence	Modifications	# Proteins	Master Protein Accessions	Protein Accessions	# Missed Cleavages	Charge	DeltaScore	DeltaCn	Rank	Search Engine Rank	m/z [Da]	MH+ [Da]	Theo. MH+ [Da]	DeltaM [ppm]	Deltam/z [Da]
	FALSE	Sequest HT (A2)	Unambiguous	[K].MIADLDDVFVLLHEK.[K]		1	AB395_RS02145	AB395_RS02145	0	3	0.7842	0	1	1	586.643	1757.91	1757.91	0.23	0.00014
	FALSE	Sequest HT (A2)	Unambiguous	[K].MIADLDDVFVLLHEK.[K]		1	AB395_RS02145	AB395_RS02145	0	2	0.6959	0	1	1	879.461	1757.92	1757.91	0.55	0.00049
	FALSE	Sequest HT (A2)	Unambiguous	[K].MIADLDDVFVLLHEK.[K]		1	AB395_RS02145	AB395_RS02145	0	3	0.7333	0	1	1	586.643	1757.91	1757.91	-0.08	-5e-05
	FALSE	Sequest HT (A2)	Unambiguous	[K].MIADLDDVFVLLHEK.[K]		1	AB395_RS02145	AB395_RS02145	0	3	0.8169	0	1	1	586.643	1757.92	1757.91	0.55	0.00032
	FALSE	Sequest HT (A2)	Unambiguous	[K].MIADLDDVFVLLHEK.[K]		1	AB395_RS02145	AB395_RS02145	0	2	0.5537	0	1	1	879.458	1757.91	1757.91	-3.47	-0.00305
	FALSE	Sequest HT (A2)	Unambiguous	[K].MIADLDDVFVLLHEK.[K]		1	AB395_RS02145	AB395_RS02145	0	2	0.9	0	1	1	879.46	1757.91	1757.91	-0.49	-0.00043
	FALSE	Sequest HT (A2)	Unambiguous	[K].MIADLDDVFVLLHEK.[K]		1	AB395_RS02145	AB395_RS02145	0	3	0.7393	0	1	1	586.643	1757.91	1757.91	0.13	8e-05
	FALSE	Sequest HT (A2)	Unambiguous	[K].MIADLDDVFVLLHEK.[K]		1	AB395_RS02145	AB395_RS02145	0	3	0.6971	0	1	1	586.643	1757.92	1757.91	0.65	0.00038
	FALSE	Sequest HT (A2)	Unambiguous	[K].MIADLDDVFVLLHEK.[K]		1	AB395_RS02145	AB395_RS02145	0	3	0.8156	0	1	1	586.643	1757.91	1757.91	0.34	0.0002
	FALSE	Sequest HT (A2)	Unambiguous	[K].MIADLDDVFVLLHEK.[K]		1	AB395_RS02145	AB395_RS02145	0	3	0.7388	0	1	1	586.643	1757.91	1757.91	-0.08	-5e-05
	FALSE	Sequest HT (A2)	Unambiguous	[K].MIADLDDVFVLLHEK.[K]		1	AB395_RS02145	AB395_RS02145	0	3	0.6477	0	1	1	586.642	1757.91	1757.91	-2.16	-0.00127
	FALSE	Sequest HT (A2)	Unambiguous	[K].MIADLDDVFVLLHEK.[K]		1	AB395_RS02145	AB395_RS02145	0	3	0.8239	0	1	1	586.642	1757.91	1757.91	-1.33	-0.00078
	FALSE	Sequest HT (A2)	Unambiguous	[K].MIADLDDVFVLLHEK.[K]		1	AB395_RS02145	AB395_RS02145	0	3	0.6813	0	1	1	586.642	1757.91	1757.91	-0.81	-0.00047
	FALSE	Sequest HT (A2)	Unambiguous	[K].MIADLDDVFVLLHEK.[K]		1	AB395_RS02145	AB395_RS02145	0	2	0.7647	0	1	1	879.458	1757.91	1757.91	-2.85	-0.0025
	FALSE	Sequest HT (A2)	Unambiguous	[K].MIADLDDVFVLLHEK.[K]		1	AB395_RS02145	AB395_RS02145	0	3	0.8043	0	1	1	586.643	1757.91	1757.91	0.13	8e-05
	FALSE	Sequest HT (A2)	Unambiguous	[K].MIADLDDVFVLLHEK.[K]		1	AB395_RS02145	AB395_RS02145	0	2	0.6954	0	1	1	879.461	1757.92	1757.91	0.69	0.00061
	FALSE	Sequest HT (A2)	Unambiguous	[K].MIADLDDVFVLLHEK.[K]		1	AB395_RS02145	AB395_RS02145	0	3	0.7663	0	1	1	586.644	1757.92	1757.91	1.9	0.00111
	FALSE	Sequest HT (A2)	Unambiguous	[K].MIADLDDVFVLLHEK.[K]		1	AB395_RS02145	AB395_RS02145	0	3	0.8077	0	1	1	586.644	1757.92	1757.91	1.28	0.00075
	FALSE	Sequest HT (A2)	Unambiguous	[K].MIADLDDVFVLLHEK.[K]		1	AB395_RS02145	AB395_RS02145	0	3	0.7964	0	1	1	586.644	1757.92	1757.91	1.07	0.00063
	FALSE	Sequest HT (A2)	Unambiguous	[K].MIADLDDVFVLLHEK.[K]		1	AB395_RS02145	AB395_RS02145	0	3	0.7428	0	1	1	586.643	1757.91	1757.91	0.23	0.00014
	FALSE	Sequest HT (A2)	Unambiguous	[K].MIADLDDVFVLLHEK.[K]		1	AB395_RS02145	AB395_RS02145	0	3	0.7606	0	1	1	586.643	1757.91	1757.91	-0.29	-0.00017
	FALSE	Sequest HT (A2)	Unambiguous	[K].MIADLDDVFVLLHEK.[K]		1	AB395_RS02145	AB395_RS02145	0	2	0.8214	0	1	1	879.452	1757.9	1757.91	-9.51	-0.00836
	FALSE	Sequest HT (A2)	Unambiguous	[K].MIADLDDVFVLLHEK.[K]		1	AB395_RS02145	AB395_RS02145	0	3	0.7674	0	1	1	586.643	1757.91	1757.91	0.13	8e-05
	FALSE	Sequest HT (A2)	Unambiguous	[K].MIADLDDVFVLLHEK.[K]		1	AB395_RS02145	AB395_RS02145	0	2	0.654	0	1	1	879.469	1757.93	1757.91	9.17	0.00806
	FALSE	Sequest HT (A2)	Unambiguous	[K].MIADLDDVFVLLHEK.[K]		1	AB395_RS02145	AB395_RS02145	0	3	0.8539	0	1	1	586.643	1757.92	1757.91	0.55	0.00032
	FALSE	Sequest HT (A2)	Unambiguous	[K].MIADLDDVFVLLHEK.[K]		1	AB395_RS02145	AB395_RS02145	0	2	0.6709	0	1	1	879.462	1757.92	1757.91	0.9	0.00079
	FALSE	Sequest HT (A2)	Unambiguous	[K].MIADLDDVFVLLHEK.[K]		1	AB395_RS02145	AB395_RS02145	0	3	0.8182	0	1	1	586.643	1757.92	1757.91	0.96	0.00056
FALSE	High	1xOxidation [M1]	2.08961e-15	4.4689e-05	1	1	18	AB395_RS02145	AB395_RS02145 [211-225]		0	1773.91	High	High	7.258e-05	6.305e-16	5.88	K.MIADLDDVFVLLHEK.K	[211-225]
	Checked	Identifying Node	PSM Ambiguity	Annotated Sequence	Modifications	# Proteins	Master Protein Accessions	Protein Accessions	# Missed Cleavages	Charge	DeltaScore	DeltaCn	Rank	Search Engine Rank	m/z [Da]	MH+ [Da]	Theo. MH+ [Da]	DeltaM [ppm]	Deltam/z [Da]
	FALSE	Sequest HT (A2)	Unambiguous	[K].mIADLDDVFVLLHEK.[K]	M1(Oxidation)	1	AB395_RS02145	AB395_RS02145	0	3	0.7992	0	1	1	591.975	1773.91	1773.91	0.59	0.00035
	FALSE	Sequest HT (A2)	Unambiguous	[K].mIADLDDVFVLLHEK.[K]	M1(Oxidation)	1	AB395_RS02145	AB395_RS02145	0	2	0.5122	0	1	1	887.453	1773.9	1773.91	-5.67	-0.00503
	FALSE	Sequest HT (A2)	Unambiguous	[K].mIADLDDVFVLLHEK.[K]	M1(Oxidation)	1	AB395_RS02145	AB395_RS02145	0	3	0.5905	0	1	1	591.975	1773.91	1773.91	1.1	0.00065
	FALSE	Sequest HT (A2)	Unambiguous	[K].mIADLDDVFVLLHEK.[K]	M1(Oxidation)	1	AB395_RS02145	AB395_RS02145	0	3	0.8442	0	1	1	591.974	1773.91	1773.91	-0.14	-8e-05
	FALSE	Sequest HT (A2)	Unambiguous	[K].mIADLDDVFVLLHEK.[K]	M1(Oxidation)	1	AB395_RS02145	AB395_RS02145	0	2	0.5846	0	1	1	887.456	1773.9	1773.91	-2.91	-0.00259
	FALSE	Sequest HT (A2)	Unambiguous	[K].mIADLDDVFVLLHEK.[K]	M1(Oxidation)	1	AB395_RS02145	AB395_RS02145	0	3	0.7807	0	1	1	591.976	1773.91	1773.91	1.93	0.00114
	FALSE	Sequest HT (A2)	Unambiguous	[K].mIADLDDVFVLLHEK.[K]	M1(Oxidation)	1	AB395_RS02145	AB395_RS02145	0	3	0.7124	0	1	1	591.974	1773.91	1773.91	-0.24	-0.00014
	FALSE	Sequest HT (A2)	Unambiguous	[K].mIADLDDVFVLLHEK.[K]	M1(Oxidation)	1	AB395_RS02145	AB395_RS02145	0	3	0.5	0	1	1	591.975	1773.91	1773.91	1.21	0.00071
	FALSE	Sequest HT (A2)	Unambiguous	[K].mIADLDDVFVLLHEK.[K]	M1(Oxidation)	1	AB395_RS02145	AB395_RS02145	0	3	0.7923	0	1	1	591.973	1773.91	1773.91	-1.99	-0.00118
	FALSE	Sequest HT (A2)	Unambiguous	[K].mIADLDDVFVLLHEK.[K]	M1(Oxidation)	1	AB395_RS02145	AB395_RS02145	0	3	0.841	0	1	1	591.975	1773.91	1773.91	0.17	0.0001
	FALSE	Sequest HT (A2)	Unambiguous	[K].mIADLDDVFVLLHEK.[K]	M1(Oxidation)	1	AB395_RS02145	AB395_RS02145	0	3	0.7405	0	1	1	591.972	1773.9	1773.91	-4.88	-0.00289
	FALSE	Sequest HT (A2)	Unambiguous	[K].mIADLDDVFVLLHEK.[K]	M1(Oxidation)	1	AB395_RS02145	AB395_RS02145	0	3	0.7669	0	1	1	591.974	1773.91	1773.91	-0.75	-0.00045
	FALSE	Sequest HT (A2)	Unambiguous	[K].mIADLDDVFVLLHEK.[K]	M1(Oxidation)	1	AB395_RS02145	AB395_RS02145	0	3	0.8095	0	1	1	591.975	1773.91	1773.91	1.1	0.00065
	FALSE	Sequest HT (A2)	Unambiguous	[K].mIADLDDVFVLLHEK.[K]	M1(Oxidation)	1	AB395_RS02145	AB395_RS02145	0	2	0.5227	0	1	1	887.454	1773.9	1773.91	-4.5	-0.00399
	FALSE	Sequest HT (A2)	Unambiguous	[K].mIADLDDVFVLLHEK.[K]	M1(Oxidation)	1	AB395_RS02145	AB395_RS02145	0	3	0.7654	0	1	1	591.974	1773.91	1773.91	-0.34	-0.0002
	FALSE	Sequest HT (A2)	Unambiguous	[K].mIADLDDVFVLLHEK.[K]	M1(Oxidation)	1	AB395_RS02145	AB395_RS02145	0	3	0.7444	0	1	1	591.975	1773.91	1773.91	1	0.00059
	FALSE	Sequest HT (A2)	Unambiguous	[K].mIADLDDVFVLLHEK.[K]	M1(Oxidation)	1	AB395_RS02145	AB395_RS02145	0	2	0.6167	0	1	1	887.459	1773.91	1773.91	0.8	0.00071
	FALSE	Sequest HT (A2)	Unambiguous	[K].mIADLDDVFVLLHEK.[K]	M1(Oxidation)	1	AB395_RS02145	AB395_RS02145	0	3	0.5693	0	1	1	591.975	1773.91	1773.91	1.52	0.0009
FALSE	High		7.36132e-15	4.4689e-05	1	1	9	AB395_RS02145	AB395_RS02145 [472-498]		0	2935.31	High	High	7.258e-05	6.305e-16	5.52	K.NTDDFGYNAQTGEYGDMIAMGIIDPVK.V	[472-498]
	Checked	Identifying Node	PSM Ambiguity	Annotated Sequence	Modifications	# Proteins	Master Protein Accessions	Protein Accessions	# Missed Cleavages	Charge	DeltaScore	DeltaCn	Rank	Search Engine Rank	m/z [Da]	MH+ [Da]	Theo. MH+ [Da]	DeltaM [ppm]	Deltam/z [Da]
	FALSE	Sequest HT (A2)	Unambiguous	[K].NTDDFGYNAQTGEYGDMIAMGIIDPVK.[V]		1	AB395_RS02145	AB395_RS02145	0	2	0.9	0	1	1	1468.16	2935.32	2935.31	1.78	0.00261
	FALSE	Sequest HT (A2)	Unambiguous	[K].NTDDFGYNAQTGEYGDMIAMGIIDPVK.[V]		1	AB395_RS02145	AB395_RS02145	0	3	0.9	0	1	1	979.102	2935.29	2935.31	-7.04	-0.00689
	FALSE	Sequest HT (A2)	Unambiguous	[K].NTDDFGYNAQTGEYGDMIAMGIIDPVK.[V]		1	AB395_RS02145	AB395_RS02145	0	3	0.7966	0	1	1	979.109	2935.31	2935.31	-0.37	-0.00036
	FALSE	Sequest HT (A2)	Unambiguous	[K].NTDDFGYNAQTGEYGDMIAMGIIDPVK.[V]		1	AB395_RS02145	AB395_RS02145	0	3	0.4385	0	1	1	979.118	2935.34	2935.31	8.99	0.0088
	FALSE	Sequest HT (A2)	Unambiguous	[K].NTDDFGYNAQTGEYGDMIAMGIIDPVK.[V]		1	AB395_RS02145	AB395_RS02145	0	3	0.8455	0	1	1	979.112	2935.32	2935.31	3.44	0.00336
	FALSE	Sequest HT (A2)	Unambiguous	[K].NTDDFGYNAQTGEYGDMIAMGIIDPVK.[V]		1	AB395_RS02145	AB395_RS02145	0	2	0.9134	0	1	1	1468.17	2935.33	2935.31	5.94	0.00872
	FALSE	Sequest HT (A2)	Unambiguous	[K].NTDDFGYNAQTGEYGDMIAMGIIDPVK.[V]		1	AB395_RS02145	AB395_RS02145	0	2	0.9259	0	1	1	1468.15	2935.3	2935.31	-5.71	-0.00837
	FALSE	Sequest HT (A2)	Unambiguous	[K].NTDDFGYNAQTGEYGDMIAMGIIDPVK.[V]		1	AB395_RS02145	AB395_RS02145	0	2	0.9297	0	1	1	1468.16	2935.31	2935.31	-0.55	-0.00081
	FALSE	Sequest HT (A2)	Unambiguous	[K].NTDDFGYNAQTGEYGDMIAMGIIDPVK.[V]		1	AB395_RS02145	AB395_RS02145	0	2	0.9094	0	1	1	1468.16	2935.32	2935.31	1.7	0.00249
FALSE	High	1xOxidation [M17]	8.93878e-15	4.4689e-05	1	1	4	AB395_RS02145	AB395_RS02145 [472-498]		0	2951.31	High	High	7.258e-05	6.305e-16	5.25	K.NTDDFGYNAQTGEYGDMIAMGIIDPVK.V	[472-498]
	Checked	Identifying Node	PSM Ambiguity	Annotated Sequence	Modifications	# Proteins	Master Protein Accessions	Protein Accessions	# Missed Cleavages	Charge	DeltaScore	DeltaCn	Rank	Search Engine Rank	m/z [Da]	MH+ [Da]	Theo. MH+ [Da]	DeltaM [ppm]	Deltam/z [Da]
	FALSE	Sequest HT (A2)	Unambiguous	[K].NTDDFGYNAQTGEYGDmIAMGIIDPVK.[V]	M17(Oxidation)	1	AB395_RS02145	AB395_RS02145	0	2	0.1029	0	1	1	1476.16	2951.32	2951.31	4.16	0.00613
	FALSE	Sequest HT (A2)	Unambiguous	[K].NTDDFGYNAQTGEYGDmIAMGIIDPVK.[V]	M17(Oxidation)	1	AB395_RS02145	AB395_RS02145	0	2	0.0036	0	1	1	1476.16	2951.3	2951.31	-1.39	-0.00205
	FALSE	Sequest HT (A2)	Unambiguous	[K].NTDDFGYNAQTGEYGDmIAMGIIDPVK.[V]	M17(Oxidation)	1	AB395_RS02145	AB395_RS02145	0	3	0.1431	0	1	1	984.445	2951.32	2951.31	4.87	0.0048
	FALSE	Sequest HT (A2)	Unambiguous	[K].NTDDFGYNAQTGEYGDmIAMGIIDPVK.[V]	M17(Oxidation)	1	AB395_RS02145	AB395_RS02145	0	3	0.113	0	1	1	984.441	2951.31	2951.31	0.53	0.00052
FALSE	High	2xOxidation [M17; M20]	1.7483e-13	4.4689e-05	1	1	2	AB395_RS02145	AB395_RS02145 [472-498]		0	2967.3	High	High	7.258e-05	6.305e-16	5.93	K.NTDDFGYNAQTGEYGDMIAMGIIDPVK.V	[472-498]
	Checked	Identifying Node	PSM Ambiguity	Annotated Sequence	Modifications	# Proteins	Master Protein Accessions	Protein Accessions	# Missed Cleavages	Charge	DeltaScore	DeltaCn	Rank	Search Engine Rank	m/z [Da]	MH+ [Da]	Theo. MH+ [Da]	DeltaM [ppm]	Deltam/z [Da]
	FALSE	Sequest HT (A2)	Unambiguous	[K].NTDDFGYNAQTGEYGDmIAmGIIDPVK.[V]	M17(Oxidation); M20(Oxidation)	1	AB395_RS02145	AB395_RS02145	0	3	0.7182	0	1	1	989.772	2967.3	2967.3	0.06	6e-05
	FALSE	Sequest HT (A2)	Unambiguous	[K].NTDDFGYNAQTGEYGDmIAmGIIDPVK.[V]	M17(Oxidation); M20(Oxidation)	1	AB395_RS02145	AB395_RS02145	0	2	0.9393	0	1	1	1484.16	2967.31	2967.3	1.32	0.00196
FALSE	High		5.38242e-09	4.4689e-05	1	1	3	AB395_RS02145	AB395_RS02145 [157-168]		0	1316.69	High	High	7.258e-05	8.062e-13	3.47	K.QIGLDIAEAMQK.V	[157-168]
	Checked	Identifying Node	PSM Ambiguity	Annotated Sequence	Modifications	# Proteins	Master Protein Accessions	Protein Accessions	# Missed Cleavages	Charge	DeltaScore	DeltaCn	Rank	Search Engine Rank	m/z [Da]	MH+ [Da]	Theo. MH+ [Da]	DeltaM [ppm]	Deltam/z [Da]
	FALSE	Sequest HT (A2)	Unambiguous	[K].QIGLDIAEAMQK.[V]		1	AB395_RS02145	AB395_RS02145	0	2	0.8242	0	1	1	658.848	1316.69	1316.69	0.5	0.00033
	FALSE	Sequest HT (A2)	Unambiguous	[K].QIGLDIAEAMQK.[V]		1	AB395_RS02145	AB395_RS02145	0	2	0.8431	0	1	1	658.847	1316.69	1316.69	-0.33	-0.00022
	FALSE	Sequest HT (A2)	Unambiguous	[K].QIGLDIAEAMQK.[V]		1	AB395_RS02145	AB395_RS02145	0	2	0.7679	0	1	1	658.848	1316.69	1316.69	1.24	0.00082
FALSE	High	1xOxidation [M10]	5.9123e-08	4.4689e-05	1	1	12	AB395_RS02145	AB395_RS02145 [157-168]		0	1332.68	High	High	7.258e-05	4.936e-11	2.66	K.QIGLDIAEAMQK.V	[157-168]
	Checked	Identifying Node	PSM Ambiguity	Annotated Sequence	Modifications	# Proteins	Master Protein Accessions	Protein Accessions	# Missed Cleavages	Charge	DeltaScore	DeltaCn	Rank	Search Engine Rank	m/z [Da]	MH+ [Da]	Theo. MH+ [Da]	DeltaM [ppm]	Deltam/z [Da]
	FALSE	Sequest HT (A2)	Unambiguous	[K].QIGLDIAEAmQK.[V]	M10(Oxidation)	1	AB395_RS02145	AB395_RS02145	0	2	0.7253	0	1	1	666.846	1332.69	1332.68	2.11	0.00141
	FALSE	Sequest HT (A2)	Unambiguous	[K].QIGLDIAEAmQK.[V]	M10(Oxidation)	1	AB395_RS02145	AB395_RS02145	0	2	0.7818	0	1	1	666.846	1332.68	1332.68	1.29	0.00086
	FALSE	Sequest HT (A2)	Unambiguous	[K].QIGLDIAEAmQK.[V]	M10(Oxidation)	1	AB395_RS02145	AB395_RS02145	0	2	0.6323	0	1	1	666.844	1332.68	1332.68	-1.46	-0.00097
	FALSE	Sequest HT (A2)	Unambiguous	[K].QIGLDIAEAmQK.[V]	M10(Oxidation)	1	AB395_RS02145	AB395_RS02145	0	2	0.6805	0	1	1	666.847	1332.69	1332.68	2.66	0.00177
	FALSE	Sequest HT (A2)	Unambiguous	[K].QIGLDIAEAmQK.[V]	M10(Oxidation)	1	AB395_RS02145	AB395_RS02145	0	2	0.757	0	1	1	666.848	1332.69	1332.68	3.85	0.00257
	FALSE	Sequest HT (A2)	Unambiguous	[K].QIGLDIAEAmQK.[V]	M10(Oxidation)	1	AB395_RS02145	AB395_RS02145	0	2	0.7596	0	1	1	666.845	1332.68	1332.68	0.56	0.00037
	FALSE	Sequest HT (A2)	Unambiguous	[K].QIGLDIAEAmQK.[V]	M10(Oxidation)	1	AB395_RS02145	AB395_RS02145	0	2	0.803	0	1	1	666.845	1332.68	1332.68	-0.18	-0.00012
	FALSE	Sequest HT (A2)	Unambiguous	[K].QIGLDIAEAmQK.[V]	M10(Oxidation)	1	AB395_RS02145	AB395_RS02145	0	2	0.7907	0	1	1	666.844	1332.68	1332.68	-1.64	-0.00109
	FALSE	Sequest HT (A2)	Unambiguous	[K].QIGLDIAEAmQK.[V]	M10(Oxidation)	1	AB395_RS02145	AB395_RS02145	0	2	0.4983	0	1	1	666.844	1332.68	1332.68	-1.37	-0.00091
	FALSE	Sequest HT (A2)	Unambiguous	[K].QIGLDIAEAmQK.[V]	M10(Oxidation)	1	AB395_RS02145	AB395_RS02145	0	2	0.5404	0	1	1	666.844	1332.68	1332.68	-1.18	-0.00079
	FALSE	Sequest HT (A2)	Unambiguous	[K].QIGLDIAEAmQK.[V]	M10(Oxidation)	1	AB395_RS02145	AB395_RS02145	0	2	0.8013	0	1	1	666.845	1332.68	1332.68	0.1	7e-05
	FALSE	Sequest HT (A2)	Unambiguous	[K].QIGLDIAEAmQK.[V]	M10(Oxidation)	1	AB395_RS02145	AB395_RS02145	0	2	0.6932	0	1	1	666.848	1332.69	1332.68	4.59	0.00306
FALSE	High		1.7868e-12	4.4689e-05	1	1	18	AB395_RS02145	AB395_RS02145 [452-467]		0	1628.85	High	High	7.258e-05	6.305e-16	5.34	R.QIVENAGDEASIVVGK.I	[452-467]
	Checked	Identifying Node	PSM Ambiguity	Annotated Sequence	Modifications	# Proteins	Master Protein Accessions	Protein Accessions	# Missed Cleavages	Charge	DeltaScore	DeltaCn	Rank	Search Engine Rank	m/z [Da]	MH+ [Da]	Theo. MH+ [Da]	DeltaM [ppm]	Deltam/z [Da]
	FALSE	Sequest HT (A2)	Unambiguous	[R].QIVENAGDEASIVVGK.[I]		1	AB395_RS02145	AB395_RS02145	0	3	0.3503	0	1	1	543.621	1628.85	1628.85	-0.39	-0.00021
	FALSE	Sequest HT (A2)	Unambiguous	[R].QIVENAGDEASIVVGK.[I]		1	AB395_RS02145	AB395_RS02145	0	2	0.2811	0	1	1	814.931	1628.86	1628.85	3.71	0.00302
	FALSE	Sequest HT (A2)	Unambiguous	[R].QIVENAGDEASIVVGK.[I]		1	AB395_RS02145	AB395_RS02145	0	2	0.5939	0	1	1	814.927	1628.85	1628.85	-1.46	-0.00119
	FALSE	Sequest HT (A2)	Unambiguous	[R].QIVENAGDEASIVVGK.[I]		1	AB395_RS02145	AB395_RS02145	0	2	0.8354	0	1	1	814.928	1628.85	1628.85	0.41	0.00033
	FALSE	Sequest HT (A2)	Unambiguous	[R].QIVENAGDEASIVVGK.[I]		1	AB395_RS02145	AB395_RS02145	0	2	0.8063	0	1	1	814.927	1628.85	1628.85	-0.87	-0.0007
	FALSE	Sequest HT (A2)	Unambiguous	[R].QIVENAGDEASIVVGK.[I]		1	AB395_RS02145	AB395_RS02145	0	2	0.7873	0	1	1	814.928	1628.85	1628.85	0.18	0.00015
	FALSE	Sequest HT (A2)	Unambiguous	[R].QIVENAGDEASIVVGK.[I]		1	AB395_RS02145	AB395_RS02145	0	2	0.834	0	1	1	814.928	1628.85	1628.85	-0.64	-0.00052
	FALSE	Sequest HT (A2)	Unambiguous	[R].QIVENAGDEASIVVGK.[I]		1	AB395_RS02145	AB395_RS02145	0	2	0.7752	0	1	1	814.929	1628.85	1628.85	0.71	0.00058
	FALSE	Sequest HT (A2)	Unambiguous	[R].QIVENAGDEASIVVGK.[I]		1	AB395_RS02145	AB395_RS02145	0	2	0.4554	0	1	1	814.925	1628.84	1628.85	-3.64	-0.00296
	FALSE	Sequest HT (A2)	Unambiguous	[R].QIVENAGDEASIVVGK.[I]		1	AB395_RS02145	AB395_RS02145	0	2	0.375	0	1	1	814.933	1628.86	1628.85	5.43	0.00442
	FALSE	Sequest HT (A2)	Unambiguous	[R].QIVENAGDEASIVVGK.[I]		1	AB395_RS02145	AB395_RS02145	0	2	0.7622	0	1	1	814.929	1628.85	1628.85	0.48	0.00039
	FALSE	Sequest HT (A2)	Unambiguous	[R].QIVENAGDEASIVVGK.[I]		1	AB395_RS02145	AB395_RS02145	0	2	0.6157	0	1	1	814.929	1628.85	1628.85	1.31	0.00107
	FALSE	Sequest HT (A2)	Unambiguous	[R].QIVENAGDEASIVVGK.[I]		1	AB395_RS02145	AB395_RS02145	0	2	0.3565	0	1	1	814.93	1628.85	1628.85	1.91	0.00155
	FALSE	Sequest HT (A2)	Unambiguous	[R].QIVENAGDEASIVVGK.[I]		1	AB395_RS02145	AB395_RS02145	0	2	0.5962	0	1	1	814.934	1628.86	1628.85	7	0.0057
	FALSE	Sequest HT (A2)	Unambiguous	[R].QIVENAGDEASIVVGK.[I]		1	AB395_RS02145	AB395_RS02145	0	2	0.3358	0	1	1	814.931	1628.85	1628.85	3.33	0.00271
	FALSE	Sequest HT (A2)	Unambiguous	[R].QIVENAGDEASIVVGK.[I]		1	AB395_RS02145	AB395_RS02145	0	2	0.6677	0	1	1	814.934	1628.86	1628.85	7.3	0.00595
	FALSE	Sequest HT (A2)	Unambiguous	[R].QIVENAGDEASIVVGK.[I]		1	AB395_RS02145	AB395_RS02145	0	2	0.5402	0	1	1	814.927	1628.85	1628.85	-1.69	-0.00138
	FALSE	Sequest HT (A2)	Unambiguous	[R].QIVENAGDEASIVVGK.[I]		1	AB395_RS02145	AB395_RS02145	0	2	0.8103	0	1	1	814.928	1628.85	1628.85	0.33	0.00027
FALSE	High		9.30788e-06	4.4689e-05	1	1	3	AB395_RS02145	AB395_RS02145 [118-129]		1	1285.75	High	High	7.258e-05	2.924e-07	3.16	K.RGIDLAVSEVVK.D	[118-129]
	Checked	Identifying Node	PSM Ambiguity	Annotated Sequence	Modifications	# Proteins	Master Protein Accessions	Protein Accessions	# Missed Cleavages	Charge	DeltaScore	DeltaCn	Rank	Search Engine Rank	m/z [Da]	MH+ [Da]	Theo. MH+ [Da]	DeltaM [ppm]	Deltam/z [Da]
	FALSE	Sequest HT (A2)	Unambiguous	[K].RGIDLAVSEVVK.[D]		1	AB395_RS02145	AB395_RS02145	1	3	0.6297	0	1	1	429.254	1285.75	1285.75	0.44	0.00019
	FALSE	Sequest HT (A2)	Unambiguous	[K].RGIDLAVSEVVK.[D]		1	AB395_RS02145	AB395_RS02145	1	2	0.6531	0	1	1	643.378	1285.75	1285.75	0.9	0.00058
	FALSE	Sequest HT (A2)	Unambiguous	[K].RGIDLAVSEVVK.[D]		1	AB395_RS02145	AB395_RS02145	1	3	0.5789	0	1	1	429.254	1285.75	1285.75	-0.63	-0.00027
FALSE	High		5.8868e-11	4.4689e-05	1	1	23	AB395_RS02145	AB395_RS02145 [182-197]		0	1853.86	High	High	7.258e-05	6.305e-16	4.26	K.TAETELEVVEGMQFDR.G	[182-197]
	Checked	Identifying Node	PSM Ambiguity	Annotated Sequence	Modifications	# Proteins	Master Protein Accessions	Protein Accessions	# Missed Cleavages	Charge	DeltaScore	DeltaCn	Rank	Search Engine Rank	m/z [Da]	MH+ [Da]	Theo. MH+ [Da]	DeltaM [ppm]	Deltam/z [Da]
	FALSE	Sequest HT (A2)	Unambiguous	[K].TAETELEVVEGMQFDR.[G]		1	AB395_RS02145	AB395_RS02145	0	2	0.7747	0	1	1	927.43	1853.85	1853.86	-3.49	-0.00324
	FALSE	Sequest HT (A2)	Unambiguous	[K].TAETELEVVEGMQFDR.[G]		1	AB395_RS02145	AB395_RS02145	0	2	0.8253	0	1	1	927.433	1853.86	1853.86	0.07	6e-05
	FALSE	Sequest HT (A2)	Unambiguous	[K].TAETELEVVEGMQFDR.[G]		1	AB395_RS02145	AB395_RS02145	0	2	0.7987	0	1	1	927.432	1853.86	1853.86	-0.53	-0.00049
	FALSE	Sequest HT (A2)	Unambiguous	[K].TAETELEVVEGMQFDR.[G]		1	AB395_RS02145	AB395_RS02145	0	2	0.8182	0	1	1	927.437	1853.87	1853.86	3.88	0.0036
	FALSE	Sequest HT (A2)	Unambiguous	[K].TAETELEVVEGMQFDR.[G]		1	AB395_RS02145	AB395_RS02145	0	2	0.7839	0	1	1	927.429	1853.85	1853.86	-3.69	-0.00342
	FALSE	Sequest HT (A2)	Unambiguous	[K].TAETELEVVEGMQFDR.[G]		1	AB395_RS02145	AB395_RS02145	0	2	0.8208	0	1	1	927.433	1853.86	1853.86	0.26	0.00024
	FALSE	Sequest HT (A2)	Unambiguous	[K].TAETELEVVEGMQFDR.[G]		1	AB395_RS02145	AB395_RS02145	0	3	0.7071	0	1	1	618.624	1853.86	1853.86	-0.77	-0.00047
	FALSE	Sequest HT (A2)	Unambiguous	[K].TAETELEVVEGMQFDR.[G]		1	AB395_RS02145	AB395_RS02145	0	2	0.8216	0	1	1	927.432	1853.86	1853.86	-0.86	-0.00079
	FALSE	Sequest HT (A2)	Unambiguous	[K].TAETELEVVEGMQFDR.[G]		1	AB395_RS02145	AB395_RS02145	0	2	0.8902	0	1	1	927.439	1853.87	1853.86	6.12	0.00568
	FALSE	Sequest HT (A2)	Unambiguous	[K].TAETELEVVEGMQFDR.[G]		1	AB395_RS02145	AB395_RS02145	0	2	0.7949	0	1	1	927.436	1853.86	1853.86	2.83	0.00262
	FALSE	Sequest HT (A2)	Unambiguous	[K].TAETELEVVEGMQFDR.[G]		1	AB395_RS02145	AB395_RS02145	0	3	0.5442	0	1	1	618.626	1853.86	1853.86	2.1	0.0013
	FALSE	Sequest HT (A2)	Unambiguous	[K].TAETELEVVEGMQFDR.[G]		1	AB395_RS02145	AB395_RS02145	0	2	0.7833	0	1	1	927.434	1853.86	1853.86	1.58	0.00146
	FALSE	Sequest HT (A2)	Unambiguous	[K].TAETELEVVEGMQFDR.[G]		1	AB395_RS02145	AB395_RS02145	0	3	0.5698	0	1	1	618.626	1853.86	1853.86	2.89	0.00179
	FALSE	Sequest HT (A2)	Unambiguous	[K].TAETELEVVEGMQFDR.[G]		1	AB395_RS02145	AB395_RS02145	0	2	0.8037	0	1	1	927.432	1853.86	1853.86	-1.32	-0.00122
	FALSE	Sequest HT (A2)	Unambiguous	[K].TAETELEVVEGMQFDR.[G]		1	AB395_RS02145	AB395_RS02145	0	3	0.7231	0	1	1	618.624	1853.86	1853.86	0.03	2e-05
	FALSE	Sequest HT (A2)	Unambiguous	[K].TAETELEVVEGMQFDR.[G]		1	AB395_RS02145	AB395_RS02145	0	2	0.8111	0	1	1	927.434	1853.86	1853.86	0.86	0.00079
	FALSE	Sequest HT (A2)	Unambiguous	[K].TAETELEVVEGMQFDR.[G]		1	AB395_RS02145	AB395_RS02145	0	3	0.6944	0	1	1	618.625	1853.86	1853.86	1.31	0.00081
	FALSE	Sequest HT (A2)	Unambiguous	[K].TAETELEVVEGMQFDR.[G]		1	AB395_RS02145	AB395_RS02145	0	2	0.6973	0	1	1	927.435	1853.86	1853.86	2.04	0.00189
	FALSE	Sequest HT (A2)	Unambiguous	[K].TAETELEVVEGMQFDR.[G]		1	AB395_RS02145	AB395_RS02145	0	3	0.6569	0	1	1	618.624	1853.86	1853.86	-0.86	-0.00053
	FALSE	Sequest HT (A2)	Unambiguous	[K].TAETELEVVEGMQFDR.[G]		1	AB395_RS02145	AB395_RS02145	0	3	0.7407	0	1	1	618.624	1853.86	1853.86	0.12	8e-05
	FALSE	Sequest HT (A2)	Unambiguous	[K].TAETELEVVEGMQFDR.[G]		1	AB395_RS02145	AB395_RS02145	0	2	0.6926	0	1	1	927.438	1853.87	1853.86	5.46	0.00507
	FALSE	Sequest HT (A2)	Unambiguous	[K].TAETELEVVEGMQFDR.[G]		1	AB395_RS02145	AB395_RS02145	0	2	0.8216	0	1	1	927.434	1853.86	1853.86	1.12	0.00104
	FALSE	Sequest HT (A2)	Unambiguous	[K].TAETELEVVEGMQFDR.[G]		1	AB395_RS02145	AB395_RS02145	0	2	0.7427	0	1	1	927.432	1853.86	1853.86	-1.25	-0.00116
FALSE	High	1xOxidation [M12]	6.99426e-12	4.4689e-05	1	1	29	AB395_RS02145	AB395_RS02145 [182-197]		0	1869.85	High	High	7.258e-05	6.305e-16	5.17	K.TAETELEVVEGMQFDR.G	[182-197]
	Checked	Identifying Node	PSM Ambiguity	Annotated Sequence	Modifications	# Proteins	Master Protein Accessions	Protein Accessions	# Missed Cleavages	Charge	DeltaScore	DeltaCn	Rank	Search Engine Rank	m/z [Da]	MH+ [Da]	Theo. MH+ [Da]	DeltaM [ppm]	Deltam/z [Da]
	FALSE	Sequest HT (A2)	Unambiguous	[K].TAETELEVVEGmQFDR.[G]	M12(Oxidation)	1	AB395_RS02145	AB395_RS02145	0	2	0.8122	0	1	1	935.422	1869.84	1869.85	-9.29	-0.00869
	FALSE	Sequest HT (A2)	Unambiguous	[K].TAETELEVVEGmQFDR.[G]	M12(Oxidation)	1	AB395_RS02145	AB395_RS02145	0	2	0.8131	0	1	1	935.424	1869.84	1869.85	-6.29	-0.00588
	FALSE	Sequest HT (A2)	Unambiguous	[K].TAETELEVVEGmQFDR.[G]	M12(Oxidation)	1	AB395_RS02145	AB395_RS02145	0	3	0.6098	0	1	1	623.957	1869.86	1869.85	1.73	0.00108
	FALSE	Sequest HT (A2)	Unambiguous	[K].TAETELEVVEGmQFDR.[G]	M12(Oxidation)	1	AB395_RS02145	AB395_RS02145	0	3	0.5769	0	1	1	623.957	1869.86	1869.85	2.12	0.00132
	FALSE	Sequest HT (A2)	Unambiguous	[K].TAETELEVVEGmQFDR.[G]	M12(Oxidation)	1	AB395_RS02145	AB395_RS02145	0	3	0.2895	0	1	1	623.955	1869.85	1869.85	-0.91	-0.00057
	FALSE	Sequest HT (A2)	Unambiguous	[K].TAETELEVVEGmQFDR.[G]	M12(Oxidation)	1	AB395_RS02145	AB395_RS02145	0	2	0.9175	0	1	1	935.425	1869.84	1869.85	-5.9	-0.00551
	FALSE	Sequest HT (A2)	Unambiguous	[K].TAETELEVVEGmQFDR.[G]	M12(Oxidation)	1	AB395_RS02145	AB395_RS02145	0	3	0.2386	0	1	1	623.955	1869.85	1869.85	-1.11	-0.00069
	FALSE	Sequest HT (A2)	Unambiguous	[K].TAETELEVVEGmQFDR.[G]	M12(Oxidation)	1	AB395_RS02145	AB395_RS02145	0	2	0.8174	0	1	1	935.431	1869.85	1869.85	0.43	0.00041
	FALSE	Sequest HT (A2)	Unambiguous	[K].TAETELEVVEGmQFDR.[G]	M12(Oxidation)	1	AB395_RS02145	AB395_RS02145	0	2	0.8667	0	1	1	935.427	1869.85	1869.85	-3.16	-0.00295
	FALSE	Sequest HT (A2)	Unambiguous	[K].TAETELEVVEGmQFDR.[G]	M12(Oxidation)	1	AB395_RS02145	AB395_RS02145	0	3	0.7059	0	1	1	623.958	1869.86	1869.85	3.89	0.00242
	FALSE	Sequest HT (A2)	Unambiguous	[K].TAETELEVVEGmQFDR.[G]	M12(Oxidation)	1	AB395_RS02145	AB395_RS02145	0	2	0.7161	0	1	1	935.431	1869.86	1869.85	0.89	0.00083
	FALSE	Sequest HT (A2)	Unambiguous	[K].TAETELEVVEGmQFDR.[G]	M12(Oxidation)	1	AB395_RS02145	AB395_RS02145	0	3	0.6541	0	1	1	623.957	1869.86	1869.85	1.14	0.00071
	FALSE	Sequest HT (A2)	Unambiguous	[K].TAETELEVVEGmQFDR.[G]	M12(Oxidation)	1	AB395_RS02145	AB395_RS02145	0	3	0.7469	0	1	1	623.957	1869.86	1869.85	0.85	0.00053
	FALSE	Sequest HT (A2)	Unambiguous	[K].TAETELEVVEGmQFDR.[G]	M12(Oxidation)	1	AB395_RS02145	AB395_RS02145	0	3	0.7682	0	1	1	623.956	1869.85	1869.85	-0.72	-0.00045
	FALSE	Sequest HT (A2)	Unambiguous	[K].TAETELEVVEGmQFDR.[G]	M12(Oxidation)	1	AB395_RS02145	AB395_RS02145	0	2	0.7368	0	1	1	935.421	1869.84	1869.85	-9.62	-0.00899
	FALSE	Sequest HT (A2)	Unambiguous	[K].TAETELEVVEGmQFDR.[G]	M12(Oxidation)	1	AB395_RS02145	AB395_RS02145	0	3	0.4531	0	1	1	623.956	1869.85	1869.85	0.75	0.00047
	FALSE	Sequest HT (A2)	Unambiguous	[K].TAETELEVVEGmQFDR.[G]	M12(Oxidation)	1	AB395_RS02145	AB395_RS02145	0	2	0.8551	0	1	1	935.431	1869.86	1869.85	0.83	0.00077
	FALSE	Sequest HT (A2)	Unambiguous	[K].TAETELEVVEGmQFDR.[G]	M12(Oxidation)	1	AB395_RS02145	AB395_RS02145	0	2	0.7487	0	1	1	935.437	1869.87	1869.85	7.22	0.00675
	FALSE	Sequest HT (A2)	Unambiguous	[K].TAETELEVVEGmQFDR.[G]	M12(Oxidation)	1	AB395_RS02145	AB395_RS02145	0	3	0.5957	0	1	1	623.955	1869.85	1869.85	-1.11	-0.00069
	FALSE	Sequest HT (A2)	Unambiguous	[K].TAETELEVVEGmQFDR.[G]	M12(Oxidation)	1	AB395_RS02145	AB395_RS02145	0	3	0.7624	0	1	1	623.957	1869.86	1869.85	0.95	0.00059
	FALSE	Sequest HT (A2)	Unambiguous	[K].TAETELEVVEGmQFDR.[G]	M12(Oxidation)	1	AB395_RS02145	AB395_RS02145	0	2	0.7655	0	1	1	935.425	1869.84	1869.85	-5.83	-0.00545
	FALSE	Sequest HT (A2)	Unambiguous	[K].TAETELEVVEGmQFDR.[G]	M12(Oxidation)	1	AB395_RS02145	AB395_RS02145	0	2	0.8321	0	1	1	935.425	1869.84	1869.85	-5.44	-0.00509
	FALSE	Sequest HT (A2)	Unambiguous	[K].TAETELEVVEGmQFDR.[G]	M12(Oxidation)	1	AB395_RS02145	AB395_RS02145	0	3	0.6368	0	1	1	623.957	1869.86	1869.85	1.83	0.00114
	FALSE	Sequest HT (A2)	Unambiguous	[K].TAETELEVVEGmQFDR.[G]	M12(Oxidation)	1	AB395_RS02145	AB395_RS02145	0	2	0.8467	0	1	1	935.43	1869.85	1869.85	-0.48	-0.00045
	FALSE	Sequest HT (A2)	Unambiguous	[K].TAETELEVVEGmQFDR.[G]	M12(Oxidation)	1	AB395_RS02145	AB395_RS02145	0	3	0.8064	0	1	1	623.956	1869.85	1869.85	-0.23	-0.00014
	FALSE	Sequest HT (A2)	Unambiguous	[K].TAETELEVVEGmQFDR.[G]	M12(Oxidation)	1	AB395_RS02145	AB395_RS02145	0	3	0.7168	0	1	1	623.955	1869.85	1869.85	-1.11	-0.00069
	FALSE	Sequest HT (A2)	Unambiguous	[K].TAETELEVVEGmQFDR.[G]	M12(Oxidation)	1	AB395_RS02145	AB395_RS02145	0	2	0.9168	0	1	1	935.431	1869.85	1869.85	0.37	0.00034
	FALSE	Sequest HT (A2)	Unambiguous	[K].TAETELEVVEGmQFDR.[G]	M12(Oxidation)	1	AB395_RS02145	AB395_RS02145	0	3	0.5	0	1	1	623.957	1869.86	1869.85	1.44	0.0009
	FALSE	Sequest HT (A2)	Unambiguous	[K].TAETELEVVEGmQFDR.[G]	M12(Oxidation)	1	AB395_RS02145	AB395_RS02145	0	3	0.3913	0	1	1	623.958	1869.86	1869.85	2.91	0.00181
FALSE	High		6.30512e-16	4.4689e-05	1	1	19	AB395_RS02145	AB395_RS02145 [502-526]		0	2513.35	High	High	7.258e-05	6.305e-16	7.73	R.TALQDAASVAGLLVTTEAMIAELPK.K	[502-526]
	Checked	Identifying Node	PSM Ambiguity	Annotated Sequence	Modifications	# Proteins	Master Protein Accessions	Protein Accessions	# Missed Cleavages	Charge	DeltaScore	DeltaCn	Rank	Search Engine Rank	m/z [Da]	MH+ [Da]	Theo. MH+ [Da]	DeltaM [ppm]	Deltam/z [Da]
	FALSE	Sequest HT (A2)	Unambiguous	[R].TALQDAASVAGLLVTTEAMIAELPK.[K]		1	AB395_RS02145	AB395_RS02145	0	2	0.9055	0	1	1	1257.19	2513.37	2513.35	6.1	0.00767
	FALSE	Sequest HT (A2)	Unambiguous	[R].TALQDAASVAGLLVTTEAMIAELPK.[K]		1	AB395_RS02145	AB395_RS02145	0	2	0.8622	0	1	1	1257.18	2513.36	2513.35	2.51	0.00315
	FALSE	Sequest HT (A2)	Unambiguous	[R].TALQDAASVAGLLVTTEAMIAELPK.[K]		1	AB395_RS02145	AB395_RS02145	0	3	0.834	0	1	1	838.454	2513.35	2513.35	-2.06	-0.00173
	FALSE	Sequest HT (A2)	Unambiguous	[R].TALQDAASVAGLLVTTEAMIAELPK.[K]		1	AB395_RS02145	AB395_RS02145	0	3	0.8504	0	1	1	838.457	2513.36	2513.35	1.44	0.0012
	FALSE	Sequest HT (A2)	Unambiguous	[R].TALQDAASVAGLLVTTEAMIAELPK.[K]		1	AB395_RS02145	AB395_RS02145	0	2	0.9017	0	1	1	1257.18	2513.36	2513.35	1.34	0.00169
	FALSE	Sequest HT (A2)	Unambiguous	[R].TALQDAASVAGLLVTTEAMIAELPK.[K]		1	AB395_RS02145	AB395_RS02145	0	3	0.8241	0	1	1	838.455	2513.35	2513.35	-1.55	-0.0013
	FALSE	Sequest HT (A2)	Unambiguous	[R].TALQDAASVAGLLVTTEAMIAELPK.[K]		1	AB395_RS02145	AB395_RS02145	0	3	0.8486	0	1	1	838.456	2513.35	2513.35	0.49	0.00041
	FALSE	Sequest HT (A2)	Unambiguous	[R].TALQDAASVAGLLVTTEAMIAELPK.[K]		1	AB395_RS02145	AB395_RS02145	0	3	0.8241	0	1	1	838.456	2513.35	2513.35	-0.31	-0.00026
	FALSE	Sequest HT (A2)	Unambiguous	[R].TALQDAASVAGLLVTTEAMIAELPK.[K]		1	AB395_RS02145	AB395_RS02145	0	2	0.8864	0	1	1	1257.18	2513.36	2513.35	0.95	0.0012
	FALSE	Sequest HT (A2)	Unambiguous	[R].TALQDAASVAGLLVTTEAMIAELPK.[K]		1	AB395_RS02145	AB395_RS02145	0	3	0.779	0	1	1	838.455	2513.35	2513.35	-1.41	-0.00118
	FALSE	Sequest HT (A2)	Unambiguous	[R].TALQDAASVAGLLVTTEAMIAELPK.[K]		1	AB395_RS02145	AB395_RS02145	0	3	0.8514	0	1	1	838.454	2513.35	2513.35	-1.84	-0.00154
	FALSE	Sequest HT (A2)	Unambiguous	[R].TALQDAASVAGLLVTTEAMIAELPK.[K]		1	AB395_RS02145	AB395_RS02145	0	2	0.8641	0	1	1	1257.19	2513.37	2513.35	5.33	0.00669
	FALSE	Sequest HT (A2)	Unambiguous	[R].TALQDAASVAGLLVTTEAMIAELPK.[K]		1	AB395_RS02145	AB395_RS02145	0	2	0.8198	0	1	1	1257.19	2513.37	2513.35	5.52	0.00694
	FALSE	Sequest HT (A2)	Unambiguous	[R].TALQDAASVAGLLVTTEAMIAELPK.[K]		1	AB395_RS02145	AB395_RS02145	0	3	0.7912	0	1	1	838.456	2513.35	2513.35	0.34	0.00029
	FALSE	Sequest HT (A2)	Unambiguous	[R].TALQDAASVAGLLVTTEAMIAELPK.[K]		1	AB395_RS02145	AB395_RS02145	0	3	0.7758	0	1	1	838.456	2513.35	2513.35	0.05	4e-05
	FALSE	Sequest HT (A2)	Unambiguous	[R].TALQDAASVAGLLVTTEAMIAELPK.[K]		1	AB395_RS02145	AB395_RS02145	0	2	0.8086	0	1	1	1257.18	2513.36	2513.35	3.38	0.00425
	FALSE	Sequest HT (A2)	Unambiguous	[R].TALQDAASVAGLLVTTEAMIAELPK.[K]		1	AB395_RS02145	AB395_RS02145	0	3	0.8389	0	1	1	838.456	2513.35	2513.35	-0.39	-0.00032
	FALSE	Sequest HT (A2)	Unambiguous	[R].TALQDAASVAGLLVTTEAMIAELPK.[K]		1	AB395_RS02145	AB395_RS02145	0	3	0.8634	0	1	1	838.456	2513.35	2513.35	0.05	4e-05
	FALSE	Sequest HT (A2)	Unambiguous	[R].TALQDAASVAGLLVTTEAMIAELPK.[K]		1	AB395_RS02145	AB395_RS02145	0	3	0.7863	0	1	1	838.455	2513.35	2513.35	-0.9	-0.00075
FALSE	High	1xOxidation [M19]	1.29638e-15	4.4689e-05	1	1	10	AB395_RS02145	AB395_RS02145 [502-526]		0	2529.35	High	High	7.258e-05	6.305e-16	7.65	R.TALQDAASVAGLLVTTEAMIAELPK.K	[502-526]
	Checked	Identifying Node	PSM Ambiguity	Annotated Sequence	Modifications	# Proteins	Master Protein Accessions	Protein Accessions	# Missed Cleavages	Charge	DeltaScore	DeltaCn	Rank	Search Engine Rank	m/z [Da]	MH+ [Da]	Theo. MH+ [Da]	DeltaM [ppm]	Deltam/z [Da]
	FALSE	Sequest HT (A2)	Unambiguous	[R].TALQDAASVAGLLVTTEAmIAELPK.[K]	M19(Oxidation)	1	AB395_RS02145	AB395_RS02145	0	3	0.8195	0	1	1	843.787	2529.35	2529.35	-1.08	-0.00091
	FALSE	Sequest HT (A2)	Unambiguous	[R].TALQDAASVAGLLVTTEAmIAELPK.[K]	M19(Oxidation)	1	AB395_RS02145	AB395_RS02145	0	3	0.8533	0	1	1	843.787	2529.35	2529.35	-0.21	-0.00017
	FALSE	Sequest HT (A2)	Unambiguous	[R].TALQDAASVAGLLVTTEAmIAELPK.[K]	M19(Oxidation)	1	AB395_RS02145	AB395_RS02145	0	2	0.8134	0	1	1	1265.18	2529.35	2529.35	2.67	0.00338
	FALSE	Sequest HT (A2)	Unambiguous	[R].TALQDAASVAGLLVTTEAmIAELPK.[K]	M19(Oxidation)	1	AB395_RS02145	AB395_RS02145	0	3	0.8171	0	1	1	843.789	2529.35	2529.35	1.96	0.00166
	FALSE	Sequest HT (A2)	Unambiguous	[R].TALQDAASVAGLLVTTEAmIAELPK.[K]	M19(Oxidation)	1	AB395_RS02145	AB395_RS02145	0	3	0.7925	0	1	1	843.788	2529.35	2529.35	0.23	0.00019
	FALSE	Sequest HT (A2)	Unambiguous	[R].TALQDAASVAGLLVTTEAmIAELPK.[K]	M19(Oxidation)	1	AB395_RS02145	AB395_RS02145	0	2	0.8431	0	1	1	1265.19	2529.37	2529.35	7.88	0.00997
	FALSE	Sequest HT (A2)	Unambiguous	[R].TALQDAASVAGLLVTTEAmIAELPK.[K]	M19(Oxidation)	1	AB395_RS02145	AB395_RS02145	0	3	0.8232	0	1	1	843.789	2529.35	2529.35	1.24	0.00105
	FALSE	Sequest HT (A2)	Unambiguous	[R].TALQDAASVAGLLVTTEAmIAELPK.[K]	M19(Oxidation)	1	AB395_RS02145	AB395_RS02145	0	3	0.769	0	1	1	843.788	2529.35	2529.35	0.52	0.00044
	FALSE	Sequest HT (A2)	Unambiguous	[R].TALQDAASVAGLLVTTEAmIAELPK.[K]	M19(Oxidation)	1	AB395_RS02145	AB395_RS02145	0	3	0.7778	0	1	1	843.788	2529.35	2529.35	0.37	0.00031
	FALSE	Sequest HT (A2)	Unambiguous	[R].TALQDAASVAGLLVTTEAmIAELPK.[K]	M19(Oxidation)	1	AB395_RS02145	AB395_RS02145	0	2	0.676	0	1	1	1265.18	2529.35	2529.35	2.28	0.00289
FALSE	High		6.30512e-16	4.4689e-05	1	1	7	AB395_RS02145	AB395_RS02145 [502-527]		1	2641.45	High	High	7.258e-05	6.305e-16	7.89	R.TALQDAASVAGLLVTTEAMIAELPKK.D	[502-527]
	Checked	Identifying Node	PSM Ambiguity	Annotated Sequence	Modifications	# Proteins	Master Protein Accessions	Protein Accessions	# Missed Cleavages	Charge	DeltaScore	DeltaCn	Rank	Search Engine Rank	m/z [Da]	MH+ [Da]	Theo. MH+ [Da]	DeltaM [ppm]	Deltam/z [Da]
	FALSE	Sequest HT (A2)	Unambiguous	[R].TALQDAASVAGLLVTTEAMIAELPKK.[D]		1	AB395_RS02145	AB395_RS02145	1	3	0.6817	0	1	1	881.154	2641.45	2641.45	-0.11	-0.0001
	FALSE	Sequest HT (A2)	Unambiguous	[R].TALQDAASVAGLLVTTEAMIAELPKK.[D]		1	AB395_RS02145	AB395_RS02145	1	3	0.7948	0	1	1	881.155	2641.45	2641.45	0.79	0.0007
	FALSE	Sequest HT (A2)	Unambiguous	[R].TALQDAASVAGLLVTTEAMIAELPKK.[D]		1	AB395_RS02145	AB395_RS02145	1	3	0.7616	0	1	1	881.154	2641.45	2641.45	-0.8	-0.00071
	FALSE	Sequest HT (A2)	Unambiguous	[R].TALQDAASVAGLLVTTEAMIAELPKK.[D]		1	AB395_RS02145	AB395_RS02145	1	4	0.7788	0	1	1	661.118	2641.45	2641.45	0.3	0.0002
	FALSE	Sequest HT (A2)	Unambiguous	[R].TALQDAASVAGLLVTTEAMIAELPKK.[D]		1	AB395_RS02145	AB395_RS02145	1	3	0.832	0	1	1	881.154	2641.45	2641.45	-0.11	-0.0001
	FALSE	Sequest HT (A2)	Unambiguous	[R].TALQDAASVAGLLVTTEAMIAELPKK.[D]		1	AB395_RS02145	AB395_RS02145	1	3	0.8504	0	1	1	881.154	2641.45	2641.45	-0.11	-0.0001
	FALSE	Sequest HT (A2)	Unambiguous	[R].TALQDAASVAGLLVTTEAMIAELPKK.[D]		1	AB395_RS02145	AB395_RS02145	1	4	0.8125	0	1	1	661.118	2641.45	2641.45	0.49	0.00032
FALSE	High	1xOxidation [M19]	1.63504e-12	4.4689e-05	1	1	2	AB395_RS02145	AB395_RS02145 [502-527]		1	2657.44	High	High	7.258e-05	6.305e-16	5.11	R.TALQDAASVAGLLVTTEAMIAELPKK.D	[502-527]
	Checked	Identifying Node	PSM Ambiguity	Annotated Sequence	Modifications	# Proteins	Master Protein Accessions	Protein Accessions	# Missed Cleavages	Charge	DeltaScore	DeltaCn	Rank	Search Engine Rank	m/z [Da]	MH+ [Da]	Theo. MH+ [Da]	DeltaM [ppm]	Deltam/z [Da]
	FALSE	Sequest HT (A2)	Unambiguous	[R].TALQDAASVAGLLVTTEAmIAELPKK.[D]	M19(Oxidation)	1	AB395_RS02145	AB395_RS02145	1	4	0.6982	0	1	1	665.116	2657.44	2657.44	-0.54	-0.00036
	FALSE	Sequest HT (A2)	Unambiguous	[R].TALQDAASVAGLLVTTEAmIAELPKK.[D]	M19(Oxidation)	1	AB395_RS02145	AB395_RS02145	1	3	0.8082	0	1	1	886.482	2657.43	2657.44	-4.42	-0.00392
FALSE	High		2.05512e-15	4.4689e-05	1	1	27	AB395_RS02145	AB395_RS02145 [81-101]		0	2088.09	High	High	7.258e-05	6.305e-16	4.82	K.TNDIAGDGTTTATVLAQAIVR.E	[81-101]
	Checked	Identifying Node	PSM Ambiguity	Annotated Sequence	Modifications	# Proteins	Master Protein Accessions	Protein Accessions	# Missed Cleavages	Charge	DeltaScore	DeltaCn	Rank	Search Engine Rank	m/z [Da]	MH+ [Da]	Theo. MH+ [Da]	DeltaM [ppm]	Deltam/z [Da]
	FALSE	Sequest HT (A2)	Unambiguous	[K].TNDIAGDGTTTATVLAQAIVR.[E]		1	AB395_RS02145	AB395_RS02145	0	3	0.6849	0	1	1	696.703	2088.09	2088.09	0.63	0.00044
	FALSE	Sequest HT (A2)	Unambiguous	[K].TNDIAGDGTTTATVLAQAIVR.[E]		1	AB395_RS02145	AB395_RS02145	0	2	0.7518	0	1	1	1044.55	2088.1	2088.09	3.47	0.00363
	FALSE	Sequest HT (A2)	Unambiguous	[K].TNDIAGDGTTTATVLAQAIVR.[E]		1	AB395_RS02145	AB395_RS02145	0	3	0.6254	0	1	1	696.703	2088.09	2088.09	0.63	0.00044
	FALSE	Sequest HT (A2)	Unambiguous	[K].TNDIAGDGTTTATVLAQAIVR.[E]		1	AB395_RS02145	AB395_RS02145	0	3	0.5657	0	1	1	696.702	2088.09	2088.09	-0.16	-0.00011
	FALSE	Sequest HT (A2)	Unambiguous	[K].TNDIAGDGTTTATVLAQAIVR.[E]		1	AB395_RS02145	AB395_RS02145	0	3	0.6823	0	1	1	696.697	2088.08	2088.09	-7.61	-0.0053
	FALSE	Sequest HT (A2)	Unambiguous	[K].TNDIAGDGTTTATVLAQAIVR.[E]		1	AB395_RS02145	AB395_RS02145	0	3	0.6659	0	1	1	696.703	2088.09	2088.09	0.89	0.00062
	FALSE	Sequest HT (A2)	Unambiguous	[K].TNDIAGDGTTTATVLAQAIVR.[E]		1	AB395_RS02145	AB395_RS02145	0	2	0.8591	0	1	1	1044.55	2088.1	2088.09	3.47	0.00363
	FALSE	Sequest HT (A2)	Unambiguous	[K].TNDIAGDGTTTATVLAQAIVR.[E]		1	AB395_RS02145	AB395_RS02145	0	3	0.7191	0	1	1	696.702	2088.09	2088.09	-0.77	-0.00054
	FALSE	Sequest HT (A2)	Unambiguous	[K].TNDIAGDGTTTATVLAQAIVR.[E]		1	AB395_RS02145	AB395_RS02145	0	2	0.5795	0	1	1	1044.56	2088.11	2088.09	7.45	0.00778
	FALSE	Sequest HT (A2)	Unambiguous	[K].TNDIAGDGTTTATVLAQAIVR.[E]		1	AB395_RS02145	AB395_RS02145	0	2	0.8311	0	1	1	1044.55	2088.09	2088.09	-0.5	-0.00052
	FALSE	Sequest HT (A2)	Unambiguous	[K].TNDIAGDGTTTATVLAQAIVR.[E]		1	AB395_RS02145	AB395_RS02145	0	3	0.8043	0	1	1	696.702	2088.09	2088.09	-0.42	-0.00029
	FALSE	Sequest HT (A2)	Unambiguous	[K].TNDIAGDGTTTATVLAQAIVR.[E]		1	AB395_RS02145	AB395_RS02145	0	3	0.7071	0	1	1	696.703	2088.09	2088.09	0.02	1e-05
	FALSE	Sequest HT (A2)	Unambiguous	[K].TNDIAGDGTTTATVLAQAIVR.[E]		1	AB395_RS02145	AB395_RS02145	0	3	0.8143	0	1	1	696.702	2088.09	2088.09	-1.12	-0.00078
	FALSE	Sequest HT (A2)	Unambiguous	[K].TNDIAGDGTTTATVLAQAIVR.[E]		1	AB395_RS02145	AB395_RS02145	0	2	0.839	0	1	1	1044.55	2088.09	2088.09	-0.15	-0.00016
	FALSE	Sequest HT (A2)	Unambiguous	[K].TNDIAGDGTTTATVLAQAIVR.[E]		1	AB395_RS02145	AB395_RS02145	0	3	0.7007	0	1	1	696.702	2088.09	2088.09	-0.25	-0.00017
	FALSE	Sequest HT (A2)	Unambiguous	[K].TNDIAGDGTTTATVLAQAIVR.[E]		1	AB395_RS02145	AB395_RS02145	0	3	0.5337	0	1	1	696.704	2088.1	2088.09	1.68	0.00117
	FALSE	Sequest HT (A2)	Unambiguous	[K].TNDIAGDGTTTATVLAQAIVR.[E]		1	AB395_RS02145	AB395_RS02145	0	3	0.67	0	1	1	696.703	2088.09	2088.09	0.19	0.00013
	FALSE	Sequest HT (A2)	Unambiguous	[K].TNDIAGDGTTTATVLAQAIVR.[E]		1	AB395_RS02145	AB395_RS02145	0	3	0.6576	0	1	1	696.702	2088.09	2088.09	-0.16	-0.00011
	FALSE	Sequest HT (A2)	Unambiguous	[K].TNDIAGDGTTTATVLAQAIVR.[E]		1	AB395_RS02145	AB395_RS02145	0	2	0.8192	0	1	1	1044.56	2088.11	2088.09	8.15	0.00851
	FALSE	Sequest HT (A2)	Unambiguous	[K].TNDIAGDGTTTATVLAQAIVR.[E]		1	AB395_RS02145	AB395_RS02145	0	3	0.6546	0	1	1	696.703	2088.09	2088.09	0.11	7e-05
	FALSE	Sequest HT (A2)	Unambiguous	[K].TNDIAGDGTTTATVLAQAIVR.[E]		1	AB395_RS02145	AB395_RS02145	0	2	0.4626	0	1	1	1044.55	2088.1	2088.09	4.06	0.00424
	FALSE	Sequest HT (A2)	Unambiguous	[K].TNDIAGDGTTTATVLAQAIVR.[E]		1	AB395_RS02145	AB395_RS02145	0	3	0.8071	0	1	1	696.703	2088.09	2088.09	0.63	0.00044
	FALSE	Sequest HT (A2)	Unambiguous	[K].TNDIAGDGTTTATVLAQAIVR.[E]		1	AB395_RS02145	AB395_RS02145	0	2	0.8571	0	1	1	1044.55	2088.09	2088.09	-0.39	-0.0004
	FALSE	Sequest HT (A2)	Unambiguous	[K].TNDIAGDGTTTATVLAQAIVR.[E]		1	AB395_RS02145	AB395_RS02145	0	3	0.6556	0	1	1	696.703	2088.09	2088.09	0.89	0.00062
	FALSE	Sequest HT (A2)	Unambiguous	[K].TNDIAGDGTTTATVLAQAIVR.[E]		1	AB395_RS02145	AB395_RS02145	0	2	0.8297	0	1	1	1044.55	2088.1	2088.09	1.95	0.00204
	FALSE	Sequest HT (A2)	Unambiguous	[K].TNDIAGDGTTTATVLAQAIVR.[E]		1	AB395_RS02145	AB395_RS02145	0	2	0.8843	0	1	1	1044.55	2088.09	2088.09	-0.39	-0.0004
	FALSE	Sequest HT (A2)	Unambiguous	[K].TNDIAGDGTTTATVLAQAIVR.[E]		1	AB395_RS02145	AB395_RS02145	0	3	0.8043	0	1	1	696.703	2088.09	2088.09	0.19	0.00013
FALSE	High		3.01895e-06	4.4689e-05	3	3	1	AB395_RS04275; AB395_RS32075; AB395_RS02145	AB395_RS04275 [381-390]; AB395_RS32075 [381-390]; AB395_RS02145 [381-390]		0	1004.53	High	High	7.258e-05	4.225e-08	3.41	R.VGGSTEVEVK.E	[381-390]
	Checked	Identifying Node	PSM Ambiguity	Annotated Sequence	Modifications	# Proteins	Master Protein Accessions	Protein Accessions	# Missed Cleavages	Charge	DeltaScore	DeltaCn	Rank	Search Engine Rank	m/z [Da]	MH+ [Da]	Theo. MH+ [Da]	DeltaM [ppm]	Deltam/z [Da]
	FALSE	Sequest HT (A2)	Unambiguous	[R].VGGSTEVEVK.[E]		3	AB395_RS04275; AB395_RS32075; AB395_RS02145	AB395_RS04275; AB395_RS32075; AB395_RS02145	0	2	0.7302	0	1	1	502.767	1004.53	1004.53	0.61	0.0003
FALSE	High		2.34396e-11	4.4689e-05	3	3	5	AB395_RS04275; AB395_RS32075; AB395_RS02145	AB395_RS04275 [169-181]; AB395_RS32075 [169-181]; AB395_RS02145 [169-181]		0	1344.7	High	High	7.258e-05	6.305e-16	4.61	K.VGNEGVITVEEAK.T	[169-181]
	Checked	Identifying Node	PSM Ambiguity	Annotated Sequence	Modifications	# Proteins	Master Protein Accessions	Protein Accessions	# Missed Cleavages	Charge	DeltaScore	DeltaCn	Rank	Search Engine Rank	m/z [Da]	MH+ [Da]	Theo. MH+ [Da]	DeltaM [ppm]	Deltam/z [Da]
	FALSE	Sequest HT (A2)	Unambiguous	[K].VGNEGVITVEEAK.[T]		3	AB395_RS04275; AB395_RS32075; AB395_RS02145	AB395_RS04275; AB395_RS32075; AB395_RS02145	0	2	0.5556	0	1	1	672.854	1344.7	1344.7	-0.58	-0.00039
	FALSE	Sequest HT (A2)	Unambiguous	[K].VGNEGVITVEEAK.[T]		3	AB395_RS04275; AB395_RS32075; AB395_RS02145	AB395_RS04275; AB395_RS32075; AB395_RS02145	0	2	0.8026	0	1	1	672.854	1344.7	1344.7	0.33	0.00022
	FALSE	Sequest HT (A2)	Unambiguous	[K].VGNEGVITVEEAK.[T]		3	AB395_RS04275; AB395_RS32075; AB395_RS02145	AB395_RS04275; AB395_RS32075; AB395_RS02145	0	2	0.805	0	1	1	672.853	1344.7	1344.7	-0.67	-0.00045
	FALSE	Sequest HT (A2)	Unambiguous	[K].VGNEGVITVEEAK.[T]		3	AB395_RS04275; AB395_RS32075; AB395_RS02145	AB395_RS04275; AB395_RS32075; AB395_RS02145	0	2	0.75	0	1	1	672.854	1344.7	1344.7	-0.58	-0.00039
	FALSE	Sequest HT (A2)	Unambiguous	[K].VGNEGVITVEEAK.[T]		3	AB395_RS04275; AB395_RS32075; AB395_RS02145	AB395_RS04275; AB395_RS32075; AB395_RS02145	0	2	0.7176	0	1	1	672.854	1344.7	1344.7	0.69	0.00046
High	Master Protein	AB395_RS05285	[DNA-directed RNA polymerase subunit beta]	0	884.706	60	73	139	73	1380	153.3	5.11	437.79	73
Checked	Confidence	Modifications	Qvality PEP	Qvality q-value	# Protein Groups	# Proteins	# PSMs	Master Protein Accessions	Positions in Master Proteins	Modifications in Master Proteins	# Missed Cleavages	Theo. MH+ [Da]	Found in Sample: [S1] F1: Sample	Confidence (by Search Engine): Sequest HT	Percolator q-Value (by Search Engine): Sequest HT	Percolator PEP (by Search Engine): Sequest HT	XCorr (by Search Engine): Sequest HT	Sequence in Protein	Positions in Proteins
FALSE	High		1.00785e-09	4.4689e-05	1	1	2	AB395_RS05285	AB395_RS05285 [705-720]		0	1620.81	High	High	7.258e-05	4.521e-14	3.87	R.AEAPFVGTGMESVVAR.D	[705-720]
	Checked	Identifying Node	PSM Ambiguity	Annotated Sequence	Modifications	# Proteins	Master Protein Accessions	Protein Accessions	# Missed Cleavages	Charge	DeltaScore	DeltaCn	Rank	Search Engine Rank	m/z [Da]	MH+ [Da]	Theo. MH+ [Da]	DeltaM [ppm]	Deltam/z [Da]
	FALSE	Sequest HT (A2)	Unambiguous	[R].AEAPFVGTGMESVVAR.[D]		1	AB395_RS05285	AB395_RS05285	0	2	0.7519	0	1	1	810.904	1620.8	1620.81	-2.66	-0.00216
	FALSE	Sequest HT (A2)	Unambiguous	[R].AEAPFVGTGMESVVAR.[D]		1	AB395_RS05285	AB395_RS05285	0	2	0.4226	0	1	1	810.907	1620.81	1620.81	0.58	0.00047
FALSE	High	1xOxidation [M10]	4.31131e-09	4.4689e-05	1	1	3	AB395_RS05285	AB395_RS05285 [705-720]		0	1636.8	High	High	7.258e-05	5.454e-13	3.73	R.AEAPFVGTGMESVVAR.D	[705-720]
	Checked	Identifying Node	PSM Ambiguity	Annotated Sequence	Modifications	# Proteins	Master Protein Accessions	Protein Accessions	# Missed Cleavages	Charge	DeltaScore	DeltaCn	Rank	Search Engine Rank	m/z [Da]	MH+ [Da]	Theo. MH+ [Da]	DeltaM [ppm]	Deltam/z [Da]
	FALSE	Sequest HT (A2)	Unambiguous	[R].AEAPFVGTGmESVVAR.[D]	M10(Oxidation)	1	AB395_RS05285	AB395_RS05285	0	2	0.7882	0	1	1	818.901	1636.79	1636.8	-3.63	-0.00297
	FALSE	Sequest HT (A2)	Unambiguous	[R].AEAPFVGTGmESVVAR.[D]	M10(Oxidation)	1	AB395_RS05285	AB395_RS05285	0	2	0.6667	0	1	1	818.902	1636.8	1636.8	-1.54	-0.00126
	FALSE	Sequest HT (A2)	Unambiguous	[R].AEAPFVGTGmESVVAR.[D]	M10(Oxidation)	1	AB395_RS05285	AB395_RS05285	0	2	0.7961	0	1	1	818.9	1636.79	1636.8	-4	-0.00327
FALSE	High		0.000408455	4.4689e-05	1	1	1	AB395_RS05285	AB395_RS05285 [1159-1167]		0	940.521	High	High	7.258e-05	0.0001928	2.82	K.AGADIQPLR.D	[1159-1167]
	Checked	Identifying Node	PSM Ambiguity	Annotated Sequence	Modifications	# Proteins	Master Protein Accessions	Protein Accessions	# Missed Cleavages	Charge	DeltaScore	DeltaCn	Rank	Search Engine Rank	m/z [Da]	MH+ [Da]	Theo. MH+ [Da]	DeltaM [ppm]	Deltam/z [Da]
	FALSE	Sequest HT (A2)	Unambiguous	[K].AGADIQPLR.[D]		1	AB395_RS05285	AB395_RS05285	0	2	0.7057	0	1	1	470.765	940.524	940.521	2.84	0.00134
FALSE	High		7.46657e-09	4.4689e-05	1	1	2	AB395_RS05285	AB395_RS05285 [1159-1179]		1	2110.11	High	High	7.258e-05	1.406e-12	4.57	K.AGADIQPLRDTIDSVIGSGPK.G	[1159-1179]
	Checked	Identifying Node	PSM Ambiguity	Annotated Sequence	Modifications	# Proteins	Master Protein Accessions	Protein Accessions	# Missed Cleavages	Charge	DeltaScore	DeltaCn	Rank	Search Engine Rank	m/z [Da]	MH+ [Da]	Theo. MH+ [Da]	DeltaM [ppm]	Deltam/z [Da]
	FALSE	Sequest HT (A2)	Unambiguous	[K].AGADIQPLRDTIDSVIGSGPK.[G]		1	AB395_RS05285	AB395_RS05285	1	3	0.5689	0	1	1	704.044	2110.12	2110.11	1.44	0.00101
	FALSE	Sequest HT (A2)	Unambiguous	[K].AGADIQPLRDTIDSVIGSGPK.[G]		1	AB395_RS05285	AB395_RS05285	1	3	0.3333	0	1	1	704.045	2110.12	2110.11	3.35	0.00236
FALSE	High		3.82221e-13	4.4689e-05	1	1	1	AB395_RS05285	AB395_RS05285 [259-277]		0	1917.95	High	High	7.258e-05	6.305e-16	4.68	K.AIAEMIDADTGEVVVEAGK.K	[259-277]
	Checked	Identifying Node	PSM Ambiguity	Annotated Sequence	Modifications	# Proteins	Master Protein Accessions	Protein Accessions	# Missed Cleavages	Charge	DeltaScore	DeltaCn	Rank	Search Engine Rank	m/z [Da]	MH+ [Da]	Theo. MH+ [Da]	DeltaM [ppm]	Deltam/z [Da]
	FALSE	Sequest HT (A2)	Unambiguous	[K].AIAEMIDADTGEVVVEAGK.[K]		1	AB395_RS05285	AB395_RS05285	0	2	0.8526	0	1	1	959.478	1917.95	1917.95	0.98	0.00094
FALSE	High	1xOxidation [M5]	5.62896e-10	4.4689e-05	1	1	2	AB395_RS05285	AB395_RS05285 [259-277]		0	1933.94	High	High	7.258e-05	1.652e-14	4.21	K.AIAEMIDADTGEVVVEAGK.K	[259-277]
	Checked	Identifying Node	PSM Ambiguity	Annotated Sequence	Modifications	# Proteins	Master Protein Accessions	Protein Accessions	# Missed Cleavages	Charge	DeltaScore	DeltaCn	Rank	Search Engine Rank	m/z [Da]	MH+ [Da]	Theo. MH+ [Da]	DeltaM [ppm]	Deltam/z [Da]
	FALSE	Sequest HT (A2)	Unambiguous	[K].AIAEmIDADTGEVVVEAGK.[K]	M5(Oxidation)	1	AB395_RS05285	AB395_RS05285	0	2	0.6936	0	1	1	967.48	1933.95	1933.94	5.12	0.00495
	FALSE	Sequest HT (A2)	Unambiguous	[K].AIAEmIDADTGEVVVEAGK.[K]	M5(Oxidation)	1	AB395_RS05285	AB395_RS05285	0	2	0.7726	0	1	1	967.47	1933.93	1933.94	-5.23	-0.00506
FALSE	High		1.81604e-11	4.4689e-05	1	1	1	AB395_RS05285	AB395_RS05285 [259-278]		1	2046.04	High	High	7.258e-05	6.305e-16	5.74	K.AIAEMIDADTGEVVVEAGKK.L	[259-278]
	Checked	Identifying Node	PSM Ambiguity	Annotated Sequence	Modifications	# Proteins	Master Protein Accessions	Protein Accessions	# Missed Cleavages	Charge	DeltaScore	DeltaCn	Rank	Search Engine Rank	m/z [Da]	MH+ [Da]	Theo. MH+ [Da]	DeltaM [ppm]	Deltam/z [Da]
	FALSE	Sequest HT (A2)	Unambiguous	[K].AIAEMIDADTGEVVVEAGKK.[L]		1	AB395_RS05285	AB395_RS05285	1	3	0.7909	0	1	1	682.686	2046.04	2046.04	0.23	0.00016
FALSE	High	1xOxidation [M5]	6.92123e-05	4.4689e-05	1	1	1	AB395_RS05285	AB395_RS05285 [259-278]		1	2062.04	High	High	7.258e-05	9.202e-06	2.01	K.AIAEMIDADTGEVVVEAGKK.L	[259-278]
	Checked	Identifying Node	PSM Ambiguity	Annotated Sequence	Modifications	# Proteins	Master Protein Accessions	Protein Accessions	# Missed Cleavages	Charge	DeltaScore	DeltaCn	Rank	Search Engine Rank	m/z [Da]	MH+ [Da]	Theo. MH+ [Da]	DeltaM [ppm]	Deltam/z [Da]
	FALSE	Sequest HT (A2)	Unambiguous	[K].AIAEmIDADTGEVVVEAGKK.[L]	M5(Oxidation)	1	AB395_RS05285	AB395_RS05285	1	3	0.4179	0	1	1	688.016	2062.03	2062.04	-2.22	-0.00152
FALSE	High	1xOxidation [M3]	0.00289261	0.000246488	1	1	1	AB395_RS05285	AB395_RS05285 [689-697]		0	1023.47	High	High	0.0002015	0.002982	2.26	R.ALMGSNMQR.Q	[689-697]
	Checked	Identifying Node	PSM Ambiguity	Annotated Sequence	Modifications	# Proteins	Master Protein Accessions	Protein Accessions	# Missed Cleavages	Charge	DeltaScore	DeltaCn	Rank	Search Engine Rank	m/z [Da]	MH+ [Da]	Theo. MH+ [Da]	DeltaM [ppm]	Deltam/z [Da]
	FALSE	Sequest HT (A2)	Unambiguous	[R].ALmGSNMQR.[Q]	M3(Oxidation)	1	AB395_RS05285	AB395_RS05285	0	2	0.5575	0	1	1	512.24	1023.47	1023.47	0.94	0.00048
FALSE	High	2xOxidation [M3; M7]	0.00170649	0.000150234	1	1	2	AB395_RS05285	AB395_RS05285 [689-697]		0	1039.47	High	High	0.0001402	0.001665	1.13	R.ALMGSNMQR.Q	[689-697]
	Checked	Identifying Node	PSM Ambiguity	Annotated Sequence	Modifications	# Proteins	Master Protein Accessions	Protein Accessions	# Missed Cleavages	Charge	DeltaScore	DeltaCn	Rank	Search Engine Rank	m/z [Da]	MH+ [Da]	Theo. MH+ [Da]	DeltaM [ppm]	Deltam/z [Da]
	FALSE	Sequest HT (A2)	Unambiguous	[R].ALmGSNmQR.[Q]	M3(Oxidation); M7(Oxidation)	1	AB395_RS05285	AB395_RS05285	0	2	0.8125	0	1	1	520.237	1039.47	1039.47	1	0.00052
	FALSE	Sequest HT (A2)	Unambiguous	[R].ALmGSNmQR.[Q]	M3(Oxidation); M7(Oxidation)	1	AB395_RS05285	AB395_RS05285	0	2	0.7611	0	1	1	520.237	1039.47	1039.47	1.47	0.00076
FALSE	High		2.02913e-11	4.4689e-05	1	1	1	AB395_RS05285	AB395_RS05285 [35-60]		0	2854.37	High	High	7.258e-05	6.305e-16	4.55	K.ASYDQFLMVEEPAGGRPDEGLQAVFK.S	[35-60]
	Checked	Identifying Node	PSM Ambiguity	Annotated Sequence	Modifications	# Proteins	Master Protein Accessions	Protein Accessions	# Missed Cleavages	Charge	DeltaScore	DeltaCn	Rank	Search Engine Rank	m/z [Da]	MH+ [Da]	Theo. MH+ [Da]	DeltaM [ppm]	Deltam/z [Da]
	FALSE	Sequest HT (A2)	Unambiguous	[K].ASYDQFLMVEEPAGGRPDEGLQAVFK.[S]		1	AB395_RS05285	AB395_RS05285	0	3	0.7033	0	1	1	952.13	2854.37	2854.37	0.96	0.00091
FALSE	High	1xOxidation [M8]	1.68762e-08	4.4689e-05	1	1	1	AB395_RS05285	AB395_RS05285 [35-60]		0	2870.37	High	High	7.258e-05	5.708e-12	5.15	K.ASYDQFLMVEEPAGGRPDEGLQAVFK.S	[35-60]
	Checked	Identifying Node	PSM Ambiguity	Annotated Sequence	Modifications	# Proteins	Master Protein Accessions	Protein Accessions	# Missed Cleavages	Charge	DeltaScore	DeltaCn	Rank	Search Engine Rank	m/z [Da]	MH+ [Da]	Theo. MH+ [Da]	DeltaM [ppm]	Deltam/z [Da]
	FALSE	Sequest HT (A2)	Unambiguous	[K].ASYDQFLmVEEPAGGRPDEGLQAVFK.[S]	M8(Oxidation)	1	AB395_RS05285	AB395_RS05285	0	3	0.7767	0	1	1	957.456	2870.35	2870.37	-4.57	-0.00437
FALSE	High		0.000588741	4.4689e-05	1	1	1	AB395_RS05285	AB395_RS05285 [970-978]		0	1074.51	High	High	7.258e-05	0.0003544	2.3	R.DDEQAILDR.N	[970-978]
	Checked	Identifying Node	PSM Ambiguity	Annotated Sequence	Modifications	# Proteins	Master Protein Accessions	Protein Accessions	# Missed Cleavages	Charge	DeltaScore	DeltaCn	Rank	Search Engine Rank	m/z [Da]	MH+ [Da]	Theo. MH+ [Da]	DeltaM [ppm]	Deltam/z [Da]
	FALSE	Sequest HT (A2)	Unambiguous	[R].DDEQAILDR.[N]		1	AB395_RS05285	AB395_RS05285	0	2	0.7	0	1	1	537.756	1074.51	1074.51	-0.49	-0.00027
FALSE	High		1.27883e-08	4.4689e-05	1	1	1	AB395_RS05285	AB395_RS05285 [834-850]		0	2037.96	High	High	7.258e-05	3.538e-12	4.15	R.DDVFTSIHIEEFEVMAR.D	[834-850]
	Checked	Identifying Node	PSM Ambiguity	Annotated Sequence	Modifications	# Proteins	Master Protein Accessions	Protein Accessions	# Missed Cleavages	Charge	DeltaScore	DeltaCn	Rank	Search Engine Rank	m/z [Da]	MH+ [Da]	Theo. MH+ [Da]	DeltaM [ppm]	Deltam/z [Da]
	FALSE	Sequest HT (A2)	Unambiguous	[R].DDVFTSIHIEEFEVMAR.[D]		1	AB395_RS05285	AB395_RS05285	0	3	0.7084	0	1	1	679.991	2037.96	2037.96	-0.31	-0.00021
FALSE	High	1xOxidation [M15]	8.4756e-07	4.4689e-05	1	1	3	AB395_RS05285	AB395_RS05285 [834-850]		0	2053.95	High	High	7.258e-05	4.798e-09	3.72	R.DDVFTSIHIEEFEVMAR.D	[834-850]
	Checked	Identifying Node	PSM Ambiguity	Annotated Sequence	Modifications	# Proteins	Master Protein Accessions	Protein Accessions	# Missed Cleavages	Charge	DeltaScore	DeltaCn	Rank	Search Engine Rank	m/z [Da]	MH+ [Da]	Theo. MH+ [Da]	DeltaM [ppm]	Deltam/z [Da]
	FALSE	Sequest HT (A2)	Unambiguous	[R].DDVFTSIHIEEFEVmAR.[D]	M15(Oxidation)	1	AB395_RS05285	AB395_RS05285	0	3	0.6624	0	1	1	685.323	2053.95	2053.95	0.71	0.00049
	FALSE	Sequest HT (A2)	Unambiguous	[R].DDVFTSIHIEEFEVmAR.[D]	M15(Oxidation)	1	AB395_RS05285	AB395_RS05285	0	2	0.6	0	1	1	1027.48	2053.95	2053.95	-0.53	-0.00055
	FALSE	Sequest HT (A2)	Unambiguous	[R].DDVFTSIHIEEFEVmAR.[D]	M15(Oxidation)	1	AB395_RS05285	AB395_RS05285	0	3	0.7392	0	1	1	685.324	2053.96	2053.95	2.49	0.00171
FALSE	High		2.11034e-12	4.4689e-05	1	1	2	AB395_RS05285	AB395_RS05285 [447-461]		1	1630.77	High	High	7.258e-05	6.305e-16	5.15	R.DGKGEIDDIDNLGNR.R	[447-461]
	Checked	Identifying Node	PSM Ambiguity	Annotated Sequence	Modifications	# Proteins	Master Protein Accessions	Protein Accessions	# Missed Cleavages	Charge	DeltaScore	DeltaCn	Rank	Search Engine Rank	m/z [Da]	MH+ [Da]	Theo. MH+ [Da]	DeltaM [ppm]	Deltam/z [Da]
	FALSE	Sequest HT (A2)	Unambiguous	[R].DGKGEIDDIDNLGNR.[R]		1	AB395_RS05285	AB395_RS05285	1	3	0.7652	0	1	1	544.26	1630.76	1630.77	-1.1	-0.0006
	FALSE	Sequest HT (A2)	Unambiguous	[R].DGKGEIDDIDNLGNR.[R]		1	AB395_RS05285	AB395_RS05285	1	2	0.8893	0	1	1	815.889	1630.77	1630.77	2.73	0.00222
FALSE	High		4.94599e-06	4.4689e-05	1	1	2	AB395_RS05285	AB395_RS05285 [447-462]		2	1786.87	High	High	7.258e-05	9.927e-08	3.23	R.DGKGEIDDIDNLGNRR.V	[447-462]
	Checked	Identifying Node	PSM Ambiguity	Annotated Sequence	Modifications	# Proteins	Master Protein Accessions	Protein Accessions	# Missed Cleavages	Charge	DeltaScore	DeltaCn	Rank	Search Engine Rank	m/z [Da]	MH+ [Da]	Theo. MH+ [Da]	DeltaM [ppm]	Deltam/z [Da]
	FALSE	Sequest HT (A2)	Unambiguous	[R].DGKGEIDDIDNLGNRR.[V]		1	AB395_RS05285	AB395_RS05285	2	3	0.6392	0	1	1	596.293	1786.86	1786.87	-2.25	-0.00134
	FALSE	Sequest HT (A2)	Unambiguous	[R].DGKGEIDDIDNLGNRR.[V]		1	AB395_RS05285	AB395_RS05285	2	3	0.7121	0	1	1	596.292	1786.86	1786.87	-3.89	-0.00232
FALSE	High		0.000502716	4.4689e-05	1	1	1	AB395_RS05285	AB395_RS05285 [862-872]		0	1214.63	High	High	7.258e-05	0.000272	2.43	R.DIPNVSEEALK.N	[862-872]
	Checked	Identifying Node	PSM Ambiguity	Annotated Sequence	Modifications	# Proteins	Master Protein Accessions	Protein Accessions	# Missed Cleavages	Charge	DeltaScore	DeltaCn	Rank	Search Engine Rank	m/z [Da]	MH+ [Da]	Theo. MH+ [Da]	DeltaM [ppm]	Deltam/z [Da]
	FALSE	Sequest HT (A2)	Unambiguous	[R].DIPNVSEEALK.[N]		1	AB395_RS05285	AB395_RS05285	0	2	0.7119	0	1	1	607.816	1214.62	1214.63	-1.14	-0.00069
FALSE	High		0.00975709	0.000720694	1	1	1	AB395_RS05285	AB395_RS05285 [95-103]		0	991.546	High	High	0.000574	0.006263	2.29	R.DLTYAAPLK.V	[95-103]
	Checked	Identifying Node	PSM Ambiguity	Annotated Sequence	Modifications	# Proteins	Master Protein Accessions	Protein Accessions	# Missed Cleavages	Charge	DeltaScore	DeltaCn	Rank	Search Engine Rank	m/z [Da]	MH+ [Da]	Theo. MH+ [Da]	DeltaM [ppm]	Deltam/z [Da]
	FALSE	Sequest HT (A2)	Unambiguous	[R].DLTYAAPLK.[V]		1	AB395_RS05285	AB395_RS05285	0	2	0.6943	0	1	1	496.276	991.545	991.546	-0.42	-0.00021
FALSE	High		6.92123e-05	4.4689e-05	1	1	1	AB395_RS05285	AB395_RS05285 [658-668]		0	1245.61	High	High	7.258e-05	9.238e-06	3.34	R.DNINLMDVSPK.Q	[658-668]
	Checked	Identifying Node	PSM Ambiguity	Annotated Sequence	Modifications	# Proteins	Master Protein Accessions	Protein Accessions	# Missed Cleavages	Charge	DeltaScore	DeltaCn	Rank	Search Engine Rank	m/z [Da]	MH+ [Da]	Theo. MH+ [Da]	DeltaM [ppm]	Deltam/z [Da]
	FALSE	Sequest HT (A2)	Unambiguous	[R].DNINLMDVSPK.[Q]		1	AB395_RS05285	AB395_RS05285	0	2	0.6078	0	1	1	623.309	1245.61	1245.61	-2.4	-0.00149
FALSE	High		6.95965e-05	4.4689e-05	1	1	1	AB395_RS05285	AB395_RS05285 [968-978]		1	1345.63	High	High	7.258e-05	9.356e-06	3.69	K.DRDDEQAILDR.N	[968-978]
	Checked	Identifying Node	PSM Ambiguity	Annotated Sequence	Modifications	# Proteins	Master Protein Accessions	Protein Accessions	# Missed Cleavages	Charge	DeltaScore	DeltaCn	Rank	Search Engine Rank	m/z [Da]	MH+ [Da]	Theo. MH+ [Da]	DeltaM [ppm]	Deltam/z [Da]
	FALSE	Sequest HT (A2)	Unambiguous	[K].DRDDEQAILDR.[N]		1	AB395_RS05285	AB395_RS05285	1	3	0.7615	0	1	1	449.217	1345.64	1345.63	0.91	0.00041
FALSE	High		2.59621e-05	4.4689e-05	1	1	1	AB395_RS05285	AB395_RS05285 [1168-1179]		0	1188.61	High	High	7.258e-05	1.711e-06	3.13	R.DTIDSVIGSGPK.G	[1168-1179]
	Checked	Identifying Node	PSM Ambiguity	Annotated Sequence	Modifications	# Proteins	Master Protein Accessions	Protein Accessions	# Missed Cleavages	Charge	DeltaScore	DeltaCn	Rank	Search Engine Rank	m/z [Da]	MH+ [Da]	Theo. MH+ [Da]	DeltaM [ppm]	Deltam/z [Da]
	FALSE	Sequest HT (A2)	Unambiguous	[R].DTIDSVIGSGPK.[G]		1	AB395_RS05285	AB395_RS05285	0	2	0.738	0	1	1	594.809	1188.61	1188.61	0.5	0.0003
FALSE	High		5.29574e-10	4.4689e-05	1	1	2	AB395_RS05285	AB395_RS05285 [1168-1193]		2	2818.41	High	High	7.258e-05	1.488e-14	4.66	R.DTIDSVIGSGPKGEPIKQYDDESIVR.L	[1168-1193]
	Checked	Identifying Node	PSM Ambiguity	Annotated Sequence	Modifications	# Proteins	Master Protein Accessions	Protein Accessions	# Missed Cleavages	Charge	DeltaScore	DeltaCn	Rank	Search Engine Rank	m/z [Da]	MH+ [Da]	Theo. MH+ [Da]	DeltaM [ppm]	Deltam/z [Da]
	FALSE	Sequest HT (A2)	Unambiguous	[R].DTIDSVIGSGPKGEPIKQYDDESIVR.[L]		1	AB395_RS05285	AB395_RS05285	2	4	0.6841	0	1	1	705.359	2818.41	2818.41	0.62	0.00044
	FALSE	Sequest HT (A2)	Unambiguous	[R].DTIDSVIGSGPKGEPIKQYDDESIVR.[L]		1	AB395_RS05285	AB395_RS05285	2	3	0.7854	0	1	1	940.142	2818.41	2818.41	0.3	0.00028
FALSE	High		0.00347565	0.000246488	1	1	1	AB395_RS05285	AB395_RS05285 [433-440]		0	886.524	High	High	0.0002015	0.003574	2.24	K.EDILAVVK.M	[433-440]
	Checked	Identifying Node	PSM Ambiguity	Annotated Sequence	Modifications	# Proteins	Master Protein Accessions	Protein Accessions	# Missed Cleavages	Charge	DeltaScore	DeltaCn	Rank	Search Engine Rank	m/z [Da]	MH+ [Da]	Theo. MH+ [Da]	DeltaM [ppm]	Deltam/z [Da]
	FALSE	Sequest HT (A2)	Unambiguous	[K].EDILAVVK.[M]		1	AB395_RS05285	AB395_RS05285	0	2	0.2589	0	1	1	443.766	886.524	886.524	0.06	3e-05
FALSE	High		1.47328e-15	4.4689e-05	1	1	2	AB395_RS05285	AB395_RS05285 [514-537]		0	2769.32	High	High	7.258e-05	6.305e-16	6.16	R.EFFGSSQLSQFMDQVNPLSEITHK.R	[514-537]
	Checked	Identifying Node	PSM Ambiguity	Annotated Sequence	Modifications	# Proteins	Master Protein Accessions	Protein Accessions	# Missed Cleavages	Charge	DeltaScore	DeltaCn	Rank	Search Engine Rank	m/z [Da]	MH+ [Da]	Theo. MH+ [Da]	DeltaM [ppm]	Deltam/z [Da]
	FALSE	Sequest HT (A2)	Unambiguous	[R].EFFGSSQLSQFMDQVNPLSEITHK.[R]		1	AB395_RS05285	AB395_RS05285	0	2	0.9063	0	1	1	1385.17	2769.32	2769.32	1.51	0.00209
	FALSE	Sequest HT (A2)	Unambiguous	[R].EFFGSSQLSQFMDQVNPLSEITHK.[R]		1	AB395_RS05285	AB395_RS05285	0	3	0.8701	0	1	1	923.777	2769.32	2769.32	-1.36	-0.00125
FALSE	High		7.85521e-11	4.4689e-05	1	1	1	AB395_RS05285	AB395_RS05285 [1333-1350]		0	1937.95	High	High	7.258e-05	6.305e-16	4.28	R.GDDTFEAGIPESFNVLVK.E	[1333-1350]
	Checked	Identifying Node	PSM Ambiguity	Annotated Sequence	Modifications	# Proteins	Master Protein Accessions	Protein Accessions	# Missed Cleavages	Charge	DeltaScore	DeltaCn	Rank	Search Engine Rank	m/z [Da]	MH+ [Da]	Theo. MH+ [Da]	DeltaM [ppm]	Deltam/z [Da]
	FALSE	Sequest HT (A2)	Unambiguous	[R].GDDTFEAGIPESFNVLVK.[E]		1	AB395_RS05285	AB395_RS05285	0	2	0.7664	0	1	1	969.481	1937.95	1937.95	2.86	0.00277
FALSE	High	2xOxidation [M4; M9]	0.146323	0.00340021	1	1	1	AB395_RS05285	AB395_RS05285 [1061-1070]		0	1092.47	High	High	0.002313	0.0923	1	R.GDEMPPGVMK.M	[1061-1070]
	Checked	Identifying Node	PSM Ambiguity	Annotated Sequence	Modifications	# Proteins	Master Protein Accessions	Protein Accessions	# Missed Cleavages	Charge	DeltaScore	DeltaCn	Rank	Search Engine Rank	m/z [Da]	MH+ [Da]	Theo. MH+ [Da]	DeltaM [ppm]	Deltam/z [Da]
	FALSE	Sequest HT (A2)	Unambiguous	[R].GDEmPPGVmK.[M]	M4(Oxidation); M9(Oxidation)	1	AB395_RS05285	AB395_RS05285	0	2	0.8	0	1	1	546.739	1092.47	1092.47	1.35	0.00074
FALSE	High		4.46268e-12	4.4689e-05	1	1	1	AB395_RS05285	AB395_RS05285 [789-807]		0	1855.94	High	High	7.258e-05	6.305e-16	5.07	K.GDIIADGPSTDLGDLALGR.N	[789-807]
	Checked	Identifying Node	PSM Ambiguity	Annotated Sequence	Modifications	# Proteins	Master Protein Accessions	Protein Accessions	# Missed Cleavages	Charge	DeltaScore	DeltaCn	Rank	Search Engine Rank	m/z [Da]	MH+ [Da]	Theo. MH+ [Da]	DeltaM [ppm]	Deltam/z [Da]
	FALSE	Sequest HT (A2)	Unambiguous	[K].GDIIADGPSTDLGDLALGR.[N]		1	AB395_RS05285	AB395_RS05285	0	2	0.8126	0	1	1	928.478	1855.95	1855.94	4.42	0.0041
FALSE	High		1.00659e-06	4.4689e-05	1	1	1	AB395_RS05285	AB395_RS05285 [450-461]		0	1330.62	High	High	7.258e-05	6.397e-09	3.42	K.GEIDDIDNLGNR.R	[450-461]
	Checked	Identifying Node	PSM Ambiguity	Annotated Sequence	Modifications	# Proteins	Master Protein Accessions	Protein Accessions	# Missed Cleavages	Charge	DeltaScore	DeltaCn	Rank	Search Engine Rank	m/z [Da]	MH+ [Da]	Theo. MH+ [Da]	DeltaM [ppm]	Deltam/z [Da]
	FALSE	Sequest HT (A2)	Unambiguous	[K].GEIDDIDNLGNR.[R]		1	AB395_RS05285	AB395_RS05285	0	2	0.7515	0	1	1	665.817	1330.63	1330.62	3.02	0.00201
FALSE	High		2.97419e-10	4.4689e-05	1	1	2	AB395_RS05285	AB395_RS05285 [1180-1193]		1	1648.82	High	High	7.258e-05	5.538e-15	3.82	K.GEPIKQYDDESIVR.L	[1180-1193]
	Checked	Identifying Node	PSM Ambiguity	Annotated Sequence	Modifications	# Proteins	Master Protein Accessions	Protein Accessions	# Missed Cleavages	Charge	DeltaScore	DeltaCn	Rank	Search Engine Rank	m/z [Da]	MH+ [Da]	Theo. MH+ [Da]	DeltaM [ppm]	Deltam/z [Da]
	FALSE	Sequest HT (A2)	Unambiguous	[K].GEPIKQYDDESIVR.[L]		1	AB395_RS05285	AB395_RS05285	1	3	0.7317	0	1	1	550.277	1648.82	1648.82	-0.02	-1e-05
	FALSE	Sequest HT (A2)	Unambiguous	[K].GEPIKQYDDESIVR.[L]		1	AB395_RS05285	AB395_RS05285	1	2	0.7984	0	1	1	824.912	1648.82	1648.82	-0.45	-0.00037
FALSE	High		0.00010597	4.4689e-05	1	1	2	AB395_RS05285	AB395_RS05285 [731-741]		0	1116.56	High	High	7.258e-05	1.914e-05	3.08	R.GGVVDQVDATR.I	[731-741]
	Checked	Identifying Node	PSM Ambiguity	Annotated Sequence	Modifications	# Proteins	Master Protein Accessions	Protein Accessions	# Missed Cleavages	Charge	DeltaScore	DeltaCn	Rank	Search Engine Rank	m/z [Da]	MH+ [Da]	Theo. MH+ [Da]	DeltaM [ppm]	Deltam/z [Da]
	FALSE	Sequest HT (A2)	Unambiguous	[R].GGVVDQVDATR.[I]		1	AB395_RS05285	AB395_RS05285	0	2	0.4752	0	1	1	558.787	1116.57	1116.56	2.73	0.00153
	FALSE	Sequest HT (A2)	Unambiguous	[R].GGVVDQVDATR.[I]		1	AB395_RS05285	AB395_RS05285	0	2	0.5325	0	1	1	558.784	1116.56	1116.56	-2.84	-0.00159
FALSE	High		2.12652e-05	4.4689e-05	1	1	1	AB395_RS05285	AB395_RS05285 [189-199]		0	1280.62	High	High	7.258e-05	1.219e-06	2.75	R.GSWLDIEFDAK.D	[189-199]
	Checked	Identifying Node	PSM Ambiguity	Annotated Sequence	Modifications	# Proteins	Master Protein Accessions	Protein Accessions	# Missed Cleavages	Charge	DeltaScore	DeltaCn	Rank	Search Engine Rank	m/z [Da]	MH+ [Da]	Theo. MH+ [Da]	DeltaM [ppm]	Deltam/z [Da]
	FALSE	Sequest HT (A2)	Unambiguous	[R].GSWLDIEFDAK.[D]		1	AB395_RS05285	AB395_RS05285	0	2	0.8218	0	1	1	640.811	1280.62	1280.62	-0.27	-0.00017
FALSE	High		7.29973e-08	4.4689e-05	1	1	1	AB395_RS05285	AB395_RS05285 [1003-1016]		0	1535.77	High	High	7.258e-05	7.058e-11	4.22	K.GTELSNAVISEYPR.S	[1003-1016]
	Checked	Identifying Node	PSM Ambiguity	Annotated Sequence	Modifications	# Proteins	Master Protein Accessions	Protein Accessions	# Missed Cleavages	Charge	DeltaScore	DeltaCn	Rank	Search Engine Rank	m/z [Da]	MH+ [Da]	Theo. MH+ [Da]	DeltaM [ppm]	Deltam/z [Da]
	FALSE	Sequest HT (A2)	Unambiguous	[K].GTELSNAVISEYPR.[S]		1	AB395_RS05285	AB395_RS05285	0	2	0.763	0	1	1	768.39	1535.77	1535.77	1.7	0.00131
FALSE	High		8.06626e-08	4.4689e-05	1	1	1	AB395_RS05285	AB395_RS05285 [648-657]		0	1080.56	High	High	7.258e-05	8.372e-11	3.44	R.HAGEVMLAPR.D	[648-657]
	Checked	Identifying Node	PSM Ambiguity	Annotated Sequence	Modifications	# Proteins	Master Protein Accessions	Protein Accessions	# Missed Cleavages	Charge	DeltaScore	DeltaCn	Rank	Search Engine Rank	m/z [Da]	MH+ [Da]	Theo. MH+ [Da]	DeltaM [ppm]	Deltam/z [Da]
	FALSE	Sequest HT (A2)	Unambiguous	[R].HAGEVMLAPR.[D]		1	AB395_RS05285	AB395_RS05285	0	2	0.7529	0	1	1	540.786	1080.56	1080.56	1.98	0.00107
FALSE	High	1xOxidation [M6]	6.53315e-08	4.4689e-05	1	1	1	AB395_RS05285	AB395_RS05285 [648-657]		0	1096.56	High	High	7.258e-05	5.87e-11	2.95	R.HAGEVMLAPR.D	[648-657]
	Checked	Identifying Node	PSM Ambiguity	Annotated Sequence	Modifications	# Proteins	Master Protein Accessions	Protein Accessions	# Missed Cleavages	Charge	DeltaScore	DeltaCn	Rank	Search Engine Rank	m/z [Da]	MH+ [Da]	Theo. MH+ [Da]	DeltaM [ppm]	Deltam/z [Da]
	FALSE	Sequest HT (A2)	Unambiguous	[R].HAGEVmLAPR.[D]	M6(Oxidation)	1	AB395_RS05285	AB395_RS05285	0	2	0.7559	0	1	1	548.782	1096.56	1096.56	0.24	0.00013
FALSE	High		2.97054e-07	4.4689e-05	1	1	2	AB395_RS05285	AB395_RS05285 [432-440]		1	1014.62	High	High	7.258e-05	7.869e-10	3.73	R.KEDILAVVK.M	[432-440]
	Checked	Identifying Node	PSM Ambiguity	Annotated Sequence	Modifications	# Proteins	Master Protein Accessions	Protein Accessions	# Missed Cleavages	Charge	DeltaScore	DeltaCn	Rank	Search Engine Rank	m/z [Da]	MH+ [Da]	Theo. MH+ [Da]	DeltaM [ppm]	Deltam/z [Da]
	FALSE	Sequest HT (A2)	Unambiguous	[R].KEDILAVVK.[M]		1	AB395_RS05285	AB395_RS05285	1	2	0.6542	0	1	1	507.814	1014.62	1014.62	0.84	0.00043
	FALSE	Sequest HT (A2)	Unambiguous	[R].KEDILAVVK.[M]		1	AB395_RS05285	AB395_RS05285	1	2	0.461	0	1	1	507.814	1014.62	1014.62	1.62	0.00082
FALSE	High		2.94618e-14	4.4689e-05	1	1	2	AB395_RS05285	AB395_RS05285 [1002-1016]		1	1663.86	High	High	7.258e-05	6.305e-16	5.28	K.KGTELSNAVISEYPR.S	[1002-1016]
	Checked	Identifying Node	PSM Ambiguity	Annotated Sequence	Modifications	# Proteins	Master Protein Accessions	Protein Accessions	# Missed Cleavages	Charge	DeltaScore	DeltaCn	Rank	Search Engine Rank	m/z [Da]	MH+ [Da]	Theo. MH+ [Da]	DeltaM [ppm]	Deltam/z [Da]
	FALSE	Sequest HT (A2)	Unambiguous	[K].KGTELSNAVISEYPR.[S]		1	AB395_RS05285	AB395_RS05285	1	2	0.7841	0	1	1	832.442	1663.88	1663.86	6.86	0.00571
	FALSE	Sequest HT (A2)	Unambiguous	[K].KGTELSNAVISEYPR.[S]		1	AB395_RS05285	AB395_RS05285	1	3	0.785	0	1	1	555.294	1663.87	1663.86	1.39	0.00077
FALSE	High		0.000999571	4.4689e-05	1	1	1	AB395_RS05285	AB395_RS05285 [1149-1158]		1	1109.6	High	High	7.258e-05	0.0008131	3.2	K.KIGAMLDAYK.A	[1149-1158]
	Checked	Identifying Node	PSM Ambiguity	Annotated Sequence	Modifications	# Proteins	Master Protein Accessions	Protein Accessions	# Missed Cleavages	Charge	DeltaScore	DeltaCn	Rank	Search Engine Rank	m/z [Da]	MH+ [Da]	Theo. MH+ [Da]	DeltaM [ppm]	Deltam/z [Da]
	FALSE	Sequest HT (A2)	Unambiguous	[K].KIGAMLDAYK.[A]		1	AB395_RS05285	AB395_RS05285	1	2	0.7938	0	1	1	555.306	1109.61	1109.6	2.75	0.00153
FALSE	High		6.30512e-16	4.4689e-05	1	1	2	AB395_RS05285	AB395_RS05285 [603-623]		1	2268.14	High	High	7.258e-05	6.305e-16	5.92	R.KIVDGNVTSDVVYLSAMEEAK.Y	[603-623]
	Checked	Identifying Node	PSM Ambiguity	Annotated Sequence	Modifications	# Proteins	Master Protein Accessions	Protein Accessions	# Missed Cleavages	Charge	DeltaScore	DeltaCn	Rank	Search Engine Rank	m/z [Da]	MH+ [Da]	Theo. MH+ [Da]	DeltaM [ppm]	Deltam/z [Da]
	FALSE	Sequest HT (A2)	Unambiguous	[R].KIVDGNVTSDVVYLSAMEEAK.[Y]		1	AB395_RS05285	AB395_RS05285	1	3	0.7568	0	1	1	756.724	2268.16	2268.14	5.98	0.00452
	FALSE	Sequest HT (A2)	Unambiguous	[R].KIVDGNVTSDVVYLSAMEEAK.[Y]		1	AB395_RS05285	AB395_RS05285	1	2	0.8972	0	1	1	1134.58	2268.15	2268.14	4.23	0.0048
FALSE	High		5.99338e-05	4.4689e-05	1	1	2	AB395_RS05285	AB395_RS05285 [419-428]		0	1142.61	High	High	7.258e-05	7.211e-06	2.69	R.LDLDVPDTVR.T	[419-428]
	Checked	Identifying Node	PSM Ambiguity	Annotated Sequence	Modifications	# Proteins	Master Protein Accessions	Protein Accessions	# Missed Cleavages	Charge	DeltaScore	DeltaCn	Rank	Search Engine Rank	m/z [Da]	MH+ [Da]	Theo. MH+ [Da]	DeltaM [ppm]	Deltam/z [Da]
	FALSE	Sequest HT (A2)	Unambiguous	[R].LDLDVPDTVR.[T]		1	AB395_RS05285	AB395_RS05285	0	2	0.6989	0	1	1	571.806	1142.61	1142.61	0.3	0.00017
	FALSE	Sequest HT (A2)	Unambiguous	[R].LDLDVPDTVR.[T]		1	AB395_RS05285	AB395_RS05285	0	2	0.8101	0	1	1	571.806	1142.6	1142.61	-0.45	-0.00026
FALSE	High		0.000300456	4.4689e-05	1	1	1	AB395_RS05285	AB395_RS05285 [1150-1158]		0	981.507	High	High	7.258e-05	0.0001147	2.67	K.IGAMLDAYK.A	[1150-1158]
	Checked	Identifying Node	PSM Ambiguity	Annotated Sequence	Modifications	# Proteins	Master Protein Accessions	Protein Accessions	# Missed Cleavages	Charge	DeltaScore	DeltaCn	Rank	Search Engine Rank	m/z [Da]	MH+ [Da]	Theo. MH+ [Da]	DeltaM [ppm]	Deltam/z [Da]
	FALSE	Sequest HT (A2)	Unambiguous	[K].IGAMLDAYK.[A]		1	AB395_RS05285	AB395_RS05285	0	2	0.7228	0	1	1	491.259	981.51	981.507	2.85	0.0014
FALSE	High	1xOxidation [M4]	0.000224477	4.4689e-05	1	1	1	AB395_RS05285	AB395_RS05285 [1150-1158]		0	997.502	High	High	7.258e-05	6.957e-05	2.23	K.IGAMLDAYK.A	[1150-1158]
	Checked	Identifying Node	PSM Ambiguity	Annotated Sequence	Modifications	# Proteins	Master Protein Accessions	Protein Accessions	# Missed Cleavages	Charge	DeltaScore	DeltaCn	Rank	Search Engine Rank	m/z [Da]	MH+ [Da]	Theo. MH+ [Da]	DeltaM [ppm]	Deltam/z [Da]
	FALSE	Sequest HT (A2)	Unambiguous	[K].IGAmLDAYK.[A]	M4(Oxidation)	1	AB395_RS05285	AB395_RS05285	0	2	0.6592	0	1	1	499.255	997.503	997.502	0.68	0.00034
FALSE	High		0.0030134	0.000246488	1	1	2	AB395_RS05285	AB395_RS05285 [854-861]		0	914.494	High	High	0.0002015	0.003108	2.45	K.LGPEEITR.D	[854-861]
	Checked	Identifying Node	PSM Ambiguity	Annotated Sequence	Modifications	# Proteins	Master Protein Accessions	Protein Accessions	# Missed Cleavages	Charge	DeltaScore	DeltaCn	Rank	Search Engine Rank	m/z [Da]	MH+ [Da]	Theo. MH+ [Da]	DeltaM [ppm]	Deltam/z [Da]
	FALSE	Sequest HT (A2)	Unambiguous	[K].LGPEEITR.[D]		1	AB395_RS05285	AB395_RS05285	0	2	0.5673	0	1	1	457.751	914.495	914.494	0.42	0.00019
	FALSE	Sequest HT (A2)	Unambiguous	[K].LGPEEITR.[D]		1	AB395_RS05285	AB395_RS05285	0	2	0.2541	0	1	1	457.749	914.49	914.494	-4.05	-0.00185
FALSE	High		6.35176e-07	4.4689e-05	1	1	3	AB395_RS05285	AB395_RS05285 [108-120]		0	1435.73	High	High	7.258e-05	2.925e-09	3.68	R.LIVFDIDEDTGAK.S	[108-120]
	Checked	Identifying Node	PSM Ambiguity	Annotated Sequence	Modifications	# Proteins	Master Protein Accessions	Protein Accessions	# Missed Cleavages	Charge	DeltaScore	DeltaCn	Rank	Search Engine Rank	m/z [Da]	MH+ [Da]	Theo. MH+ [Da]	DeltaM [ppm]	Deltam/z [Da]
	FALSE	Sequest HT (A2)	Unambiguous	[R].LIVFDIDEDTGAK.[S]		1	AB395_RS05285	AB395_RS05285	0	2	0.7638	0	1	1	718.371	1435.74	1435.73	2.54	0.00183
	FALSE	Sequest HT (A2)	Unambiguous	[R].LIVFDIDEDTGAK.[S]		1	AB395_RS05285	AB395_RS05285	0	2	0.3511	0	1	1	718.37	1435.73	1435.73	1.35	0.00097
	FALSE	Sequest HT (A2)	Unambiguous	[R].LIVFDIDEDTGAK.[S]		1	AB395_RS05285	AB395_RS05285	0	2	0.7745	0	1	1	718.37	1435.73	1435.73	0.67	0.00048
FALSE	High		2.99562e-14	4.4689e-05	1	1	2	AB395_RS05285	AB395_RS05285 [20-34]		0	1709.91	High	High	7.258e-05	6.305e-16	5.47	K.IPEVAEMPNLIEVQK.A	[20-34]
	Checked	Identifying Node	PSM Ambiguity	Annotated Sequence	Modifications	# Proteins	Master Protein Accessions	Protein Accessions	# Missed Cleavages	Charge	DeltaScore	DeltaCn	Rank	Search Engine Rank	m/z [Da]	MH+ [Da]	Theo. MH+ [Da]	DeltaM [ppm]	Deltam/z [Da]
	FALSE	Sequest HT (A2)	Unambiguous	[K].IPEVAEMPNLIEVQK.[A]		1	AB395_RS05285	AB395_RS05285	0	3	0.6284	0	1	1	570.644	1709.92	1709.91	1.63	0.00093
	FALSE	Sequest HT (A2)	Unambiguous	[K].IPEVAEMPNLIEVQK.[A]		1	AB395_RS05285	AB395_RS05285	0	2	0.841	0	1	1	855.463	1709.92	1709.91	2.78	0.00238
FALSE	High	1xOxidation [M7]	1.3915e-11	4.4689e-05	1	1	1	AB395_RS05285	AB395_RS05285 [20-34]		0	1725.91	High	High	7.258e-05	6.305e-16	4.28	K.IPEVAEMPNLIEVQK.A	[20-34]
	Checked	Identifying Node	PSM Ambiguity	Annotated Sequence	Modifications	# Proteins	Master Protein Accessions	Protein Accessions	# Missed Cleavages	Charge	DeltaScore	DeltaCn	Rank	Search Engine Rank	m/z [Da]	MH+ [Da]	Theo. MH+ [Da]	DeltaM [ppm]	Deltam/z [Da]
	FALSE	Sequest HT (A2)	Unambiguous	[K].IPEVAEmPNLIEVQK.[A]	M7(Oxidation)	1	AB395_RS05285	AB395_RS05285	0	2	0.8014	0	1	1	863.46	1725.91	1725.91	1.6	0.00138
FALSE	High		0.000173246	4.4689e-05	1	1	2	AB395_RS05285	AB395_RS05285 [540-550]		0	1041.61	High	High	7.258e-05	4.453e-05	3.28	R.LSALGPGGLTR.E	[540-550]
	Checked	Identifying Node	PSM Ambiguity	Annotated Sequence	Modifications	# Proteins	Master Protein Accessions	Protein Accessions	# Missed Cleavages	Charge	DeltaScore	DeltaCn	Rank	Search Engine Rank	m/z [Da]	MH+ [Da]	Theo. MH+ [Da]	DeltaM [ppm]	Deltam/z [Da]
	FALSE	Sequest HT (A2)	Unambiguous	[R].LSALGPGGLTR.[E]		1	AB395_RS05285	AB395_RS05285	0	2	0.7561	0	1	1	521.306	1041.61	1041.61	0.03	2e-05
	FALSE	Sequest HT (A2)	Unambiguous	[R].LSALGPGGLTR.[E]		1	AB395_RS05285	AB395_RS05285	0	2	0.5656	0	1	1	521.307	1041.61	1041.61	1.79	0.00093
FALSE	High		6.04743e-09	4.4689e-05	1	1	2	AB395_RS05285	AB395_RS05285 [604-623]		0	2140.05	High	High	7.258e-05	9.842e-13	3.19	K.IVDGNVTSDVVYLSAMEEAK.Y	[604-623]
	Checked	Identifying Node	PSM Ambiguity	Annotated Sequence	Modifications	# Proteins	Master Protein Accessions	Protein Accessions	# Missed Cleavages	Charge	DeltaScore	DeltaCn	Rank	Search Engine Rank	m/z [Da]	MH+ [Da]	Theo. MH+ [Da]	DeltaM [ppm]	Deltam/z [Da]
	FALSE	Sequest HT (A2)	Unambiguous	[K].IVDGNVTSDVVYLSAMEEAK.[Y]		1	AB395_RS05285	AB395_RS05285	0	3	0.2899	0	1	1	714.024	2140.06	2140.05	4.48	0.00319
	FALSE	Sequest HT (A2)	Unambiguous	[K].IVDGNVTSDVVYLSAMEEAK.[Y]		1	AB395_RS05285	AB395_RS05285	0	2	0.7774	0	1	1	1070.53	2140.06	2140.05	4.26	0.00455
FALSE	High	1xOxidation [M16]	6.88162e-13	4.4689e-05	1	1	1	AB395_RS05285	AB395_RS05285 [604-623]		0	2156.04	High	High	7.258e-05	6.305e-16	4.8	K.IVDGNVTSDVVYLSAMEEAK.Y	[604-623]
	Checked	Identifying Node	PSM Ambiguity	Annotated Sequence	Modifications	# Proteins	Master Protein Accessions	Protein Accessions	# Missed Cleavages	Charge	DeltaScore	DeltaCn	Rank	Search Engine Rank	m/z [Da]	MH+ [Da]	Theo. MH+ [Da]	DeltaM [ppm]	Deltam/z [Da]
	FALSE	Sequest HT (A2)	Unambiguous	[K].IVDGNVTSDVVYLSAmEEAK.[Y]	M16(Oxidation)	1	AB395_RS05285	AB395_RS05285	0	2	0.7792	0	1	1	1078.52	2156.04	2156.04	-2.02	-0.00218
FALSE	High	1xOxidation [M4]	0.0095638	0.000720694	1	1	2	AB395_RS05285	AB395_RS05285 [984-989]		0	762.418	High	High	0.000574	0.006228	1.22	R.LVDMLR.G	[984-989]
	Checked	Identifying Node	PSM Ambiguity	Annotated Sequence	Modifications	# Proteins	Master Protein Accessions	Protein Accessions	# Missed Cleavages	Charge	DeltaScore	DeltaCn	Rank	Search Engine Rank	m/z [Da]	MH+ [Da]	Theo. MH+ [Da]	DeltaM [ppm]	Deltam/z [Da]
	FALSE	Sequest HT (A2)	Unambiguous	[R].LVDmLR.[G]	M4(Oxidation)	1	AB395_RS05285	AB395_RS05285	0	2	0.4268	0	1	1	381.713	762.419	762.418	1.36	0.00052
	FALSE	Sequest HT (A2)	Unambiguous	[R].LVDmLR.[G]	M4(Oxidation)	1	AB395_RS05285	AB395_RS05285	0	2	0.2623	0	1	1	381.713	762.418	762.418	0.32	0.00012
FALSE	High		1.88795e-11	4.4689e-05	1	1	1	AB395_RS05285	AB395_RS05285 [1101-1128]		0	3058.59	High	High	7.258e-05	6.305e-16	5.27	R.IVPIEDMPFLEDGTHVDVVLNPLGVPSR.M	[1101-1128]
	Checked	Identifying Node	PSM Ambiguity	Annotated Sequence	Modifications	# Proteins	Master Protein Accessions	Protein Accessions	# Missed Cleavages	Charge	DeltaScore	DeltaCn	Rank	Search Engine Rank	m/z [Da]	MH+ [Da]	Theo. MH+ [Da]	DeltaM [ppm]	Deltam/z [Da]
[truncated: 42,716 more rows]

## Sheet: CCBAU45436 Midlog Phase Rep3
Protein FDR Confidence: Combined	Master	Accession	Description	Exp. q-value: Combined	Sum PEP Score	Coverage [%]	# Peptides	# PSMs	# Unique Peptides	# AAs	MW [kDa]	calc. pI	Score Sequest HT: Sequest HT	# Peptides (by Search Engine): Sequest HT
[truncated: 37,168 more rows]

[truncated: 6 more sheets: CCBAU45436 Stationary Phase, CCBAU45436 Stat Phase Rep2, CCBAU45436 Stat phase Rep3, CCBAU45436-C08 bacteroids, CCBAU45436-C08 bacteroids Rep2, CCBAU45436-C08 bacteroids Rep3]
