# Supplementary material for: High-Throughput Mass Spectrometric Analysis of the Whole Proteome and Secretome From Sinorhizobium fredii Strains CCBAU25509 and CCBAU45436
Source: Front Microbiol. 2019 Nov 12;10:2569. doi: 10.3389/fmicb.2019.02569 (PMC6865838; doi:10.3389/fmicb.2019.02569)
Supplement: Supplementary file 5 [file Table_5.xlsx]

## Sheet: LFQ-CCBAU25509 Mid-log
Supplementary Table S5. Label-free quantified proteome data and transcriptome data of CCBAU25509 and CCBAU45436
Gene ID	Average abundance Proteins		FPKM value								Differential expression test						Function description
		Log-10 abundance	CCBAU25509 mid-log phase R1	CCBAU25509 mid-log phase R2	CCBAU25509 mid-log phase Average	Log-10 mid-log mRNA	CCBAU25509 stationary phase R1	CCBAU25509 stationary phase CCBAU25509	CCBAU25509 stationary phase Average	Log-10 Stationary phase mRNA	baseMean	log2FoldChange	lfcSE	stat	pvalue	padj
AOX55_RS00010	2.581e+07	7.41179	109.449	117.545	113.497	2.05498	38.6884	45.7158	42.2021	1.62533	150.165	-1.43004	0.444257	-3.21895	0.00128659	0.00289233	[YciI family protein]
AOX55_RS00060	9.32269e+06	6.96954	88.6875	51.4028	70.0451	1.84538	28.9744	26.0868	27.5306	1.43982	161.864	-1.3453	0.48058	-2.79933	0.00512091	0.0102634	[non-canonical purine NTP pyrophosphatase, RdgB/HAM1 family]
AOX55_RS00065	954734	5.97988	201.117	125.794	163.455	2.2134	23.3337	6.17949	14.7566	1.16899	188.377	-3.44412	0.595359	-5.78494	7.2538e-09	3.49335e-08	[glyoxalase/bleomycin resistance/extradiol dioxygenase family protein]
AOX55_RS00070	3.82601e+07	7.58275	634.6	425.903	530.252	2.72448	141.393	93.0367	117.215	2.06898	1198.95	-2.17617	0.447505	-4.86289	1.15684e-06	4.22108e-06	[ribonuclease PH]
AOX55_RS00075	6.48256e+06	6.81175	34.6928	40.579	37.6359	1.5756	53.0509	53.7937	53.4223	1.72772	252.926	0.50499	0.415883	1.21426	0.224649	0.303014	[heat-inducible transcriptional repressor HrcA]
AOX55_RS00080	3.36738e+08	8.52729	232.874	107.378	170.126	2.23077	167.856	225.825	196.84	2.29411	591.757	0.210244	0.493259	0.426235	0.669937	0.74326	[nucleotide exchange factor GrpE]
AOX55_RS00095	1.6771e+06	6.22456	66.6628	71.6197	69.1413	1.83974	96.0551	96.3161	96.1856	1.98311	326.554	0.476164	0.406249	1.1721	0.241158	0.321383	[SDR family NAD(P)-dependent oxidoreductase]
AOX55_RS00100	1.06639e+07	7.02792	322.307	394.749	358.528	2.55452	724.483	664.3	694.391	2.8416	1259.21	0.953663	0.398853	2.39101	0.016802	0.0303301	[PTS IIA-like nitrogen-regulatory protein PtsN]
AOX55_RS00105	1.03522e+08	8.01503	499.906	499.252	499.579	2.6986	4933.9	7038.66	5986.28	3.77716	9558.12	3.58284	0.409097	8.75793	1.98864e-18	2.71808e-17	[ribosome-associated translation inhibitor RaiA]
AOX55_RS00115	1.02736e+07	7.01172	208.012	212.332	210.172	2.32258	34.8732	24.6281	29.7507	1.4735	509.068	-2.81672	0.428075	-6.57998	4.70501e-11	2.99165e-10	[LPS export ABC transporter ATP-binding protein]
AOX55_RS00120	1.0738e+08	8.03092	228.259	200.739	214.499	2.33142	189.088	209.968	199.528	2.3	603.756	-0.104605	0.400906	-0.260922	0.794153	0.841595	[protein=Organic solvent tolerance protein; identity=100; RefCov=100; QueryCov=100]
AOX55_RS00125	1.08499e+06	6.03543	205.428	190.64	198.034	2.29674	154.377	162.295	158.336	2.19958	613.165	-0.322872	0.397212	-0.812845	0.416307	0.505602	[membrane protein]
AOX55_RS00130	7.30953e+06	6.86389	132.134	101.756	116.945	2.06798	117.059	183.207	150.133	2.17648	659.417	0.359711	0.439817	0.817865	0.413434	0.502737	[signal peptide peptidase SppA]
AOX55_RS00135	3.47295e+07	7.5407	553.627	607.479	580.553	2.76384	525.887	530.166	528.027	2.72266	863.893	-0.136875	0.393683	-0.347677	0.728083	0.791497	[integration host factor subunit beta]
AOX55_RS00140	3.49295e+06	6.54319	251.728	334.66	293.194	2.46716	179.752	120.676	150.214	2.17671	390.014	-0.962964	0.442793	-2.17475	0.0296488	0.0508072	[DUF1049 domain-containing protein]
AOX55_RS00145	2.32056e+06	6.36559	111.54	147.233	129.387	2.11189	141.433	155.623	148.528	2.17181	328.076	0.19831	0.420807	0.471262	0.637454	0.713273	[carbon monoxide dehydrogenase]
AOX55_RS00155	5.06803e+06	6.70484	83.8383	54.0395	68.9389	1.83846	6.30516	7.77027	7.03771	0.847432	167.655	-3.2979	0.505137	-6.52872	6.63362e-11	4.12745e-10	[RNA methyltransferase]
AOX55_RS00175	7.77608e+07	7.89076	247.043	207.882	227.463	2.35691	42.4895	36.8022	39.6458	1.5982	1570.41	-2.51984	0.401316	-6.27895	3.4087e-10	1.92352e-09	[NADP-dependent malic enzyme]
AOX55_RS00180	1.59884e+06	6.20381	65.0512	64.4857	64.7684	1.81136	3.57935	5.66087	4.62011	0.664652	490.405	-3.81783	0.450186	-8.48056	2.24116e-17	2.78372e-16	[DNA mismatch repair protein MutS]
AOX55_RS00200	3.72554e+07	7.57119	278.363	139.912	209.137	2.32043	8.77393	7.45237	8.11315	0.90919	595.06	-4.68442	0.508125	-9.21903	2.9981e-20	4.8774e-19	[tryptophan--tRNA ligase]
AOX55_RS00205	1.25282e+07	7.09789	474.66	498.05	486.355	2.68695	98.4604	60.0098	79.2351	1.89892	715.677	-2.61447	0.438832	-5.95779	2.55672e-09	1.30377e-08	[universal stress protein]
AOX55_RS00210	1.26973e+08	8.10371	420.702	416.04	418.371	2.62156	830.079	983.209	906.644	2.95744	1932.21	1.11564	0.392964	2.83905	0.00452482	0.00918737	[NifU family protein]
AOX55_RS00215	7.14705e+06	6.85413	75.4589	70.8253	73.1421	1.86417	40.7997	34.1673	37.4835	1.57384	190.341	-0.962407	0.430275	-2.23672	0.0253044	0.0439303	[tRNA (adenosine(37)-N6)-threonylcarbamoyltransferase complex dimerization subunit type 1 TsaB]
AOX55_RS00235	6.17795e+07	7.79084	414.806	489.835	452.32	2.65545	302.021	361.364	331.692	2.52074	2129.3	-0.447697	0.398889	-1.12236	0.26171	0.344029	[phosphate starvation-inducible protein PhoH]
AOX55_RS00240	8.37428e+06	6.92295	131.776	126.3	129.038	2.11072	31.0909	21.8946	26.4927	1.42313	208.803	-2.27804	0.450032	-5.06194	4.15008e-07	1.61783e-06	[rRNA maturation RNase YbeY]
AOX55_RS00245	764697	5.88349	241.304	229.77	235.537	2.37206	92.7689	122.23	107.5	2.03141	1024.29	-1.13231	0.40638	-2.78634	0.00533072	0.0106554	[HlyC/CorC family transporter]
AOX55_RS00260	7.24137e+06	6.85982	178.152	194.408	186.28	2.27017	59.8299	26.2628	43.0464	1.63394	242.407	-2.10473	0.500836	-4.20243	2.64066e-05	7.94103e-05	[XRE family transcriptional regulator]
AOX55_RS00265	2.82977e+08	8.45175	1273.78	830.048	1051.91	3.02198	35.0734	37.276	36.1747	1.5584	3551.21	-4.86224	0.428728	-11.3411	8.21195e-30	3.22198e-28	[methionine adenosyltransferase]
AOX55_RS00270	8.04201e+06	6.90536	145.464	91.2289	118.346	2.07315	270.878	708.065	489.472	2.68973	1092.7	2.04795	0.534315	3.83285	0.000126667	0.000340534	[tRNA (guanosine(46)-N7)-methyltransferase TrmB]
AOX55_RS00280	5.31571e+06	6.72556	452.86	629.562	541.211	2.73337	770.718	809.11	789.914	2.89758	1478.95	0.545359	0.409531	1.33167	0.18297	0.253197	[heat-shock protein Hsp20]
AOX55_RS00285	6.00832e+06	6.77875	110.17	133.079	121.624	2.08502	135.831	144.794	140.312	2.1471	636.617	0.205932	0.40254	0.511581	0.608944	0.688417	[nucleoside hydrolase]
AOX55_RS00300	5.62291e+07	7.74996	143.009	127.03	135.019	2.1304	54.9179	49.7371	52.3275	1.71873	433.649	-1.36679	0.408146	-3.34878	0.000811668	0.00189228	[ribokinase]
AOX55_RS00305	4.8836e+06	6.68874	70.6171	74.1795	72.3983	1.85973	81.967	144.95	113.458	2.05484	577.902	0.647024	0.448976	1.44111	0.149553	0.213464	[DNA recombination protein RmuC]
AOX55_RS00315	5.07344e+06	6.7053	473.154	271.723	372.438	2.57105	17.7986	24.1883	20.9934	1.32208	531.226	-4.15452	0.486323	-8.54271	1.31111e-17	1.67852e-16	[peptide deformylase]
AOX55_RS00320	3.38363e+06	6.52938	152.329	85.2294	118.779	2.07474	3.94072	3.73096	3.83584	0.583861	295.168	-4.95016	0.545914	-9.06764	1.2162e-19	1.88652e-18	[methionyl-tRNA formyltransferase]
AOX55_RS00335	5.09884e+06	6.70747	148.279	122.03	135.154	2.13083	14.6223	31.109	22.8656	1.35918	485.25	-2.56909	0.485919	-5.28707	1.24293e-07	5.14609e-07	[succinyl-diaminopimelate desuccinylase]
AOX55_RS00340	7.21228e+06	6.85807	68.5866	83.2911	75.9389	1.88046	329.952	957.296	643.624	2.80863	5896.1	3.08318	0.532759	5.78721	7.1567e-09	3.45407e-08	[multidrug efflux RND transporter permease subunit]
AOX55_RS00345	3.93958e+07	7.59545	71.5043	99.6436	85.574	1.93234	800.3	2785.37	1792.84	3.25354	5826.24	4.38873	0.572318	7.66834	1.74241e-14	1.58986e-13	[efflux RND transporter periplasmic adaptor subunit]
AOX55_RS00350	735878	5.86681	87.9783	108.349	98.1636	1.99195	518.622	1329.02	923.822	2.96559	2144.79	3.234	0.51301	6.30397	2.9012e-10	1.65818e-09	[alpha/beta hydrolase]
AOX55_RS00355	2.44276e+06	6.38788	106.316	64.7685	85.542	1.93218	41.5228	37.9434	39.7331	1.59915	293.839	-1.10528	0.452801	-2.441	0.0146468	0.0267362	[LysR family transcriptional regulator]
AOX55_RS00370	1.18688e+08	8.07441	251.848	326.754	289.301	2.46135	88.5588	95.8333	92.1961	1.96471	841.839	-1.65018	0.409025	-4.03444	5.47337e-05	0.000156886	[2,3,4,5-tetrahydropyridine-2,6-dicarboxylate N-succinyltransferase]
AOX55_RS00375	2.9472e+06	6.46941	248.517	117.432	182.975	2.26239	10.1093	10.5824	10.3458	1.01476	447.477	-4.14519	0.515041	-8.04827	8.39724e-16	8.87633e-15	[LOG family protein]
AOX55_RS00380	2.03628e+07	7.30884	133.194	104.079	118.637	2.07422	13.4316	11.5606	12.4961	1.09677	240.802	-3.24312	0.460342	-7.04501	1.85447e-12	1.38514e-11	[pyrimidine 5'-nucleotidase]
AOX55_RS00395	8.37506e+06	6.92299	111.725	106.354	109.04	2.03759	204.277	193.046	198.661	2.29811	607.772	0.865627	0.396418	2.18362	0.0289901	0.0497925	[isocitrate lyase/phosphoenolpyruvate mutase family protein]
AOX55_RS00400	9.1566e+07	7.96173	165.877	114.441	140.159	2.14662	24.3686	14.3005	19.3345	1.28633	364.256	-2.85096	0.475537	-5.99523	2.03193e-09	1.05062e-08	[acetylglutamate kinase]
AOX55_RS00430	1.73805e+07	7.24006	153.723	89.3482	121.536	2.0847	14.2878	12.1357	13.2118	1.12096	226.646	-3.19748	0.495613	-6.45155	1.10711e-10	6.68275e-10	[YihA family ribosome biogenesis GTP-binding protein]
AOX55_RS00435	2.85198e+07	7.45515	688.64	398.697	543.668	2.73533	46.0892	39.194	42.6416	1.62983	2687.11	-3.67179	0.446096	-8.23094	1.85743e-16	2.11778e-15	[membrane protein insertase YidC]
AOX55_RS00440	4.03166e+06	6.60548	445.285	251.106	348.195	2.54182	12.7081	6.56271	9.63539	0.983869	356.155	-5.15198	0.55635	-9.26031	2.03837e-20	3.34875e-19	[ribonuclease P protein component]
AOX55_RS00445	2.16525e+06	6.33551	4941.74	2675.15	3808.45	3.58075	153.005	119.934	136.469	2.13504	1369.69	-4.79958	0.47613	-10.0804	6.74583e-24	1.53565e-22	[50S ribosomal protein L34]
AOX55_RS00505	1.55993e+07	7.19311	14.5903	16.5602	15.5753	1.19244	51.2377	41.3012	46.2695	1.66529	589.306	1.57105	0.408266	3.84811	0.000119032	0.000321825	[trifunctional transcriptional regulator/proline dehydrogenase/L-glutamate gamma-semialdehyde dehydrogenase]
AOX55_RS00520	4.52732e+06	6.65584	36.4775	47.7436	42.1106	1.62439	72.4636	93.2475	82.8556	1.91832	332.646	0.97516	0.428521	2.27564	0.0228674	0.0401595	[proline racemase]
AOX55_RS00550	5.41841e+07	7.73387	14.6675	28.7224	21.695	1.33636	58.466	105.824	82.1448	1.91458	114.57	1.91489	0.538353	3.55694	0.000375201	0.000926199	[transporter]
AOX55_RS00555	1.40842e+06	6.14873	7.09229	32.4288	19.7605	1.2958	80.7675	157.187	118.977	2.07546	438.884	2.58791	0.644368	4.0162	5.91438e-05	0.000168657	[ROK family transcriptional regulator]
AOX55_RS00560	1148621608	9.06018	96.5935	669.197	382.895	2.58308	467.595	620.399	543.997	2.7356	2445.83	0.506498	0.688306	0.735862	0.461814	0.549465	[sugar ABC transporter substrate-binding protein]
AOX55_RS00570	7.31809e+07	7.8644	20.0906	69.761	44.9258	1.6525	173.67	257.464	215.567	2.33358	524.574	2.26103	0.578951	3.90539	9.40731e-05	0.000259929	[sugar ABC transporter ATP-binding protein]
AOX55_RS00575	1.9149e+07	7.28215	15.4293	46.0253	30.7273	1.48752	54.6447	75.6614	65.153	1.81393	153.134	1.08104	0.56733	1.90549	0.0567169	0.0904163	[nucleoside triphosphate hydrolase]
AOX55_RS00580	2.46645e+07	7.39207	91.7569	47.4832	69.6201	1.84273	17.5305	20.7977	19.1641	1.28249	237.019	-1.86245	0.490375	-3.79802	0.000145858	0.000388217	[dihydroorotase]
AOX55_RS00585	2.53664e+07	7.40426	86.337	47.4317	66.8844	1.82532	22.8663	18.6213	20.7438	1.31689	157.533	-1.68546	0.496035	-3.39787	0.000679138	0.00160234	[orotate phosphoribosyltransferase]
AOX55_RS00590	3.29311e+07	7.51761	84.8486	43.9877	64.4182	1.80901	16.7117	19.5209	18.1163	1.25807	196.773	-1.83153	0.495581	-3.69573	0.00021926	0.000565749	[carbohydrate kinase]
AOX55_RS00600	1.93704e+08	8.28714	204.047	122.108	163.077	2.21239	32.5146	34.1682	33.3414	1.52298	821.398	-2.29029	0.442972	-5.17029	2.33731e-07	9.33523e-07	[glucose-6-phosphate isomerase]
AOX55_RS00635	732673	5.86491	42.79	43.3435	43.0667	1.63414	224.603	394.131	309.367	2.49047	345.344	2.84342	0.460905	6.1692	6.86346e-10	3.75856e-09	[XRE family transcriptional regulator]
AOX55_RS00645	1.41957e+06	6.15216	38.0471	36.9398	37.4935	1.57396	11.6009	9.33016	10.4655	1.01976	159.485	-1.83704	0.447994	-4.1006	4.12088e-05	0.00012029	[DUF4102 domain-containing protein]
AOX55_RS00650	2.40888e+06	6.38181	168.718	158.193	163.455	2.2134	65.8499	65.3967	65.6233	1.81706	314.612	-1.3165	0.411665	-3.19799	0.0013839	0.00309441	[hypothetical protein]
AOX55_RS00680	1.20103e+06	6.07955	30.4772	31.0055	30.7413	1.48772	19.7079	12.722	16.2149	1.20992	66.3004	-0.91381	0.508556	-1.79687	0.0723558	0.112236	[ribonuclease HI]
AOX55_RS00685	510184	5.70773	13.7773	15.6646	14.7209	1.16794	80.5456	51.9943	66.27	1.82132	108.107	2.17266	0.483451	4.49406	6.98783e-06	2.30394e-05	[hypothetical protein]
AOX55_RS00765	986582	5.99413	3.41513	2.78075	3.09794	0.491073	2.81379	3.7907	3.30225	0.518809	33.0856	0.0865492	0.573404	0.150939	0.880024	0.90911	[protein=Flagellar protein FlgJ [peptidoglycan hydrolase]; identity=100; RefCov=100; QueryCov=100]
AOX55_RS00795	4.60305e+06	6.66305	211.215	159.499	185.357	2.26801	23.6506	30.9524	27.3015	1.43619	415.121	-2.7665	0.439295	-6.29758	3.02333e-10	1.72651e-09	[methyltransferase]
AOX55_RS00860	3.59918e+06	6.5562	181.262	198.647	189.955	2.27865	77.9193	35.2746	56.5969	1.75279	154.086	-1.73638	0.506933	-3.42526	0.000614214	0.00146106	[XRE family transcriptional regulator]
AOX55_RS00880	1.34632e+06	6.12915	43.5674	48.877	46.2222	1.66485	66.6438	38.6241	52.6339	1.72127	257.042	0.189795	0.457739	0.414636	0.678408	0.750412	[nitronate monooxygenase]
AOX55_RS00885	3.19873e+07	7.50498	78.3926	74.7234	76.558	1.88399	19.9153	22.7345	21.3249	1.32889	295.294	-1.8455	0.419561	-4.39865	1.08924e-05	3.48287e-05	[protein=Putative regulatory protein BirS; identity=100; RefCov=100; QueryCov=100]
AOX55_RS00890	1.99611e+07	7.30018	110.859	157.416	134.138	2.12755	105.931	63.2833	84.607	1.92741	508.013	-0.663369	0.459102	-1.44493	0.148478	0.21202	[polyphosphate kinase 2]
AOX55_RS00895	1.10427e+06	6.04308	32.3923	44.8941	38.6432	1.58707	27.059	25.4997	26.2793	1.41961	207.881	-0.556226	0.438083	-1.26968	0.204198	0.278927	[phosphate regulon sensor histidine kinase PhoR]
AOX55_RS00900	123631679	8.09213	127.671	78.0589	102.865	2.01227	109.289	102.45	105.869	2.02477	555.629	0.0419814	0.438664	0.0957027	0.923757	0.943562	[phosphonate ABC transporter substrate-binding protein]
AOX55_RS00915	2.04483e+07	7.31066	81.6691	77.0585	79.3638	1.89962	104.87	121.775	113.322	2.05432	404.381	0.513422	0.405889	1.26493	0.205896	0.281074	[phosphate ABC transporter ATP-binding protein]
AOX55_RS00920	3.49468e+07	7.54341	78.1139	67.2511	72.6825	1.86143	75.7678	88.4828	82.1253	1.91448	284.277	0.175615	0.416841	0.4213	0.673536	0.746508	[phosphate transport system regulatory protein PhoU]
AOX55_RS00925	1.25131e+07	7.09736	66.9046	54.4148	60.6597	1.7829	65.0703	85.8657	75.468	1.87776	239.471	0.313934	0.432785	0.725383	0.468217	0.556289	[DNA-binding response regulator]
AOX55_RS00930	1.03767e+07	7.01606	463.744	480.217	471.981	2.67392	1309.58	1681.56	1495.57	3.17481	2626.29	1.66377	0.399074	4.16908	3.05828e-05	9.13435e-05	[GcrA cell cycle regulator]
AOX55_RS00935	57570296	7.7602	183.051	151.483	167.267	2.22341	17.6229	14.5508	16.0868	1.20647	565.876	-3.37543	0.42627	-7.91852	2.40345e-15	2.4216e-14	[aspartate aminotransferase family protein]
AOX55_RS00940	7.27367e+07	7.86175	250.343	246.034	248.188	2.39478	53.5732	53.9493	53.7613	1.73047	712.898	-2.20684	0.399241	-5.52757	3.24695e-08	1.44574e-07	[ornithine carbamoyltransferase]
AOX55_RS00945	1.87809e+07	7.27372	154.352	127.923	141.137	2.14964	92.0895	107.099	99.5941	1.99823	616.654	-0.503354	0.406886	-1.23709	0.216054	0.29332	[Hsp33 family molecular chaperone]
AOX55_RS00960	2.2124e+07	7.34486	106.562	64.5333	85.5479	1.93221	15.3558	15.0029	15.1794	1.18125	306.984	-2.49403	0.462714	-5.38999	7.04603e-08	3.02037e-07	[O-succinylhomoserine sulfhydrylase]
AOX55_RS00965	2.43648e+07	7.38676	112.401	113.957	113.179	2.05377	16.3486	13.3002	14.8244	1.17098	361.471	-2.92919	0.428362	-6.83812	8.02407e-12	5.55354e-11	[2'-deoxycytidine 5'-triphosphate deaminase]
AOX55_RS00975	545096	5.73647	38.2699	39.3614	38.8156	1.58901	15.2967	11.5512	13.4239	1.12788	114.469	-1.52642	0.465903	-3.27626	0.00105193	0.00240369	[amino acid ABC transporter]
AOX55_RS00980	1.64066e+06	6.21502	36.883	43.5796	40.2313	1.60456	68.8044	79.5609	74.1827	1.8703	120.94	0.880889	0.447604	1.96801	0.0490669	0.0795132	[protein=Tellurite resistance protein TerB; identity=100; RefCov=100; QueryCov=100]
AOX55_RS00995	1.47362e+06	6.16838	28.8741	27.3417	28.1079	1.44883	111.944	169.923	140.933	2.14901	228.245	2.32465	0.44865	5.18144	2.20184e-07	8.8312e-07	[transcriptional regulator]
AOX55_RS01000	350371	5.54453	22.6279	12.8638	17.7459	1.2491	68.9976	89.0794	79.0385	1.89784	117.987	2.15663	0.495057	4.35632	1.32265e-05	4.17711e-05	[polyketide cyclase]
AOX55_RS01015	1.09833e+06	6.04073	79.2387	112.728	95.9836	1.9822	70.5676	61.6721	66.1199	1.82033	188.86	-0.53703	0.445944	-1.20425	0.228491	0.307203	[GNAT family N-acetyltransferase]
AOX55_RS01020	2.20662e+07	7.34373	67.5641	99.8911	83.7276	1.92287	261.672	343.138	302.405	2.48059	2198.69	1.85245	0.427604	4.33217	1.47648e-05	4.61487e-05	[FAD-dependent oxidoreductase]
AOX55_RS01025	2.04509e+07	7.31071	68.3697	101.603	84.9863	1.92935	268.071	293.575	280.823	2.44843	1137.45	1.72402	0.420296	4.10192	4.09736e-05	0.000119761	[acetyl-CoA C-acetyltransferase]
AOX55_RS01030	4.4931e+06	6.65255	89.2112	93.24	91.2256	1.96012	364.131	248.748	306.439	2.48634	1837.87	1.74828	0.415302	4.20966	2.5575e-05	7.70831e-05	[acyl-CoA dehydrogenase]
AOX55_RS01035	1.95608e+07	7.29139	132.291	148.373	140.332	2.14716	364.261	621.199	492.73	2.69261	6017.67	1.81186	0.436698	4.149	3.33938e-05	9.89743e-05	[peptidoglycan-binding protein]
AOX55_RS01045	1.27613e+06	6.1059	33.9734	28.9135	31.4435	1.49753	39.1484	49.3581	44.2532	1.64595	156.525	0.491647	0.440175	1.11694	0.264022	0.346726	[TIGR02186 family protein]
AOX55_RS01050	2.42568e+07	7.38483	77.8401	78.7907	78.3154	1.89385	61.2159	65.6375	63.4267	1.80227	86.3967	-0.305343	0.463633	-0.658586	0.510161	0.59656	[Lrp/AsnC family transcriptional regulator]
AOX55_RS01085	2.16292e+06	6.33504	89.0966	43.8555	66.4761	1.82267	14.1491	18.2672	16.2081	1.20973	107.177	-2.04037	0.539857	-3.77947	0.000157164	0.000415655	[CAP domain-containing protein]
AOX55_RS01095	20766885	7.31737	48.1948	35.461	41.8279	1.62147	7.67735	4.08135	5.87935	0.76933	133.617	-2.81411	0.517461	-5.4383	5.37903e-08	2.33429e-07	[quinone-dependent dihydroorotate dehydrogenase]
AOX55_RS01100	2.01189e+07	7.3036	76.0246	40.8832	58.4539	1.76681	13.4256	8.21046	10.818	1.03415	61.9993	-2.41667	0.595018	-4.06151	4.87563e-05	0.000140842	[DUF952 domain-containing protein]
AOX55_RS01105	5.62553e+06	6.75016	86.401	96.7426	91.5718	1.96176	214.025	323.35	268.688	2.42925	400.267	1.55177	0.433643	3.57844	0.000345647	0.000860247	[protein=Signal peptide protein; identity=100; RefCov=100; QueryCov=100]
AOX55_RS01120	6.88643e+06	6.83799	124.341	161.674	143.008	2.15536	467.155	438.835	452.995	2.65609	657.591	1.6632	0.408839	4.06812	4.73944e-05	0.000137265	[large conductance mechanosensitive channel protein MscL]
AOX55_RS01125	5.00715e+06	6.69959	89.5795	75.3253	82.4524	1.9162	35.1889	38.3577	36.7733	1.56553	357.842	-1.16538	0.413816	-2.81618	0.0048598	0.00981377	[pyridoxal phosphate-dependent aminotransferase]
AOX55_RS01165	3.32845e+06	6.52224	37.8068	134.979	86.3931	1.93648	97.6695	77.8473	87.7584	1.94329	350.703	0.0225484	0.582052	0.0387395	0.969098	0.978339	[amino acid ABC transporter]
AOX55_RS01180	1.41457e+06	6.15063	30.8728	41.923	36.3979	1.56108	79.5263	78.2518	78.889	1.89702	358.473	1.11555	0.420365	2.65377	0.00795972	0.0153089	[pyridoxal phosphate-dependent aminotransferase]
AOX55_RS01185	833413	5.92086	19.8475	28.019	23.9333	1.379	25.1386	27.1444	26.1415	1.41733	207.861	0.126264	0.438294	0.28808	0.773286	0.825647	[5-guanidino-2-oxopentanoate decarboxylase]
AOX55_RS01195	2.96921e+07	7.47264	265.2	145.972	205.586	2.31299	14.8414	15.0282	14.9348	1.1742	1437.73	-3.78301	0.456923	-8.27931	1.23889e-16	1.43462e-15	[protein translocase subunit SecD]
AOX55_RS01210	4.66119e+06	6.6685	116.415	80.0376	98.2265	1.99223	45.7264	58.4071	52.0668	1.71656	390.788	-0.916781	0.437794	-2.09409	0.0362516	0.0607992	[KpsF/GutQ family sugar-phosphate isomerase]
AOX55_RS01230	9.15107e+06	6.96147	317.224	254.329	285.777	2.45603	57.1338	51.3424	54.2381	1.7343	1238.26	-2.39702	0.404929	-5.9196	3.2272e-09	1.63195e-08	[8-amino-7-oxononanoate synthase]
AOX55_RS01235	4.11465e+06	6.61433	353.662	269.687	311.674	2.4937	31.5611	26.8262	29.1936	1.46529	6577.65	-3.41606	0.405721	-8.41974	3.77314e-17	4.58413e-16	[type I polyketide synthase]
AOX55_RS01240	4.31832e+07	7.63531	569.23	443.982	506.606	2.70467	146.456	100.118	123.287	2.09092	1982.89	-2.03809	0.425576	-4.78901	1.67603e-06	5.94951e-06	[polysaccharide export protein]
AOX55_RS01245	1.97547e+06	6.29567	82.4682	65.2087	73.8384	1.86828	42.6229	42.3295	42.4762	1.62815	179.488	-0.797296	0.435676	-1.83002	0.0672472	0.10534	[bifunctional nicotinamidase/pyrazinamidase]
AOX55_RS01250	1.53764e+06	6.18686	85.1476	64.0503	74.5989	1.87273	56.9058	48.4113	52.6586	1.72147	427.114	-0.501585	0.420634	-1.19245	0.233085	0.311996	[nicotinate phosphoribosyltransferase]
AOX55_RS01290	3.74084e+07	7.57297	228.283	134.889	181.586	2.25908	23.0116	20.6246	21.8181	1.33882	676.408	-3.05596	0.453641	-6.73651	1.62234e-11	1.07139e-10	[UDP-N-acetylglucosamine 1-carboxyvinyltransferase]
AOX55_RS01295	4.00989e+06	6.60313	455.292	373.6	414.446	2.61747	284.933	302.353	293.643	2.46782	803.114	-0.497191	0.401368	-1.23874	0.215442	0.292608	[DUF2948 domain-containing protein]
AOX55_RS01300	4.74136e+07	7.6759	130.406	104.057	117.232	2.06905	102.883	165.182	134.033	2.12721	843.318	0.192573	0.438842	0.43882	0.660792	0.735684	[histidinol dehydrogenase]
AOX55_RS01315	3.52036e+07	7.54659	788.832	636.309	712.571	2.85283	55.019	34.7914	44.9052	1.6523	426.642	-3.97803	0.46453	-8.56357	1.09422e-17	1.40897e-16	[translation initiation factor IF-1]
AOX55_RS01320	740497	5.86952	174.097	115.166	144.631	2.16026	5.93964	7.15716	6.5484	0.816135	241.455	-4.47205	0.520534	-8.59128	8.60061e-18	1.11607e-16	[Maf-like protein]
AOX55_RS01325	1.53745e+06	6.1868	203.435	153.271	178.353	2.25128	57.7233	29.8095	43.7664	1.64114	121.679	-2.01391	0.511403	-3.938	8.21619e-05	0.000229201	[DNA gyrase inhibitor YacG]
AOX55_RS01390	3.05263e+06	6.48467	74.5997	74.7881	74.6939	1.87329	31.9352	42.6043	37.2698	1.57136	133.036	-1.00711	0.452275	-2.22677	0.0259629	0.0449449	[YbaK/EbsC family protein]
AOX55_RS01395	902439	5.95542	189.165	314.55	251.857	2.40115	214.676	193.17	203.923	2.30947	221.548	-0.304509	0.458753	-0.663776	0.506834	0.59371	[hypothetical protein]
AOX55_RS01405	914836	5.96134	16.8115	32.8136	24.8126	1.39467	36.5143	30.4458	33.4801	1.52479	193.848	0.432145	0.48679	0.887743	0.374679	0.463032	[L-rhamnose catabolism isomerase]
AOX55_RS01420	656646	5.81733	60.6703	186.31	123.49	2.09163	514.902	328.695	421.798	2.6251	1388.39	1.77202	0.558486	3.1729	0.00150927	0.00335561	[rhamnose ABC transporter substrate-binding protein]
AOX55_RS01620	2.63387e+06	6.42059	1243.71	1337.77	1290.74	3.11084	1421.34	1884.11	1652.72	3.2182	7539.95	0.356585	0.401142	0.888925	0.374043	0.462441	[flagellin]
AOX55_RS01735	4.04357e+07	7.60676	149.523	212.422	180.973	2.25761	15.0273	13.7571	14.3922	1.15813	452.209	-3.65092	0.448873	-8.13353	4.16964e-16	4.53695e-15	[bifunctional methylenetetrahydrofolate dehydrogenase/methenyltetrahydrofolate cyclohydrolase FolD]
AOX55_RS01745	3.9587e+08	8.59755	2472.08	1533.52	2002.8	3.30164	605.796	492.676	549.236	2.73976	8919.82	-1.86643	0.432655	-4.3139	1.60401e-05	4.99941e-05	[carbohydrate ABC transporter substrate-binding protein]
AOX55_RS01755	4.57848e+06	6.66072	570.043	388.276	479.159	2.68048	114.711	37.3008	76.0059	1.88085	1640.56	-2.65426	0.552499	-4.80411	1.55441e-06	5.5473e-06	[carbohydrate ABC transporter permease]
AOX55_RS01760	2.96973e+07	7.47272	937.5	660.156	798.828	2.90245	41.2805	21.2798	31.2801	1.49527	3535.46	-4.67168	0.474025	-9.85533	6.49998e-23	1.37199e-21	[alpha-glucosidase]
AOX55_RS01765	2.73999e+07	7.43775	882.083	704.088	793.086	2.89932	177.934	104.658	141.296	2.15013	2616.99	-2.48783	0.443386	-5.61097	2.0119e-08	9.19765e-08	[sn-glycerol-3-phosphate ABC transporter ATP-binding protein UgpC]
AOX55_RS01780	1.2841e+08	8.1086	361.644	49.3889	205.517	2.31285	34.7043	35.2165	34.9604	1.54358	1126.25	-2.55538	0.697905	-3.66151	0.000250737	0.000639791	[phosphogluconate dehydratase]
AOX55_RS01785	9.98173e+07	7.99921	308.317	53.0654	180.691	2.25694	27.7914	31.7925	29.792	1.4741	378.395	-2.60097	0.672915	-3.86522	0.000110987	0.000301787	[6-phosphogluconolactonase]
AOX55_RS01790	218814948	8.34008	683.554	123.071	403.312	2.60564	85.299	88.1864	86.7427	1.93823	1860.29	-2.21705	0.648728	-3.41753	0.000631926	0.00149998	[glucose-6-phosphate dehydrogenase]
AOX55_RS01795	826209	5.91709	46.6694	66.2292	56.4493	1.75166	27.1313	29.1077	28.1195	1.44901	279.923	-1.00623	0.434414	-2.3163	0.0205418	0.0363914	[FAD-binding oxidoreductase]
AOX55_RS01800	7.3235e+06	6.86472	119.024	164.865	141.945	2.15212	174.886	190.438	182.662	2.26165	1199.68	0.363635	0.411026	0.884699	0.376319	0.464824	[glutamine synthetase]
AOX55_RS01840	1.88916e+08	8.27627	523.581	620.532	572.057	2.75744	331.012	151.632	241.322	2.3826	2290.64	-1.24456	0.481055	-2.58715	0.00967738	0.0182804	[polyamine ABC transporter substrate-binding protein]
AOX55_RS01845	2.2858e+06	6.35904	92.2193	120.49	106.355	2.02676	65.874	49.0335	57.4538	1.75932	482.804	-0.887271	0.427591	-2.07505	0.0379821	0.0633827	[ABC transporter ATP-binding protein]
AOX55_RS01865	853476	5.93119	210.888	138.998	174.943	2.2429	39.7874	45.8407	42.814	1.63159	1093.77	-2.03114	0.427944	-4.74626	2.07208e-06	7.22842e-06	[acetoacetate--CoA ligase]
AOX55_RS01875	4.82359e+06	6.68337	86.6718	94.5365	90.6042	1.95715	232.897	243.055	237.976	2.37653	2844.5	1.39313	0.387854	3.59188	0.000328295	0.000821661	[PAS domain-containing sensor histidine kinase]
AOX55_RS01880	1063052841	9.02655	879.486	98.8957	489.191	2.68948	71.5149	98.0112	84.763	1.92821	659.834	-2.52953	0.737661	-3.42912	0.000605535	0.00144144	[phasin]
AOX55_RS01895	6.53199e+07	7.81505	291.08	544.692	417.886	2.62106	303.064	379.184	341.124	2.53291	2922.27	-0.29298	0.457754	-0.640037	0.522148	0.607594	[methylmalonate-semialdehyde dehydrogenase (CoA acylating)]
AOX55_RS01900	2.24249e+06	6.35073	123.327	112.726	118.027	2.07198	26.1503	17.8737	22.012	1.34266	403.022	-2.41862	0.434704	-5.56382	2.63939e-08	1.18951e-07	[DUF898 domain-containing protein]
AOX55_RS01915	8.95937e+07	7.95228	220.677	700.976	460.826	2.66354	1238.46	1667.94	1453.2	3.16232	5139.23	1.65682	0.55315	2.99524	0.00274227	0.00579561	[iron ABC transporter substrate-binding protein]
AOX55_RS01920	1.61373e+07	7.20783	270.947	264.441	267.694	2.42764	1591.22	1605.79	1598.5	3.20371	2231.83	2.57808	0.387573	6.65186	2.89421e-11	1.87058e-10	[Rrf2 family transcriptional regulator]
AOX55_RS01925	8.27364e+08	8.9177	2416.99	3740.14	3078.56	3.48835	2243	1415.89	1829.44	3.26232	20146	-0.750814	0.450944	-1.66498	0.0959163	0.144091	[ABC transporter substrate-binding protein]
AOX55_RS01930	2.04401e+06	6.31048	519.811	566.136	542.974	2.73478	81.7223	47.3837	64.553	1.80992	1570.3	-3.07013	0.441583	-6.95255	3.58741e-12	2.59805e-11	[peptide ABC transporter permease]
AOX55_RS01940	8.71316e+06	6.94018	246.042	260.597	253.319	2.40367	105.838	54.5827	80.2104	1.90423	733.417	-1.65681	0.461943	-3.5866	0.000335012	0.000835651	[ABC transporter ATP-binding protein]
AOX55_RS01945	4.80448e+06	6.68165	311.234	322.637	316.935	2.50097	132.751	109.274	121.013	2.08283	932.617	-1.3884	0.400414	-3.46742	0.000525486	0.00126215	[dipeptide ABC transporter ATP-binding protein]
AOX55_RS01950	3.3894e+07	7.53012	955.463	719.099	837.281	2.92287	76.265	69.9357	73.1003	1.86392	807.779	-3.51672	0.423258	-8.3087	9.67558e-17	1.1362e-15	[RidA family protein]
AOX55_RS01965	7.66496e+06	6.88451	87.633	106.973	97.3028	1.98813	275.791	324.632	300.212	2.47743	815.842	1.62502	0.405609	4.00637	6.16582e-05	0.000175377	[response regulator]
AOX55_RS01975	6.44907e+06	6.8095	61.4535	58.6684	60.0609	1.77859	5468.09	10831	8149.54	3.91113	5257.41	7.08423	0.47189	15.0124	6.0865e-51	7.24946e-49	[glycine zipper 2TM domain-containing protein]
AOX55_RS01990	5.78701e+06	6.76245	100.813	71.4163	86.1147	1.93508	32.5515	25.5698	29.0607	1.46331	371.456	-1.5652	0.437675	-3.57617	0.000348661	0.000867426	[FAD-binding oxidoreductase]
AOX55_RS02005	1.11268e+06	6.04637	40.7024	36.4804	38.5914	1.58649	4332.9	9307.6	6820.25	3.8338	6879.64	7.46569	0.486383	15.3494	3.57514e-53	4.86657e-51	[hypothetical protein]
AOX55_RS02010	1.95035e+07	7.29011	46.9168	40.8947	43.9058	1.64252	53.0629	35.9244	44.4936	1.6483	259.182	0.0214476	0.438483	0.0489132	0.960989	0.972498	[fumarylacetoacetate hydrolase]
AOX55_RS02040	13275091	7.12304	32.3068	42.9453	37.6261	1.57549	33.4084	53.1626	43.2855	1.63634	131.724	0.19763	0.476132	0.415074	0.678088	0.750202	[glutamine cyclotransferase]
AOX55_RS02090	1.64207e+06	6.21539	91.1483	119.12	105.134	2.02174	36.9302	27.9095	32.4199	1.51081	289.739	-1.69471	0.439475	-3.85621	0.000115159	0.000312495	[PD-(D/E)XK motif protein]
AOX55_RS02110	1.23969e+06	6.09331	122.668	104.664	113.666	2.05563	35.4369	24.8646	30.1507	1.4793	590.328	-1.91239	0.425702	-4.49231	7.04562e-06	2.32185e-05	[DNA cytosine methyltransferase]
AOX55_RS02125	7.47144e+06	6.8734	156.315	196.281	176.298	2.24625	52.222	42.0515	47.1367	1.67336	1049.88	-1.90236	0.411603	-4.62184	3.80359e-06	1.28325e-05	[hypothetical protein]
AOX55_RS02130	5.56257e+06	6.74528	141.29	184.76	163.025	2.21225	29.5517	25.1005	27.3261	1.43658	1547.99	-2.57619	0.410502	-6.2757	3.48068e-10	1.95917e-09	[DNA helicase]
AOX55_RS02160	1.51996e+06	6.18183	111.823	92.3374	102.08	2.00894	51.3251	42.1976	46.7614	1.66989	368.638	-1.12489	0.419271	-2.68297	0.00729722	0.0141325	[hypothetical protein]
AOX55_RS02260	6.71244e+06	6.82688	249.78	227.208	238.494	2.37748	12.3284	6.02249	9.17543	0.962626	470.088	-4.68114	0.491257	-9.5289	1.58961e-21	2.92086e-20	[RlmE family RNA methyltransferase]
AOX55_RS02265	4.7968e+06	6.68095	48.0419	54.9139	51.4779	1.71162	3.20184	1.6535	2.42767	0.385189	53.2372	-4.36507	0.738188	-5.91322	3.35481e-09	1.69263e-08	[VOC family protein]
AOX55_RS02275	1.6458e+06	6.21638	39.5059	40.9189	40.2124	1.60436	1431.04	1427.16	1429.1	3.15506	3707.09	5.15126	0.390756	13.1828	1.10213e-39	7.82046e-38	[MBL fold metallo-hydrolase]
AOX55_RS02280	2.31664e+08	8.36486	216.273	104.041	160.157	2.20455	7.52591	11.4061	9.46603	0.976168	655.683	-4.08595	0.512076	-7.97919	1.473e-15	1.51853e-14	[IMP dehydrogenase]
AOX55_RS02310	5.38528e+06	6.73121	243.163	201.451	222.307	2.34695	272.395	159.27	215.833	2.33412	334.672	-0.0403788	0.454927	-0.0887588	0.929274	0.94818	[DUF1127 domain-containing protein]
AOX55_RS02315	8.95689e+07	7.95216	324.257	400.477	362.367	2.55915	1149.34	1959.87	1554.61	3.19162	4037.85	2.10087	0.441898	4.75419	1.99244e-06	6.96518e-06	[DUF937 domain-containing protein]
AOX55_RS02320	9.13464e+07	7.96069	146.131	115.103	130.617	2.116	44.026	40.2038	42.1149	1.62444	610.394	-1.63236	0.411327	-3.96852	7.23193e-05	0.000203103	[glutamate--cysteine ligase]
AOX55_RS02335	2.48527e+06	6.39537	153.445	216.477	184.961	2.26708	512.658	457.108	484.883	2.68564	873.437	1.39031	0.416284	3.33981	0.000838345	0.00194903	[NUDIX domain-containing protein]
AOX55_RS02345	3.11364e+06	6.49327	60.6805	27.6975	44.189	1.64531	17.3577	11.9519	14.6548	1.16598	192.957	-1.58804	0.524437	-3.02808	0.0024611	0.0052429	[DUF3422 domain-containing protein]
AOX55_RS02380	1.51566e+07	7.1806	281.497	251.504	266.501	2.4257	94.3327	80.28	87.3064	1.94105	633.324	-1.60909	0.405426	-3.96889	7.22092e-05	0.000202879	[L,D-transpeptidase]
AOX55_RS02390	3.67381e+06	6.56512	42.273	33.7548	38.0139	1.57994	35.184	36.4393	35.8116	1.55402	120.757	-0.0859222	0.449201	-0.191278	0.848308	0.883629	[DNA-3-methyladenine glycosylase I]
AOX55_RS02395	147090	5.16758	42.2875	47.124	44.7057	1.65036	111.052	226.155	168.604	2.22687	204.081	1.91233	0.492412	3.8836	0.000102919	0.000282848	[DUF305 domain-containing protein]
AOX55_RS02410	5.64571e+07	7.75172	245.104	165.872	205.488	2.31279	8.39033	11.4573	9.92381	0.996678	844.316	-4.37682	0.454953	-9.62038	6.5589e-22	1.25352e-20	[histidine--tRNA ligase]
AOX55_RS02415	5.74938e+06	6.75962	107.35	79.5743	93.4622	1.97064	3.22705	3.61078	3.41892	0.533888	284.797	-4.77723	0.509434	-9.37752	6.75404e-21	1.15216e-19	[ATP phosphoribosyltransferase regulatory subunit]
AOX55_RS02420	1.91781e+06	6.28281	105.202	74.1007	89.6512	1.95256	6.35951	10.035	8.19726	0.913669	175.151	-3.46467	0.508704	-6.81077	9.70763e-12	6.60713e-11	[ATP phosphoribosyltransferase]
AOX55_RS02425	1.41506e+08	8.15078	254.507	229.3	241.903	2.38364	299.735	230.48	265.108	2.42342	923.211	0.132645	0.406578	0.326248	0.744237	0.802467	[glutathione S-transferase]
AOX55_RS02430	3.36746e+06	6.5273	154.28	132.662	143.471	2.15676	48.6553	29.1927	38.924	1.59022	571.361	-1.87919	0.44467	-4.22603	2.37847e-05	7.19799e-05	[pyridine nucleotide-disulfide oxidoreductase]
AOX55_RS02440	11658654362	10.0666	4716.92	3675.72	4196.32	3.62287	80.766	166.876	123.821	2.09279	18199.6	-5.08361	0.47423	-10.7197	8.22545e-27	2.51669e-25	[chaperonin GroEL]
AOX55_RS02445	2295998004	9.36097	5998.65	4732.18	5365.42	3.7296	72.8596	166.752	119.806	2.07848	4189.87	-5.48966	0.492243	-11.1523	6.97561e-29	2.57057e-27	[molecular chaperone GroES]
AOX55_RS02460	7.96962e+06	6.90144	186.972	140.496	163.734	2.21414	26.3569	25.0537	25.7053	1.41002	413.645	-2.67044	0.429938	-6.21123	5.25722e-10	2.90279e-09	[TIGR01459 family HAD-type hydrolase]
AOX55_RS02465	2.09987e+06	6.32219	91.851	72.6807	82.2658	1.91522	14.994	13.8732	14.4336	1.15937	244.72	-2.5093	0.442124	-5.67555	1.38241e-08	6.47518e-08	[bifunctional riboflavin kinase/FAD synthetase]
AOX55_RS02470	7.00994e+07	7.84571	206.158	111.053	158.606	2.20032	4.98562	5.23664	5.11113	0.708517	1225.28	-4.9563	0.476188	-10.4083	2.27277e-25	5.92164e-24	[isoleucine--tRNA ligase]
AOX55_RS02475	7.00264e+06	6.84526	293.847	184.919	239.383	2.37909	102.558	110.425	106.491	2.02731	552.408	-1.1687	0.436893	-2.67502	0.00747242	0.0144467	[protein=Lipoprotein; identity=84; RefCov=100; QueryCov=100]
AOX55_RS02480	572288	5.75761	121.855	78.3351	100.095	2.00041	18.4426	13.8894	16.166	1.2086	143.524	-2.62303	0.499723	-5.24896	1.52957e-07	6.2629e-07	[GNAT family N-acetyltransferase]
AOX55_RS02490	1.49827e+07	7.17559	306.125	188.131	247.128	2.39292	13.2162	12.9263	13.0713	1.11632	1232.67	-4.24049	0.446537	-9.49638	2.17312e-21	3.90693e-20	[pseudouridine synthase]
AOX55_RS02495	1.94893e+06	6.2898	182.221	114.737	148.479	2.17166	2.20341	4.55156	3.37749	0.528594	217.93	-5.49604	0.616929	-8.90871	5.16299e-19	7.55201e-18	[16S rRNA (guanine(966)-N(2))-methyltransferase RsmD]
AOX55_RS02505	1.45624e+06	6.16323	89.1782	83.9341	86.5561	1.9373	56.2778	66.5031	61.3905	1.7881	706.589	-0.496077	0.400226	-1.23949	0.215163	0.292349	[potassium transporter TrkA]
AOX55_RS02510	3.16016e+07	7.49971	89.0751	61.7703	75.4227	1.8775	66.6324	106.059	86.3459	1.93624	560.418	0.194316	0.452812	0.429132	0.667827	0.741538	[TldD/PmbA family protein]
AOX55_RS02515	4.33782e+06	6.63727	119.61	79.8784	99.7443	1.99889	36.3297	39.9262	38.1279	1.58124	290.41	-1.38787	0.442458	-3.13673	0.00170843	0.0037608	[3'(2'),5'-bisphosphate nucleotidase CysQ]
AOX55_RS02520	3.33907e+07	7.52363	592.55	477.032	534.791	2.72818	73.6666	40.1862	56.9264	1.75531	360.672	-3.22225	0.474229	-6.79473	1.08518e-11	7.33352e-11	[DUF4170 domain-containing protein]
AOX55_RS02530	2.40975e+06	6.38197	95.7447	135.318	115.532	2.0627	4.53435	3.60251	4.06843	0.609427	216.855	-4.81725	0.54478	-8.84256	9.35522e-19	1.33048e-17	[HAD family hydrolase]
AOX55_RS02535	691927	5.84006	65.6658	69.1892	67.4275	1.82884	9.68486	8.23412	8.95949	0.952283	204.513	-2.90793	0.452361	-6.42834	1.29007e-10	7.69657e-10	[tetraacyldisaccharide 4'-kinase]
AOX55_RS02540	5.61777e+06	6.74956	59.8925	74.915	67.4037	1.82868	88.2722	80.0461	84.1592	1.9251	91.2135	0.320685	0.465286	0.689221	0.490684	0.578042	[DUF2093 domain-containing protein]
AOX55_RS02560	1.13801e+08	8.05615	42.4486	78.0326	60.2406	1.77989	14230.3	44920.1	29575.2	4.47093	48017.8	8.93887	0.576856	15.4958	3.70142e-54	5.48632e-52	[PRC-barrel domain containing protein]
AOX55_RS02565	1.19926e+07	7.07891	71.9602	100.151	86.0556	1.93478	61.5822	85.5792	73.5807	1.86676	708.225	-0.22682	0.431882	-0.52519	0.599451	0.679874	[dihydroxy-acid dehydratase]
AOX55_RS02570	8.92017e+06	6.95037	22.946	47.9412	35.4436	1.54954	45.846	73.1798	59.5129	1.77461	216.131	0.744886	0.514194	1.44865	0.147436	0.210623	[SMP-30/gluconolactonase/LRE family protein]
AOX55_RS02575	4.12319e+06	6.61523	18.7992	30.8132	24.8062	1.39456	39.2518	68.5618	53.9068	1.73164	129.359	1.11504	0.507455	2.19731	0.027998	0.0482674	[2-dehydro-3-deoxy-6-phosphogalactonate aldolase]
AOX55_RS02585	859188	5.93409	29.3065	78.2609	53.7837	1.73065	56.452	96.7649	76.6084	1.88428	258.557	0.507932	0.555568	0.914257	0.360582	0.44938	[SDR family NAD(P)-dependent oxidoreductase]
AOX55_RS02620	1.40813e+07	7.14864	137.298	114.459	125.879	2.09995	324.026	426.326	375.176	2.57424	1484.53	1.57542	0.409325	3.84883	0.000118684	0.000321014	[DUF59 domain-containing protein]
AOX55_RS02655	5.39877e+06	6.7323	4122.79	2665.4	3394.09	3.53072	193.054	133.672	163.363	2.21315	2086.05	-4.37435	0.449781	-9.72551	2.34733e-22	4.67363e-21	[F0F1 ATP synthase subunit C]
AOX55_RS02660	1.41417e+08	8.1505	2332.1	1459.82	1895.96	3.27783	67.2448	54.453	60.8489	1.78425	3110.19	-4.96005	0.441965	-11.2227	3.15414e-29	1.20218e-27	[ATP synthase F0F1 subunit B']
AOX55_RS02665	2.58554e+08	8.41255	1335.63	835.626	1085.63	3.03568	59.7044	39.194	49.4492	1.69416	1418.77	-4.45232	0.463903	-9.59753	8.18854e-22	1.55164e-20	[F0F1 ATP synthase subunit B]
AOX55_RS02700	1.53759e+06	6.18684	56.5245	53.7484	55.1365	1.74144	8.62811	8.19069	8.4094	0.924765	158.366	-2.71148	0.461264	-5.87836	4.14348e-09	2.05939e-08	[4-(cytidine 5'-diphospho)-2-C-methyl-D-erythritol kinase]
AOX55_RS02705	1.16844e+08	8.06761	334.158	309.936	322.047	2.50792	184.189	223.677	203.933	2.30949	2463.37	-0.659343	0.395231	-1.66825	0.0952669	0.143276	[tetratricopeptide repeat protein]
AOX55_RS02710	9.82025e+06	6.99212	285.314	311.392	298.353	2.47473	126.215	102.078	114.146	2.05746	1078.93	-1.38556	0.401781	-3.44854	0.000563627	0.00134697	[polyprenyl synthetase family protein]
AOX55_RS02715	4.71099e+06	6.67311	72.1484	72.098	72.1232	1.85808	26.5839	21.4507	24.0173	1.38052	54.8921	-1.57982	0.5287	-2.98812	0.002807	0.00592115	[DUF2007 domain-containing protein]
AOX55_RS02725	2.21874e+07	7.34611	102.927	94.5032	98.7149	1.99438	284.474	284.149	284.312	2.45379	854.079	1.52621	0.39375	3.87609	0.000106146	0.00029052	[S49 family peptidase]
AOX55_RS02735	1.17856e+07	7.07135	175.828	140.617	158.222	2.19927	41.8772	29.3405	35.6089	1.55156	480.065	-2.14874	0.434123	-4.94961	7.43625e-07	2.78964e-06	[glycine--tRNA ligase subunit alpha]
AOX55_RS02745	2.78329e+07	7.44456	132.849	144.384	138.617	2.14182	96.3001	63.6099	79.955	1.90285	308.614	-0.791359	0.436862	-1.81146	0.0700696	0.109223	[LemA family protein]
AOX55_RS02750	911741	5.95987	50.7688	51.9787	51.3737	1.71074	22.7122	12.9413	17.8268	1.25107	344.916	-1.52303	0.454617	-3.35013	0.000807723	0.00188506	[DUF2207 domain-containing protein]
AOX55_RS02755	2.82874e+07	7.45159	176.483	136.062	156.272	2.19388	19.6403	14.5105	17.0754	1.23237	965.665	-3.19173	0.427234	-7.47067	7.97863e-14	6.85792e-13	[glycine--tRNA ligase subunit beta]
AOX55_RS02785	1.25793e+07	7.09966	77.9127	32.4565	55.1846	1.74182	9.08597	17.2213	13.1536	1.11905	223.564	-2.07441	0.559295	-3.70898	0.000208095	0.000539027	[phosphoribosylamine--glycine ligase]
AOX55_RS02830	1.11712e+06	6.0481	34.2781	26.0984	30.1882	1.47984	13.4034	11.98	12.6917	1.10352	157.813	-1.24816	0.449338	-2.77777	0.00547337	0.0109026	[FAD-binding oxidoreductase]
AOX55_RS02835	1.2801e+06	6.10725	52.5098	36.4804	44.4951	1.64831	3.78309	4.88417	4.33363	0.636852	122.442	-3.36897	0.527547	-6.38611	1.70162e-10	9.92114e-10	[threonylcarbamoyl-AMP synthase]
AOX55_RS02850	2.6916e+06	6.43001	50.8858	365.377	208.131	2.31834	2.76515	6.62992	4.69754	0.67187	681.475	-5.4818	0.758716	-7.2251	5.00717e-13	3.95709e-12	[aromatic ring-hydroxylating dioxygenase subunit alpha]
AOX55_RS02870	631888	5.80064	50.3981	47.9748	49.1864	1.69185	208.919	111.703	160.311	2.20496	960.145	1.70513	0.455179	3.74606	0.000179634	0.000470646	[acyl-CoA dehydrogenase]
AOX55_RS02875	562467	5.7501	20.5112	22.7743	21.6427	1.33531	81.3139	37.9448	59.6293	1.77546	157.393	1.46527	0.505336	2.89959	0.00373654	0.0077184	[crotonase/enoyl-CoA hydratase family protein]
AOX55_RS02880	688449	5.83787	69.5562	39.9004	54.7283	1.73821	14.9747	12.2104	13.5926	1.1333	219.29	-2.00641	0.480401	-4.17654	2.95973e-05	8.84869e-05	[class I SAM-dependent RNA methyltransferase]
AOX55_RS02885	705399	5.84843	97.7982	59.3142	78.5562	1.89518	12.6854	9.23858	10.962	1.03989	174.054	-2.83365	0.501685	-5.64828	1.62065e-08	7.50153e-08	[TlyA family rRNA (cytidine-2'-O)-methyltransferase]
AOX55_RS02890	7.33209e+06	6.86523	163.227	110.578	136.903	2.13641	89.8338	95.5034	92.6686	1.96693	1144.25	-0.562999	0.419007	-1.34365	0.179061	0.24851	[1-deoxy-D-xylulose-5-phosphate synthase]
AOX55_RS02900	1.62309e+07	7.21034	261.628	246.182	253.905	2.40467	340.258	260.868	300.563	2.47794	367.914	0.244491	0.416183	0.58746	0.556895	0.64065	[exodeoxyribonuclease VII small subunit]
AOX55_RS02905	586720	5.76843	100.414	98.7555	99.5845	1.99819	101.533	96.6068	99.0701	1.99594	475.151	-0.00727738	0.399293	-0.0182257	0.985459	0.989613	[histone deacetylase family protein]
AOX55_RS02945	1.05542e+06	6.02342	114.764	127.136	120.95	2.08261	27.254	29.8952	28.5746	1.45598	461.471	-2.08248	0.409943	-5.07993	3.77566e-07	1.48052e-06	[winged helix-turn-helix domain-containing protein]
AOX55_RS02950	3.73915e+07	7.57277	108.165	90.6972	99.4312	1.99752	135.107	97.5282	116.317	2.06564	785.709	0.226984	0.41777	0.543322	0.586908	0.668033	[metalloprotease TldD]
AOX55_RS02955	1.16131e+06	6.06495	44.0943	33.61	38.8521	1.58941	13.3196	15.2122	14.2659	1.1543	65.5743	-1.44815	0.513562	-2.81982	0.00480507	0.00971501	[N-acetyltransferase]
AOX55_RS02970	1.44781e+07	7.16071	144.39	122.53	133.46	2.12535	24.9465	18.4041	21.6753	1.33597	247.772	-2.61673	0.448444	-5.83515	5.3743e-09	2.63578e-08	[pyridoxamine 5'-phosphate oxidase]
AOX55_RS02985	7.46844e+07	7.87323	479.838	397.065	438.452	2.64192	109.289	65.1223	87.2058	1.94055	1107.23	-2.32798	0.442801	-5.25741	1.46102e-07	5.99322e-07	[enoyl-[acyl-carrier-protein]
AOX55_RS02990	875063	5.94204	218.546	154.824	186.685	2.27111	32.3665	28.7623	30.5644	1.48522	326.863	-2.60881	0.443937	-5.87654	4.18939e-09	2.07911e-08	[histidine phosphatase family protein]
AOX55_RS02995	2.75584e+07	7.44025	270.127	261.847	265.987	2.42486	320.331	248.138	284.235	2.45368	369.342	0.0968145	0.41478	0.233412	0.815442	0.858698	[DUF1344 domain-containing protein]
AOX55_RS03000	5.0336e+07	7.70188	213.992	153.87	183.931	2.26466	50.6135	72.5731	61.5933	1.78953	693.341	-1.57967	0.436958	-3.61516	0.000300163	0.000757218	[chorismate synthase]
AOX55_RS03005	6.56368e+07	7.81715	148.334	111.569	129.952	2.11378	56.5059	60.2647	58.3853	1.7663	533.302	-1.15446	0.415276	-2.77999	0.00543604	0.0108363	[3,4-dihydroxy-2-butanone-4-phosphate synthase]
AOX55_RS03010	1.69481e+07	7.22912	291.942	234.682	263.312	2.42047	69.4636	77.7236	73.5936	1.86684	460.101	-1.83987	0.416082	-4.42189	9.78423e-06	3.14814e-05	[invasion associated locus B family protein]
AOX55_RS03020	9.47529e+07	7.97659	963.086	739.644	851.365	2.93012	65.0179	37.3073	51.1626	1.70895	2054.25	-4.05356	0.452837	-8.95149	3.50729e-19	5.15278e-18	[cytochrome c oxidase subunit II]
AOX55_RS03025	1.16313e+07	7.06563	1469.47	1036.58	1253.03	3.09796	140.681	88.1864	114.434	2.05855	5950.67	-3.45218	0.443793	-7.77882	7.32064e-15	6.96557e-14	[cytochrome c oxidase subunit I]
AOX55_RS03055	2.75345e+06	6.43988	35.0073	26.4646	30.7359	1.48765	4.48257	3.30699	3.89478	0.590483	34.2013	-2.96315	0.688786	-4.30199	1.69273e-05	5.25629e-05	[DUF983 domain-containing protein]
AOX55_RS03070	2.61872e+06	6.41809	168.046	117.229	142.637	2.15423	27.4845	23.8653	25.6749	1.40951	437.64	-2.47231	0.436737	-5.66086	1.50613e-08	7.0055e-08	[4-hydroxy-3-methylbut-2-enyl diphosphate reductase]
AOX55_RS03080	1.63378e+06	6.21319	140.532	104.483	122.508	2.08816	22.8869	21.3022	22.0945	1.34428	171.818	-2.46922	0.464152	-5.31986	1.03847e-07	4.35359e-07	[ribonuclease HI]
AOX55_RS03090	8.41081e+07	7.92484	313.089	334.041	323.565	2.50996	243.371	216.22	229.796	2.36134	691.663	-0.49338	0.397974	-1.23973	0.215076	0.292349	[peroxiredoxin]
AOX55_RS03115	3.68615e+07	7.56657	377.943	434.972	406.458	2.60902	401.506	534.984	468.245	2.67047	2922.27	0.203987	0.405742	0.502751	0.615139	0.694013	[insulinase family protein]
AOX55_RS03120	1.08262e+07	7.03448	145.259	94.8635	120.061	2.0794	29.3744	25.2069	27.2907	1.43601	529.802	-2.13605	0.439055	-4.86511	1.14392e-06	4.17848e-06	[threonine synthase]
AOX55_RS03125	3.20524e+07	7.50586	416.783	383.403	400.093	2.60216	145.122	159.603	152.362	2.18288	780.045	-1.39318	0.397944	-3.50094	0.000463624	0.00112532	[hypothetical protein]
AOX55_RS03130	3.36086e+08	8.52645	544.518	371.106	457.812	2.66069	5047.75	8586.35	6817.05	3.8336	20712	3.89635	0.454695	8.56915	1.04255e-17	1.34503e-16	[branched-chain amino acid ABC transporter substrate-binding protein]
AOX55_RS03135	7.17661e+06	6.85592	161.09	129.768	145.429	2.16265	15.5455	13.6841	14.6148	1.16479	286.482	-3.31175	0.450057	-7.3585	1.85982e-13	1.53908e-12	[HAD family phosphatase]
AOX55_RS03180	4.05733e+06	6.60824	96.2018	72.0411	84.1214	1.92491	22.2535	19.6325	20.943	1.32104	179.151	-2.00353	0.454297	-4.41018	1.03286e-05	3.3169e-05	[HAD family phosphatase]
AOX55_RS03195	1.44314e+08	8.15931	345.516	237.593	291.554	2.46472	93.5031	94.0655	93.7843	1.97213	802.745	-1.63626	0.421168	-3.88505	0.000102309	0.000281519	[DsbA family protein]
AOX55_RS03205	2.93862e+06	6.46814	64.1514	69.1289	66.6402	1.82374	26.7068	25.0345	25.8707	1.41281	823.701	-1.36486	0.396114	-3.44561	0.000569767	0.00136067	[chromosome segregation protein SMC]
AOX55_RS03210	1.33539e+07	7.12561	140.357	58.2632	99.3102	1.99699	193.566	242.017	217.792	2.33804	2199.53	1.133	0.5012	2.26058	0.0237854	0.0416182	[pyruvate, phosphate dikinase]
AOX55_RS03215	2.44289e+06	6.3879	91.893	81.1154	86.5042	1.93704	256.764	479.394	368.079	2.56594	291.114	2.08786	0.47168	4.42643	9.58051e-06	3.08407e-05	[protein=Lipoprotein putative; identity=100; RefCov=100; QueryCov=97]
AOX55_RS03230	3.73901e+06	6.57276	64.4479	62.5399	63.4939	1.80273	10.7851	13.228	12.0065	1.07942	177.09	-2.40716	0.450992	-5.33748	9.42486e-08	3.96867e-07	[MBL fold metallo-hydrolase]
AOX55_RS03235	2.44148e+06	6.38765	47.188	50.4698	48.8289	1.68868	14.9031	8.55141	11.7273	1.0692	46.2556	-2.03811	0.57954	-3.51677	0.000436836	0.00106768	[cupin domain-containing protein]
AOX55_RS03275	2.92652e+07	7.46635	586.577	862.655	724.616	2.86011	5662.67	5511.8	5587.24	3.7472	2873.3	2.94665	0.41469	7.10567	1.19741e-12	9.13816e-12	[DUF1508 domain-containing protein]
AOX55_RS03280	3.81392e+06	6.58137	293.617	153.725	223.671	2.34961	341.529	389.554	365.542	2.56294	627.368	0.708823	0.463036	1.53082	0.125815	0.182749	[protein=Putative transmembrane protein; identity=100; RefCov=100; QueryCov=100]
AOX55_RS03610	1.81711e+06	6.25938	22.7131	24.4097	23.5614	1.3722	21.215	48.5544	34.8847	1.54263	76.6612	0.557916	0.541467	1.03038	0.302833	0.38904	[arsenate reductase ArsC]
AOX55_RS03745	1.03247e+06	6.01388	33.0188	40.4009	36.7099	1.56478	31.5836	23.3006	27.4421	1.43842	107.904	-0.416318	0.466756	-0.891939	0.372425	0.460953	[SOS response-associated peptidase]
AOX55_RS03925	9.89727e+06	6.99552	107.949	23.7598	65.8544	1.81858	4.92788	6.78629	5.85708	0.767681	276.096	-3.49487	0.65487	-5.33673	9.46365e-08	3.9825e-07	[sulfate adenylyltransferase subunit CysN]
AOX55_RS03930	2.60817e+07	7.41634	92.7906	22.9027	57.8466	1.76228	5.92843	3.99335	4.96089	0.69556	154.103	-3.53421	0.668428	-5.28735	1.24104e-07	5.14465e-07	[sulfate adenylyltransferase subunit CysD]
AOX55_RS03935	4.44038e+06	6.64742	45.3995	18.3151	31.8573	1.50321	3.90319	7.97877	5.94098	0.773858	73.4927	-2.43987	0.630171	-3.87176	0.000108054	0.000294895	[phosphoadenylyl-sulfate reductase]
AOX55_RS03950	3.0773e+06	6.48817	71.4176	148.201	109.81	2.04064	9.98507	9.62034	9.8027	0.991346	507.586	-3.48541	0.495809	-7.02975	2.06905e-12	1.5351e-11	[choline dehydrogenase]
AOX55_RS03955	3.10037e+07	7.49141	98.3672	227.769	163.068	2.21237	30.0658	35.5637	32.8147	1.51607	737.543	-2.31395	0.501149	-4.61729	3.88792e-06	1.31104e-05	[betaine-aldehyde dehydrogenase]
AOX55_RS03960	7.98524e+06	6.90229	64.8007	143.239	104.02	2.01712	19.211	16.7416	17.9763	1.2547	481.935	-2.5319	0.499703	-5.0668	4.04558e-07	1.57893e-06	[choline-sulfatase]
AOX55_RS03980	780654	5.89246	19.5785	26.2125	22.8955	1.35975	27.5663	27.0858	27.3261	1.43658	130.197	0.254617	0.4497	0.566193	0.571262	0.654807	[NAD(P)H-quinone oxidoreductase]
AOX55_RS03990	3.66566e+07	7.56415	97.3252	58.4741	77.8996	1.89154	10.0019	10.0784	10.0402	1.00174	227.98	-2.95561	0.483229	-6.11638	9.57236e-10	5.15316e-09	[asparaginase]
AOX55_RS03995	2.35026e+07	7.37112	59.9776	49.1113	54.5444	1.73675	8.39826	7.37296	7.88561	0.896835	117.532	-2.78569	0.493303	-5.64701	1.63266e-08	7.55192e-08	[DUF4198 domain-containing protein]
AOX55_RS04000	1.62508e+07	7.21087	71.3902	100.692	86.0411	1.93471	28.6296	23.2913	25.9605	1.41431	180.61	-1.7261	0.458659	-3.76336	0.000167648	0.00044111	[glutathione S-transferase family protein]
AOX55_RS04005	2.92524e+07	7.46616	28.0409	42.3433	35.1921	1.54644	86.2529	154.931	120.592	2.08132	183.902	1.77329	0.493645	3.59224	0.000327853	0.000820863	[hypothetical protein]
AOX55_RS04020	2.1558e+07	7.33361	42.6859	29.2554	35.9706	1.55595	12.2951	15.8736	14.0843	1.14874	84.9652	-1.35721	0.502311	-2.70192	0.00689395	0.0134178	[glutathione S-transferase family protein]
AOX55_RS04025	2.52783e+06	6.40275	88.7704	69.3496	79.06	1.89796	34.5294	38.3298	36.4296	1.56145	226.333	-1.1186	0.431919	-2.58983	0.00960228	0.018154	[L,D-transpeptidase]
AOX55_RS04030	1.16428e+06	6.06606	68.3069	58.3511	63.329	1.8016	300.379	563.963	432.171	2.63566	626.988	2.77022	0.46444	5.96463	2.45182e-09	1.25411e-08	[MarR family transcriptional regulator]
AOX55_RS04035	1.04315e+08	8.01835	499.347	381.39	440.368	2.64382	378.443	455.567	417.005	2.62014	932.74	-0.0788719	0.411564	-0.19164	0.848025	0.883629	[organic hydroperoxide resistance protein]
AOX55_RS04045	3.30671e+07	7.5194	83.1916	85.831	84.5113	1.92691	183.239	247.603	215.421	2.33329	1198.74	1.34964	0.407276	3.31381	0.000920326	0.00212261	[DUF853 domain-containing protein]
AOX55_RS04050	6.12804e+07	7.78732	185.22	221.413	203.317	2.30817	362.282	269.002	315.642	2.49919	524.536	0.635136	0.418937	1.51607	0.129503	0.187493	[protein=Uncharacterized protein VcgC/VcgE DUF2780; identity=90; RefCov=100; QueryCov=100]
AOX55_RS04055	4.69924e+06	6.67203	43.7114	46.1649	44.9381	1.65262	1390.18	2391.54	1890.86	3.27666	4137.25	5.39478	0.441705	12.2135	2.63221e-34	1.42739e-32	[aldo/keto reductase]
AOX55_RS04060	2.45113e+06	6.38937	36.9531	15.5915	26.2723	1.4195	69.8944	94.339	82.1167	1.91443	215.763	1.64495	0.52024	3.16192	0.00156735	0.00347202	[trans-aconitate 2-methyltransferase]
AOX55_RS04065	1.01318e+07	7.00568	71.6121	33.3381	52.4751	1.71995	169.868	209.253	189.561	2.27775	412.709	1.85363	0.489274	3.78852	0.000151545	0.00040255	[haloacid dehalogenase type II]
AOX55_RS04075	6.21169e+06	6.79321	31.7339	32.3371	32.0355	1.50563	50.3141	69.8375	60.0758	1.7787	246.612	0.905571	0.43034	2.10432	0.035351	0.0594082	[alcohol dehydrogenase]
AOX55_RS04085	3.01249e+07	7.47893	113.985	158.571	136.278	2.13443	156.128	107.623	131.876	2.12016	608.279	-0.0466691	0.437626	-0.106642	0.915073	0.93742	[branched-chain amino acid aminotransferase]
AOX55_RS04100	259880736	8.41477	1344.71	1394.17	1369.44	3.13654	2648.64	3124.17	2886.4	3.46036	6600.13	1.07565	0.390261	2.75624	0.00584708	0.0115761	[superoxide dismutase]
AOX55_RS04115	4.00505e+07	7.60261	77.103	67.6356	72.3693	1.85955	212.344	235.085	223.714	2.34969	340.386	1.62817	0.410849	3.96294	7.40338e-05	0.000207743	[cytochrome C556]
AOX55_RS04135	1.70505e+08	8.23174	174.896	86.9754	130.935	2.11706	90.5514	64.3522	77.4518	1.88903	475.92	-0.756091	0.487364	-1.55139	0.120809	0.176516	[class A beta-lactamase]
AOX55_RS04160	5.72495e+07	7.75777	104.968	76.1336	90.5507	1.95689	31.8307	22.2787	27.0547	1.43224	637.902	-1.74104	0.437093	-3.98323	6.79855e-05	0.000192064	[S9 family peptidase]
AOX55_RS04165	2.39857e+06	6.37995	24.801	30.8992	27.8501	1.44483	38.4913	78.2952	58.3933	1.76636	196.965	1.06478	0.493921	2.15577	0.0311014	0.0530417	[VOC family protein]
AOX55_RS04175	1.31498e+07	7.11892	251.533	136.039	193.786	2.28732	3353.67	3452.4	3403.04	3.53187	3913	4.13471	0.448814	9.21252	3.18555e-20	5.15719e-19	[universal stress protein]
AOX55_RS04180	1.11224e+07	7.0462	131.402	63.699	97.5505	1.98923	1885.95	2682.4	2284.18	3.35873	2113.3	4.55032	0.483803	9.40532	5.18733e-21	9.03381e-20	[TraR/DksA family transcriptional regulator]
AOX55_RS04195	3.08943e+06	6.48988	43.8139	47.0135	45.4137	1.65719	55.4483	52.9118	54.1801	1.73384	104.506	0.254951	0.449387	0.567331	0.57049	0.65435	[peptide-methionine (R)-S-oxide reductase]
AOX55_RS04245	8.2693e+07	7.91747	1357.59	866.567	1112.08	3.04614	339.822	200.624	270.223	2.43172	1535.81	-2.0399	0.464947	-4.38738	1.14725e-05	3.65783e-05	[transcriptional regulator]
AOX55_RS04255	1.30018e+06	6.114	147.065	135.138	141.102	2.14953	600.51	552.385	576.447	2.76076	780.625	2.03068	0.396682	5.11916	3.06893e-07	1.21123e-06	[cysteine desulfuration protein SufE]
AOX55_RS04315	1.22963e+06	6.08977	138.119	100.701	119.41	2.07704	178.646	253.706	216.176	2.33481	403.924	0.855673	0.438651	1.95069	0.0510936	0.082397	[YcgN family cysteine cluster protein]
AOX55_RS04320	535244	5.72855	108.108	147.067	127.587	2.10581	1143.88	1319.96	1231.92	3.09058	1174.82	3.27075	0.413847	7.90329	2.71646e-15	2.70834e-14	[MmcQ/YjbR family DNA-binding protein]
AOX55_RS04340	1.7582e+07	7.24507	181.527	153.494	167.511	2.22404	122.219	100.627	111.423	2.04697	482.081	-0.587294	0.411567	-1.42697	0.153588	0.218208	[DNA-binding response regulator]
AOX55_RS04350	1.13795e+07	7.05612	131.886	101.906	116.896	2.0678	47.5409	38.0965	42.8187	1.63163	184.845	-1.44572	0.447713	-3.22912	0.0012417	0.0028018	[protein=Outer membrane lipoprotein-related protein; identity=100; RefCov=100; QueryCov=100]
AOX55_RS04355	3.91361e+06	6.59258	153.116	97.4339	125.275	2.09786	28.1091	27.1485	27.6288	1.44136	450.665	-2.18037	0.442894	-4.923	8.52271e-07	3.16693e-06	[c-type cytochrome biogenesis protein CcmI]
AOX55_RS04375	3.98405e+08	8.60032	657.693	789.921	723.807	2.85962	77.0992	109.473	93.286	1.96982	3290.89	-2.95661	0.416584	-7.09727	1.27247e-12	9.68882e-12	[Do family serine endopeptidase]
AOX55_RS04380	1.73221e+07	7.2386	142.601	191.45	167.025	2.22278	19.616	32.1089	25.8625	1.41267	348.251	-2.69753	0.464129	-5.81201	6.17259e-09	3.00959e-08	[DNA-binding response regulator]
AOX55_RS04400	3.73424e+06	6.5722	153.864	159.11	156.487	2.19448	147.485	151.04	149.263	2.17395	2092.48	-0.0682155	0.387143	-0.176203	0.860135	0.892934	[aminopeptidase N]
AOX55_RS04430	2.95073e+07	7.46993	175.389	192.948	184.169	2.26522	134.692	152.92	143.806	2.15778	1404.44	-0.357111	0.393776	-0.906889	0.364465	0.453288	[electron transfer flavoprotein-ubiquinone oxidoreductase]
AOX55_RS04435	4.33566e+08	8.63706	1205.34	1905.45	1555.39	3.19184	826.07	421.388	623.729	2.795	5598.83	-1.31806	0.483642	-2.72528	0.00642465	0.0126036	[ABC transporter substrate-binding protein]
AOX55_RS04455	2.40216e+06	6.3806	20.9049	26.3063	23.6056	1.37301	333.042	243.641	288.341	2.45991	724.467	3.61025	0.426998	8.45496	2.79171e-17	3.42923e-16	[diacylglycerol kinase family lipid kinase]
AOX55_RS04465	673067	5.82806	150.299	106.979	128.639	2.10937	18.322	9.95988	14.141	1.15048	374.557	-3.17658	0.482845	-6.57889	4.73988e-11	3.01095e-10	[glycosyltransferase]
AOX55_RS04475	3.83654e+06	6.58394	156.995	193.799	175.397	2.24402	96.0372	116.174	106.105	2.02574	1088.16	-0.725567	0.406183	-1.78631	0.0740496	0.11449	[AMP nucleosidase]
AOX55_RS04490	4.87928e+07	7.68836	67.6337	106.582	87.1078	1.94006	184.951	186.774	185.863	2.26919	492.837	1.09288	0.433617	2.52038	0.011723	0.0217624	[thiol:disulfide oxidoreductase]
AOX55_RS04505	9.17966e+06	6.96283	97.3784	102.235	99.8068	1.99916	167.002	148.549	157.776	2.19804	743.292	0.660859	0.396262	1.66773	0.0953691	0.143398	[pyridoxal phosphate-dependent aminotransferase]
AOX55_RS04525	3.7298e+08	8.57169	30283.1	25079.1	27681.1	4.44218	39386.9	33331.2	36359	4.56061	174421	0.393416	0.396252	0.992842	0.320787	0.408327	[porin]
AOX55_RS04535	7.44572e+07	7.87191	13.2415	11.3906	12.3161	1.09047	6.71075	3.71311	5.21193	0.716999	46.2519	-1.22434	0.562702	-2.17582	0.0295689	0.0507005	[porin]
AOX55_RS04550	9.89025e+07	7.99521	221.057	185.736	203.397	2.30834	30.564	24.3933	27.4786	1.43899	525.498	-2.88525	0.42367	-6.81014	9.75071e-12	6.62293e-11	[4-hydroxy-tetrahydrodipicolinate synthase]
AOX55_RS04555	3.97863e+06	6.59973	182.038	158.258	170.148	2.23083	27.1516	19.1805	23.1661	1.36485	238.646	-2.86949	0.455778	-6.2958	3.05821e-10	1.74046e-09	[SsrA-binding protein]
AOX55_RS04560	2.82666e+07	7.45127	309.728	295.745	302.737	2.48106	386.477	507.734	447.106	2.65041	1116.6	0.56223	0.404685	1.3893	0.164741	0.231966	[NYN domain-containing protein]
AOX55_RS04565	1.64081e+08	8.21506	932.557	578.692	755.624	2.87831	173.649	184.212	178.93	2.25268	973.441	-2.0784	0.435108	-4.77674	1.78157e-06	6.28069e-06	[DNA-directed RNA polymerase subunit omega]
AOX55_RS04575	2.80098e+06	6.44731	1068.36	390.222	729.29	2.8629	212.15	294.646	253.398	2.4038	386.685	-1.52624	0.542921	-2.81116	0.00493631	0.00993722	[DUF3563 domain-containing protein]
AOX55_RS04585	8.02177e+06	6.90427	66.0563	47.7874	56.9219	1.75528	7.61122	5.29118	6.4512	0.809641	68.4549	-3.12474	0.581837	-5.37048	7.85288e-08	3.34048e-07	[holo-ACP synthase]
AOX55_RS04590	1.24726e+07	7.09596	439.213	308.013	373.613	2.57242	136.502	134.84	135.671	2.13249	974.503	-1.46131	0.416462	-3.50887	0.000450017	0.00109618	[signal peptidase I]
AOX55_RS04595	516152	5.71278	248.919	170.968	209.943	2.3221	134.783	164.27	149.526	2.17472	662.875	-0.48997	0.427107	-1.14718	0.251306	0.332749	[ribonuclease III]
AOX55_RS04600	1.91922e+07	7.28312	321.539	176.749	249.144	2.39645	43.892	36.8676	40.3798	1.60616	692.496	-2.62401	0.463472	-5.66163	1.49945e-08	6.97931e-08	[GTPase Era]
AOX55_RS04620	2.76775e+07	7.44213	94.5951	89.2017	91.8984	1.96331	70.562	71.4207	70.9913	1.85121	966.477	-0.3724	0.391901	-0.95024	0.34199	0.431287	[RNA-binding transcriptional accessory protein]
AOX55_RS04630	4.17143e+08	8.62028	483.987	393.754	438.87	2.64234	253.574	353.47	303.522	2.48219	2508.88	-0.532224	0.415156	-1.28199	0.199847	0.273488	[UDP-glucose/GDP-mannose dehydrogenase family protein]
AOX55_RS04635	4.13445e+06	6.61642	85.7215	67.3531	76.5373	1.88387	13.9008	13.6147	13.7578	1.13855	238.266	-2.47534	0.442635	-5.59228	2.24108e-08	1.01998e-07	[NAD-dependent epimerase]
AOX55_RS04655	2.41214e+06	6.3824	49.5029	79.5972	64.5501	1.8099	163.934	229.454	196.694	2.29379	419.258	1.60609	0.454994	3.52991	0.000415704	0.00101827	[L,D-transpeptidase]
AOX55_RS04665	2.1555e+07	7.33355	39.4629	28.3979	33.9304	1.53059	54.9719	83.8035	69.3877	1.84128	532.506	1.03158	0.44462	2.32014	0.0203334	0.0360414	[PhoX family phosphatase]
AOX55_RS04680	1.01703e+07	7.00734	51.8658	51.1399	51.5029	1.71183	26.5527	35.3988	30.9757	1.49102	180.73	-0.736417	0.43751	-1.6832	0.0923363	0.139214	[MOSC domain-containing protein]
AOX55_RS04690	2.09182e+06	6.32053	34.428	21.6421	28.035	1.4477	49.1802	72.0189	60.5996	1.78247	246.194	1.11148	0.466569	2.38224	0.0172075	0.0309949	[quinolinate synthase NadA]
AOX55_RS04695	1.35336e+06	6.13141	30.2294	18.0336	24.1315	1.38258	22.7601	29.3844	26.0723	1.41618	206.46	0.11085	0.467571	0.237076	0.812598	0.856225	[L-aspartate oxidase]
AOX55_RS04725	5.38731e+06	6.73137	71.2516	57.0063	64.129	1.80705	129.467	134.991	132.229	2.12133	428.752	1.04416	0.409969	2.54693	0.0108674	0.0202984	[folate-binding protein]
AOX55_RS04730	1.96629e+07	7.29365	155.644	139.444	147.544	2.16892	172.822	147.473	160.148	2.20452	591.134	0.118769	0.402851	0.294821	0.768131	0.821853	[hypothetical protein]
AOX55_RS04755	2.61589e+07	7.41762	161.688	126.395	144.042	2.15849	31.4178	18.3549	24.8863	1.39596	608.682	-2.52923	0.454864	-5.56042	2.69128e-08	1.21126e-07	[cysteine--tRNA ligase]
AOX55_RS04760	2.02183e+06	6.30574	106.59	83.8976	95.2439	1.97884	57.0205	50.6113	53.8159	1.73091	185.165	-0.822018	0.43701	-1.88101	0.0599712	0.0951267	[GFA family protein]
AOX55_RS04765	2.56335e+07	7.40881	78.0588	64.5735	71.3162	1.85319	48.6679	46.9593	47.8136	1.67955	147.066	-0.576035	0.439749	-1.30992	0.190224	0.261906	[GFA family protein]
AOX55_RS04770	4.88676e+06	6.68902	89.6301	81.6439	85.637	1.93266	36.8115	35.4858	36.1487	1.55809	156.922	-1.24361	0.437367	-2.84341	0.00446337	0.00907367	[GFA family protein]
AOX55_RS04775	6.94075e+06	6.84141	70.3905	54.0833	62.2369	1.79405	24.0028	18.4615	21.2321	1.32699	206.729	-1.54802	0.447293	-3.46086	0.000538458	0.00129006	[prolyl aminopeptidase]
AOX55_RS04780	2.15385e+07	7.33322	85.1683	64.1827	74.6755	1.87318	23.7233	18.259	20.9911	1.32204	397.851	-1.82859	0.432846	-4.22457	2.394e-05	7.23842e-05	[citramalate synthase]
AOX55_RS04790	2.90746e+07	7.46351	146.981	103.506	125.243	2.09775	36.4298	50.9522	43.691	1.64039	281.542	-1.52204	0.451431	-3.37159	0.000747351	0.00175029	[TIGR00730 family Rossman fold protein]
AOX55_RS04795	6.02671e+07	7.78008	139.659	135.88	137.769	2.13915	211.342	342.64	276.991	2.44247	1776.08	1.00729	0.429198	2.34692	0.0189293	0.0338314	[LysM peptidoglycan-binding domain-containing protein]
AOX55_RS04805	3.5461e+07	7.54975	118.662	96.4991	107.581	2.03173	61.915	44.5095	53.2123	1.72601	289.064	-1.013	0.435673	-2.32514	0.0200642	0.0356116	[phosphatidylserine decarboxylase]
AOX55_RS04815	9.27184e+06	6.96717	201.449	144.215	172.832	2.23762	40.1261	34.0938	37.11	1.56949	387.14	-2.21767	0.435516	-5.09205	3.54205e-07	1.39219e-06	[oxidoreductase]
AOX55_RS04820	1.05725e+07	7.02418	181.662	139.639	160.651	2.20588	163.439	260.62	212.03	2.3264	1429.11	0.400004	0.437965	0.913324	0.361072	0.449823	[amidophosphoribosyltransferase]
AOX55_RS04835	853830	5.93137	42.4008	40.7833	41.592	1.61901	20.2761	14.2027	17.2394	1.23652	172.49	-1.26605	0.448315	-2.82401	0.00474266	0.00960047	[alanine racemase]
AOX55_RS04855	2.25112e+07	7.3524	137.956	98.5752	118.265	2.07286	142.95	124.66	133.805	2.12647	972.442	0.178452	0.415526	0.42946	0.667589	0.741518	[replicative DNA helicase]
AOX55_RS04865	5.8389e+08	8.76633	2546.59	1322.57	1934.58	3.28659	40.5566	60.6282	50.5924	1.70409	2940.84	-5.25991	0.485163	-10.8415	2.18773e-27	6.88309e-26	[50S ribosomal protein L9]
AOX55_RS04875	8.54616e+07	7.93177	1190.01	511.69	850.853	2.92985	20.7386	14.0248	17.3817	1.24009	556.015	-5.60107	0.571831	-9.79497	1.18338e-22	2.47434e-21	[30S ribosomal protein S18]
AOX55_RS04880	247987597	8.39443	1023.94	441.782	732.861	2.86502	10.9289	16.2263	13.5776	1.13282	863.887	-5.76393	0.552562	-10.4313	1.7847e-25	4.70513e-24	[30S ribosomal protein S6]
AOX55_RS04895	1.17557e+08	8.07025	139.584	155.989	147.786	2.16963	22.3761	20.07	21.223	1.32681	453.797	-2.79845	0.41773	-6.6992	2.09565e-11	1.36637e-10	[NADP-dependent oxidoreductase]
AOX55_RS04900	3.02982e+07	7.48142	218.069	128.777	173.423	2.23911	24.46	17.8053	21.1326	1.32495	472.853	-3.03299	0.470996	-6.43951	1.19856e-10	7.18277e-10	[[acyl-carrier-protein]
AOX55_RS04905	2.65996e+08	8.42487	389.301	256.642	322.971	2.50916	77.9686	86.4657	82.2172	1.91496	769.066	-1.97426	0.42985	-4.59292	4.37096e-06	1.47021e-05	[3-oxoacyl-[acyl-carrier-protein]
AOX55_RS04910	4.1716e+08	8.6203	3533.58	2599.56	3066.57	3.48665	474.164	519.742	496.953	2.69632	2172.09	-2.62566	0.409299	-6.41501	1.40813e-10	8.31169e-10	[acyl carrier protein]
AOX55_RS04915	4.13608e+07	7.61659	802.248	559.092	680.67	2.83294	33.9911	25.0767	29.5339	1.47032	2312.42	-4.52429	0.435065	-10.3991	2.50284e-25	6.44553e-24	[beta-ketoacyl-[acyl-carrier-protein]
AOX55_RS04925	3.60652e+07	7.55709	228.958	155.366	192.162	2.28367	80.5181	74.0231	77.2706	1.88801	823.221	-1.31394	0.422913	-3.10689	0.00189067	0.00412927	[endolytic transglycosylase MltG]
AOX55_RS04930	1.75102e+07	7.24329	161.529	107.718	134.623	2.12912	30.4607	22.1658	26.3132	1.42017	367.551	-2.35156	0.455243	-5.16549	2.39804e-07	9.56064e-07	[YicC family protein]
AOX55_RS04935	2.07635e+07	7.3173	170.744	143.197	156.97	2.19582	163.561	182.786	173.174	2.23848	560.4	0.141539	0.404669	0.349764	0.726516	0.79	[guanylate kinase]
AOX55_RS04945	4.71089e+06	6.6731	55.5913	29.2576	42.4244	1.62762	1.43383	2.15967	1.79675	0.254487	117.03	-4.58179	0.641609	-7.14109	9.25953e-13	7.16486e-12	[4-hydroxythreonine-4-phosphate dehydrogenase PdxA]
AOX55_RS04950	3.25423e+07	7.51245	231.799	147.999	189.899	2.27852	34.3057	24.3428	29.3243	1.46723	529.422	-2.6919	0.457367	-5.88563	3.96535e-09	1.97527e-08	[peptidylprolyl isomerase]
AOX55_RS04955	2.68352e+07	7.42871	319.319	276.556	297.937	2.47413	50.6667	46.357	48.5119	1.68585	2093.02	-2.61832	0.395392	-6.62209	3.54162e-11	2.28018e-10	[LPS-assembly protein LptD]
AOX55_RS04960	791309	5.89835	97.3197	85.5076	91.4137	1.96101	60.3968	45.7299	53.0633	1.72479	402.418	-0.783166	0.419324	-1.86769	0.0618058	0.097781	[LPS export ABC transporter permease LptG]
AOX55_RS04975	1.67843e+07	7.2249	141.871	147.991	144.931	2.16116	23.1398	17.0412	20.0905	1.30299	640.443	-2.84791	0.420246	-6.77675	1.22907e-11	8.24736e-11	[leucyl aminopeptidase]
AOX55_RS04985	1.85231e+07	7.26771	53.686	75.0942	64.3901	1.80882	93.3734	102.057	97.715	1.98996	386.48	0.601073	0.423369	1.41974	0.155684	0.220891	[gfo/Idh/MocA family oxidoreductase]
AOX55_RS04995	531340	5.72537	135.896	79.3768	107.636	2.03196	4.81394	5.54315	5.17854	0.714207	548.376	-4.38029	0.481295	-9.10105	8.94639e-20	1.40076e-18	[ABC transporter ATP-binding protein]
AOX55_RS05000	4.36511e+08	8.63999	2443.45	3670.21	3056.83	3.48527	39167	76214.7	57690.8	4.76111	43589.7	4.2382	0.476762	8.88956	6.13518e-19	8.85749e-18	[protein=Putative signal peptide protein; identity=100; RefCov=100; QueryCov=100]
AOX55_RS05010	3.36533e+06	6.52703	54.0812	35.1623	44.6217	1.64955	41.7025	53.2213	47.4619	1.67635	121.493	0.0877166	0.474717	0.184777	0.853404	0.887919	[damage-inducible protein DinB]
AOX55_RS05015	8.15034e+06	6.91118	45.8042	40.8705	43.3373	1.63686	10.6914	10.5824	10.6369	1.02681	95.7823	-2.02603	0.483025	-4.19445	2.73531e-05	8.20715e-05	[glutathione S-transferase family protein]
AOX55_RS05020	4.81848e+08	8.68291	793.816	397.606	595.711	2.77504	55.8073	86.3101	71.0587	1.85162	725.381	-3.0704	0.496802	-6.18033	6.39675e-10	3.51742e-09	[nucleoside-diphosphate kinase]
AOX55_RS05045	2.4886e+06	6.39596	60.894	54.3633	57.6286	1.76064	17.9799	15.7029	16.8414	1.22638	89.0604	-1.77107	0.484647	-3.65435	0.000257839	0.00065716	[molybdenum cofactor biosynthesis protein MoaE]
AOX55_RS05050	4.38924e+06	6.64239	29.588	35.0427	32.3153	1.50941	36.7438	41.3564	39.0501	1.59162	47.9048	0.269951	0.518243	0.520896	0.602439	0.682103	[molybdopterin converting factor subunit 1]
AOX55_RS05060	433976	5.63747	61.1075	47.7461	54.4268	1.73581	22.3768	24.3363	23.3565	1.36841	404.499	-1.22087	0.417075	-2.92721	0.0034202	0.00710677	[excinuclease ABC subunit UvrC]
AOX55_RS05065	5.4692e+06	6.73792	80.5708	76.2179	78.3944	1.89428	22.8222	24.0697	23.4459	1.37007	200.369	-1.74214	0.430829	-4.0437	5.26146e-05	0.000151463	[short chain dehydrogenase]
AOX55_RS05070	1.65286e+08	8.21823	2701.5	1237.5	1969.5	3.29436	653.042	1044.33	848.684	2.92875	4631.48	-1.21468	0.501906	-2.42013	0.015515	0.028214	[porin family protein]
AOX55_RS05075	5.72405e+07	7.7577	267.143	255.994	261.568	2.41759	78.2223	94.0058	86.1141	1.93507	528.47	-1.60398	0.40734	-3.9377	8.22673e-05	0.000229269	[glutathione S-transferase]
AOX55_RS05085	1.30172e+07	7.11452	147.84	238.038	192.939	2.28542	2139.45	3133.95	2636.7	3.42106	3231.21	3.77211	0.449147	8.39839	4.52625e-17	5.45933e-16	[protein=Bacteriophage capsid protein [General function prediction only]; identity=100; RefCov=100; QueryCov=100]
AOX55_RS05095	1.27791e+06	6.1065	95.0708	81.8279	88.4494	1.94669	17.7538	13.9908	15.8723	1.20064	572.289	-2.47623	0.418118	-5.92233	3.17403e-09	1.60628e-08	[molybdopterin oxidoreductase family protein]
AOX55_RS05100	7.92069e+06	6.89876	69.9472	55.1101	62.5287	1.79608	21.0066	9.04022	15.0234	1.17677	119.074	-2.04183	0.530036	-3.85225	0.000117037	0.000316947	[NUDIX domain-containing protein]
AOX55_RS05110	721296	5.85811	48.1865	50.9773	49.5819	1.69532	15.6466	23.8735	19.76	1.29579	246.643	-1.33127	0.444	-2.99836	0.00271438	0.00574578	[virulence factor family protein]
AOX55_RS05115	6.94264e+06	6.84152	114.02	75.1498	94.585	1.97582	5.90753	7.62693	6.76723	0.830411	173.603	-3.81373	0.520581	-7.32591	2.37282e-13	1.93717e-12	[phosphoribosylglycinamide formyltransferase]
AOX55_RS05120	7.94531e+07	7.90011	128.187	74.3676	101.277	2.00551	7.34718	7.41062	7.3789	0.867992	299.291	-3.77868	0.493945	-7.65001	2.00966e-14	1.81878e-13	[phosphoribosylformylglycinamidine cyclo-ligase]
AOX55_RS05140	2.47128e+06	6.39292	143.29	134.615	138.952	2.14287	17.1034	17.7067	17.405	1.24067	612.85	-2.99739	0.408929	-7.32985	2.30413e-13	1.89035e-12	[exopolyphosphatase]
AOX55_RS05160	1.19086e+07	7.07586	127.988	108.615	118.301	2.07299	21.3456	16.535	18.9403	1.27739	406.62	-2.63968	0.429044	-6.15247	7.62871e-10	4.15715e-09	[ribonuclease D]
AOX55_RS05175	7.64339e+07	7.88329	368.319	217.897	293.108	2.46703	12.3776	15.9801	14.1788	1.15164	1413.06	-4.372	0.458348	-9.5386	1.44775e-21	2.67493e-20	[aspartate--tRNA ligase]
AOX55_RS05180	9.37524e+06	6.97198	60.0561	74.3508	67.2034	1.82739	920.354	1148.23	1034.29	3.01464	1079.34	3.94322	0.414006	9.52455	1.65762e-21	3.02914e-20	[rhodanese-like domain-containing protein]
AOX55_RS05185	1.1106e+07	7.04556	27.478	31.738	29.608	1.47141	4798.01	6479.02	5638.52	3.75116	23747.1	7.57297	0.409664	18.4858	2.6861e-76	1.9907e-73	[chaperonin GroEL]
AOX55_RS05195	108776937	8.03654	536.462	501.736	519.099	2.71525	131.394	102.899	117.147	2.06873	1953.8	-2.14711	0.401402	-5.34903	8.8428e-08	3.73301e-07	[protein=Membrane protein; identity=100; RefCov=100; QueryCov=100]
AOX55_RS05200	1.9996e+06	6.30094	188.166	185.663	186.915	2.27164	50.9729	49.3565	50.1647	1.7004	1388.37	-1.89753	0.390981	-4.85326	1.21446e-06	4.42164e-06	[DNA topoisomerase IV subunit A]
AOX55_RS05205	1.10084e+07	7.04172	230.844	168.197	199.52	2.29999	109.289	122.481	115.885	2.06403	262.824	-0.784364	0.432589	-1.81319	0.0698032	0.108884	[ArsR family transcriptional regulator]
AOX55_RS05225	1.8043e+07	7.25631	90.1208	74.7898	82.4553	1.91622	36.8609	31.6219	34.2414	1.53455	304.331	-1.26643	0.421625	-3.00369	0.00266727	0.00565143	[porphobilinogen synthase]
AOX55_RS05240	2.06586e+07	7.3151	303.449	244.884	274.166	2.43801	402.064	454.588	428.326	2.63177	2401.14	0.643629	0.398605	1.6147	0.106375	0.157881	[amidase]
AOX55_RS05245	3.3337e+08	8.52293	500.861	756.592	628.726	2.79846	54.2652	46.5428	50.404	1.70247	2263.65	-3.64018	0.427427	-8.51649	1.64459e-17	2.08941e-16	[serine hydroxymethyltransferase]
AOX55_RS05250	9.07474e+06	6.95783	213.004	267.995	240.5	2.38111	17.1197	12.7256	14.9227	1.17385	311.378	-4.00212	0.470765	-8.50131	1.87462e-17	2.37713e-16	[transcriptional repressor NrdR]
AOX55_RS05260	2.33412e+07	7.36812	107.084	114.143	110.613	2.04381	33.262	36.297	34.7795	1.54132	232.212	-1.67041	0.424988	-3.93049	8.47746e-05	0.000235701	[riboflavin synthase]
AOX55_RS05265	4.80158e+07	7.68138	244.866	192.173	218.52	2.33949	63.7521	63.3133	63.5327	1.803	254.617	-1.78189	0.431401	-4.13047	3.62016e-05	0.000106654	[protein=Putative transmembrane protein; identity=100; RefCov=100; QueryCov=100]
AOX55_RS05280	1.7062e+07	7.23203	230.609	123.73	177.17	2.24839	15.9676	11.6818	13.8247	1.14066	226.941	-3.67131	0.523964	-7.0068	2.43829e-12	1.80304e-11	[6,7-dimethyl-8-ribityllumazine synthase]
AOX55_RS05285	2.53777e+07	7.40445	109.847	53.9154	81.8812	1.91318	10.1822	19.0614	14.6218	1.165	119.878	-2.49781	0.563638	-4.43159	9.35396e-06	3.01551e-05	[transcription antitermination factor NusB]
AOX55_RS05300	4.50215e+07	7.65342	695.298	462.268	578.783	2.76252	87.7872	67.627	77.7071	1.89046	856.025	-2.89505	0.439711	-6.58399	4.57982e-11	2.91761e-10	[outer membrane protein assembly factor BamE]
AOX55_RS05305	3.57119e+06	6.55281	139.036	95.5076	117.272	2.06919	42.3496	47.6207	44.9851	1.65307	225.345	-1.3832	0.447073	-3.09391	0.00197538	0.00430301	[ubiquinol-cytochrome c chaperone]
AOX55_RS05310	2.22957e+06	6.34822	91.1938	58.4521	74.823	1.87404	25.8374	30.4818	28.1596	1.44963	146.202	-1.41162	0.474185	-2.97695	0.00291135	0.00611806	[DUF177 domain-containing protein]
AOX55_RS05315	8.71047e+06	6.94004	251.909	181.541	216.725	2.33591	33.6819	43.485	38.5834	1.5864	685.512	-2.49148	0.430894	-5.78212	7.37666e-09	3.54739e-08	[phosphate acyltransferase PlsX]
AOX55_RS05320	5.6238e+07	7.75003	247.911	197.733	222.822	2.34796	23.0216	33.3149	28.1682	1.44976	627.441	-2.98727	0.435935	-6.85258	7.25321e-12	5.03947e-11	[ketoacyl-ACP synthase III]
AOX55_RS05325	1.88321e+07	7.2749	452.228	475.894	464.061	2.66657	379.369	239.742	309.556	2.49074	674.49	-0.582905	0.431163	-1.35194	0.176395	0.245576	[integration host factor subunit alpha]
AOX55_RS05330	2.29331e+07	7.36046	181.521	200.233	190.877	2.28075	418.634	537.489	478.061	2.67948	913.547	1.32416	0.405518	3.26535	0.00109329	0.00249393	[MerR family transcriptional regulator]
AOX55_RS05335	2.06492e+07	7.3149	126.443	73.7254	100.084	2.00036	582.489	562.141	572.315	2.75764	1463.01	2.51601	0.438922	5.73224	9.91107e-09	4.71285e-08	[universal stress protein]
AOX55_RS05420	2.75921e+06	6.44078	151.887	48.446	100.167	2.00072	773.143	114.036	443.59	2.64698	1892.14	2.14723	0.744431	2.88439	0.0039217	0.00807088	[oxygen-independent coproporphyrinogen III oxidase]
AOX55_RS05450	4.48194e+06	6.65147	19.4724	5.84045	12.6564	1.10231	1371.7	90.9466	731.322	2.86411	2164.08	5.85293	1.64718	3.5533	0.000380429	0.000938064	[nitrite reductase, copper-containing]
AOX55_RS05465	8.10567e+07	7.90879	464.134	123.597	293.865	2.46815	2352.12	445.461	1398.79	3.14575	1932.87	2.25138	0.729077	3.08799	0.00201518	0.00438397	[pseudoazurin]
AOX55_RS05485	955776	5.98036	85.12	55.7309	70.4254	1.84773	2025.32	2833.92	2429.62	3.38554	16106.7	5.10862	0.435967	11.7179	1.0319e-31	4.65051e-30	[periplasmic nitrate reductase subunit alpha]
AOX55_RS05490	3.94321e+06	6.59585	48.5157	33.3234	40.9196	1.61193	1623.34	2745.15	2184.24	3.3393	2901.48	5.73906	0.460826	12.4539	1.33251e-35	7.79637e-34	[nitrate reductase cytochrome c-type subunit]
AOX55_RS05505	2.46201e+07	7.39129	57.9036	11.4829	34.6933	1.54025	23.1545	8.37024	15.7624	1.19762	68.9056	-1.12616	0.74106	-1.51967	0.128595	0.186422	[DUF1775 domain-containing protein]
AOX55_RS05550	2.11283e+06	6.32487	262.182	242.812	252.497	2.40226	267.247	277.787	272.517	2.43539	777.757	0.110035	0.394208	0.279129	0.780146	0.831773	[polysaccharide export protein]
AOX55_RS05560	2.74695e+08	8.43885	57.868	57.1024	57.4852	1.75956	74.4796	95.6483	85.064	1.92975	457.54	0.564628	0.410669	1.3749	0.169163	0.237141	[GNAT family N-acetyltransferase]
AOX55_RS05570	1.96595e+06	6.29357	58.8632	52.6291	55.7461	1.74621	18.2518	11.1393	14.6956	1.16719	134.245	-1.91401	0.479861	-3.98868	6.64413e-05	0.00018802	[metallophosphoesterase]
AOX55_RS05585	2.71957e+07	7.4345	110.973	71.3437	91.1585	1.9598	46.65	55.4639	51.057	1.70805	341.255	-0.836917	0.444102	-1.88451	0.0594955	0.094417	[N-acetyl-gamma-glutamyl-phosphate reductase]
AOX55_RS05595	977124	5.98995	71.9299	38.9407	55.4353	1.74379	1.4637	1.88971	1.6767	0.224456	49.3534	-5.06425	0.902308	-5.61256	1.99357e-08	9.12008e-08	[antibiotic biosynthesis monooxygenase]
AOX55_RS05600	3.29658e+08	8.51806	1025.51	467.133	746.319	2.87292	6.83059	10.1754	8.50297	0.929571	908.533	-6.46916	0.567631	-11.3968	4.33921e-30	1.75409e-28	[30S ribosomal protein S9]
AOX55_RS05605	2.37671e+08	8.37598	5275.32	3099.53	4187.43	3.62195	19.5663	32.7712	26.1688	1.41778	5039.13	-7.33057	0.489553	-14.974	1.08558e-50	1.24841e-48	[50S ribosomal protein L13]
AOX55_RS05615	3.032e+06	6.48173	101.95	95.0406	98.4953	1.99342	83.4628	62.5673	73.015	1.86341	362.587	-0.430372	0.419344	-1.0263	0.304752	0.391128	[enoyl-CoA hydratase]
AOX55_RS05625	1.52829e+07	7.18421	83.6717	92.0892	87.8804	1.94389	26.9402	7.40026	17.1702	1.23478	115.906	-2.33412	0.5831	-4.00296	6.25561e-05	0.000177553	[CoA-binding protein]
AOX55_RS05630	9.12777e+06	6.96036	116.278	129.899	123.088	2.09022	48.261	27.6922	37.9766	1.57952	531.883	-1.69369	0.44979	-3.7655	0.000166214	0.000437855	[O-acetylhomoserine aminocarboxypropyltransferase]
AOX55_RS05640	2.27163e+06	6.35634	80.0019	68.4857	74.2438	1.87066	35.6378	44.1699	39.9039	1.60101	101.283	-0.898972	0.466105	-1.92869	0.0537696	0.0861502	[cupin domain-containing protein]
AOX55_RS05645	3.8684e+06	6.58753	155.434	146.026	150.73	2.1782	49.7143	56.7576	53.236	1.72621	627.916	-1.50214	0.401912	-3.73748	0.000185872	0.000485802	[protein=Beta helix domain-containing protein; identity=87; RefCov=100; QueryCov=100]
AOX55_RS05665	6.75048e+07	7.82933	590.786	505.711	548.248	2.73898	924.168	1357.65	1140.91	3.05725	2749.95	1.05715	0.418105	2.52844	0.011457	0.0213339	[ATP-dependent Clp endopeptidase proteolytic subunit ClpP]
AOX55_RS05670	1.25333e+08	8.09807	642.643	582.071	612.357	2.787	1961.44	2500.27	2230.85	3.34847	9345.23	1.86513	0.398045	4.68573	2.78966e-06	9.59622e-06	[ATP-dependent Clp protease ATP-binding subunit ClpX]
AOX55_RS05680	1.00627e+08	8.00272	367.103	398.426	382.764	2.58293	1354.18	2235.03	1794.61	3.25397	13540.6	2.2291	0.430141	5.18227	2.19206e-07	8.80255e-07	[endopeptidase La]
AOX55_RS05685	2905664795	9.46325	5555.85	3827.18	4691.52	3.67131	2040.17	1797.84	1919	3.28308	4641.4	-1.2896	0.414615	-3.11035	0.00186863	0.00408246	[HU family DNA-binding protein]
AOX55_RS05695	3.01048e+06	6.47864	119.475	103.178	111.327	2.0466	111.537	51.5723	81.5549	1.91145	235.136	-0.444739	0.494464	-0.899437	0.36842	0.457184	[MarR family transcriptional regulator]
AOX55_RS05755	2.01016e+07	7.30323	441.622	291.576	366.599	2.56419	45.8676	20.2874	33.0775	1.51953	595.165	-3.46234	0.509706	-6.79282	1.09965e-11	7.42374e-11	[NADH dehydrogenase subunit B]
AOX55_RS05760	5.93024e+07	7.77307	332.264	229.623	280.943	2.44862	51.3823	27.9038	39.643	1.59817	497.178	-2.81951	0.478321	-5.8946	3.75593e-09	1.87797e-08	[NADH-quinone oxidoreductase subunit C]
AOX55_RS05765	30195754	7.47995	403.57	262.592	333.081	2.52255	59.4622	38.9175	49.1899	1.69188	1170.94	-2.75755	0.453182	-6.08487	1.16585e-09	6.20861e-09	[NADH-quinone oxidoreductase subunit D]
AOX55_RS05770	5.16391e+06	6.71298	130.671	89.6681	110.169	2.04206	11.5718	4.97994	8.27588	0.917814	77.6798	-3.69612	0.618635	-5.97464	2.306e-09	1.18407e-08	[protein=Signal peptide protein; identity=100; RefCov=100; QueryCov=100]
AOX55_RS05775	1.13736e+08	8.0559	351.24	240.608	295.924	2.47118	31.3664	29.0347	30.2006	1.48001	697.003	-3.29165	0.434337	-7.57855	3.49437e-14	3.09117e-13	[NADH-quinone oxidoreductase subunit NuoE]
AOX55_RS05780	3.11454e+07	7.49339	387.383	266.227	326.805	2.51429	77.6331	50.1142	63.8737	1.80532	1311.24	-2.35372	0.44683	-5.26759	1.38228e-07	5.69477e-07	[NADH-quinone oxidoreductase subunit NuoF]
AOX55_RS05785	7.89774e+07	7.8975	242.845	161.384	202.114	2.3056	68.8214	33.9435	51.3824	1.71081	414.648	-1.97127	0.494768	-3.98423	6.77005e-05	0.00019134	[NADH:ubiquinone oxidoreductase]
AOX55_RS05790	1.34127e+08	8.12752	297.848	211.35	254.599	2.40586	48.3759	29.1664	38.7712	1.58851	1568.63	-2.71354	0.45167	-6.0078	1.88063e-09	9.78453e-09	[NADH-quinone oxidoreductase subunit G]
AOX55_RS05800	1.12321e+07	7.05046	411.585	296.403	353.994	2.549	74.9698	52.2666	63.6182	1.80358	528.432	-2.47312	0.443821	-5.57234	2.51336e-08	1.13732e-07	[NADH-quinone oxidoreductase subunit NuoI]
AOX55_RS05805	1.16764e+07	7.06731	338.802	239.188	288.995	2.46089	45.9815	24.7782	35.3799	1.54876	513.065	-3.02383	0.477769	-6.32907	2.46647e-10	1.417e-09	[NADH-quinone oxidoreductase subunit J]
AOX55_RS05830	2.53705e+06	6.40433	251.568	172.516	212.042	2.32642	12.167	7.44073	9.80385	0.991397	438.19	-4.42247	0.489139	-9.04132	1.54785e-19	2.37884e-18	[biotin--[acetyl-CoA-carboxylase]
AOX55_RS05835	9.9885e+06	6.9995	214.77	156.579	185.674	2.26875	11.7938	8.56487	10.1793	1.00772	840.191	-4.18434	0.445109	-9.40071	5.41936e-21	9.38887e-20	[MBL fold metallo-hydrolase]
AOX55_RS05840	888633	5.94872	125	124.521	124.76	2.09608	43.1086	28.2197	35.6641	1.55223	167.1	-1.79987	0.459936	-3.91332	9.10376e-05	0.000251959	[methylmalonyl-CoA epimerase]
AOX55_RS05850	1.07577e+08	8.03172	406.643	322.879	364.761	2.56201	29.7894	24.3657	27.0775	1.43261	1339.32	-3.7501	0.416343	-9.00723	2.11329e-19	3.18906e-18	[proline--tRNA ligase]
AOX55_RS05860	1.14836e+07	7.06008	130.727	109.464	120.095	2.07953	21.4761	18.9466	20.2113	1.3056	247.905	-2.56852	0.439751	-5.84087	5.19302e-09	2.5525e-08	[ABC transporter ATP-binding protein]
AOX55_RS05865	2.21101e+07	7.34459	52.8643	51.8434	52.3538	1.71895	52.543	57.6603	55.1017	1.74116	129.338	0.0728735	0.438327	0.166254	0.867957	0.899375	[protein=XRE family transcriptional regulator; identity=100; RefCov=100; QueryCov=100]
AOX55_RS05900	3.79856e+06	6.57962	64.9563	78.1722	71.5642	1.8547	136.011	148.851	142.431	2.1536	150.251	0.991706	0.436769	2.27055	0.023174	0.0406124	[DUF3572 domain-containing protein]
AOX55_RS05905	6.49588e+06	6.81264	191.831	183.715	187.773	2.27363	521.548	536.799	529.174	2.7236	685.931	1.49475	0.39499	3.78427	0.000154163	0.000408692	[response regulator]
AOX55_RS05915	4.75382e+07	7.67704	1527.98	836.28	1182.13	3.07266	102.459	77.4781	89.9684	1.95409	549.642	-3.71177	0.483817	-7.67185	1.69535e-14	1.54904e-13	[50S ribosomal protein L33]
AOX55_RS05925	818058	5.91278	90.951	63.4263	77.1887	1.88755	12.3465	10.1839	11.2652	1.05174	163.112	-2.77137	0.483076	-5.73693	9.64088e-09	4.58991e-08	[NUDIX hydrolase]
AOX55_RS05935	1.24891e+06	6.09653	213.153	148.389	180.771	2.25713	20.8813	18.375	19.6281	1.29288	1219.96	-3.20232	0.423989	-7.55283	4.25916e-14	3.75279e-13	[ribonuclease R]
AOX55_RS05940	6.97302e+07	7.84342	315.663	211.334	263.498	2.42078	51.7151	40.1318	45.9234	1.66203	2115.22	-2.51986	0.429448	-5.86767	4.41958e-09	2.19009e-08	[type I DNA topoisomerase]
AOX55_RS05950	863759	5.93639	132.961	110.217	121.589	2.08489	31.3403	26.4559	28.8981	1.46087	236.865	-2.0703	0.43689	-4.73872	2.15072e-06	7.49887e-06	[glycerol-3-phosphate 1-O-acyltransferase PlsY]
AOX55_RS05955	4.28621e+07	7.63207	139.359	91.8584	115.609	2.06299	8.55804	7.85698	8.20751	0.914211	411.742	-3.8142	0.463541	-8.22839	1.89743e-16	2.15971e-15	[dihydroorotase]
AOX55_RS05960	4.24739e+06	6.62812	168.969	102.757	135.863	2.1331	8.87541	3.7072	6.2913	0.798741	344.398	-4.41119	0.542778	-8.12706	4.39844e-16	4.74974e-15	[aspartate carbamoyltransferase catalytic subunit]
AOX55_RS05965	9.43382e+06	6.97469	176.23	143.245	159.737	2.20341	18.5951	18.4375	18.5163	1.26755	757.812	-3.10869	0.412732	-7.53198	4.99766e-14	4.3746e-13	[acyl-CoA dehydrogenase]
AOX55_RS06005	2.22808e+06	6.34793	87.2251	98.5607	92.8929	1.96798	257.76	223.356	240.558	2.38122	604.604	1.37289	0.402652	3.40961	0.000650558	0.00154092	[metal-dependent hydrolase]
AOX55_RS06010	3.19839e+07	7.50493	180.25	126.589	153.42	2.18588	57.2062	55.1165	56.1613	1.74944	155.237	-1.4488	0.458569	-3.15939	0.00158101	0.00349995	[Asp-tRNA(Asn)/Glu-tRNA(Gln) amidotransferase subunit GatC]
AOX55_RS06015	2.90056e+07	7.46248	282.64	175.802	229.221	2.36025	42.145	37.9166	40.0308	1.60239	1026.26	-2.51698	0.436937	-5.7605	8.38673e-09	4.01e-08	[Asp-tRNA(Asn)/Glu-tRNA(Gln) amidotransferase subunit GatA]
AOX55_RS06030	1.10066e+08	8.04165	267.368	167.345	217.356	2.33717	11.2889	7.39287	9.34087	0.970387	876.305	-4.5338	0.473881	-9.56739	1.09639e-21	2.05419e-20	[Asp-tRNA(Asn)/Glu-tRNA(Gln) amidotransferase GatCAB subunit B]
AOX55_RS06050	1.78157e+07	7.2508	328.27	249.89	289.08	2.46102	72.0316	74.5576	73.2946	1.86507	369.065	-1.97986	0.424993	-4.65856	3.18427e-06	1.08584e-05	[NADH:ubiquinone oxidoreductase subunit NDUFA12]
AOX55_RS06055	4.81042e+06	6.68218	187.837	119.459	153.648	2.18653	29.3127	21.7254	25.5191	1.40686	208.74	-2.58422	0.48117	-5.37069	7.84341e-08	3.33858e-07	[DUF2155 domain-containing protein]
AOX55_RS06065	9.44931e+07	7.9754	450.839	347.914	399.376	2.60138	33.4821	26.4559	29.969	1.47667	1484.08	-3.73447	0.419634	-8.89935	5.61762e-19	8.1633e-18	[acetyl-CoA carboxylase biotin carboxylase subunit]
AOX55_RS06075	2.40538e+07	7.38118	433.505	333.063	383.284	2.58352	23.1048	13.4943	18.2995	1.26244	461.672	-4.37556	0.479121	-9.13249	6.69424e-20	1.05355e-18	[type II 3-dehydroquinate dehydratase]
AOX55_RS06080	5.04915e+07	7.70322	422.508	340.731	381.62	2.58163	131.275	132.28	131.777	2.11984	1014.06	-1.534	0.401782	-3.818	0.00013454	0.000359962	[DsbA family protein]
AOX55_RS06085	728320	5.86232	49.028	27.7535	38.3907	1.58423	7.64459	8.22464	7.93462	0.899526	137.968	-2.27537	0.504645	-4.50886	6.51776e-06	2.15642e-05	[1-aminocyclopropane-1-carboxylate deaminase]
AOX55_RS06105	2.01091e+07	7.30339	306.297	199.396	252.847	2.40286	117.239	105.047	111.143	2.04588	2297.28	-1.18568	0.423109	-2.80229	0.00507409	0.0101818	[penicillin-binding protein]
AOX55_RS06110	3.73527e+07	7.57232	498.256	283.012	390.634	2.59177	20.8538	19.9121	20.3829	1.30927	1196.62	-4.25982	0.459227	-9.27607	1.75842e-20	2.91758e-19	[peptide chain release factor 2]
AOX55_RS06120	3.90146e+06	6.59123	96.6374	100.504	98.5705	1.99375	65.0633	64.6472	64.8552	1.81195	324.06	-0.603929	0.40737	-1.48251	0.138205	0.198841	[NAD kinase]
AOX55_RS06130	1.04818e+06	6.02043	55.412	60.2785	57.8452	1.76227	71.0033	148.288	109.646	2.03999	405.782	0.920911	0.480661	1.91592	0.0553747	0.0884245	[LysR family transcriptional regulator]
AOX55_RS06135	3.56582e+06	6.55216	36.1551	21.2739	28.7145	1.4581	76.8193	5637.8	2857.31	3.45596	4609.37	6.63679	2.0231	3.28051	0.00103621	0.00237102	[FMN-dependent NADH-azoreductase]
AOX55_RS06145	1.47602e+07	7.16909	176.149	165.748	170.948	2.23286	24.9831	20.295	22.639	1.35486	436.145	-2.91374	0.422941	-6.88924	5.60927e-12	3.93416e-11	[RNA methyltransferase]
AOX55_RS06165	1.9749e+06	6.29555	82.6271	85.2511	83.9391	1.92396	122.131	73.3711	97.751	1.99012	420.556	0.221282	0.44285	0.499677	0.617303	0.696096	[NAD(P)-dependent oxidoreductase]
AOX55_RS06175	1.01657e+07	7.00714	561.362	319.787	440.574	2.64402	143.136	97.9264	120.531	2.0811	290.062	-1.86623	0.482572	-3.86726	0.000110063	0.000299886	[preprotein translocase subunit SecE]
AOX55_RS06180	2.44631e+08	8.38851	1789.09	993.273	1391.18	3.14338	363.989	228.388	296.189	2.47157	2304.38	-2.23099	0.474272	-4.70403	2.55081e-06	8.82006e-06	[transcription termination/antitermination protein NusG]
AOX55_RS06185	2.00225e+08	8.30152	3395.2	1648.72	2521.96	3.40174	204.058	170.946	187.502	2.27301	2989.45	-3.74902	0.474995	-7.89275	2.95592e-15	2.92957e-14	[50S ribosomal protein L11]
AOX55_RS06190	6.56268e+08	8.81708	2203.44	1087.48	1645.46	3.21629	235.347	165.775	200.561	2.30225	3318.66	-3.03577	0.481036	-6.3109	2.77422e-10	1.58833e-09	[50S ribosomal protein L1]
AOX55_RS06195	7.55362e+08	8.87816	11644.9	6716.43	9180.64	3.96287	259.167	214.706	236.937	2.37463	12570.6	-5.2756	0.444962	-11.8563	1.99592e-32	9.62804e-31	[50S ribosomal protein L10]
AOX55_RS06200	1553251186	9.19124	9074.47	5368.93	7221.7	3.85864	438.879	263.309	351.094	2.54542	7420.47	-4.3615	0.470055	-9.2787	1.71556e-20	2.85356e-19	[50S ribosomal protein L7/L12]
AOX55_RS06205	6.21975e+08	8.79377	1418.18	799.77	1108.97	3.04492	223.881	153.257	188.569	2.27547	13825.7	-2.55593	0.46045	-5.55095	2.84129e-08	1.27533e-07	[DNA-directed RNA polymerase subunit beta]
AOX55_RS06210	5.48847e+08	8.73945	1692.95	1034.78	1363.87	3.13477	504.314	394.235	449.274	2.65251	19613.3	-1.60199	0.436901	-3.66671	0.000245693	0.000628123	[DNA-directed RNA polymerase subunit beta']
AOX55_RS06220	1.228e+08	8.0892	1751.85	788.473	1270.16	3.10386	19.8307	28.1628	23.9967	1.38015	1238.17	-5.73269	0.528434	-10.8485	2.028e-27	6.47167e-26	[30S ribosomal protein S12]
AOX55_RS06225	5.47056e+08	8.73803	1937.75	877.072	1407.41	3.14842	16.7067	24.9393	20.823	1.31854	1730.1	-6.08577	0.526546	-11.5579	6.7336e-31	2.82472e-29	[30S ribosomal protein S7]
AOX55_RS06230	7.65669e+08	8.88404	3074.89	1403.07	2238.98	3.35005	24.3559	38.0965	31.2262	1.49452	12261.3	-6.16533	0.503425	-12.2468	1.74825e-34	9.63706e-33	[elongation factor G]
AOX55_RS06235	2700380752	9.43143	2857.01	1433.19	2145.1	3.33145	106.85	102.314	104.582	2.01946	6804.22	-4.35823	0.463745	-9.39792	5.56537e-21	9.61684e-20	[elongation factor Tu]
AOX55_RS06240	2.4424e+08	8.38782	4406.42	2026.72	3216.57	3.50739	54.9099	46.2337	50.5718	1.70391	2596.43	-5.98883	0.501839	-11.9338	7.8915e-33	3.87032e-31	[30S ribosomal protein S10]
AOX55_RS06245	5.7002e+08	8.75589	3006.3	1450.03	2228.16	3.34795	22.1919	29.1131	25.6525	1.40913	3982.22	-6.44374	0.494945	-13.0191	9.52877e-39	6.41989e-37	[50S ribosomal protein L3]
AOX55_RS06250	3.48432e+08	8.54212	2175.3	1022.17	1598.73	3.20378	33.262	30.6735	31.9678	1.50471	2604.45	-5.64327	0.491514	-11.4814	1.63575e-30	6.77668e-29	[50S ribosomal protein L4]
AOX55_RS06255	399981514	8.60204	2304.67	1049.51	1677.09	3.22456	29.2739	22.6765	25.9752	1.41456	1287.74	-6.007	0.528037	-11.3761	5.50164e-30	2.19736e-28	[50S ribosomal protein L23]
AOX55_RS06260	4.38179e+08	8.64165	2838.98	1525.12	2182.05	3.33886	39.9553	48.9292	44.4422	1.6478	4792.88	-5.6189	0.464175	-12.1051	9.92206e-34	5.05192e-32	[50S ribosomal protein L2]
AOX55_RS06265	2.45251e+08	8.38961	1577.71	841.857	1209.78	3.08271	37.0174	37.5503	37.2839	1.57152	894.837	-5.02022	0.488579	-10.2751	9.12079e-25	2.24486e-23	[30S ribosomal protein S19]
AOX55_RS06270	1.82979e+08	8.2624	4088.58	2260.15	3174.37	3.50166	88.2722	52.9118	70.592	1.84876	3254.8	-5.48685	0.486436	-11.2797	1.65307e-29	6.44792e-28	[50S ribosomal protein L22]
AOX55_RS06275	3.21165e+08	8.50673	2876.19	1554.96	2215.58	3.34549	69.913	83.1472	76.5301	1.88383	4209.04	-4.85627	0.458844	-10.5837	3.54592e-26	1.00644e-24	[30S ribosomal protein S3]
AOX55_RS06280	1.82918e+08	8.26226	3509.58	2091.39	2800.49	3.44723	92.0644	103.523	97.7938	1.99031	3085.96	-4.84052	0.444286	-10.895	1.21704e-27	3.95983e-26	[50S ribosomal protein L16]
AOX55_RS06285	1.34713e+08	8.12941	3877.59	2235.35	3056.47	3.48522	123.562	121.618	122.59	2.08846	1643.41	-4.63974	0.454894	-10.1996	1.99087e-24	4.74254e-23	[50S ribosomal protein L29]
AOX55_RS06290	1.9241e+08	8.28423	5861.54	3376.21	4618.87	3.66454	144.22	115.2	129.71	2.11298	2894.43	-5.15235	0.456933	-11.2759	1.72524e-29	6.6903e-28	[30S ribosomal protein S17]
AOX55_RS06295	1.96495e+08	8.29335	5276.59	2694.48	3985.53	3.60049	36.6519	51.6213	44.1366	1.6448	3824.25	-6.50096	0.491413	-13.2291	5.95831e-40	4.27333e-38	[50S ribosomal protein L14]
AOX55_RS06300	1.96825e+08	8.29408	3509.21	1903.41	2706.31	3.43238	22.8562	47.8242	35.3402	1.54827	2199.97	-6.27039	0.524379	-11.9577	5.91554e-33	2.92271e-31	[50S ribosomal protein L24]
AOX55_RS06305	4.47221e+08	8.65052	2906.56	1423.05	2164.81	3.33542	26.441	46.6535	36.5472	1.56285	3159.18	-5.89359	0.512656	-11.4962	1.37883e-30	5.74801e-29	[50S ribosomal protein L5]
AOX55_RS06310	322188696	8.50811	2824.18	1450.46	2137.32	3.32987	31.3403	41.4995	36.4199	1.56134	1710.72	-5.87982	0.497069	-11.829	2.76482e-32	1.28961e-30	[30S ribosomal protein S14]
AOX55_RS06315	2.61698e+08	8.4178	2785.26	1428.21	2106.74	3.32361	46.222	50.127	48.1745	1.68282	2211.32	-5.45148	0.477853	-11.4083	3.80164e-30	1.54616e-28	[30S ribosomal protein S8]
AOX55_RS06320	4.15541e+08	8.61861	4368.19	2344.82	3356.5	3.52589	68.6128	66.5857	67.5993	1.82994	4702.6	-5.63358	0.459925	-12.2489	1.70282e-34	9.46486e-33	[50S ribosomal protein L6]
AOX55_RS06325	2.6184e+08	8.41804	4162.22	2104.57	3133.39	3.49601	72.4832	83.9593	78.2213	1.89332	2998.33	-5.32516	0.475235	-11.2053	3.83886e-29	1.44662e-27	[50S ribosomal protein L18]
AOX55_RS06330	4.81607e+08	8.68269	3041.31	1432.32	2236.82	3.34963	37.1009	30.0762	33.5885	1.52619	3328.34	-6.05505	0.494921	-12.2344	2.03646e-34	1.11337e-32	[30S ribosomal protein S5]
AOX55_RS06335	3.71195e+08	8.5696	1913.09	962.064	1437.58	3.15763	31.3403	32.6808	32.0106	1.50529	771.038	-5.48993	0.517124	-10.6163	2.5038e-26	7.19843e-25	[50S ribosomal protein L30]
AOX55_RS06340	2.15933e+08	8.33432	1554.99	799.162	1177.08	3.0708	27.4953	30.8094	29.1523	1.46467	1470.48	-5.33711	0.485978	-10.9822	4.65437e-28	1.60853e-26	[50S ribosomal protein L15]
AOX55_RS06350	1.75979e+08	8.24546	576.48	470.603	523.541	2.71895	46.717	19.1908	32.9539	1.51791	828.686	-3.98106	0.503392	-7.90847	2.60572e-15	2.60963e-14	[adenylate kinase]
AOX55_RS06355	3.12072e+08	8.49425	5797.08	3904.53	4850.8	3.68581	229.241	170.35	199.796	2.30059	4793.13	-4.60049	0.433174	-10.6204	2.3951e-26	6.91573e-25	[30S ribosomal protein S13]
AOX55_RS06360	1.62165e+08	8.20996	3119.05	1645.2	2382.13	3.37696	48.5497	40.7014	44.6256	1.64958	2434.11	-5.73598	0.477431	-12.0143	2.99038e-33	1.49969e-31	[30S ribosomal protein S11]
AOX55_RS06365	6.66848e+08	8.82403	2083.88	1065.87	1574.87	3.19725	49.3748	30.1456	39.7602	1.59945	4198.32	-5.30517	0.492948	-10.7621	5.19538e-27	1.59692e-25	[DNA-directed RNA polymerase subunit alpha]
AOX55_RS06370	2.35764e+08	8.37248	2244.83	1267.61	1756.22	3.24458	94.0889	91.6642	92.8765	1.96791	2025.91	-4.2408	0.451774	-9.38699	6.17373e-21	1.06131e-19	[50S ribosomal protein L17]
AOX55_RS06385	7.13703e+07	7.85352	108.024	80.5976	94.3106	1.97456	188.032	315.427	251.729	2.40093	1244.18	1.41613	0.448296	3.15892	0.00158357	0.00350444	[DegQ family serine endoprotease]
AOX55_RS06390	4.00252e+06	6.60233	44.9424	33.9134	39.4279	1.5958	60.5843	80.1548	70.3696	1.84738	370.207	0.835213	0.429974	1.94247	0.05208	0.0838054	[replication-associated recombination protein A]
AOX55_RS06400	9.11119e+06	6.95957	101.731	73.9791	87.8553	1.94377	34.8595	51.0873	42.9734	1.6332	263.46	-1.03427	0.451942	-2.2885	0.0221083	0.0388979	[ATPase]
AOX55_RS06410	1.71898e+06	6.23527	135.664	80.593	108.128	2.03394	7.42904	7.99273	7.71088	0.887104	295.839	-3.81126	0.492689	-7.73563	1.0289e-14	9.62516e-14	[RluA family pseudouridine synthase]
AOX55_RS06420	7.77261e+06	6.89057	62.7591	80.1171	71.4381	1.85393	11.7938	14.4651	13.1295	1.11825	181.393	-2.44839	0.459927	-5.32344	1.01824e-07	4.27148e-07	[S-formylglutathione hydrolase]
AOX55_RS06435	3.98995e+07	7.60097	132.359	235.929	184.144	2.26516	31.1736	26.4559	28.8148	1.45962	617.809	-2.67489	0.462005	-5.78974	7.04955e-09	3.40975e-08	[S-(hydroxymethyl)glutathione dehydrogenase/class III alcohol dehydrogenase]
AOX55_RS06465	6.10062e+07	7.78537	97.5391	152.306	124.922	2.09664	4521.43	6178.96	5350.2	3.72837	27458.6	5.42037	0.436197	12.4264	1.87883e-35	1.08033e-33	[PrkA family serine protein kinase]
AOX55_RS06485	6.20646e+06	6.79284	221.719	236.335	229.027	2.35989	69.5767	45.5288	57.5527	1.76007	190.158	-1.98599	0.45721	-4.34372	1.40088e-05	4.40749e-05	[protein=Putative transmembrane protein; identity=100; RefCov=100; QueryCov=100]
AOX55_RS06490	5.58484e+06	6.74701	64.2376	44.667	54.4523	1.73602	13.4946	9.03373	11.2642	1.0517	83.1552	-2.26098	0.529121	-4.27308	1.92789e-05	5.93949e-05	[peptide deformylase]
AOX55_RS06495	1.30735e+06	6.11639	109.117	70.8401	89.9785	1.95414	41.5023	37.2839	39.3931	1.59542	473.139	-1.19089	0.435767	-2.73287	0.00627857	0.0123534	[magnesium transporter]
AOX55_RS06500	1.0343e+07	7.01465	198.069	217.625	207.847	2.31774	1377.55	1352.74	1365.15	3.13518	1565.63	2.71539	0.391296	6.93947	3.93573e-12	2.81063e-11	[MerR family DNA-binding transcriptional regulator]
AOX55_RS06525	4.63799e+06	6.66633	102.178	213.348	157.763	2.19801	170.604	223.431	197.017	2.2945	1278.35	0.32017	0.480702	0.666047	0.505381	0.59232	[L-serine ammonia-lyase]
AOX55_RS06580	1.03397e+07	7.01451	410.358	631.892	521.125	2.71694	4118.99	5105.44	4612.21	3.66391	5663.79	3.1456	0.427087	7.36524	1.7683e-13	1.46516e-12	[CBS domain-containing protein]
AOX55_RS06590	3.16097e+06	6.49982	225.088	212.277	218.683	2.33981	53.74	46.2541	49.997	1.69894	313.028	-2.12701	0.421359	-5.04797	4.46536e-07	1.73163e-06	[phosphoribosyl-AMP cyclohydrolase]
AOX55_RS06595	2.23545e+06	6.34936	572.497	536.485	554.491	2.74389	492.2	494.186	493.193	2.69302	1665.21	-0.169	0.388631	-0.43486	0.663664	0.738265	[GTP cyclohydrolase I FolE]
AOX55_RS06600	2.65271e+06	6.42369	133.411	126.746	130.078	2.1142	1085.93	1823.86	1454.89	3.16283	1822.13	3.4833	0.437252	7.96634	1.63441e-15	1.66945e-14	[iron-sulfur cluster assembly scaffold protein]
AOX55_RS06620	4.4558e+07	7.64893	166.051	82.5758	124.313	2.09452	14.4866	16.7847	15.6357	1.19412	714.825	-2.99198	0.480528	-6.22645	4.77111e-10	2.64753e-09	[threonine--tRNA ligase]
AOX55_RS06635	1.56414e+07	7.19428	138.853	117.041	127.947	2.10703	37.4106	33.6465	35.5285	1.55058	245.957	-1.84695	0.429695	-4.29827	1.72137e-05	5.34023e-05	[nitroreductase]
AOX55_RS06640	1.85345e+06	6.26798	64.508	54.3511	59.4295	1.774	21.2054	11.5827	16.394	1.21469	117.59	-1.84627	0.499044	-3.69962	0.00021592	0.000557779	[flavin reductase family protein]
AOX55_RS06655	5.80971e+06	6.76415	94.6769	74.1007	84.3888	1.92629	87.6592	151.387	119.523	2.07745	226.556	0.500008	0.467221	1.07017	0.284541	0.369455	[hypothetical protein]
AOX55_RS06660	2.41102e+06	6.3822	71.6561	74.4379	73.047	1.8636	28.7146	24.9393	26.827	1.42857	120.983	-1.44257	0.455042	-3.1702	0.00152335	0.00338467	[N-acetyltransferase]
AOX55_RS06665	9.9717e+06	6.99877	182.571	165.25	173.911	2.24033	59.5691	64.6017	62.0854	1.79299	1252.75	-1.48621	0.393981	-3.7723	0.000161749	0.000427104	[DNA topoisomerase IV subunit B]
AOX55_RS06690	5.42572e+07	7.73446	245.025	161.629	203.327	2.3082	14.0333	11.9412	12.9872	1.11352	428.934	-3.96497	0.466768	-8.49454	1.98726e-17	2.49155e-16	[triose-phosphate isomerase]
AOX55_RS06700	2.26055e+07	7.35421	336.057	223.803	279.93	2.44705	15.5481	10.329	12.9385	1.11189	1227	-4.43067	0.4573	-9.68875	3.36618e-22	6.5459e-21	[CTP synthase]
AOX55_RS06705	1.8251e+07	7.26129	51.0515	30.8992	40.9753	1.61252	4.98448	4.29015	4.63732	0.666267	104.171	-3.13737	0.545662	-5.74966	8.94242e-09	4.26652e-08	[VOC family protein]
AOX55_RS06710	4.31984e+07	7.63547	116.79	81.8133	99.3018	1.99696	20.4918	10.9603	15.726	1.19662	248.503	-2.64915	0.49233	-5.38083	7.41424e-08	3.166e-07	[3-deoxy-8-phosphooctulonate synthase]
AOX55_RS06715	7.64605e+08	8.88344	632.939	480.92	556.929	2.7458	112.439	86.6509	99.5452	1.99802	2152.67	-2.48342	0.415799	-5.97264	2.33443e-09	1.19774e-08	[phosphopyruvate hydratase]
AOX55_RS06725	3.46679e+07	7.53993	744.956	521.465	633.21	2.80155	219.596	101.275	160.436	2.2053	2137.1	-1.97969	0.491433	-4.0284	5.61572e-05	0.000160759	[pyruvate dehydrogenase (acetyl-transferring) E1 component subunit alpha]
AOX55_RS06730	1.5731e+08	8.19676	564.298	388.332	476.315	2.67789	175.798	103.271	139.534	2.14468	2166.76	-1.77056	0.45612	-3.8818	0.000103687	0.000284724	[pyruvate dehydrogenase complex E1 component subunit beta]
AOX55_RS06735	1.05825e+08	8.02459	661.347	562.411	611.879	2.78667	144.321	92.2076	118.264	2.07285	2495.65	-2.3704	0.427917	-5.5394	3.03507e-08	1.35502e-07	[pyruvate dehydrogenase complex dihydrolipoamide acetyltransferase]
AOX55_RS06740	9.8361e+06	6.99282	198.92	159.282	179.101	2.2531	39.8344	30.6592	35.2468	1.54712	353.919	-2.342	0.434201	-5.39381	6.89781e-08	2.95874e-07	[arylesterase]
AOX55_RS06750	4.99526e+07	7.69856	198.788	182.111	190.45	2.27978	68.5326	53.7901	61.1613	1.78648	935.724	-1.63782	0.405895	-4.03508	5.45842e-05	0.000156525	[dihydrolipoyl dehydrogenase]
AOX55_RS06775	814046	5.91065	60.3814	48.8359	54.6086	1.73726	42.0764	26.1032	34.0898	1.53262	102.655	-0.672802	0.486302	-1.38351	0.166509	0.23411	[type II toxin-antitoxin system RatA family toxin]
AOX55_RS06785	7.27702e+06	6.86195	63.2062	42.6569	52.9316	1.72371	26.7152	27.4358	27.0755	1.43258	250.008	-0.966972	0.441684	-2.18928	0.0285763	0.0491754	[bifunctional 2-C-methyl-D-erythritol 4-phosphate cytidylyltransferase/2-C-methyl-D-erythritol 2,4-cyclodiphosphate synthase]
AOX55_RS06795	5.59832e+06	6.74806	59.3083	40.8035	50.0559	1.69946	18.7353	22.2642	20.4998	1.31175	209.587	-1.28937	0.45063	-2.86127	0.00421953	0.00861763	[ATPase]
AOX55_RS06800	3.44084e+07	7.53666	56.3188	39.2003	47.7595	1.67906	20.7875	27.7105	24.249	1.38469	269.462	-0.979653	0.4473	-2.19015	0.0285135	0.0490927	[nitrogen regulation protein NR(I)]
AOX55_RS06810	4.05432e+07	7.60792	134.837	97.9945	116.416	2.06601	15.853	13.4896	14.6713	1.16647	460.195	-2.98597	0.436997	-6.83295	8.31883e-12	5.73802e-11	[sigma-54-dependent Fis family transcriptional regulator]
AOX55_RS06815	3.48527e+06	6.54224	119.836	86.5979	103.217	2.01375	28.7454	29.3955	29.0704	1.46345	293.956	-1.82805	0.435107	-4.20138	2.65289e-05	7.97061e-05	[D-amino-acid transaminase]
AOX55_RS06820	1.04113e+06	6.01751	1003.41	885.027	944.22	2.97507	293.462	91.4526	192.457	2.28433	710.385	-2.29066	0.549453	-4.16898	3.05969e-05	9.13435e-05	[RNA chaperone Hfq]
AOX55_RS06825	5.57138e+06	6.74596	352.304	269.689	310.996	2.49276	9.67422	12.717	11.1956	1.04905	1158.44	-4.80031	0.437869	-10.9629	5.76416e-28	1.97164e-26	[GTPase HflX]
AOX55_RS06830	1.14502e+06	6.05881	60.7015	59.2501	59.9758	1.77798	13.8577	15.6071	14.7324	1.16827	160.245	-2.02771	0.446715	-4.53916	5.64778e-06	1.88072e-05	[nucleoside triphosphate pyrophosphohydrolase]
AOX55_RS06835	1.30164e+07	7.11449	61.2894	69.1319	65.2106	1.81432	35.9651	34.5547	35.2599	1.54728	151.938	-0.886772	0.436826	-2.03003	0.042353	0.0698553	[nucleoside deaminase]
AOX55_RS06840	1.79236e+06	6.25342	74.4897	37.9959	56.2428	1.75007	10.6035	8.69188	9.64771	0.984424	247.584	-2.5402	0.499923	-5.08118	3.7509e-07	1.47168e-06	[uroporphyrinogen-III C-methyltransferase]
AOX55_RS06845	4.53099e+06	6.65619	53.0661	25.1663	39.1162	1.59236	12.3724	6.98836	9.68037	0.985892	39.9086	-1.9939	0.652212	-3.05714	0.0022346	0.00481264	[DUF2849 domain-containing protein]
AOX55_RS06850	1.83176e+06	6.26287	101.415	50.5535	75.9844	1.88072	12.8027	11.5893	12.196	1.08622	378.965	-2.63797	0.488914	-5.39557	6.83045e-08	2.93551e-07	[nitrite/sulfite reductase]
AOX55_RS06855	1.06591e+07	7.02772	129.638	65.0641	97.3509	1.98834	25.9895	23.2296	24.6096	1.3911	154.324	-1.98153	0.511646	-3.87285	0.00010757	0.000293813	[oxidoreductase] [pseudo=true]
AOX55_RS06860	1.99498e+07	7.29994	222.516	132.499	177.507	2.24922	300.344	274.517	287.43	2.45853	972.155	0.695661	0.438397	1.58683	0.112551	0.166125	[ferredoxin--NADP reductase]
AOX55_RS06870	4.43863e+07	7.64725	152.926	135.129	144.028	2.15845	157.883	125.355	141.619	2.15112	656.775	-0.0236801	0.407526	-0.0581071	0.953663	0.966267	[dihydrodipicolinate synthase family protein]
AOX55_RS06875	1.78774e+07	7.2523	814.599	1182.03	998.314	2.99927	668.031	718.38	693.206	2.84086	3393.3	-0.526284	0.413035	-1.27419	0.202597	0.277081	[amino acid ABC transporter ATP-binding protein]
AOX55_RS06885	1.30615e+06	6.11599	747.741	1058.16	902.949	2.95566	407.364	363.736	385.55	2.58608	3956.75	-1.22767	0.411158	-2.98588	0.0028276	0.00596272	[amino acid ABC transporter permease]
AOX55_RS06890	1594784613	9.2027	2536.38	3687.83	3112.1	3.49305	2407.96	2433.02	2420.49	3.3839	14599.1	-0.3626	0.410806	-0.882656	0.377422	0.465841	[amino acid ABC transporter substrate-binding protein]
AOX55_RS06895	1.23997e+07	7.09341	126.396	110.67	118.533	2.07384	20.9057	16.8356	18.8707	1.27579	419.822	-2.64832	0.424125	-6.2442	4.25966e-10	2.37558e-09	[cystathionine beta-lyase]
AOX55_RS06905	2.36337e+07	7.37353	261.02	250.445	255.732	2.40779	172.93	110.986	141.958	2.15216	251.611	-0.845836	0.444014	-1.90497	0.0567835	0.0904696	[zinc-finger domain-containing protein]
AOX55_RS06910	6.69163e+06	6.82553	70.0487	68.6866	69.3677	1.84116	32.8494	37.5634	35.2064	1.54662	211.396	-0.979787	0.423857	-2.3116	0.0207998	0.0368192	[alpha/beta hydrolase]
AOX55_RS06915	894405	5.95153	144.045	169.22	156.632	2.19488	837.192	1051.72	944.456	2.97518	2344.78	2.59191	0.402672	6.43679	1.22024e-10	7.293e-10	[serine O-acetyltransferase]
AOX55_RS06920	4.25786e+07	7.62919	636.562	383.671	510.117	2.70767	511.794	392.322	452.058	2.65519	608.75	-0.173456	0.44947	-0.385912	0.699562	0.767069	[DUF3126 domain-containing protein]
AOX55_RS06925	14048659094	10.1476	10235.2	6123.27	8179.24	3.91271	23692.6	33131.8	28412.2	4.45351	33314.5	1.79648	0.447237	4.01683	5.89852e-05	0.000168277	[phasin family protein]
AOX55_RS06930	1.41529e+06	6.15085	424.178	475.106	449.642	2.65287	1600.44	1884.2	1742.32	3.24113	1995.66	1.95402	0.395386	4.94205	7.73049e-07	2.89189e-06	[ATP-dependent Clp protease adapter ClpS]
AOX55_RS06935	6.15757e+07	7.78941	322.156	360.606	341.381	2.53324	1457.55	2282.53	1870.04	3.27185	14179	2.45358	0.423229	5.79728	6.73985e-09	3.27182e-08	[ATP-dependent Clp protease ATP-binding subunit ClpA]
AOX55_RS06950	7.14224e+06	6.85383	61.9704	72.286	67.1282	1.8269	22.8337	24.1883	23.511	1.37127	97.9074	-1.51518	0.472236	-3.20852	0.00133418	0.00299026	[HIT family protein]
AOX55_RS06960	8.26756e+06	6.91738	183.981	185.995	184.988	2.26714	26.4191	13.5559	19.9875	1.30076	382.727	-3.20056	0.473395	-6.76088	1.37159e-11	9.14848e-11	[glycerophosphoryl diester phosphodiesterase]
AOX55_RS06965	8.07008e+06	6.90688	251.487	273.331	262.409	2.41898	73.5601	48.1633	60.8617	1.78434	389.101	-2.10435	0.437929	-4.80523	1.54571e-06	5.52216e-06	[RidA family protein]
AOX55_RS06970	1.12034e+07	7.04935	167.017	147.274	157.146	2.1963	299.748	485.476	392.612	2.59396	1162.23	1.32064	0.43329	3.04794	0.00230413	0.00494483	[DUF1849 domain-containing protein]
AOX55_RS06975	7.14451e+08	8.85397	3282.68	1631.37	2457.03	3.39041	183.145	242.65	212.898	2.32817	5273.64	-3.52907	0.47402	-7.44498	9.69604e-14	8.28074e-13	[30S ribosomal protein S2]
AOX55_RS06980	9.08314e+08	8.95824	1030.62	492.997	761.809	2.88185	26.6127	43.9787	35.2957	1.54772	1894.25	-4.43488	0.506345	-8.75862	1.97655e-18	2.7071e-17	[elongation factor Ts]
AOX55_RS06985	2.65816e+07	7.42458	285.621	190.281	237.951	2.37649	21.4271	19.7596	20.5933	1.31373	480.755	-3.52895	0.450891	-7.82661	5.01196e-15	4.83089e-14	[UMP kinase]
AOX55_RS06990	2.34109e+08	8.36942	312.158	225.148	268.653	2.42919	150.714	205.389	178.051	2.25055	641.069	-0.594196	0.430804	-1.37927	0.167812	0.235544	[ribosome recycling factor]
AOX55_RS06995	2.7661e+06	6.44187	316.772	262.938	289.855	2.46218	100.145	78.5144	89.3298	1.951	725.561	-1.69694	0.413705	-4.10181	4.09933e-05	0.000119766	[isoprenyl transferase]
AOX55_RS07005	5.86925e+06	6.76858	232.246	181.003	206.625	2.31518	38.0327	31.8882	34.9605	1.54358	698.993	-2.56182	0.418367	-6.12339	9.16069e-10	4.94752e-09	[RIP metalloprotease RseP]
AOX55_RS07010	9.36311e+08	8.97142	1222.43	998.659	1110.55	3.04554	631.188	515.108	573.148	2.75827	10106.8	-0.954232	0.40055	-2.38231	0.0172046	0.0309949	[outer membrane protein assembly factor BamA]
AOX55_RS07015	2.79009e+07	7.44562	448.496	332.305	390.401	2.59151	100.438	79.8894	90.164	1.95503	1316.29	-2.11356	0.417929	-5.05723	4.25396e-07	1.65542e-06	[UDP-3-O-(3-hydroxymyristoyl)glucosamine N-acyltransferase]
AOX55_RS07020	4.85566e+07	7.68625	174.378	146.426	160.402	2.20521	46.0073	52.5705	49.2889	1.69275	250.774	-1.7038	0.428697	-3.97437	7.05664e-05	0.000198598	[3-hydroxyacyl-[acyl-carrier-protein]
AOX55_RS07025	8.22486e+06	6.91513	248.374	204.06	226.217	2.35453	33.8757	35.1444	34.51	1.53795	545.164	-2.71293	0.41553	-6.52884	6.62806e-11	4.12745e-10	[acyl-[acyl-carrier-protein]
AOX55_RS07030	829418	5.91877	137.82	110.755	124.288	2.09443	5.29719	5.03922	5.16821	0.71334	293.657	-4.58581	0.490639	-9.34661	9.05014e-21	1.52435e-19	[LpxI family protein]
AOX55_RS07040	2.61053e+08	8.41673	594.317	476.313	535.315	2.72861	523.064	719.109	621.086	2.79315	3836.62	0.214307	0.413777	0.517928	0.604509	0.683982	[citrate (Si)-synthase]
AOX55_RS07060	8.96419e+07	7.95251	281.467	212.294	246.88	2.39249	189.642	198.179	193.91	2.2876	748.215	-0.348406	0.409146	-0.851544	0.394467	0.483658	[protein-L-isoaspartate O-methyltransferase]
AOX55_RS07065	8.05239e+08	8.90592	899.539	741.612	820.576	2.91412	1347.86	1111.96	1229.91	3.08987	7198.47	0.583899	0.399261	1.46245	0.143618	0.205697	[transporter]
AOX55_RS07075	3.73469e+07	7.57225	234.598	243.434	239.016	2.37843	256.032	228.294	242.163	2.38411	991.264	0.0190582	0.393639	0.0484154	0.961385	0.972613	[DUF2497 domain-containing protein]
AOX55_RS07080	9.5832e+07	7.98151	299.292	222.347	260.819	2.41634	26.8036	19.0885	22.946	1.36071	2075.58	-3.50523	0.427967	-8.19044	2.60273e-16	2.90791e-15	[valine--tRNA ligase]
AOX55_RS07090	2.99165e+07	7.47591	264.793	356.49	310.641	2.49226	347.97	202.577	275.273	2.43976	1898.69	-0.174028	0.45034	-0.386436	0.699174	0.766895	[transporter]
AOX55_RS07100	9.19835e+06	6.96371	214.056	174.402	194.229	2.28831	39.5703	30.0037	34.787	1.54142	461.188	-2.47825	0.428723	-5.78055	7.4458e-09	3.57548e-08	[exodeoxyribonuclease III]
AOX55_RS07110	3.87194e+06	6.58793	237.481	297.173	267.327	2.42704	2212.36	2749.49	2480.93	3.39461	2332.5	3.21394	0.406901	7.89856	2.82145e-15	2.80881e-14	[iron-sulfur cluster insertion protein ErpA]
AOX55_RS07115	2.04285e+06	6.31024	55.771	57.3616	56.5663	1.75256	43.81	48.7415	46.2757	1.66535	322.157	-0.290314	0.408534	-0.710624	0.477317	0.565389	[deoxyguanosinetriphosphate triphosphohydrolase]
AOX55_RS07120	3.05113e+07	7.48446	190.678	97.5266	144.102	2.15867	54.8774	71.0299	62.9536	1.79902	937.772	-1.19515	0.471883	-2.53272	0.0113183	0.0210874	[arginine--tRNA ligase]
AOX55_RS07125	2.90803e+07	7.4636	354.72	341.409	348.065	2.54166	592.36	1201.26	896.811	2.9527	9316.85	1.36539	0.463616	2.94508	0.00322871	0.00672774	[SPOR domain-containing protein]
AOX55_RS07130	3.04682e+07	7.48385	197.287	209.468	203.378	2.3083	168.77	147.342	158.056	2.19881	945.364	-0.363462	0.3957	-0.918529	0.358342	0.44734	[beta-N-acetylhexosaminidase]
AOX55_RS07150	4.23257e+06	6.6266	738.532	576.237	657.384	2.81782	870.751	1019.9	945.323	2.97558	853.247	0.523943	0.408399	1.28292	0.19952	0.273128	[twin-arginine translocase TatA/TatE family subunit]
AOX55_RS07155	7.46498e+06	6.87303	456.466	339.458	397.962	2.59984	77.4898	106.268	91.8791	1.96322	899.505	-2.11612	0.42804	-4.94375	7.66345e-07	2.86842e-06	[twin-arginine translocase subunit TatB]
AOX55_RS07165	1.00666e+08	8.00288	245.587	187.28	216.434	2.33532	19.3427	16.0714	17.707	1.24815	773.2	-3.60923	0.427585	-8.44097	3.1471e-17	3.84454e-16	[serine--tRNA ligase]
AOX55_RS07170	1.17866e+07	7.07139	123.718	92.7598	108.239	2.03438	8.93026	4.11765	6.52396	0.814511	227.565	-4.02892	0.524614	-7.67977	1.59376e-14	1.46424e-13	[5'/3'-nucleotidase SurE]
AOX55_RS07185	8.85811e+07	7.94734	339.251	369.474	354.363	2.54945	1068.28	2196.97	1632.63	3.21289	7880.08	2.20382	0.467065	4.71845	2.37646e-06	8.23856e-06	[LysM peptidoglycan-binding domain-containing protein]
AOX55_RS07190	8.40353e+06	6.92446	60.2399	58.7296	59.4847	1.77441	45.7556	67.7707	56.7631	1.75407	261.902	-0.0697084	0.435742	-0.159976	0.8729	0.903233	[DUF815 domain-containing protein]
AOX55_RS07195	3.63265e+07	7.56022	346.57	235.368	290.969	2.46385	45.7834	36.2279	41.0057	1.61284	284.315	-2.8228	0.461115	-6.12168	9.25928e-10	4.99267e-09	[preprotein translocase subunit YajC]
AOX55_RS07200	2.13675e+06	6.32975	126.933	79.2022	103.068	2.01312	9.27748	9.63156	9.45452	0.97564	744.03	-3.44672	0.44622	-7.72428	1.12488e-14	1.05083e-13	[protein translocase subunit SecDF]
AOX55_RS07205	7.20203e+06	6.85745	38.3681	28.5731	33.4706	1.52466	7.99678	6.88284	7.43981	0.871562	38.8249	-2.16228	0.608805	-3.55169	0.000382771	0.00094349	[protein=Membrane protein; identity=100; RefCov=95; QueryCov=100]
AOX55_RS07230	9.26151e+06	6.96668	195.405	128.102	161.753	2.20885	9.16509	8.03724	8.60117	0.934557	623.022	-4.23053	0.457677	-9.24348	2.38602e-20	3.91026e-19	[methylenetetrahydrofolate--tRNA-(uracil(54)-C(5))-methyltransferase (FADH(2)-oxidizing) TrmFO]
AOX55_RS07235	5.63919e+06	6.75122	6769.07	2723.2	4746.14	3.67634	467.895	504.867	486.381	2.68698	1937.86	-3.28676	0.506712	-6.48643	8.78914e-11	5.38325e-10	[DUF1127 domain-containing protein]
AOX55_RS07240	3.71769e+07	7.57027	2478.1	309.675	1393.89	3.14423	212.87	232.18	222.525	2.34738	835.601	-2.64714	0.714957	-3.70252	0.000213471	0.00055188	[DUF1127 domain-containing protein]
AOX55_RS07280	1.82547e+06	6.26138	47.2723	37.0504	42.1613	1.62491	10.9289	14.9917	12.9603	1.11262	51.0358	-1.71121	0.551966	-3.10022	0.0019338	0.00421656	[hypothetical protein]
AOX55_RS07365	1414897414	9.15072	1567.47	855.472	1211.47	3.08331	21.4914	20.8636	21.1775	1.32587	4679.25	-5.83783	0.458876	-12.722	4.46049e-37	2.86072e-35	[trigger factor]
AOX55_RS07375	6.67092e+06	6.82419	81.5882	101.696	91.6422	1.9621	20.3166	16.7328	18.5247	1.26775	397.803	-2.3046	0.426538	-5.40304	6.55208e-08	2.82315e-07	[Si-specific NAD(P)(+) transhydrogenase]
AOX55_RS07390	8.69813e+06	6.93943	107.256	106.463	106.86	2.02881	65.5736	80.1237	72.8486	1.86242	388.238	-0.553761	0.410196	-1.34999	0.177018	0.246238	[type I methionyl aminopeptidase]
AOX55_RS07400	1.11323e+06	6.04659	115.957	153.469	134.713	2.12941	555.776	927.291	741.534	2.87013	4157.89	2.46046	0.443623	5.54628	2.91818e-08	1.30842e-07	[class I poly(R)-hydroxyalkanoic acid synthase]
AOX55_RS07405	8.32637e+06	6.92046	244.89	229.152	237.021	2.37479	71.5202	66.3992	68.9597	1.8386	240.805	-1.78014	0.424545	-4.19306	2.75222e-05	8.25115e-05	[SHOCT domain-containing protein]
AOX55_RS07410	2.83106e+07	7.45195	482.331	363.255	422.793	2.62613	156.262	134.495	145.379	2.1625	1779.82	-1.53983	0.408475	-3.76969	0.00016345	0.000430913	[LL-diaminopimelate aminotransferase]
AOX55_RS07415	3.7321e+07	7.57195	267.641	174.366	221.004	2.3444	39.9612	25.916	32.9386	1.51771	864.062	-2.74369	0.456703	-6.0076	1.88288e-09	9.78861e-09	[homoserine dehydrogenase]
AOX55_RS07470	5.35824e+07	7.72902	201.379	222.086	211.733	2.32579	310.025	205.888	257.957	2.41155	532.721	0.285851	0.42772	0.668312	0.503935	0.591352	[lactoylglutathione lyase]
AOX55_RS07475	548246	5.73898	229.209	268.759	248.984	2.39617	454.004	592.174	523.089	2.71858	1149.71	1.07064	0.408169	2.62304	0.00871495	0.0166177	[cold-shock protein]
AOX55_RS07490	2.83537e+07	7.45261	442.579	327.538	385.058	2.58553	53.8411	53.9493	53.8952	1.73155	345.454	-2.8367	0.438914	-6.463	1.02645e-10	6.22405e-10	[NADH-ubiquinone oxidoreductase]
AOX55_RS07550	1.00237e+06	6.00103	36.2471	35.0381	35.6426	1.55197	59.4457	104.471	81.9585	1.91359	284.006	1.19952	0.458249	2.61761	0.00885474	0.0168505	[hypothetical protein]
AOX55_RS07595	4.38796e+06	6.64226	453.823	649.834	551.828	2.7418	294.38	238.543	266.462	2.42563	2658.04	-1.05013	0.418774	-2.50764	0.0121541	0.0225063	[hypothetical protein]
AOX55_RS07600	1.12075e+08	8.04951	601.205	842.126	721.665	2.85834	1143.87	724.182	934.025	2.97036	1711.81	0.372389	0.442584	0.841397	0.400125	0.489425	[hypothetical protein]
AOX55_RS07665	3.91155e+06	6.59235	4.70423	6.40721	5.55572	0.74474	11.594	17.4052	14.4996	1.16136	47.0408	1.37598	0.545699	2.52151	0.0116854	0.0217108	[iron ABC transporter substrate-binding protein]
AOX55_RS07710	2.19733e+06	6.3419	100.002	146.821	123.412	2.09136	446.364	333.575	389.969	2.59103	364.417	1.65995	0.442364	3.75245	0.000175112	0.000459842	[protein=Putative signal peptide protein; identity=100; RefCov=100; QueryCov=100]
AOX55_RS07715	2.44443e+06	6.38818	100.392	68.881	84.6363	1.92756	909.947	829.034	869.49	2.93926	1597.49	3.36133	0.417666	8.0479	8.42238e-16	8.88881e-15	[porin family protein]
AOX55_RS07785	2.84207e+06	6.45364	58.8789	60.8947	59.8868	1.77733	134.718	155.592	145.155	2.16183	639.139	1.27698	0.399285	3.19816	0.00138309	0.00309363	[UbiH/UbiF family hydroxylase]
AOX55_RS07795	2.01629e+07	7.30455	190.386	227.043	208.714	2.31955	115.156	45.4458	80.3009	1.90472	726.959	-1.37583	0.510585	-2.69462	0.00704689	0.0136831	[quinone oxidoreductase]
AOX55_RS07815	1.86983e+08	8.2718	586.989	846.51	716.75	2.85537	205.721	217.576	211.649	2.32562	2557.25	-1.75991	0.413363	-4.25754	2.06688e-05	6.33553e-05	[BMP family ABC transporter substrate-binding protein]
AOX55_RS07855	6.01065e+07	7.77892	208.905	146.022	177.463	2.24911	80.1589	94.152	87.1554	1.94029	555.343	-1.02635	0.42588	-2.40995	0.0159546	0.0289728	[indole-3-glycerol phosphate synthase TrpC]
AOX55_RS07860	3.58799e+07	7.55485	179.959	124.775	152.367	2.18289	19.8855	19.4114	19.6485	1.29333	448.597	-2.95459	0.439357	-6.72481	1.75823e-11	1.15438e-10	[anthranilate phosphoribosyltransferase]
AOX55_RS07865	6.69139e+07	7.82552	239.404	187.061	213.232	2.32885	19.973	18.921	19.447	1.28885	1134.61	-3.45432	0.412282	-8.37854	5.35904e-17	6.42892e-16	[peptidylprolyl isomerase]
AOX55_RS07880	1.94496e+07	7.28891	117.87	107.758	112.814	2.05236	65.1073	49.7858	57.4465	1.75926	600.345	-0.972553	0.411539	-2.36321	0.0181174	0.0325197	[bifunctional UDP-N-acetylglucosamine diphosphorylase/glucosamine-1-phosphate N-acetyltransferase GlmU]
AOX55_RS07885	3.50038e+07	7.54412	158.898	152.825	155.862	2.19274	85.3318	73.5032	79.4175	1.89992	1105.53	-0.972378	0.395465	-2.45882	0.0139393	0.0255216	[glutamine--fructose-6-phosphate transaminase (isomerizing)]
AOX55_RS07890	3.61769e+06	6.55843	67.9362	50.7105	59.3233	1.77323	26.5043	19.6439	23.0741	1.36313	106.17	-1.35633	0.481809	-2.81509	0.0048764	0.00984133	[N-acetyltransferase]
AOX55_RS07895	1.16343e+06	6.06574	127.598	117.174	122.386	2.08773	46.9897	58.3855	52.6876	1.72171	313.387	-1.21758	0.419315	-2.90373	0.0036875	0.00762891	[DUF502 domain-containing protein]
AOX55_RS07905	4.98856e+06	6.69798	96.7411	58.1182	77.4296	1.88891	4.01799	5.18744	4.60271	0.663014	64.559	-4.08603	0.681748	-5.99346	2.05429e-09	1.06053e-08	[succinate dehydrogenase assembly factor 2 family protein]
AOX55_RS07915	3.53785e+06	6.54874	87.8236	78.9645	83.394	1.92113	202.702	286.487	244.594	2.38845	561.802	1.55186	0.420669	3.68904	0.000225105	0.000579264	[DsbA family protein]
AOX55_RS07920	3.74111e+07	7.573	71.6224	89.1659	80.3942	1.90522	128.844	122.79	125.817	2.09974	962.586	0.646126	0.400829	1.61197	0.106968	0.15862	[ABC transporter substrate-binding protein]
AOX55_RS07925	2.42247e+08	8.38426	1695.02	972.063	1333.54	3.12501	59.899	66.6486	63.2738	1.80122	2241.68	-4.39816	0.450522	-9.76236	1.63316e-22	3.30311e-21	[protein=Invasion protein B involved in pathogenesis; identity=100; RefCov=100; QueryCov=100]
AOX55_RS07935	5.48124e+08	8.73888	547.388	444.424	495.906	2.6954	282.001	304.637	293.319	2.46734	2862	-0.757635	0.39614	-1.91255	0.0558063	0.089071	[type I glutamate--ammonia ligase]
AOX55_RS07940	1.8497e+08	8.2671	895.596	831.877	863.736	2.93638	497.605	553.467	525.536	2.7206	1211.26	-0.716986	0.393212	-1.82341	0.0682412	0.106722	[nitrogen regulatory protein P-II]
AOX55_RS07950	3.38683e+07	7.52979	138.414	78.8197	108.617	2.0359	12.3444	14.6623	13.5034	1.13044	156.411	-3.0118	0.515739	-5.83976	5.2275e-09	2.56756e-08	[xanthine phosphoribosyltransferase]
AOX55_RS07955	9.60746e+06	6.98261	55.9928	50.4087	53.2007	1.72592	13.3359	16.3775	14.8567	1.17192	132.327	-1.84437	0.459532	-4.01358	5.98048e-05	0.000170342	[competence/damage-inducible protein A]
AOX55_RS07960	4.08412e+06	6.6111	36.2288	126.183	81.2059	1.90959	714.343	247.627	480.985	2.68213	867.532	2.56612	0.642472	3.99414	6.49308e-05	0.00018398	[NAD(P)H:quinone oxidoreductase]
AOX55_RS07995	1.97941e+06	6.29654	42.6275	25.2431	33.9353	1.53065	6.30516	2.79822	4.55169	0.658173	123.532	-2.87799	0.559552	-5.14337	2.6985e-07	1.07073e-06	[threonine ammonia-lyase]
AOX55_RS08000	2.29851e+07	7.36145	423.679	434.909	429.294	2.63276	158.572	195.823	177.198	2.24846	500.703	-1.27778	0.408654	-3.12681	0.00176714	0.00388107	[transcriptional activator HlyU]
AOX55_RS08005	2.60481e+07	7.41578	230.919	275.904	253.412	2.40383	433.52	198.199	315.86	2.49949	2903.3	0.318059	0.4815	0.660558	0.508896	0.595493	[bifunctional 2',3'-cyclic-nucleotide 2'-phosphodiesterase/3'-nucleotidase]
AOX55_RS08015	2.22612e+06	6.34755	49.8363	43.7181	46.7772	1.67003	14.3708	8.93317	11.652	1.0664	69.426	-1.99086	0.528215	-3.76904	0.000163879	0.000431873	[Lrp/AsnC family transcriptional regulator]
AOX55_RS08020	4.14271e+07	7.61728	308.382	467.138	387.76	2.58856	6472.1	9629.11	8050.6	3.90583	24285	4.37579	0.441082	9.92059	3.38756e-23	7.31231e-22	[alanine dehydrogenase]
AOX55_RS08030	1.08493e+06	6.0354	92.8034	79.281	86.0422	1.93471	214.945	209.959	212.452	2.32726	432.977	1.30432	0.405276	3.21836	0.00128927	0.00289704	[N-acetyltransferase]
AOX55_RS08035	2.05018e+07	7.31179	85.0768	79.8347	82.4558	1.91622	56.3523	38.2141	47.2832	1.67471	288.293	-0.799643	0.434806	-1.83908	0.0659033	0.103478	[3-mercaptopyruvate sulfurtransferase]
AOX55_RS08040	2.57345e+06	6.41052	80.0848	70.2898	75.1873	1.87614	54.754	39.7897	47.2718	1.6746	236.212	-0.666895	0.434374	-1.5353	0.12471	0.181302	[alanyl-tRNA editing protein]
AOX55_RS08045	6.35574e+07	7.80317	88.3328	94.9368	91.6348	1.96206	124.486	120.157	122.322	2.0875	572.831	0.416748	0.397239	1.04911	0.294127	0.38042	[cysteine synthase A]
AOX55_RS08075	3.22284e+06	6.50824	49.1363	42.1261	45.6312	1.65926	274.064	354.916	314.49	2.49761	541.82	2.78487	0.417632	6.66823	2.589e-11	1.67657e-10	[transcriptional regulator]
AOX55_RS08240	604408	5.78133	38.6625	26.9408	32.8017	1.5159	4.10889	4.08061	4.09475	0.612227	221.48	-3.00147	0.467707	-6.41742	1.38606e-10	8.19596e-10	[hypothetical protein]
AOX55_RS08245	762653	5.88233	1283.27	1032.15	1157.71	3.0636	137.408	109.232	123.32	2.09103	6444.35	-3.23048	0.405465	-7.96735	1.62117e-15	1.65847e-14	[hypothetical protein]
AOX55_RS08250	3.17148e+07	7.50126	1022.99	1057.99	1040.49	3.01724	109.674	71.5428	90.6085	1.95717	1858.88	-3.51937	0.42429	-8.29472	1.08841e-16	1.26918e-15	[methyltransferase domain-containing protein]
AOX55_RS08275	9.31004e+06	6.96895	151.823	111.051	131.437	2.11872	27.2192	16.3727	21.796	1.33838	313.307	-2.58555	0.46895	-5.5135	3.51767e-08	1.56419e-07	[hypothetical protein]
AOX55_RS08315	1.27433e+06	6.10528	333.687	403.215	368.451	2.56638	33.2299	9.53367	21.3818	1.33004	333.866	-4.08384	0.558284	-7.31498	2.57411e-13	2.08873e-12	[hypothetical protein]
AOX55_RS08345	935661	5.97112	30.1907	31.0517	30.6212	1.48602	20.0364	19.9889	20.0127	1.3013	35.1605	-0.613698	0.562001	-1.09199	0.274838	0.358953	[XRE family transcriptional regulator]
AOX55_RS08355	1.00173e+07	7.00075	159.627	241.24	200.434	2.30197	221.837	200.968	211.403	2.32511	692.712	0.0768728	0.426272	0.180337	0.856888	0.890306	[DUF4145 domain-containing protein]
AOX55_RS08365	1.13895e+06	6.0565	59.464	70.2811	64.8726	1.81206	381.104	373.11	377.107	2.57647	330.785	2.53876	0.415296	6.11313	9.76957e-10	5.25508e-09	[protein=Membrane protein; identity=100; RefCov=98; QueryCov=100]
AOX55_RS08390	3.78874e+06	6.5785	312.567	358.578	335.573	2.52579	936.914	1201.57	1069.24	3.02908	2568.85	1.67174	0.402337	4.15507	3.25186e-05	9.66909e-05	[transcriptional repressor LexA]
AOX55_RS08430	1.07951e+06	6.03323	59.7801	44.1743	51.9772	1.71581	68.232	49.1937	58.7129	1.76873	157.998	0.178909	0.457166	0.391343	0.695544	0.764422	[serine hydrolase family protein]
AOX55_RS08445	2.56333e+07	7.4088	221.073	113.628	167.35	2.22363	20.4918	16.0192	18.2555	1.26139	624.38	-3.19407	0.483229	-6.60984	3.84738e-11	2.46988e-10	[adenylosuccinate lyase]
AOX55_RS08460	5.88964e+06	6.77009	98.0933	72.4541	85.2737	1.93081	20.4007	18.8131	19.6069	1.29241	182.074	-2.11896	0.455511	-4.65183	3.29006e-06	1.11906e-05	[ribulose-phosphate 3-epimerase]
AOX55_RS08470	6.14407e+06	6.78846	55.5257	56.4183	55.972	1.74797	11.6769	8.86791	10.2724	1.01167	182.98	-2.44019	0.453371	-5.38232	7.35316e-08	3.14193e-07	[ABC transporter substrate-binding protein]
AOX55_RS08475	537479	5.73036	135.425	165.283	150.354	2.17711	42.8464	36.6775	39.762	1.59947	258.168	-1.91708	0.432287	-4.43475	9.21813e-06	2.98181e-05	[flavin reductase]
AOX55_RS08515	1.27468e+07	7.1054	613.531	350.893	482.212	2.68324	17.3078	18.34	17.8239	1.251	1936.76	-4.75827	0.454861	-10.4609	1.30553e-25	3.51126e-24	[ATP-dependent helicase]
AOX55_RS08530	2.50489e+07	7.39879	75.5517	79.3604	77.456	1.88906	28.8689	32.6123	30.7406	1.48771	132.734	-1.33538	0.447721	-2.98262	0.00285796	0.00602294	[peroxiredoxin]
AOX55_RS08540	1.08668e+07	7.0361	112.787	67.7695	90.2785	1.95558	6.66717	10.3798	8.52351	0.930618	318.65	-3.41278	0.493968	-6.90891	4.88391e-12	3.44352e-11	[tyrosine--tRNA ligase]
AOX55_RS08545	668326	5.82499	34.1569	28.4511	31.304	1.4956	26.8921	20.2759	23.584	1.37262	161.352	-0.405504	0.445426	-0.910374	0.362625	0.451336	[anhydro-N-acetylmuramic acid kinase]
AOX55_RS08555	5.88282e+06	6.76959	388.949	220.897	304.923	2.48419	21.7612	22.4758	22.1185	1.34476	570.273	-3.78544	0.470922	-8.03836	9.10498e-16	9.59403e-15	[alpha/beta hydrolase]
AOX55_RS08560	3.16323e+06	6.50013	53.3065	55.732	54.5193	1.73655	28.0247	12.5139	20.2693	1.30684	224.469	-1.42083	0.498371	-2.85095	0.00435894	0.00887489	[cysteine desulfurase]
AOX55_RS08565	9.41323e+07	7.97374	231.732	227.271	229.502	2.36079	439.444	756.315	597.88	2.77661	3128.05	1.38119	0.43705	3.16024	0.00157637	0.00349084	[Fe-S cluster assembly protein SufB]
AOX55_RS08570	172296712	8.23628	272.586	245.994	259.29	2.41379	314.532	490.484	402.508	2.60477	1286.76	0.634061	0.426266	1.48748	0.136889	0.197203	[Fe-S cluster assembly ATPase SufC]
AOX55_RS08575	8.99119e+07	7.95382	261.175	243.225	252.2	2.40175	232.432	322.936	277.684	2.44355	1741.66	0.138598	0.409177	0.338724	0.734818	0.796617	[Fe-S cluster assembly protein SufD]
AOX55_RS08580	1.16778e+07	7.06736	166.037	148.917	157.477	2.19722	92.2624	110.425	101.344	2.0058	826.744	-0.636318	0.401322	-1.58555	0.11284	0.166367	[cysteine desulfurase]
AOX55_RS08585	1.45096e+07	7.16166	239.098	221.052	230.075	2.36187	437.588	518.286	477.937	2.67937	693.77	1.05447	0.400721	2.63144	0.00850241	0.0162496	[SUF system Fe-S cluster assembly protein]
AOX55_RS08590	1.95586e+06	6.29134	659.004	671.674	665.339	2.82304	2133.02	3896.09	3014.55	3.47922	3719.44	2.17965	0.446692	4.87953	1.06341e-06	3.90795e-06	[Fe-S cluster assembly scaffold SufA]
AOX55_RS08600	1.71961e+06	6.23543	46.2204	28.4064	37.3134	1.57186	160.497	174.82	167.659	2.22443	1508.74	2.168	0.431573	5.02347	5.07459e-07	1.9565e-06	[glycine dehydrogenase (aminomethyl-transferring)]
AOX55_RS08605	2.06614e+07	7.31516	23.2438	16.0974	19.6706	1.29382	224.901	166.169	195.535	2.29123	200.914	3.31706	0.466655	7.10816	1.17602e-12	8.98516e-12	[glycine cleavage system protein GcvH]
AOX55_RS08610	1.46864e+06	6.16692	44.4079	24.2917	34.3498	1.53592	315.357	246.458	280.908	2.44856	924.316	3.03276	0.459803	6.59577	4.23048e-11	2.70022e-10	[glycine cleavage system aminomethyltransferase GcvT]
AOX55_RS08620	2.90125e+08	8.46259	492.487	193.143	342.815	2.53506	171.477	51.6134	111.545	2.04745	1142.85	-1.61835	0.619751	-2.61129	0.00902013	0.0171359	[DUF1775 domain-containing protein]
AOX55_RS08630	913070	5.9605	145.342	175.591	160.467	2.20538	100.882	99.1635	100.023	2.0001	287.407	-0.682015	0.416929	-1.63581	0.10188	0.152124	[GNAT family N-acetyltransferase]
AOX55_RS08720	1.52233e+06	6.18251	156.732	174.506	165.619	2.21911	2608.04	3460.11	3034.08	3.48203	1629.39	4.19494	0.410858	10.2102	1.78508e-24	4.2829e-23	[hypothetical protein]
AOX55_RS08755	2.57837e+06	6.41135	187.011	63.1078	125.059	2.09712	1264.18	773.327	1018.76	3.00807	917.826	3.02736	0.556747	5.43759	5.40046e-08	2.34207e-07	[hypothetical protein]
AOX55_RS08795	1.91907e+06	6.28309	102.089	28.666	65.3774	1.81543	738.066	887.327	812.696	2.90993	1531.13	3.63673	0.569266	6.38845	1.67577e-10	9.78758e-10	[BON domain-containing protein]
AOX55_RS08805	1.9028e+06	6.27939	206.796	82.5542	144.675	2.16039	692.592	663.492	678.042	2.83126	1764.68	2.22891	0.503356	4.4281	9.50686e-06	3.06184e-05	[universal stress protein]
AOX55_RS08810	5.74421e+06	6.75923	60.3698	24.726	42.5479	1.62888	244.106	178.819	211.463	2.32523	536.999	2.31469	0.514022	4.50309	6.69722e-06	2.2136e-05	[universal stress protein]
AOX55_RS08855	1.74009e+06	6.24057	39.4914	16.5359	28.0137	1.44737	114.347	120.156	117.252	2.06912	496.52	2.06638	0.500844	4.1258	3.69447e-05	0.000108603	[PDZ domain-containing protein]
AOX55_RS08875	7.39475e+06	6.86892	222.097	77.9501	150.023	2.17616	1158.72	1032.38	1095.55	3.03963	1691.43	2.86895	0.527787	5.43582	5.45458e-08	2.36401e-07	[Hsp20/alpha crystallin family protein]
AOX55_RS08895	4.19079e+06	6.6223	205.044	76.7593	140.902	2.14892	986.973	443.59	715.281	2.85448	1446.71	2.34445	0.571392	4.10305	4.0774e-05	0.00011923	[CBS domain-containing protein]
AOX55_RS08910	1.39224e+07	7.14371	363.282	160.543	261.913	2.41816	1852.61	2032.22	1942.41	3.28834	3588.64	2.89091	0.484562	5.96603	2.43091e-09	1.24437e-08	[hypothetical protein]
AOX55_RS08940	772347	5.88781	133.547	156.686	145.117	2.16172	178.794	253.856	216.325	2.33511	1461.31	0.575622	0.416016	1.38365	0.166465	0.234096	[hypothetical protein]
AOX55_RS08945	2.60507e+07	7.41582	415.298	518.638	466.968	2.66929	1604.65	3101.71	2353.18	3.37165	27503.6	2.33319	0.461293	5.05793	4.23832e-07	1.6503e-06	[vitamin B12-dependent ribonucleotide reductase]
AOX55_RS08950	4.59834e+07	7.6626	134.293	125.608	129.95	2.11378	368.546	286.672	327.609	2.51536	946.136	1.33437	0.404444	3.29928	0.000969331	0.00222716	[DUF72 domain-containing protein]
AOX55_RS08955	3.68209e+07	7.56609	109.287	85.6865	97.487	1.98895	51.3346	38.027	44.6808	1.65012	1068.39	-1.1248	0.418592	-2.68711	0.00720726	0.0139705	[excinuclease ABC subunit UvrA]
AOX55_RS08960	2.4266e+08	8.385	549.175	570.025	559.6	2.74788	719.488	876.913	798.201	2.90211	1791.45	0.512182	0.39552	1.29496	0.195335	0.268083	[single-stranded DNA-binding protein]
AOX55_RS08970	3.67819e+07	7.56563	465.856	353.895	409.876	2.61265	25.0847	17.9034	21.494	1.33232	3088.65	-4.25155	0.425482	-9.9923	1.64715e-23	3.62591e-22	[DNA gyrase subunit A]
AOX55_RS08980	2.55765e+06	6.40784	131.211	110.319	120.765	2.08194	105.269	86.0039	95.6363	1.98062	499.232	-0.335721	0.411574	-0.815701	0.414671	0.503983	[LysR family transcriptional regulator]
AOX55_RS08985	5.23283e+07	7.71874	335.153	285.329	310.241	2.4917	414.879	380.314	397.597	2.59944	1774.96	0.358036	0.39421	0.908237	0.363753	0.452487	[thioredoxin-disulfide reductase]
AOX55_RS08990	4.20072e+06	6.62332	133.9	121.096	127.498	2.1055	27.6704	17.5249	22.5977	1.35406	181.819	-2.48697	0.469047	-5.30217	1.14431e-07	4.76441e-07	[Lrp/AsnC family transcriptional regulator]
AOX55_RS09015	1.43897e+08	8.15805	714.443	596.002	655.222	2.81639	401.587	451.248	426.418	2.62984	1326.94	-0.619865	0.398526	-1.55539	0.119852	0.175541	[transcription elongation factor GreA]
AOX55_RS09060	3.42683e+07	7.53489	312.307	246.618	279.463	2.44632	16.3934	15.3925	15.893	1.20121	376.011	-4.13433	0.457805	-9.03076	1.70477e-19	2.59608e-18	[pantetheine-phosphate adenylyltransferase]
AOX55_RS09065	1.11023e+08	8.04541	594.496	439.395	516.945	2.71344	51.4976	41.5538	46.5257	1.66769	830.379	-3.47164	0.429353	-8.08573	6.17912e-16	6.58382e-15	[peptidylprolyl isomerase]
AOX55_RS09070	5.70778e+08	8.75647	1123.04	834.91	978.974	2.99077	105.593	95.8638	100.728	2.00315	1416.2	-3.28019	0.414125	-7.92076	2.36064e-15	2.38207e-14	[peptidylprolyl isomerase]
AOX55_RS09075	632117	5.8008	161.181	85.2714	123.226	2.0907	4.52856	3.21564	3.8721	0.587947	354.993	-4.98009	0.544705	-9.14272	6.08982e-20	9.64824e-19	[tRNA preQ1(34) S-adenosylmethionine ribosyltransferase-isomerase QueA]
AOX55_RS09080	1.60195e+06	6.20465	101.155	60.4262	80.7908	1.90736	8.69677	14.5964	11.6466	1.0662	268.881	-2.80173	0.498301	-5.62257	1.88134e-08	8.65416e-08	[tRNA guanosine(34) transglycosylase Tgt]
AOX55_RS09095	775304	5.88947	83.7883	63.5149	73.6516	1.86718	72.8245	43.9575	58.391	1.76635	264.886	-0.332004	0.460695	-0.720658	0.47112	0.558942	[protein=Pyruvate/2-oxoglutarate dehydrogenase complex; identity=100; RefCov=100; QueryCov=100]
AOX55_RS09105	4.7995e+06	6.6812	733.433	763.039	748.236	2.87404	1779.56	2185.23	1982.4	3.29719	4150.5	1.40561	0.394064	3.56697	0.000361137	0.000895791	[hypothetical protein]
AOX55_RS09110	2.27662e+06	6.35729	14269.4	13510.2	13889.8	4.1427	272655	157457	215056	5.33255	83023.7	3.95262	0.436715	9.0508	1.41926e-19	2.19131e-18	[protein=ABC transporter; identity=100; RefCov=100; QueryCov=100]
AOX55_RS09115	2.55336e+07	7.40711	641.949	664.464	653.207	2.81505	369.482	188.855	279.168	2.44587	1402.8	-1.22541	0.459938	-2.66429	0.00771507	0.0148813	[L,D-transpeptidase]
AOX55_RS09120	2.2632e+06	6.35472	68.6668	103.842	86.2543	1.93578	102.134	88.6064	95.3699	1.97941	353.139	0.14509	0.436397	0.332472	0.739533	0.799981	[3-oxoacyl-ACP reductase]
AOX55_RS09150	2.93842e+06	6.46811	181.511	109.604	145.557	2.16303	57.0617	62.2732	59.6674	1.77574	411.694	-1.2868	0.448009	-2.87226	0.00407554	0.00835397	[TatD family deoxyribonuclease]
AOX55_RS09155	3.95438e+07	7.59708	255.129	151.846	203.487	2.30854	70.0763	65.2955	67.6859	1.8305	1081.71	-1.58773	0.439452	-3.61297	0.000302711	0.000763357	[methionine--tRNA ligase]
AOX55_RS09165	866037	5.93754	61.5269	56.9911	59.259	1.77275	7.86312	7.38305	7.62308	0.882131	177.517	-2.95677	0.46088	-6.41549	1.40371e-10	8.29298e-10	[DNA polymerase III subunit delta']
AOX55_RS09170	3.2986e+06	6.51833	91.4684	97.8962	94.6823	1.97627	64.803	47.0328	55.9179	1.74755	271.902	-0.757564	0.429124	-1.76537	0.0775009	0.119301	[dTMP kinase]
AOX55_RS09180	2.08505e+06	6.31912	486.811	410.016	448.413	2.65168	201.105	159.658	180.382	2.25619	1668.93	-1.31335	0.404698	-3.24525	0.00117348	0.00266138	[septal ring lytic transglycosylase RlpA family protein]
AOX55_RS09185	830383	5.91928	42.4692	54.2764	48.3728	1.6846	69.2994	68.3044	68.8019	1.8376	99.4484	0.507528	0.459898	1.10357	0.269782	0.353456	[hypothetical protein]
AOX55_RS09195	1.38214e+07	7.14055	33.5957	57.6675	45.6316	1.65927	989.849	1032.03	1010.94	3.00473	855.973	4.46737	0.446039	10.0156	1.30105e-23	2.93176e-22	[DUF1476 domain-containing protein]
AOX55_RS09200	3.1401e+07	7.49694	617.273	378.267	497.77	2.69703	267.116	299.211	283.164	2.45204	1536.48	-0.81391	0.433238	-1.87866	0.0602903	0.095542	[phosphoribosylaminoimidazolesuccinocarboxamide synthase]
AOX55_RS09205	5.56327e+07	7.74533	603.225	352.338	477.782	2.67923	58.6924	50.9522	54.8223	1.73896	332.859	-3.12095	0.475904	-6.55795	5.45532e-11	3.43923e-10	[phosphoribosylformylglycinamidine synthase subunit PurS]
AOX55_RS09210	1.44054e+06	6.15852	187.09	113.143	150.117	2.17643	18.068	10.241	14.1545	1.15089	235.747	-3.39405	0.514235	-6.6002	4.10609e-11	2.62585e-10	[RNA 2'-phosphotransferase]
AOX55_RS09215	2.1207e+07	7.32648	188.55	117.767	153.159	2.18514	60.0116	49.1324	54.572	1.73697	359.021	-1.48713	0.451021	-3.29725	0.000976349	0.00224097	[phosphoribosylformylglycinamidine synthase subunit PurQ]
AOX55_RS09220	5.49247e+06	6.73977	236.244	171.864	204.054	2.30975	15.0675	16.3404	15.7039	1.19601	230.598	-3.70198	0.481245	-7.6925	1.44289e-14	1.32746e-13	[protein=Lipoprotein putative; identity=100; RefCov=100; QueryCov=100]
AOX55_RS09235	4.90415e+07	7.69056	289.669	188.61	239.139	2.37865	30.0766	40.8218	35.4492	1.54961	1576.26	-2.75502	0.439448	-6.26928	3.6272e-10	2.03306e-09	[phosphoribosylformylglycinamidine synthase subunit PurL]
AOX55_RS09240	6.02464e+07	7.77993	223.68	226.917	225.298	2.35276	278.478	454.499	366.488	2.56406	356.149	0.700383	0.442586	1.58248	0.11354	0.167214	[BolA family transcriptional regulator]
AOX55_RS09250	1.07323e+08	8.03069	586.505	552.353	569.429	2.75544	1492.97	1474.92	1483.94	3.17142	1774.42	1.38188	0.388303	3.55878	0.000372588	0.000920431	[Grx4 family monothiol glutaredoxin]
AOX55_RS09270	3.92048e+06	6.59334	86.8452	55.1233	70.9842	1.85116	14.605	10.39	12.4975	1.09682	177.131	-2.49887	0.489928	-5.10048	3.38791e-07	1.33397e-06	[inositol monophosphatase]
AOX55_RS09275	2.51507e+06	6.40055	62.4358	35.6425	49.0392	1.69054	12.1433	7.83879	9.99103	0.99961	135.27	-2.28599	0.519354	-4.40161	1.07451e-05	3.43904e-05	[tRNA 2-thiocytidine(32) synthetase TtcA]
AOX55_RS09280	1.18419e+06	6.07342	47.8204	21.3056	34.563	1.53861	2.85328	2.00931	2.4313	0.385838	90.1972	-3.81351	0.640682	-5.95227	2.64452e-09	1.34546e-08	[glutaminase]
AOX55_RS09285	7.50632e+08	8.87543	2000.04	968.962	1484.5	3.17158	24.2718	21.5757	22.9237	1.36029	2395.93	-6.01526	0.49408	-12.1747	4.24126e-34	2.26313e-32	[30S ribosomal protein S4]
AOX55_RS09300	6.84158e+06	6.83516	82.5581	55.5372	69.0476	1.83915	16.037	6.90155	11.4693	1.05954	171.462	-2.57521	0.531663	-4.84369	1.27452e-06	4.62263e-06	[RNA methyltransferase]
AOX55_RS09305	4.30992e+08	8.63447	925.142	575.66	750.401	2.87529	63.7521	76.0363	69.8942	1.84444	2563.28	-3.42496	0.435526	-7.86395	3.722e-15	3.64514e-14	[NADP-dependent isocitrate dehydrogenase]
AOX55_RS09325	1.22331e+08	8.08754	326.386	228.787	277.587	2.4434	20.5841	16.0881	18.3361	1.26331	2027.51	-3.91872	0.428003	-9.15582	5.3946e-20	8.60813e-19	[alanine--tRNA ligase]
AOX55_RS09330	9.71105e+07	7.98727	369.768	317.107	343.437	2.53585	330.359	407.801	369.08	2.56712	1990.1	0.103744	0.400515	0.259025	0.795616	0.842744	[DNA recombination/repair protein RecA]
AOX55_RS09335	3.10544e+06	6.49212	56.5698	47.7032	52.1365	1.71714	5.96595	9.37678	7.67137	0.884873	145.82	-2.77653	0.489083	-5.67701	1.37067e-08	6.4247e-08	[carbohydrate kinase]
AOX55_RS09340	2.47677e+07	7.39389	146.511	111.472	128.992	2.11056	19.6407	20.6238	20.1322	1.30389	360.134	-2.68023	0.432999	-6.18992	6.01932e-10	3.31535e-09	[pseudouridine-5'-phosphate glycosidase]
AOX55_RS09345	331616	5.52064	117.908	122.091	120	2.07918	78.8436	74.9075	76.8756	1.88579	1315.47	-0.642351	0.390045	-1.64686	0.0995866	0.149034	[PAS domain-containing sensor histidine kinase]
AOX55_RS09350	4.02601e+07	7.60488	182.994	205.27	194.132	2.2881	464.154	605.88	535.017	2.72837	1884.66	1.46234	0.403894	3.62061	0.00029391	0.000743131	[histidine kinase]
AOX55_RS09355	9.02937e+07	7.95566	1336.79	1159	1247.89	3.09618	785.127	1195.81	990.467	2.99584	2417.85	-0.333592	0.422485	-0.789596	0.429764	0.518922	[RNA polymerase-binding protein DksA]
AOX55_RS09360	3.84811e+06	6.58525	51.9544	73.9818	62.9681	1.79912	29.9318	41.6161	35.7739	1.55357	135.611	-0.820252	0.471514	-1.73961	0.0819268	0.125448	[histidine phosphatase family protein]
AOX55_RS09390	2.55163e+06	6.40682	50.745	51.5632	51.1541	1.70888	39.6615	44.3777	42.0196	1.62345	89.1428	-0.285554	0.462247	-0.617751	0.53674	0.621861	[dihydroneopterin aldolase]
AOX55_RS09395	1.70921e+06	6.23279	44.5463	30.6624	37.6044	1.57524	11.0232	6.56837	8.79576	0.944273	103.822	-2.08374	0.516264	-4.0362	5.43243e-05	0.000155914	[dihydropteroate synthase]
AOX55_RS09400	1.57889e+06	6.19835	84.6701	101.422	93.0462	1.9687	174.473	149.161	161.817	2.20902	412.95	0.798611	0.41146	1.94092	0.052268	0.0840674	[DUF922 domain-containing protein]
AOX55_RS09405	2.15323e+07	7.33309	202.261	164.229	183.245	2.26303	68.9442	35.6042	52.2742	1.71829	194.438	-1.80139	0.487298	-3.69669	0.000218427	0.00056382	[(2Fe-2S) ferredoxin]
AOX55_RS09415	8.99546e+07	7.95402	257.993	245.635	251.814	2.40108	552.103	695.599	623.851	2.79508	14262.6	1.30882	0.395201	3.3118	0.000926989	0.00213576	[kinesin]
AOX55_RS09430	6.03571e+07	7.78073	1327.26	730.819	1029.04	3.01243	80.2885	67.1782	73.7333	1.86766	2493.02	-3.8021	0.455663	-8.34411	7.17546e-17	8.51448e-16	[cytochrome c1 family protein]
AOX55_RS09435	3.25823e+06	6.51298	961.316	541.637	751.477	2.87592	72.177	43.866	58.0215	1.76359	2666.95	-3.69351	0.477235	-7.7394	9.98904e-15	9.35771e-14	[cytochrome b]
AOX55_RS09440	148660634	8.1722	941.288	523.477	732.382	2.86474	72.1989	50.9928	61.5958	1.78955	1182.33	-3.56936	0.47048	-7.58662	3.28351e-14	2.91237e-13	[ubiquinol-cytochrome c reductase iron-sulfur subunit]
AOX55_RS09450	4.19668e+07	7.62291	93.2564	90.7845	92.0205	1.96388	215.926	96.9194	156.423	2.1943	1184.64	0.766035	0.483367	1.58479	0.113014	0.166587	[ABC transporter ATP-binding protein]
AOX55_RS09480	2.35779e+07	7.3725	218.903	155.723	187.313	2.27257	21.3006	30.6332	25.9669	1.41442	500.26	-2.85442	0.448856	-6.35932	2.02645e-10	1.17127e-09	[oxygen-dependent coproporphyrinogen oxidase]
AOX55_RS09490	1.41486e+07	7.15071	121.719	142.652	132.185	2.12118	59.2868	51.3707	55.3288	1.74295	298.039	-1.25537	0.41993	-2.98948	0.00279453	0.00589858	[ABC transporter]
AOX55_RS09495	2.21675e+07	7.34572	108.899	91.543	100.221	2.00096	77.483	96.7928	87.1379	1.94021	660.636	-0.202312	0.409623	-0.493898	0.621378	0.699864	[MCE family protein]
AOX55_RS09500	1.11527e+06	6.04738	69.9153	66.3378	68.1265	1.83332	34.6083	21.5567	28.0825	1.44844	200.425	-1.27347	0.455304	-2.79697	0.0051585	0.0103325	[ABC transporter ATP-binding protein]
AOX55_RS09525	9.63304e+07	7.98376	170.213	130.819	150.516	2.17758	22.0067	18.804	20.4053	1.30974	1016.77	-2.88184	0.415099	-6.94254	3.851e-12	2.75899e-11	[NADP-dependent malic enzyme]
AOX55_RS09535	1.70225e+06	6.23102	851.621	1397.53	1124.57	3.05099	7316.03	7854.58	7585.31	3.87997	14448.5	2.75378	0.428924	6.42021	1.36083e-10	8.06102e-10	[autoinducer synthase]
AOX55_RS09550	2.07862e+06	6.31777	36.443	39.5818	38.0124	1.57993	12.4732	13.4197	12.9465	1.11215	108.518	-1.55562	0.463118	-3.35901	0.000782214	0.00182745	[protein=TolB protein; identity=100; RefCov=100; QueryCov=100]
AOX55_RS09555	1.41655e+07	7.15123	142.244	122.879	132.561	2.12242	64.5801	55.647	60.1136	1.77897	833.987	-1.14036	0.402	-2.83673	0.00455785	0.00924882	[NAD+ synthase]
AOX55_RS09575	4.74339e+07	7.67609	429.026	263.12	346.073	2.53917	57.6275	69.3168	63.4722	1.80258	1447.23	-2.44739	0.439067	-5.57407	2.4885e-08	1.12683e-07	[3-deoxy-7-phosphoheptulonate synthase class II]
AOX55_RS09580	2.02268e+07	7.30593	130.064	84.9603	107.512	2.03146	54.5858	62.4907	58.5383	1.76744	594.469	-0.877333	0.432104	-2.03037	0.0423185	0.0698156	[glutathione-disulfide reductase]
AOX55_RS09585	3.96354e+08	8.59808	969.891	661.207	815.549	2.91145	44.1361	29.6539	36.895	1.56697	1197.04	-4.4615	0.454304	-9.82051	9.18762e-23	1.93317e-21	[DUF2059 domain-containing protein]
AOX55_RS09590	5.41087e+07	7.73327	867.092	657.598	762.345	2.88215	31.7976	26.4559	29.1267	1.46429	1416.76	-4.70753	0.427809	-11.0038	3.6633e-28	1.27928e-26	[ribose-5-phosphate isomerase RpiA]
AOX55_RS09595	5.16903e+07	7.71341	168.307	113.473	140.89	2.14888	26.6033	27.3842	26.9938	1.43126	295.334	-2.384	0.448609	-5.31419	1.0713e-07	4.48279e-07	[phosphoglycolate phosphatase]
AOX55_RS09600	883709	5.94631	403.12	391.792	397.456	2.59929	205.112	208.973	207.042	2.31606	2952.37	-0.940884	0.386269	-2.43583	0.0148577	0.027099	[peptidoglycan-binding protein]
AOX55_RS09605	5.4771e+07	7.73855	190.376	135.784	163.08	2.2124	14.3529	13.1721	13.7625	1.1387	646.751	-3.56551	0.434746	-8.20136	2.37688e-16	2.678e-15	[class II fumarate hydratase]
AOX55_RS09610	1.01394e+06	6.00601	196.954	183.725	190.339	2.27953	50.7415	74.1062	62.4239	1.79535	696.231	-1.61004	0.422172	-3.8137	0.000136904	0.000365698	[GGDEF domain-containing protein]
AOX55_RS09615	1.96043e+06	6.29235	90.4077	64.8707	77.6392	1.89008	108.616	92.7912	100.704	2.00305	279.334	0.376444	0.431928	0.871543	0.383458	0.472329	[pyridoxamine 5'-phosphate oxidase family protein]
AOX55_RS09630	1.70678e+08	8.23218	41.1865	29.4709	35.3287	1.54813	67.5408	99.051	83.2959	1.92062	114.408	1.23585	0.479172	2.57914	0.00990474	0.0186648	[DUF971 domain-containing protein]
AOX55_RS09655	3.77678e+06	6.57712	48.7717	37.6929	43.2323	1.63581	21.3209	26.303	23.812	1.37679	89.4909	-0.863462	0.479849	-1.79945	0.071948	0.111746	[molybdopterin-guanine dinucleotide biosynthesis protein B]
AOX55_RS09660	1.03442e+08	8.01469	243.882	125.522	184.702	2.26647	73.0999	73.4344	73.2671	1.86491	1508.72	-1.33388	0.460015	-2.89964	0.00373592	0.0077184	[protein=Membrane protein; identity=95; RefCov=103; QueryCov=100]
AOX55_RS09665	2.21429e+08	8.34523	1308.08	1768.2	1538.14	3.187	245.587	166.642	206.114	2.31411	3512.54	-2.899	0.430085	-6.74052	1.5782e-11	1.0443e-10	[amino acid ABC transporter]
AOX55_RS09695	1.17191e+07	7.06889	229.16	125.644	177.402	2.24896	13.4128	11.1596	12.2862	1.08942	402.481	-3.84811	0.492494	-7.81352	5.56126e-15	5.33721e-14	[class I SAM-dependent methyltransferase]
AOX55_RS09705	4.02614e+07	7.60489	74.1343	66.8732	70.5037	1.84821	48.6149	40.14	44.3775	1.64716	257.051	-0.666302	0.421158	-1.58207	0.113634	0.167315	[NAD(P)-dependent oxidoreductase]
AOX55_RS09715	2.92257e+07	7.46577	142.716	103.39	123.053	2.09009	52.8008	46.7442	49.7725	1.69699	217.354	-1.30421	0.44211	-2.94996	0.0031781	0.0066285	[Lrp/AsnC family transcriptional regulator]
AOX55_RS09745	1.35708e+07	7.13261	126.837	98.1765	112.507	2.05118	7.01193	5.61896	6.31544	0.800404	310.792	-4.14804	0.474573	-8.74058	2.31913e-18	3.15043e-17	[nicotinate-nucleotide--dimethylbenzimidazole phosphoribosyltransferase]
AOX55_RS09780	1.51049e+07	7.17912	214.283	591.853	403.068	2.60538	552.684	320.193	436.439	2.63992	2014.45	0.114892	0.54846	0.209481	0.834072	0.873217	[sugar ABC transporter substrate-binding protein]
AOX55_RS09795	3.6005e+07	7.55636	62.1709	53.1689	57.6699	1.76095	48.8088	49.3159	49.0624	1.69075	254.464	-0.233064	0.416668	-0.559351	0.575922	0.65879	[ABC transporter ATP-binding protein]
AOX55_RS09835	2.12717e+06	6.3278	50.2887	53.2781	51.7834	1.71419	56.7464	63.3779	60.0622	1.7786	157.059	0.212875	0.430283	0.494732	0.620789	0.699436	[membrane protein]
AOX55_RS09860	1.38514e+07	7.14149	85.8051	85.3032	85.5542	1.93224	132.261	139.934	136.098	2.13385	1761.49	0.669686	0.388049	1.72578	0.0843874	0.12882	[excinuclease ABC subunit UvrB]
AOX55_RS09875	3.92821e+06	6.5942	128.43	97.0196	112.725	2.05202	45.7583	41.0966	43.4274	1.63776	248.191	-1.37477	0.433782	-3.16926	0.00152827	0.00339446	[molecular chaperone DnaJ]
AOX55_RS09880	1334330941	9.12526	18622.7	17094.8	17858.7	4.25185	2763.79	1845.21	2304.5	3.36258	11045.6	-2.95385	0.416481	-7.0924	1.31806e-12	1.00016e-11	[cold-shock protein]
AOX55_RS09900	6.32501e+06	6.80106	700.061	609.743	654.902	2.81618	2173.3	2246.49	2209.89	3.34437	1547.26	1.75468	0.39248	4.47074	7.79478e-06	2.55485e-05	[hypothetical protein]
AOX55_RS09905	1.56361e+06	6.19413	97.6288	78.9545	88.2917	1.94592	21.834	15.2497	18.5419	1.26815	188.762	-2.2449	0.461428	-4.86512	1.14386e-06	4.17848e-06	[FAA hydrolase family protein]
AOX55_RS09935	1.45981e+07	7.1643	52.9817	46.0685	49.5251	1.69483	33.1714	58.0324	45.6019	1.65898	250.282	-0.121819	0.461209	-0.26413	0.791679	0.839908	[zinc ABC transporter substrate-binding protein ZnuA]
AOX55_RS09960	1.3141e+06	6.11863	479.658	854.19	666.924	2.82408	318.564	255.979	287.271	2.45829	2724.02	-1.21497	0.450009	-2.69988	0.00693641	0.0134886	[ABC transporter substrate-binding protein]
AOX55_RS09965	1.72402e+07	7.23654	264.892	763.537	514.215	2.71114	47.3162	27.4586	37.3874	1.57273	1459.79	-3.77952	0.561124	-6.73562	1.63229e-11	1.07583e-10	[glyceraldehyde 3-phosphate reductase]
AOX55_RS09970	815723	5.91154	300.141	1277.69	788.917	2.89703	107.555	85.6668	96.6107	1.98503	2582.65	-3.02936	0.605509	-5.003	5.64462e-07	2.16005e-06	[gfo/Idh/MocA family oxidoreductase]
AOX55_RS10000	1.25502e+06	6.09865	468.017	1732.17	1100.09	3.04143	329.062	256.083	292.572	2.46623	4427.06	-1.91068	0.579235	-3.29862	0.000971602	0.00223161	[carbohydrate ABC transporter substrate-binding protein]
AOX55_RS10030	2.80548e+08	8.44801	402.143	235.862	319.002	2.50379	66.1579	66.7776	66.4678	1.82261	1418.67	-2.26279	0.440597	-5.13574	2.81035e-07	1.11379e-06	[phosphogluconate dehydrogenase (NADP(+)-dependent, decarboxylating)]
AOX55_RS10055	908857	5.9585	52.9296	51.688	52.3088	1.71857	121.537	135.746	128.642	2.10938	202.441	1.2977	0.421447	3.07916	0.00207583	0.00450417	[protein=Polyketide cyclase; identity=100; RefCov=100; QueryCov=100]
AOX55_RS10060	4.05158e+06	6.60762	9.86266	6.20548	8.03407	0.904936	19.7851	9.12273	14.4539	1.15999	20.1271	0.866921	0.699707	1.23898	0.215354	0.292549	[glyoxalase/bleomycin resistance/extradiol dioxygenase family protein]
AOX55_RS10080	7.41378e+06	6.87004	138.906	29.3279	84.1169	1.92488	23.5151	24.2874	23.9013	1.37842	203.356	-1.8149	0.645437	-2.8119	0.00492496	0.00992431	[cytochrome-c oxidase, cbb3-type subunit II]
AOX55_RS10090	790448	5.89787	220.097	98.4784	159.288	2.20218	440.748	176.574	308.661	2.48948	631.841	0.955621	0.565402	1.69016	0.0909968	0.137505	[hemerythrin domain-containing protein]
AOX55_RS10100	486308	5.68691	108.495	65.8521	87.1733	1.94038	11.9757	4.81017	8.39293	0.923914	227.105	-3.35902	0.54711	-6.13958	8.27402e-10	4.49045e-09	[lipid A biosynthesis lauroyl acyltransferase]
AOX55_RS10105	4.17645e+06	6.62081	190.122	107.525	148.823	2.17267	14.3383	12.6495	13.4939	1.13014	429.566	-3.46106	0.476813	-7.25874	3.90705e-13	3.11723e-12	[NADPH:quinone oxidoreductase]
AOX55_RS10115	2.66004e+07	7.42489	220.639	115.257	167.948	2.22517	19.9172	20.0274	19.9723	1.30043	620.566	-3.07182	0.473229	-6.4912	8.51546e-11	5.23485e-10	[beta-ketoacyl-ACP synthase]
AOX55_RS10120	3.03733e+07	7.48249	218.684	118.032	168.358	2.22623	10.041	12.1697	11.1053	1.04553	553.869	-3.92506	0.48504	-8.09223	5.85817e-16	6.25184e-15	[beta-ketoacyl-ACP synthase]
AOX55_RS10125	8.05098e+06	6.90585	264.431	139.546	201.989	2.30533	12.8879	9.31781	11.1029	1.04543	261.417	-4.17541	0.534035	-7.81861	5.34083e-15	5.13305e-14	[3-hydroxyacyl-ACP dehydratase]
AOX55_RS10130	1.11436e+08	8.04703	766.813	477.159	621.986	2.79378	43.1869	32.9988	38.0929	1.58084	473.642	-4.02381	0.475436	-8.4634	2.59686e-17	3.20093e-16	[acyl carrier protein]
AOX55_RS10140	673787	5.82852	266.525	261.431	263.978	2.42157	106.524	201.793	154.159	2.18797	796.868	-0.777375	0.457093	-1.70069	0.0890003	0.134916	[Crp/Fnr family transcriptional regulator]
AOX55_RS10160	984406	5.99317	30.7053	27.7266	29.2159	1.46562	3.50037	9.41492	6.45765	0.810074	77.3436	-2.20239	0.568497	-3.87406	0.000107036	0.000292475	[uroporphyrinogen-III C-methyltransferase]
AOX55_RS10180	5.81837e+06	6.7648	191.565	242.243	216.904	2.33627	232.939	125.02	178.979	2.2528	656.715	-0.276059	0.462977	-0.59627	0.550995	0.635287	[cob(I)yrinic acid a,c-diamide adenosyltransferase]
AOX55_RS10185	3.12125e+06	6.49433	135.846	145.486	140.666	2.14819	33.6349	14.1748	23.9049	1.37849	1791.64	-2.55514	0.493147	-5.1813	2.20345e-07	8.83234e-07	[cobaltochelatase subunit CobN]
AOX55_RS10190	9.81764e+07	7.99201	238.079	280.658	259.369	2.41392	110.829	67.6675	89.2481	1.9506	954.878	-1.53774	0.43798	-3.51099	0.000446444	0.00108837	[cobalamin biosynthesis protein CobW]
AOX55_RS10195	5.58415e+06	6.74696	141.113	163.118	152.115	2.18217	54.0237	34.2724	44.1481	1.64491	266.516	-1.78005	0.450567	-3.9507	7.79245e-05	0.00021811	[bifunctional adenosylcobinamide kinase/adenosylcobinamide-phosphate guanylyltransferase]
AOX55_RS10230	2.51303e+06	6.4002	150.794	418.216	284.505	2.45409	90.8918	73.3792	82.1355	1.91453	987.273	-1.79204	0.530851	-3.37579	0.000736044	0.00172563	[glycine betaine/L-proline ABC transporter ATP-binding protein]
AOX55_RS10245	5.9388e+06	6.7737	189.553	186.735	188.144	2.27449	55.3701	66.1788	60.7744	1.78372	651.071	-1.63122	0.403649	-4.04119	5.31803e-05	0.000152893	[betaine--homocysteine S-methyltransferase]
AOX55_RS10255	1.27618e+06	6.10591	54.7163	34.9792	44.8478	1.65174	12.1169	6.44144	9.27915	0.967508	48.0267	-2.24953	0.607437	-3.70331	0.000212805	0.000550371	[hypothetical protein]
AOX55_RS10275	1.32342e+08	8.1217	792.857	1807.29	1300.07	3.11397	16.7057	17.1334	16.9195	1.22839	5334.76	-6.26398	0.497786	-12.5837	2.59705e-36	1.5892e-34	[trimethylamine methyltransferase]
AOX55_RS10280	4.27993e+07	7.63144	1054.05	1984.14	1519.09	3.18158	367.269	416.028	391.648	2.5929	3435.02	-1.95573	0.454515	-4.30289	1.68585e-05	5.23736e-05	[cobalamin-binding protein]
AOX55_RS10285	2.10165e+06	6.32256	304.905	369.106	337.005	2.52764	924.835	1148.09	1036.46	3.01555	561.65	1.62016	0.412581	3.92689	8.60501e-05	0.000238849	[entericidin]
AOX55_RS10290	2.38386e+06	6.37728	110.077	191.056	150.567	2.17773	51.0809	56.2348	53.6579	1.72963	326.174	-1.48958	0.460632	-3.23378	0.00122164	0.00276121	[DUF1638 domain-containing protein]
AOX55_RS10310	1.20606e+07	7.08137	131.091	104.772	117.932	2.07163	304.749	484.347	394.548	2.5961	616.84	1.74181	0.440804	3.95144	7.76823e-05	0.000217524	[BA14K family protein]
AOX55_RS10315	5.32372e+07	7.72622	300.176	803.265	551.72	2.74172	5.68088	14.6686	10.1748	1.00752	437.873	-5.79224	0.642863	-9.01007	2.0592e-19	3.11449e-18	[protein=Virulence factor domain-containing protein; identity=97; RefCov=100; QueryCov=100]
AOX55_RS10320	1.38654e+07	7.14193	232.45	622.926	427.688	2.63113	5.07013	9.27321	7.17167	0.85562	650.913	-5.91584	0.60488	-9.7802	1.3694e-22	2.8018e-21	[methylenetetrahydrofolate reductase]
AOX55_RS10325	3.61237e+07	7.55779	410.691	1154.9	782.796	2.89365	12.3851	21.8043	17.0947	1.23286	2246.49	-5.52182	0.564359	-9.78424	1.31584e-22	2.72566e-21	[methylenetetrahydrofolate reductase]
AOX55_RS10330	1.69362e+08	8.22882	552.283	1383.48	967.88	2.98582	27.5777	41.5383	34.558	1.53855	2482.76	-4.81005	0.527461	-9.11925	7.56428e-20	1.18715e-18	[methyltetrahydrofolate cobalamin methyltransferase]
AOX55_RS10345	7.69436e+06	6.88617	300.69	588.584	444.637	2.64801	8.76526	12.234	10.4996	1.02117	2430.07	-5.40752	0.486399	-11.1175	1.03169e-28	3.71966e-27	[DUF4445 domain-containing protein]
AOX55_RS10370	982327	5.99226	51.4205	58.0311	54.7258	1.73819	667.83	1571.05	1119.44	3.049	2763.12	4.35412	0.495612	8.78534	1.55888e-18	2.17072e-17	[LysR family transcriptional regulator]
AOX55_RS10415	4.25251e+06	6.62865	32.7186	32.3349	32.5267	1.51224	314.455	267.445	290.95	2.46382	549.083	3.16139	0.408178	7.74514	9.54786e-15	8.95699e-14	[dihydrofolate reductase]
AOX55_RS10430	902988	5.95568	395.363	256.869	326.116	2.51337	72.6438	23.0706	47.8572	1.67995	608.828	-2.76286	0.561074	-4.92423	8.46947e-07	3.1489e-06	[TerC family protein]
AOX55_RS10460	1.4061e+06	6.14801	61.0291	77.6743	69.3517	1.84106	624.933	684.821	654.877	2.81616	877.297	3.23861	0.40818	7.93425	2.11767e-15	2.14664e-14	[protein=Inosine-5'-monophosphate dehydrogenase; identity=100; RefCov=100; QueryCov=100]
AOX55_RS10465	431996	5.63548	26.5849	33.6575	30.1212	1.47887	803.907	437.54	620.724	2.7929	783.382	4.36475	0.470129	9.28415	1.62998e-20	2.718e-19	[GFA family protein]
AOX55_RS10470	2.6165e+06	6.41772	27.0212	25.3607	26.1909	1.41815	399.754	435.179	417.466	2.62062	640.119	3.99469	0.408446	9.78022	1.36907e-22	2.8018e-21	[DUF924 domain-containing protein]
AOX55_RS10480	1.25209e+06	6.09763	33.9092	51.0739	42.4915	1.6283	238.296	451.66	344.978	2.53779	289.988	3.01832	0.495908	6.08646	1.15433e-09	6.15459e-09	[protein=Transmembrane protein; identity=100; RefCov=100; QueryCov=100]
AOX55_RS10485	1.27407e+06	6.10519	26.4831	47.0481	36.7656	1.56544	259.976	448.949	354.463	2.54957	298.839	3.26572	0.50016	6.52934	6.60596e-11	4.11792e-10	[protein=Putative transmembrane protein; identity=100; RefCov=100; QueryCov=100]
AOX55_RS10490	904977	5.95664	40.3357	49.3229	44.8293	1.65156	113.493	145.362	129.428	2.11203	122.35	1.52688	0.456946	3.34149	0.000833314	0.00193868	[protein=Transmembrane protein; identity=100; RefCov=100; QueryCov=100]
AOX55_RS10495	2.23379e+06	6.34904	43.2466	64.6062	53.9264	1.7318	379.414	425.477	402.446	2.60471	341.556	2.89793	0.438358	6.61086	3.82084e-11	2.4552e-10	[protein=Membrane protein; identity=100; RefCov=100; QueryCov=100]
AOX55_RS10505	626515	5.79693	3.97246	3.02452	3.49849	0.543881	0.975798	1.25981	1.1178	0.0483648	2.99188	-1.65842	1.56143	-1.06212	0.288182	0.373528	[hypothetical protein]
AOX55_RS10585	1.16083e+06	6.06477	19.8823	11.0646	15.4734	1.18959	5.35463	3.19066	4.27265	0.630697	30.3183	-1.83528	0.668	-2.74743	0.00600652	0.0118566	[hypothetical protein]
AOX55_RS10595	7.84428e+06	6.89455	64.4687	40.6853	52.577	1.7208	12.8382	17.531	15.1846	1.1814	173.577	-1.7958	0.479979	-3.7414	0.000182997	0.000478662	[protein=Phage capsid and scaffold; identity=100; RefCov=100; QueryCov=100]
AOX55_RS10625	988384	5.99493	91.1575	68.3435	79.7505	1.90173	147.397	238.567	192.982	2.28552	239.891	1.27368	0.461506	2.75983	0.00578321	0.0114667	[GFA family protein]
AOX55_RS10660	577183	5.76131	107.256	85.3923	96.3243	1.98374	109.289	125.225	117.257	2.06914	98.8749	0.282878	0.461684	0.61271	0.540068	0.624524	[hypothetical protein]
AOX55_RS10680	2.50457e+06	6.39873	55.5488	64.9147	60.2317	1.77983	158.176	217.332	187.754	2.27359	463.035	1.63931	0.42238	3.88113	0.000103974	0.000285277	[helix-turn-helix transcriptional regulator]
AOX55_RS10700	7.18067e+06	6.85616	47.4796	51.453	49.4663	1.69431	103.194	53.5443	78.3689	1.89414	247.569	0.666263	0.474475	1.40421	0.160257	0.226512	[pentapeptide repeat-containing protein]
AOX55_RS10705	6.13807e+06	6.78803	80.7933	69.8472	75.3203	1.87691	320.191	405.071	362.631	2.55947	1118.47	2.26732	0.40588	5.58618	2.32117e-08	1.05464e-07	[protein=Putative transmembrane protein; identity=100; RefCov=100; QueryCov=100]
AOX55_RS10730	5.86935e+06	6.76859	35.6552	33.2205	34.4379	1.53704	10.6624	8.17338	9.41788	0.973953	83.2402	-1.86318	0.495743	-3.75836	0.000171029	0.000449296	[DNA mismatch repair protein MutT]
AOX55_RS10735	5.15337e+06	6.71209	60.7173	50.7201	55.7187	1.746	18.8813	12.045	15.4631	1.1893	202.659	-1.84307	0.460353	-4.0036	6.23858e-05	0.000177145	[endonuclease]
AOX55_RS10750	1.02972e+06	6.01272	77.7112	51.6059	64.6586	1.81063	380.378	805.803	593.091	2.77312	974.391	3.1974	0.49722	6.43055	1.27147e-10	7.5924e-10	[S-(hydroxymethyl)glutathione synthase]
AOX55_RS10835	7.3913e+07	7.86872	359.312	291.875	325.594	2.51268	396.332	626.378	511.355	2.70872	2234.33	0.651049	0.431441	1.50901	0.131297	0.189885	[cell division protein FtsZ]
AOX55_RS10895	2.72606e+06	6.43554	16.2306	19.2985	17.7646	1.24956	444.995	534.793	489.894	2.6901	1461.01	4.78468	0.409815	11.6752	1.70584e-31	7.53505e-30	[efflux RND transporter periplasmic adaptor subunit]
AOX55_RS10920	2.53669e+07	7.40427	15.8898	21.2657	18.5778	1.26899	177.777	312.768	245.273	2.38965	458.049	3.7207	0.471644	7.88879	3.05131e-15	3.01515e-14	[glutathione S-transferase family protein]
AOX55_RS10925	706948	5.84939	22.0117	30.8278	26.4198	1.42193	260.53	475.157	367.844	2.56566	1073.82	3.79839	0.468843	8.10163	5.42264e-16	5.82432e-15	[aldo/keto reductase]
AOX55_RS10930	1.47432e+06	6.16859	81.2782	115.149	98.2138	1.99217	254.157	124.857	189.507	2.27762	308.572	0.949738	0.493239	1.92551	0.0541652	0.0867008	[nuclear transport factor 2 family protein]
AOX55_RS10940	4.20836e+07	7.62411	504.9	463.498	484.199	2.68502	10.2208	11.1257	10.6733	1.0283	1561.67	-5.50525	0.422611	-13.0268	8.61907e-39	5.86624e-37	[PLP-dependent aminotransferase family protein]
AOX55_RS10960	5.54796e+07	7.74413	74.5939	59.8556	67.2248	1.82753	370.622	306.04	338.331	2.52934	1013.83	2.3318	0.408136	5.71328	1.10818e-08	5.24222e-08	[aldo/keto reductase]
AOX55_RS10965	2.12842e+08	8.32806	461.273	314.088	387.68	2.58847	84.6189	94.3076	89.4632	1.95164	1251.7	-2.11579	0.421539	-5.0192	5.18876e-07	1.99364e-06	[ketol-acid reductoisomerase]
AOX55_RS10970	645415	5.80984	159.56	83.5104	121.535	2.0847	17.0765	20.5768	18.8266	1.27477	233.924	-2.69313	0.499886	-5.38748	7.14537e-08	3.05706e-07	[TetR/AcrR family transcriptional regulator]
AOX55_RS11050	3.24278e+07	7.51092	144.148	162.963	153.555	2.18626	87.192	113.413	100.302	2.00131	491.627	-0.615546	0.414258	-1.4859	0.137306	0.197633	[pyridoxine 5'-phosphate synthase]
AOX55_RS11120	3.67436e+06	6.56518	100.41	99.4391	99.9247	1.99967	33.1356	19.9827	26.5591	1.42421	366.939	-1.90738	0.446985	-4.26722	1.97924e-05	6.08645e-05	[ATP-binding protein]
AOX55_RS11155	935766	5.97117	81.8142	72.8698	77.342	1.88842	45.749	33.962	39.8555	1.60049	194.414	-0.953261	0.439085	-2.17102	0.0299299	0.0512272	[nitrile hydratase subunit alpha]
AOX55_RS11185	3.63429e+06	6.56042	44.7958	33.3341	39.0649	1.59179	163.062	105.824	134.443	2.12854	377.52	1.78458	0.448384	3.98003	6.8907e-05	0.000194256	[aldo/keto reductase]
AOX55_RS11195	8.56617e+07	7.93279	280.526	171.59	226.058	2.35422	46.777	24.9323	35.8546	1.55455	385.977	-2.65018	0.496956	-5.33284	9.66899e-08	4.06634e-07	[acetolactate synthase small subunit]
AOX55_RS11200	1.43689e+08	8.15742	183.845	116.319	150.082	2.17633	47.4109	15.1687	31.2898	1.4954	829.843	-2.25883	0.561956	-4.01958	5.83015e-05	0.000166398	[acetolactate synthase 3 large subunit]
AOX55_RS11205	876829	5.94291	61.851	62.6107	62.2308	1.79401	98.9882	127.955	113.471	2.05489	920.489	0.866258	0.404076	2.1438	0.032049	0.0544906	[DUF87 domain-containing protein]
AOX55_RS11220	2.04693e+07	7.3111	92.4402	48.2084	70.3243	1.84711	3.87682	3.93264	3.90473	0.591591	169.526	-4.17077	0.565424	-7.37636	1.62677e-13	1.35632e-12	[phosphoserine phosphatase SerB]
AOX55_RS11230	3.17815e+07	7.50217	57.2413	68.6921	62.9667	1.79911	337.32	406.043	371.681	2.57017	1686.85	2.56115	0.402113	6.36925	1.89959e-10	1.10081e-09	[Do family serine endopeptidase]
AOX55_RS11245	848251	5.92852	140.052	125.717	132.885	2.12347	38.7596	15.5864	27.173	1.43414	159.308	-2.27548	0.523786	-4.3443	1.39721e-05	4.40007e-05	[ACT domain-containing protein]
AOX55_RS11255	5.87715e+07	7.76917	277.587	248.886	263.236	2.42035	119.392	92.5532	105.973	2.02519	885.94	-1.31181	0.407624	-3.2182	0.00128999	0.00289704	[protease modulator HflC]
AOX55_RS11260	3.03586e+07	7.48228	337.516	317.985	327.751	2.51554	143.499	142.466	142.983	2.15528	1311.15	-1.19673	0.390633	-3.06356	0.00218723	0.00472095	[FtsH protease activity modulator HflK]
AOX55_RS11265	1.77881e+07	7.25013	34.9576	50.1062	42.5319	1.62872	182.149	183.428	182.788	2.26195	312.928	2.10255	0.430488	4.8841	1.03901e-06	3.82251e-06	[dihydrofolate reductase]
AOX55_RS11275	6.69492e+06	6.82575	111.888	132.782	122.335	2.08755	306.216	243.594	274.905	2.43918	812.215	1.1683	0.408105	2.86275	0.00419976	0.00858485	[thymidylate synthase]
AOX55_RS11285	1.1001e+07	7.04143	381.92	323.713	352.817	2.54755	416.14	330.621	373.381	2.57215	946.919	0.0821874	0.406541	0.202163	0.839789	0.877962	[protein=Stringent starvation protein B; identity=90; RefCov=100; QueryCov=101]
AOX55_RS11300	781720	5.89305	84.8647	79.8988	82.3817	1.91583	28.9875	33.2662	31.1268	1.49314	1092.11	-1.40455	0.395974	-3.54707	0.000389534	0.000958277	[AsmA family protein]
AOX55_RS11305	5.14095e+06	6.71104	183.258	151.226	167.242	2.22335	59.7713	60.6963	60.2338	1.77984	823.151	-1.47329	0.401862	-3.66616	0.000246222	0.000629235	[FAD-binding protein]
AOX55_RS11325	5.693e+06	6.75534	311.05	338.533	324.791	2.5116	71.2578	82.1596	76.7087	1.88484	1232.94	-2.08259	0.397437	-5.24005	1.60537e-07	6.55314e-07	[efflux RND transporter periplasmic adaptor subunit]
AOX55_RS11330	1.78493e+07	7.25162	35.8391	41.7251	38.7821	1.58863	105.002	95.782	100.392	2.0017	294.225	1.3722	0.414235	3.3126	0.000924316	0.00213107	[cyclase family protein]
AOX55_RS11335	795580	5.90068	27.1403	44.1977	35.669	1.55229	55.6418	64.8846	60.2632	1.78005	101.404	0.753524	0.484682	1.55467	0.120024	0.175754	[carboxymuconolactone decarboxylase family protein]
AOX55_RS11340	5.8545e+06	6.76749	58.948	55.4213	57.1846	1.75728	44.3272	38.8514	41.5893	1.61898	653.884	-0.458974	0.399112	-1.14999	0.250149	0.331445	[ATP-dependent DNA helicase]
AOX55_RS11360	1.68784e+07	7.22733	57.6601	64.9095	61.2848	1.78735	289.093	306.065	297.579	2.4736	462.4	2.27927	0.405082	5.62669	1.837e-08	8.45605e-08	[protein=Conserved uncharacterized protein CreA; identity=100; RefCov=100; QueryCov=100]
AOX55_RS11365	5.65645e+06	6.75254	67.9644	113.614	90.7893	1.95803	9657.5	20908	15282.8	4.1842	11980.3	7.3943	0.508262	14.5482	5.99506e-48	6.77746e-46	[protein=Putative SIGNAL PEPTIDE protein; identity=100; RefCov=100; QueryCov=100]
AOX55_RS11395	3.45967e+06	6.53904	169.945	104.698	137.322	2.13774	8.42127	8.69784	8.55955	0.932451	328.665	-4.00448	0.487358	-8.21671	2.09155e-16	2.36644e-15	[50S ribosomal protein L11 methyltransferase]
AOX55_RS11430	4.90831e+07	7.69093	99.1665	67.5329	83.3497	1.9209	131.327	219.372	175.349	2.2439	546.911	1.07241	0.461303	2.32475	0.0200853	0.0356395	[3-methyl-2-oxobutanoate hydroxymethyltransferase]
AOX55_RS11435	6.19957e+06	6.79236	171.741	100.928	136.334	2.13461	215.584	306.961	261.273	2.41709	895.795	0.938266	0.457114	2.05259	0.0401126	0.0665881	[pantoate--beta-alanine ligase]
AOX55_RS11440	1.06731e+07	7.02829	68.1497	68.0629	68.1063	1.83319	511.231	380.965	446.098	2.64943	535.601	2.71201	0.417113	6.50187	7.93292e-11	4.89478e-10	[glyoxalase]
AOX55_RS11445	3.13286e+07	7.49594	51.6475	41.6955	46.6715	1.66905	5.47207	5.00418	5.23812	0.719176	287.971	-3.15337	0.445362	-7.08047	1.43668e-12	1.08647e-11	[NAD-dependent DNA ligase LigA]
AOX55_RS11455	2.01108e+06	6.30343	146.426	109.349	127.887	2.10683	4.99441	5.1205	5.05745	0.703932	572.37	-4.66088	0.455677	-10.2285	1.47834e-24	3.57265e-23	[DNA repair protein RecN]
AOX55_RS11460	4.08942e+07	7.61166	644.116	501.819	572.967	2.75813	60.4117	41.7436	51.0776	1.70823	1391.51	-3.48534	0.430025	-8.10497	5.27602e-16	5.67598e-15	[outer membrane protein assembly factor BamD]
AOX55_RS11470	3.04506e+07	7.4836	957.02	1053.85	1005.44	3.00235	2031.56	3392.98	2712.27	3.43333	16952.5	1.43165	0.432224	3.31228	0.000925378	0.00213278	[cell division protein FtsZ]
AOX55_RS11485	2.07597e+07	7.31722	181.576	178.143	179.86	2.25493	218.048	278.087	248.068	2.39457	1020.23	0.463521	0.402062	1.15286	0.248968	0.330011	[D-alanine--D-alanine ligase]
AOX55_RS11495	5.8838e+07	7.76966	188.918	178.363	183.64	2.26397	112.988	148.804	130.896	2.11693	788.726	-0.489121	0.407907	-1.1991	0.230489	0.309266	[UDP-N-acetylmuramate dehydrogenase]
AOX55_RS11500	1.64025e+07	7.21491	170.089	122.165	146.127	2.16473	69.9336	52.4615	61.1976	1.78673	751.83	-1.25462	0.428729	-2.92637	0.00342947	0.00712381	[UDP-N-acetylmuramate--L-alanine ligase]
AOX55_RS11505	9.17755e+06	6.96273	83.103	74.8367	78.9698	1.89746	51.9417	43.0086	47.4751	1.67647	364.875	-0.732958	0.413092	-1.77432	0.0760103	0.11725	[undecaprenyldiphospho-muramoylpentapeptide beta-N-acetylglucosaminyltransferase]
AOX55_RS11515	1.93509e+07	7.2867	224.478	218.013	221.246	2.34487	57.4122	39.2278	48.32	1.68413	965.059	-2.19328	0.419969	-5.22249	1.76534e-07	7.17539e-07	[UDP-N-acetylmuramoyl-L-alanine--D-glutamate ligase]
AOX55_RS11525	5.16654e+07	7.7132	249.218	221.461	235.339	2.37169	98.9435	110.694	104.819	2.02044	1254.53	-1.16707	0.395442	-2.9513	0.00316439	0.00660609	[UDP-N-acetylmuramoylalanyl-D-glutamyl-2,6-diaminopimelate--D-alanyl-D-alanine ligase]
AOX55_RS11530	6.82335e+07	7.834	205.556	160.505	183.03	2.26252	57.3937	66.2756	61.8347	1.79123	920.084	-1.56603	0.409168	-3.82735	0.000129532	0.000347537	[UDP-N-acetylmuramoyl-L-alanyl-D-glutamate--2,6-diaminopimelate ligase]
AOX55_RS11545	1.15769e+07	7.06359	161.547	146.963	154.255	2.18824	111.446	107.061	109.254	2.03844	695.333	-0.497465	0.396499	-1.25464	0.209608	0.285622	[16S rRNA (cytosine(1402)-N(4))-methyltransferase RsmH]
AOX55_RS11560	879649	5.94431	45.3823	34.7514	40.0669	1.60279	60.8543	80.4367	70.6455	1.84908	338.269	0.817593	0.43015	1.90072	0.0573391	0.0912555	[FAD-binding oxidoreductase]
AOX55_RS11570	1.09241e+07	7.03838	87.6745	92.1589	89.9167	1.95384	44.0372	54.3643	49.2008	1.69197	273.712	-0.871607	0.419935	-2.07557	0.0379334	0.0633331	[N-acetylmuramoyl-L-alanine amidase]
AOX55_RS11575	2.8227e+06	6.45066	174.115	167.22	170.667	2.23215	338.288	577.098	457.693	2.66057	1144.17	1.42276	0.439108	3.24012	0.00119478	0.00270509	[molecular chaperone DjlA]
AOX55_RS11580	1.47779e+08	8.16961	548.376	506.447	527.411	2.72215	167.982	159.127	163.555	2.21366	2159.15	-1.68905	0.389696	-4.33428	1.46241e-05	4.57731e-05	[pyrophosphate--fructose-6-phosphate 1-phosphotransferase]
AOX55_RS11610	2.0806e+06	6.31819	223.13	263.505	243.318	2.38617	127.364	97.2764	112.32	2.05046	713.433	-1.11434	0.413516	-2.69479	0.00704333	0.0136831	[glycoside hydrolase]
AOX55_RS11615	3.0976e+07	7.49103	231.403	182.337	206.87	2.3157	79.1336	72.1169	75.6252	1.87867	882.751	-1.45139	0.406421	-3.57116	0.000355406	0.000883219	[lytic murein transglycosylase]
AOX55_RS11625	7.36953e+06	6.86744	189.758	90.6773	140.218	2.1468	39.7975	74.5189	57.1582	1.75708	473.616	-1.29661	0.522328	-2.48236	0.0130516	0.024015	[methylenetetrahydrofolate reductase [NAD(P)H]
AOX55_RS11630	3.01648e+06	6.4795	136.139	71.2363	103.687	2.01573	29.8939	26.7672	28.3305	1.45225	346.325	-1.87062	0.477004	-3.9216	8.7963e-05	0.000243854	[methyltransferase domain-containing protein]
AOX55_RS11635	119034977	8.07567	360.121	222.495	291.308	2.46435	38.748	37.5193	38.1337	1.58131	1398.02	-2.9332	0.435112	-6.74125	1.57032e-11	1.04013e-10	[energy-dependent translational throttle protein EttA]
AOX55_RS11645	1.33321e+06	6.1249	85.1455	84.6866	84.916	1.92899	26.0336	15.3078	20.6707	1.31535	259.065	-2.03215	0.458319	-4.43393	9.25324e-06	2.99027e-05	[alpha/beta hydrolase]
AOX55_RS11650	2.49706e+07	7.39743	69.3769	90.4712	79.924	1.90268	83.3107	75.5608	79.4358	1.90002	675.029	-0.00874709	0.409556	-0.0213575	0.98296	0.988146	[thiamine pyrophosphate-binding protein]
AOX55_RS11660	6.89904e+07	7.83879	287.283	251.437	269.36	2.43033	265.486	261.282	263.384	2.42059	464.481	-0.0321986	0.402635	-0.0799697	0.936261	0.952978	[TIGR01244 family phosphatase]
AOX55_RS11680	1.02193e+07	7.00942	171.331	150.416	160.874	2.20648	457.163	563.212	510.188	2.70773	1237.46	1.665	0.401572	4.1462	3.38042e-05	0.000100033	[ParA family protein]
AOX55_RS11685	6.38671e+07	7.80528	204.28	338.081	271.181	2.43326	35.6192	22.4391	29.0291	1.46283	884.829	-3.22059	0.470804	-6.84063	7.88474e-12	5.46686e-11	[alcohol dehydrogenase]
AOX55_RS11690	1.10893e+08	8.04491	174.169	300.619	237.394	2.37547	34.9513	22.6765	28.8139	1.4596	948.931	-3.04004	0.471884	-6.44235	1.17635e-10	7.0683e-10	[aldehyde dehydrogenase]
AOX55_RS11695	1.49797e+07	7.1755	181.878	424.363	303.12	2.48162	77.2832	45.8182	61.5507	1.78923	1280.22	-2.29894	0.521889	-4.40505	1.05762e-05	3.3866e-05	[glutamine synthetase]
AOX55_RS11705	3.46436e+07	7.53962	346.066	773.175	559.621	2.74789	131.528	101.312	116.42	2.06603	1345.75	-2.26457	0.493994	-4.5842	4.55726e-06	1.52902e-05	[N-formylglutamate amidohydrolase]
AOX55_RS11715	110873806	8.04483	724.473	1345.92	1035.2	3.01502	100.848	59.9381	80.3932	1.90522	3176.16	-3.68543	0.485487	-7.5912	3.16953e-14	2.81502e-13	[ABC transporter substrate-binding protein]
AOX55_RS11765	1.18961e+06	6.0754	8.25771	7.33506	7.79638	0.891893	28.7207	17.915	23.3179	1.36769	60.9768	1.58669	0.520862	3.04629	0.00231687	0.00496419	[SDR family NAD(P)-dependent oxidoreductase]
AOX55_RS11805	1.10804e+07	7.04455	137.895	261.198	199.546	2.30004	42.0827	40.14	41.1114	1.61396	484.631	-2.27899	0.470328	-4.84554	1.26268e-06	4.58468e-06	[crotonobetainyl-CoA hydratase]
AOX55_RS11810	6.07089e+07	7.78325	170.081	367.108	268.595	2.4291	229.972	287.92	258.946	2.41321	2157.26	-0.0529926	0.482293	-0.109876	0.912507	0.935509	[peptide ABC transporter substrate-binding protein]
AOX55_RS11815	2.13152e+06	6.32869	38.8037	85.1431	61.9734	1.79221	30.931	39.6482	35.2896	1.54765	278.415	-0.814233	0.503934	-1.61575	0.106148	0.15758	[ABC transporter permease]
AOX55_RS11830	4.63189e+06	6.66576	26.6978	54.2325	40.4651	1.60708	26.3378	27.4887	26.9132	1.42997	346.231	-0.588989	0.480031	-1.22698	0.21983	0.297658	[CocE/NonD family hydrolase]
AOX55_RS11850	3.49256e+06	6.54314	113.692	201.869	157.781	2.19805	835.979	847.683	841.831	2.92522	2984.79	2.41542	0.442117	5.46331	4.67348e-08	2.04542e-07	[spermidine/putrescine ABC transporter substrate-binding protein]
AOX55_RS11890	1.10837e+07	7.04468	19.4863	47.9774	33.7319	1.52804	75.2208	93.63	84.4254	1.92647	664.599	1.32279	0.509153	2.59802	0.00937622	0.0177719	[TonB-dependent siderophore receptor]
AOX55_RS11955	1.35548e+07	7.13209	373.671	468.546	421.109	2.62439	5035.61	8930.98	6983.29	3.84406	24451.5	4.0516	0.447838	9.04703	1.46912e-19	2.26306e-18	[cystathionine gamma-synthase family protein]
AOX55_RS11960	1.50271e+06	6.17688	78.6343	82.1532	80.3938	1.90522	529.633	677.453	603.543	2.78071	617.409	2.90782	0.411509	7.06624	1.5919e-12	1.20113e-11	[glyoxalase]
AOX55_RS12115	1.38273e+06	6.14074	193.263	181.717	187.49	2.27298	331.202	458.809	395.005	2.5966	1325.83	1.07479	0.409895	2.62211	0.00873883	0.0166537	[hypothetical protein]
AOX55_RS12125	4.2148e+06	6.62478	19.2604	15.6827	17.4716	1.24233	13.7992	12.4708	13.135	1.11843	70.1362	-0.40905	0.487134	-0.839708	0.401072	0.490313	[cupin domain-containing protein]
AOX55_RS12145	3.07573e+08	8.48795	673.195	393.372	533.284	2.72696	107.621	180.95	144.286	2.15922	1369.7	-1.88696	0.475158	-3.97123	7.1502e-05	0.000200977	[SIMPL domain-containing protein]
AOX55_RS12150	5.38606e+07	7.73127	843.985	462.999	653.492	2.81524	2877.58	5107.29	3992.44	3.60124	4373.25	2.61106	0.487176	5.35959	8.34107e-08	3.53238e-07	[protein=Signal peptide protein; identity=100; RefCov=100; QueryCov=100]
AOX55_RS12185	6.03454e+07	7.78064	581.916	438.145	510.03	2.7076	313.748	282.711	298.23	2.47455	4271.82	-0.774081	0.403273	-1.9195	0.0549211	0.0877843	[RNA polymerase sigma factor RpoD]
AOX55_RS12195	1.17844e+06	6.07131	123.031	121.89	122.461	2.088	215.341	219.599	217.47	2.3374	907.482	0.828476	0.39143	2.11654	0.0342991	0.0578737	[L-threonine 3-dehydrogenase]
AOX55_RS12200	2.44635e+07	7.38852	192.484	204.018	198.251	2.29721	292.266	346.599	319.433	2.50438	1581.72	0.688014	0.394427	1.74434	0.0811002	0.124239	[glycine C-acetyltransferase]
AOX55_RS12225	1.37314e+07	7.13772	124.576	128.159	126.368	2.10164	156.83	177.078	166.954	2.2226	339.475	0.401271	0.407293	0.985217	0.324518	0.412253	[GatB/YqeY domain-containing protein]
AOX55_RS12230	1.28174e+07	7.1078	299.298	171.374	235.336	2.37169	25.4873	25.7978	25.6425	1.40896	809.474	-3.19809	0.454911	-7.03015	2.06311e-12	1.5324e-11	[carbamoyl-phosphate synthase small subunit]
AOX55_RS12250	2.41628e+08	8.38315	368.399	197.989	283.194	2.45208	19.623	18.2091	18.916	1.27683	934.718	-3.90325	0.469266	-8.31776	8.96379e-17	1.05633e-15	[pyridoxal phosphate-dependent aminotransferase]
AOX55_RS12260	7.98307e+06	6.90217	100.219	46.6776	73.4481	1.86598	61.3139	110.823	86.0686	1.93484	156.308	0.226642	0.538911	0.420555	0.67408	0.746862	[protein=Putative transmembrane protein; identity=100; RefCov=100; QueryCov=100]
AOX55_RS12275	754520	5.87767	31.8849	43.1845	37.5347	1.57443	33.6553	19.6229	26.6391	1.42552	74.7664	-0.487296	0.516377	-0.943682	0.345332	0.434433	[hypothetical protein]
AOX55_RS12285	2.87826e+08	8.45913	4573.62	6841.97	5707.8	3.75647	42060.5	55263.5	48662	4.68719	30203.8	3.09176	0.426736	7.24514	4.32003e-13	3.4385e-12	[cold-shock protein]
AOX55_RS12290	1.74604e+06	6.24205	71.6782	71.7054	71.6918	1.85547	71.7959	86.5128	79.1544	1.89847	159.451	0.141254	0.432663	0.326475	0.744065	0.802411	[BA14K family protein]
AOX55_RS12300	3.13233e+06	6.49587	9.16721	10.1787	9.67294	0.985559	1562.1	3671.27	2616.69	3.41775	4214.91	8.07875	0.51811	15.5927	8.15759e-55	1.3271e-52	[DUF1236 domain-containing protein]
AOX55_RS12305	8.44455e+07	7.92658	238.348	202.511	220.429	2.34327	88.5855	88.0769	88.3312	1.94611	383.548	-1.31917	0.411174	-3.2083	0.00133524	0.00299161	[MarR family transcriptional regulator]
AOX55_RS12310	7.7306e+06	6.88821	175.603	158.878	167.24	2.22334	44.4864	29.8477	37.167	1.57016	369.049	-2.16576	0.437232	-4.95333	7.29544e-07	2.7399e-06	[DNA-binding response regulator]
AOX55_RS12325	4.11253e+07	7.61411	107.465	67.6007	87.5331	1.94217	5.03306	3.71311	4.37309	0.640788	80.839	-4.30525	0.657206	-6.55085	5.72111e-11	3.58645e-10	[tRNA-binding protein]
AOX55_RS12340	1.552e+07	7.19089	205.869	230.174	218.022	2.3385	217.077	243.046	230.062	2.36184	943.828	0.0772977	0.396106	0.195144	0.84528	0.882043	[pyrroline-5-carboxylate reductase]
AOX55_RS12350	8.88128e+07	7.94848	231.396	182.605	207.001	2.31597	1150.95	1487.04	1319	3.12024	1130.31	2.6718	0.414365	6.44794	1.13382e-10	6.82544e-10	[protein=BMFP domain-containing protein; identity=89; RefCov=95; QueryCov=100]
AOX55_RS12360	5.05381e+06	6.70362	72.7996	50.858	61.8288	1.79119	8.24125	9.77719	9.00922	0.954687	201.134	-2.7822	0.470312	-5.91564	3.30584e-09	1.67045e-08	[class I SAM-dependent methyltransferase]
AOX55_RS12365	4.83276e+06	6.6842	79.3293	79.0941	79.2117	1.89879	92.1742	97.0383	94.6063	1.97592	355.395	0.256005	0.404097	0.633524	0.526392	0.611572	[peptidoglycan editing factor PgeF]
AOX55_RS12380	4.73095e+07	7.67495	245.398	127.574	186.486	2.27065	21.0848	14.9718	18.0283	1.25595	490.746	-3.3664	0.493888	-6.81613	9.35267e-12	6.39163e-11	[ribose-phosphate pyrophosphokinase]
AOX55_RS12485	911879	5.95994	22.3902	45.8719	34.1311	1.53315	168.902	151.52	160.211	2.20469	197.93	2.22874	0.490684	4.54211	5.56947e-06	1.85649e-05	[DUF779 domain-containing protein]
AOX55_RS12510	7.14686e+08	8.85412	5089.42	2831.81	3960.62	3.59776	116.522	81.9615	99.2416	1.99669	6390.17	-5.31723	0.464761	-11.4408	2.6152e-30	1.07675e-28	[50S ribosomal protein L25]
AOX55_RS12555	4.18763e+07	7.62197	266.716	129.676	198.196	2.2971	15.8143	12.0777	13.946	1.14445	602.346	-3.82538	0.500707	-7.63995	2.17309e-14	1.96137e-13	[redox-regulated ATPase YchF]
AOX55_RS12560	2.15336e+06	6.33312	63.0366	36.4932	49.7649	1.69692	11.3244	6.26588	8.79513	0.944242	68.6778	-2.4807	0.582588	-4.25806	2.06207e-05	6.32368e-05	[enoyl-CoA hydratase]
AOX55_RS12570	8.54909e+06	6.93192	145.642	105.741	125.692	2.09931	33.0585	23.3865	28.2225	1.4506	214.946	-2.14952	0.462627	-4.64633	3.37891e-06	1.14694e-05	[adenine phosphoribosyltransferase]
AOX55_RS12580	1.38822e+06	6.14246	39.0436	25.8092	32.4264	1.5109	29.6643	44.0932	36.8787	1.56678	224.588	0.184109	0.464354	0.396484	0.691748	0.762008	[CCA tRNA nucleotidyltransferase]
AOX55_RS12590	719211	5.85686	118.715	76.5436	97.6295	1.98958	32.708	32.0524	32.3802	1.51028	208.646	-1.59153	0.45758	-3.47815	0.000504896	0.00121444	[DUF1285 domain-containing protein]
AOX55_RS12595	3.02269e+07	7.48039	119.174	117.008	118.091	2.07222	707.147	1236.7	971.922	2.98763	2842.63	3.0408	0.440777	6.89873	5.24679e-12	3.69157e-11	[MoxR family ATPase]
AOX55_RS12605	4.08631e+06	6.61133	61.8484	64.3726	63.1105	1.8001	130.466	203.299	166.882	2.22241	1664.52	1.40259	0.423907	3.30871	0.000937259	0.00215867	[DUF4159 domain-containing protein]
AOX55_RS12620	1.04201e+07	7.01787	158.813	88.7624	123.788	2.09268	7.88987	11.8839	9.88691	0.995061	192.869	-3.65761	0.532319	-6.87109	6.37141e-12	4.45932e-11	[N-acetyltransferase]
AOX55_RS12675	754451	5.87763	233.663	242.556	238.11	2.37678	120.818	158.43	139.624	2.14496	504.201	-0.771255	0.412419	-1.87008	0.0614733	0.0973012	[RNA polymerase sigma factor]
AOX55_RS12680	1.01187e+06	6.00512	134.891	134.547	134.719	2.12943	70.0877	73.2331	71.6604	1.85528	439.488	-0.910944	0.402119	-2.26536	0.0234905	0.0411131	[anti-sigma factor]
AOX55_RS12685	4.37345e+07	7.64082	227.141	144.636	185.888	2.26925	477.134	181.571	329.353	2.51766	2265.98	0.825561	0.531338	1.55374	0.120247	0.176003	[2-isopropylmalate synthase]
AOX55_RS12690	2.17714e+08	8.33789	643.901	542.08	592.991	2.77305	1389.28	1981.11	1685.19	3.22665	3462.79	1.50676	0.414945	3.63122	0.000282084	0.000714584	[ATP-dependent Clp protease proteolytic subunit]
AOX55_RS12700	1.83778e+07	7.26429	193.138	148.338	170.738	2.23233	26.441	32.7712	29.6061	1.47138	239.596	-2.53137	0.450226	-5.62244	1.88277e-08	8.6548e-08	[NADPH-dependent 7-cyano-7-deazaguanine reductase QueF]
AOX55_RS12710	3.66862e+08	8.5645	208.44	146.287	177.364	2.24886	10.7792	9.56762	10.1734	1.00747	1056.29	-4.12234	0.43269	-9.52723	1.61538e-21	2.96005e-20	[anthranilate synthase]
AOX55_RS12720	2.57138e+06	6.41017	35.2264	34.2482	34.7373	1.5408	57.8591	40.462	49.1605	1.69162	176.072	0.503459	0.442835	1.1369	0.25558	0.33727	[extensin]
AOX55_RS12730	7.04041e+07	7.8476	47.9499	63.0168	55.4833	1.74416	132.112	130.723	131.417	2.11865	245.15	1.24345	0.425773	2.92044	0.00349537	0.00725845	[DUF1993 domain-containing protein]
AOX55_RS12740	4.28305e+06	6.63175	92.1767	140.555	116.366	2.06582	329.479	390.534	360.006	2.55631	1495.93	1.62905	0.425733	3.82646	0.000130001	0.000348516	[DUF2333 domain-containing protein]
AOX55_RS12745	519010	5.71518	66.183	77.695	71.939	1.85696	58.7113	70.3851	64.5482	1.80988	452.826	-0.157206	0.410547	-0.382919	0.70178	0.769121	[hypothetical protein]
AOX55_RS12760	1.54659e+07	7.18938	80.3444	110.662	95.5034	1.98002	217.296	303.891	260.594	2.41596	1755.66	1.44787	0.42649	3.39485	0.000686666	0.00161897	[AAA family ATPase]
AOX55_RS12765	1.07101e+06	6.0298	54.2661	73.6309	63.9485	1.80583	42.3746	42.5505	42.4626	1.62801	314.454	-0.591023	0.424476	-1.39236	0.163814	0.230904	[hypothetical protein]
AOX55_RS12770	1.88708e+08	8.27579	108.208	134.729	121.469	2.08446	538.544	607.247	572.895	2.75808	1944.76	2.2375	0.40011	5.59221	2.24198e-08	1.01998e-07	[protein=Acyl carrier protein; identity=83; RefCov=99; QueryCov=99]
AOX55_RS12775	1.71037e+06	6.23309	110.175	75.613	92.894	1.96799	9.20038	7.01892	8.10965	0.909002	152.744	-3.50822	0.515124	-6.81043	9.73077e-12	6.61613e-11	[thymidine kinase]
AOX55_RS12780	3.18192e+08	8.50269	865.075	2278.84	1571.96	3.19644	527.775	619.019	573.397	2.75846	5280.33	-1.45504	0.513999	-2.83082	0.00464288	0.00940706	[choline ABC transporter substrate-binding protein]
AOX55_RS12790	4.46439e+07	7.64976	258.505	742.943	500.724	2.6996	82.4354	72.5648	77.5001	1.8893	1561.48	-2.69153	0.533748	-5.0427	4.59008e-07	1.77586e-06	[choline ABC transporter ATP-binding protein]
AOX55_RS12795	1.3052e+06	6.11568	53.2438	109.614	81.4291	1.91078	31.7292	24.7491	28.2391	1.45085	209.848	-1.52604	0.504506	-3.02482	0.00248778	0.00529635	[HugZ family protein]
AOX55_RS12800	7.44675e+07	7.87197	528.095	460.989	494.542	2.6942	5068.41	7413.18	6240.8	3.79524	5976.25	3.65756	0.416237	8.78721	1.53318e-18	2.1394e-17	[ArsR family transcriptional regulator]
AOX55_RS12805	5.2983e+07	7.72414	156.997	236.95	196.974	2.29441	390.777	512.158	451.468	2.65463	2216.39	1.19639	0.430032	2.78209	0.00540093	0.0107857	[aspartate aminotransferase family protein]
AOX55_RS12810	4.51268e+06	6.65443	60.387	88.2027	74.2948	1.87096	113.248	143.778	128.513	2.10895	885.671	0.790065	0.427335	1.84882	0.064484	0.101465	[adenine deaminase]
AOX55_RS12825	8.8581e+06	6.94734	122.823	78.0661	100.444	2.00193	11.4807	13.4434	12.4621	1.09559	267.441	-3.01349	0.47179	-6.38735	1.6878e-10	9.8492e-10	[sugar kinase]
AOX55_RS12830	1.49765e+07	7.17541	289.515	167.509	228.512	2.35891	17.6994	11.5363	14.6179	1.16488	894.804	-3.96192	0.478072	-8.28728	1.15868e-16	1.34876e-15	[ribosome biogenesis GTPase Der]
AOX55_RS12835	4.29762e+07	7.63323	263.358	179.247	221.302	2.34499	16.5404	12.8127	14.6766	1.16662	406.022	-3.90869	0.467702	-8.35722	6.42142e-17	7.64837e-16	[membrane protein]
AOX55_RS12840	726910	5.86148	48.8856	53.7933	51.3394	1.71045	24.2555	17.8173	21.0364	1.32297	109.451	-1.28183	0.468538	-2.7358	0.00622283	0.0122546	[NnrU family protein]
AOX55_RS12850	2.66405e+06	6.42554	223.741	235.855	229.798	2.36135	43.4172	43.2344	43.3258	1.63675	887.183	-2.40706	0.397595	-6.05404	1.41253e-09	7.43028e-09	[peptide antibiotic transporter SbmA]
AOX55_RS12860	584106	5.76649	96.1017	81.1297	88.6157	1.94751	24.918	95.2413	60.0797	1.77873	286.82	-0.564571	0.590053	-0.956814	0.338661	0.42754	[type I methionyl aminopeptidase]
AOX55_RS12875	1.2955e+07	7.11244	29.9637	48.6948	39.3292	1.59472	35.1287	33.2589	34.1938	1.53395	79.4187	-0.202536	0.499958	-0.405106	0.685399	0.756764	[polyketide cyclase]
AOX55_RS12885	1.47486e+07	7.16875	17.3257	51.9513	34.6385	1.53956	53.8217	34.4246	44.1231	1.64467	302.632	0.349547	0.565001	0.618667	0.536136	0.621269	[glycerol kinase]
AOX55_RS12890	6.98271e+07	7.84402	196.016	318.474	257.245	2.41035	151.908	211.239	181.573	2.25905	876.911	-0.503343	0.449178	-1.12059	0.262464	0.344817	[3-hydroxybutyrate dehydrogenase]
AOX55_RS12895	2.90529e+06	6.46319	74.8954	109.645	92.2702	1.96506	40.4837	57.2136	48.8487	1.68885	535.7	-0.919001	0.442593	-2.0764	0.0378566	0.0632207	[xanthine dehydrogenase small subunit]
AOX55_RS12900	4.75636e+06	6.67727	45.6501	78.6531	62.1516	1.79345	60.2915	76.4811	68.3863	1.83497	784.595	0.13731	0.450694	0.304663	0.760623	0.815085	[xanthine dehydrogenase molybdopterin binding subunit]
AOX55_RS12930	792418	5.89895	41.1805	51.5435	46.362	1.66616	14.1618	11.9121	13.037	1.11518	175.071	-1.82778	0.449376	-4.06737	4.75466e-05	0.000137646	[alpha-hydroxy-acid oxidizing protein]
AOX55_RS12935	2.03015e+07	7.30753	55.9427	53.8914	54.9171	1.73971	49.4512	52.4746	50.9629	1.70725	98.8486	-0.108498	0.453491	-0.23925	0.810912	0.854873	[hydroxyisourate hydrolase]
AOX55_RS12940	1.59733e+07	7.2034	67.347	48.9902	58.1686	1.76469	20.0152	23.3797	21.6974	1.33641	105.989	-1.42509	0.478531	-2.97804	0.00290094	0.00610194	[ureidoglycolate lyase]
AOX55_RS12945	14441915	7.15962	28.3747	37.0504	32.7125	1.51471	40.9835	52.2819	46.6327	1.66869	102.849	0.508101	0.467122	1.08773	0.276716	0.360558	[2-oxo-4-hydroxy-4-carboxy-5-ureidoimidazoline decarboxylase]
AOX55_RS12950	1.01844e+07	7.00793	42.9026	65.7004	54.3015	1.73481	72.7127	64.177	68.4448	1.83534	293.59	0.333969	0.440534	0.758102	0.44839	0.536267	[allantoinase PuuE]
AOX55_RS12975	1.02631e+08	8.01128	1652.39	779	1215.69	3.08482	39.2993	52.6012	45.9502	1.66229	4974.27	-4.72646	0.486216	-9.72091	2.45578e-22	4.853e-21	[ATP-dependent helicase]
AOX55_RS12995	2.35124e+06	6.3713	244.636	362.801	303.718	2.48247	23.8925	26.5685	25.2305	1.40193	1192.88	-3.59038	0.429966	-8.3504	6.80337e-17	8.08886e-16	[circularly permuted type 2 ATP-grasp protein]
AOX55_RS13000	959539	5.98206	82.4348	132.963	107.699	2.03221	6.00395	6.74036	6.37216	0.804287	276.361	-4.08283	0.500345	-8.16003	3.34941e-16	3.68657e-15	[protein=Protein containing domains DUF403; identity=100; RefCov=100; QueryCov=100]
AOX55_RS13005	1.60521e+06	6.20553	184.657	287.34	235.998	2.37291	22.4331	30.4475	26.4403	1.42227	577.091	-3.16138	0.455687	-6.93762	3.98753e-12	2.83851e-11	[transglutaminase family protein]
AOX55_RS13010	2.80563e+07	7.44803	89.6056	118.518	104.062	2.01729	36.1951	44.5478	40.3714	1.60607	648.576	-1.36702	0.419111	-3.26171	0.00110742	0.00252271	[dihydroxy-acid dehydratase]
AOX55_RS13015	7.2103e+07	7.85795	223.089	288.519	255.804	2.40791	164.277	230.465	197.371	2.29528	1671.34	-0.374532	0.421067	-0.889484	0.373743	0.462156	[aldehyde dehydrogenase family protein]
AOX55_RS13020	2.87681e+07	7.45891	77.2476	148.457	112.852	2.05251	37.774	36.0183	36.8961	1.56698	383.593	-1.6129	0.473113	-3.40912	0.000651729	0.00154221	[GguC protein]
AOX55_RS13030	4.36958e+06	6.64044	136.398	226.851	181.624	2.25917	75.4033	74.8207	75.112	1.87571	1014.21	-1.27394	0.437099	-2.91453	0.00356227	0.00737899	[sugar ABC transporter ATP-binding protein]
AOX55_RS13035	3.66292e+08	8.56383	728.031	1297.3	1012.66	3.00547	408.914	335.009	371.962	2.5705	3803.24	-1.44483	0.448384	-3.2223	0.00127166	0.00286262	[sugar ABC transporter substrate-binding protein]
AOX55_RS13055	5.40614e+07	7.73289	22.7546	19.9564	21.3555	1.32951	39.6215	36.4468	38.0342	1.58017	151.674	0.833716	0.433251	1.92433	0.0543137	0.0868967	[inositol 2-dehydrogenase]
AOX55_RS13070	3.4262e+07	7.53481	42.0371	20.6225	31.3298	1.49596	26.22	22.5676	24.3938	1.38728	149.19	-0.358779	0.502791	-0.713575	0.47549	0.563525	[D-xylose ABC transporter substrate-binding protein]
AOX55_RS13110	1.23779e+07	7.09265	6.34028	3.96316	5.15172	0.711952	7.87368	7.29819	7.58593	0.880009	39.9013	0.562578	0.557691	1.00876	0.313088	0.400364	[phage portal protein]
AOX55_RS13135	5.54818e+07	7.74415	182.045	220.719	201.382	2.30402	52.2782	60.8278	56.553	1.75246	252.746	-1.83434	0.431515	-4.25092	2.12891e-05	6.51069e-05	[hypothetical protein]
AOX55_RS13165	9.99549e+06	6.9998	50.5586	68.8613	59.7099	1.77605	311.309	347.401	329.355	2.51766	297.186	2.46218	0.429975	5.72632	1.02632e-08	4.8688e-08	[protein=DUF718 domain-containing protein; identity=97; RefCov=100; QueryCov=100]
AOX55_RS13195	1.33637e+06	6.12593	5.46213	6.43971	5.95092	0.774584	129.781	123.681	126.731	2.10288	491.389	4.41142	0.422873	10.432	1.77086e-25	4.70109e-24	[FAD-binding oxidoreductase]
AOX55_RS13200	6.04363e+06	6.7813	93.4769	61.6955	77.5862	1.88978	18.2505	14.4681	16.3593	1.21376	185.561	-2.24126	0.473279	-4.73561	2.18402e-06	7.607e-06	[glucose-1-phosphate cytidylyltransferase]
AOX55_RS13205	637521	5.80449	52.343	35.464	43.9035	1.6425	5.05119	8.89275	6.97197	0.843355	140.135	-2.6676	0.51436	-5.18626	2.1456e-07	8.63677e-07	[CDP-glucose 4,6-dehydratase]
AOX55_RS13210	4.11763e+06	6.61465	91.1636	51.5125	71.338	1.85332	12.7637	10.0417	11.4027	1.05701	262.381	-2.64138	0.485576	-5.43968	5.33754e-08	2.32385e-07	[class I SAM-dependent methyltransferase]
AOX55_RS13215	1.95219e+07	7.29052	128.1	77.6566	102.878	2.01232	8.54482	10.2146	9.37973	0.972191	224.331	-3.4595	0.497729	-6.95056	3.63835e-12	2.62923e-11	[cephalosporin hydroxylase]
AOX55_RS13220	3.36368e+06	6.52681	51.9718	28.4327	40.2022	1.60425	6.21411	10.3149	8.26453	0.917218	103.585	-2.29312	0.545729	-4.20195	2.64631e-05	7.95443e-05	[SDR family NAD-dependent epimerase/dehydratase]
AOX55_RS13230	4.6595e+06	6.66834	45.2593	36.3962	40.8277	1.61096	23.0244	32.1038	27.5641	1.44034	93.9282	-0.571181	0.478678	-1.19325	0.232773	0.31168	[dTDP-4-dehydrorhamnose 3,5-epimerase]
AOX55_RS13260	1.0531e+08	8.02247	158.085	238.191	198.138	2.29697	205.292	130.006	167.649	2.2244	1543.79	-0.2407	0.450629	-0.534142	0.593243	0.673864	[ABC transporter substrate-binding protein]
AOX55_RS13265	1.45753e+07	7.16362	91.6825	110.67	101.176	2.00508	8.15013	4.50953	6.32983	0.801392	291.976	-3.98255	0.489725	-8.13221	4.21536e-16	4.57923e-15	[peptidase]
AOX55_RS13280	608674	5.78438	53.5326	92.1589	72.8458	1.8624	1053.3	1258.57	1155.93	3.06293	1772.91	3.98722	0.444343	8.97329	2.87795e-19	4.2679e-18	[TetR/AcrR family transcriptional regulator]
AOX55_RS13285	2.87222e+06	6.45822	82.6029	53.3331	67.968	1.8323	21.2739	24.2344	22.7542	1.35706	91.6972	-1.58066	0.502554	-3.14526	0.00165939	0.00365889	[globin]
AOX55_RS13295	1.54691e+07	7.18947	38.1356	72.1852	55.1604	1.74163	58.5479	48.3765	53.4622	1.72805	87.9997	-0.04457	0.515494	-0.0864607	0.9311	0.949318	[antibiotic biosynthesis monooxygenase]
AOX55_RS13315	1.38672e+06	6.14199	9.4686	92.5172	50.9929	1.70751	134.179	104.374	119.276	2.07655	191.805	1.22485	0.75109	1.63077	0.102939	0.153434	[hypothetical protein]
AOX55_RS13330	2.48278e+06	6.39494	10.7106	84.1506	47.4306	1.67606	110.759	94.1027	102.431	2.01043	365.383	1.11013	0.711023	1.56131	0.118451	0.173794	[hemin ABC transporter substrate-binding protein]
AOX55_RS13360	1.90165e+06	6.27913	24.871	30.6068	27.7389	1.44309	714.093	594.683	654.388	2.81584	968.399	4.55944	0.416332	10.9514	6.54074e-28	2.21456e-26	[RNA polymerase sigma factor]
AOX55_RS13365	1.58962e+06	6.20129	13.2008	18.8916	16.0462	1.20537	616.644	454.228	535.436	2.72871	276.577	5.05636	0.48661	10.391	2.72523e-25	6.99126e-24	[hypothetical protein]
AOX55_RS13370	2.34721e+07	7.37055	23.5649	23.9679	23.7664	1.37596	2099.28	1799	1949.14	3.28984	4033.89	6.35774	0.401519	15.8342	1.80628e-56	3.0892e-54	[response regulator]
AOX55_RS13380	709896	5.85119	51.3711	45.6313	48.5012	1.68575	26.2357	16.6352	21.4354	1.33113	284.912	-1.17449	0.44546	-2.63657	0.00837493	0.0160427	[ribulokinase]
AOX55_RS13385	2.09323e+06	6.32082	44.6768	25.6338	35.1553	1.54599	4.41078	3.79637	4.10357	0.613162	67.5483	-3.09141	0.599962	-5.15268	2.56786e-07	1.02011e-06	[HAD family hydrolase]
AOX55_RS13390	1.52774e+08	8.18405	8.37828	16.5951	12.4867	1.09645	8.61068	7.69627	8.15347	0.911343	78.8298	-0.614844	0.530665	-1.15863	0.246607	0.327338	[mannitol dehydrogenase family protein]
AOX55_RS13395	1.80428e+08	8.2563	8.68398	17.7251	13.2045	1.12072	5.40093	1.64068	3.5208	0.546642	33.294	-1.87448	0.704262	-2.66162	0.00777652	0.0149825	[L-iditol 2-dehydrogenase]
AOX55_RS13400	2.27634e+08	8.35724	8.42066	22.4394	15.43	1.18837	4.17197	3.80205	3.98701	0.600647	50.0381	-1.95177	0.640449	-3.0475	0.00230754	0.00495055	[ABC transporter ATP-binding protein]
AOX55_RS13405	3.17208e+06	6.50134	7.05578	24.9168	15.9863	1.20375	4.43865	2.67425	3.55645	0.551016	41.7673	-2.15602	0.720337	-2.99307	0.00276183	0.00583326	[carbohydrate ABC transporter permease]
AOX55_RS13415	7.1921e+08	8.85686	30.1071	132.747	81.4269	1.91077	21.7578	11.3815	16.5697	1.21931	330.418	-2.29375	0.649771	-3.53009	0.00041542	0.00101795	[sugar ABC transporter substrate-binding protein]
AOX55_RS13420	1.58862e+06	6.20102	38.5254	41.9438	40.2346	1.6046	37.3749	37.604	37.4895	1.57391	190.701	-0.102153	0.422248	-0.241928	0.808836	0.853412	[sugar-binding transcriptional regulator]
AOX55_RS13425	7.27038e+06	6.86156	189.523	461.019	325.271	2.51225	2311.87	2617.16	2464.51	3.39173	9772.32	2.92149	0.497628	5.87083	4.33621e-09	2.15038e-08	[NAD(P)-dependent oxidoreductase]
AOX55_RS13430	1.0511e+07	7.02165	93.7065	244.102	168.904	2.22764	3379.74	4650.93	4015.33	3.60372	14140.4	4.57105	0.518576	8.81462	1.20095e-18	1.69351e-17	[NAD-dependent dihydropyrimidine dehydrogenase subunit PreA]
AOX55_RS13455	1.90479e+06	6.27985	206.682	572.497	389.59	2.59061	621.731	342.341	482.036	2.68308	2804.38	0.307279	0.553148	0.55551	0.578546	0.660997	[Zn-dependent hydrolase]
AOX55_RS13460	760906	5.88133	39.7082	153.833	96.7705	1.98574	252.154	167.354	209.754	2.32171	1147.04	1.11598	0.59664	1.87044	0.0614224	0.0972437	[dihydropyrimidinase]
AOX55_RS13465	1.1414e+06	6.05744	20.0159	57.5494	38.7827	1.58864	92.8356	165.459	129.147	2.11109	234.519	1.73253	0.571167	3.03331	0.00241883	0.00515775	[cupin domain-containing protein]
AOX55_RS13470	1.6433e+06	6.21572	106.173	288.544	197.358	2.29526	109.289	67.7432	88.5163	1.94702	582.306	-1.15585	0.546289	-2.11582	0.0343598	0.0579616	[ABC transporter ATP-binding protein]
AOX55_RS13480	770288	5.88665	54.1332	112.676	83.4047	1.92119	49.1802	42.3295	45.7548	1.66044	293.981	-0.86588	0.490317	-1.76596	0.0774027	0.119205	[ABC transporter permease]
AOX55_RS13490	7.88033e+07	7.89654	156.978	420.874	288.926	2.46079	375.166	270.154	322.66	2.50875	1561.91	0.159374	0.52688	0.302487	0.762281	0.816511	[ABC transporter substrate-binding protein]
AOX55_RS13495	8.52665e+07	7.93078	234.375	208.509	221.442	2.34526	95.0072	79.9022	87.4547	1.94178	943.799	-1.33974	0.401172	-3.33956	0.000839123	0.00195016	[efflux RND transporter periplasmic adaptor subunit]
AOX55_RS13500	1.39161e+07	7.14352	199.935	168.989	184.462	2.26591	119.678	103.999	111.838	2.04859	2519.33	-0.721755	0.39619	-1.82174	0.0684946	0.107018	[AcrB/AcrD/AcrF family protein]
AOX55_RS13505	2.31754e+06	6.36503	262.287	95.319	178.803	2.25238	327.868	70.3937	199.131	2.29914	661.932	0.156652	0.679535	0.230529	0.817681	0.860513	[Crp/Fnr family transcriptional regulator]
AOX55_RS13510	619182	5.79182	55.8481	29.6818	42.765	1.63109	28.1259	26.9747	27.5503	1.44013	110.675	-0.632692	0.502926	-1.25802	0.208383	0.284295	[urease accessory protein UreG]
AOX55_RS13520	8.56844e+06	6.9329	116.194	76.4826	96.3385	1.9838	72.2334	58.8644	65.5489	1.81657	199.85	-0.553375	0.454822	-1.21668	0.223725	0.302013	[urease accessory protein UreE]
AOX55_RS13525	3.14439e+07	7.49754	179.603	131.307	155.455	2.19161	169.73	207.372	188.551	2.27543	262.768	0.277882	0.433773	0.640616	0.521772	0.607262	[antibiotic biosynthesis monooxygenase]
AOX55_RS13530	1.42482e+07	7.15376	438.295	89.6266	263.961	2.42154	10.9289	21.7526	16.3408	1.21327	389.286	-4.0217	0.681284	-5.90312	3.56699e-09	1.79195e-08	[peroxiredoxin]
AOX55_RS13535	1.2712e+07	7.10421	66.1195	93.5112	79.8153	1.90209	47.9457	54.3018	51.1238	1.70862	576.869	-0.643267	0.421634	-1.52565	0.127096	0.18433	[urease subunit alpha]
AOX55_RS13540	593975	5.77377	46.3515	44.88	45.6157	1.65911	6.42138	16.093	11.2572	1.05143	95.2218	-2.03791	0.545288	-3.73731	0.000185998	0.000485941	[protein=Small molecule metabolism; identity=100; RefCov=100; QueryCov=100]
AOX55_RS13550	2.24618e+07	7.35144	71.0369	66.0057	68.5213	1.83583	38.5727	31.1246	34.8487	1.54219	81.3516	-0.970976	0.479738	-2.02397	0.042973	0.0706407	[urease subunit beta]
AOX55_RS13560	2.13757e+07	7.32992	79.2919	86.7828	83.0373	1.91927	23.5351	22.0029	22.769	1.35734	82.4526	-1.86502	0.491832	-3.79199	0.000149445	0.000397289	[urease subunit gamma]
AOX55_RS13570	2.76169e+07	7.44118	30.3351	38.7505	34.5428	1.53836	141.579	142.06	141.82	2.15174	449.047	2.0371	0.412287	4.94096	7.77369e-07	2.90642e-06	[alpha/beta hydrolase]
AOX55_RS13605	6.77294e+08	8.83078	3366.9	4236.49	3801.69	3.57998	1580.67	1013.13	1296.9	3.11291	14673.4	-1.55149	0.429071	-3.61593	0.000299266	0.000755241	[branched-chain amino acid ABC transporter substrate-binding protein]
AOX55_RS13610	1.07005e+06	6.0294	1588.85	1679	1633.92	3.21323	538.131	499.672	518.902	2.71509	1910.2	-1.65467	0.390073	-4.24195	2.21583e-05	6.75483e-05	[protein=Membrane protein; identity=100; RefCov=100; QueryCov=100]
AOX55_RS13615	4.36879e+06	6.64036	740.059	663.145	701.602	2.84609	35.9029	30.1729	33.0379	1.51901	1371.71	-4.40632	0.412758	-10.6753	1.32836e-26	3.97316e-25	[ABC transporter ATP-binding protein]
AOX55_RS13620	3.66455e+06	6.56402	628.4	555.326	591.863	2.77222	29.9069	23.9533	26.9301	1.43024	1413.22	-4.45528	0.416046	-10.7086	9.27393e-27	2.82452e-25	[ABC transporter ATP-binding protein]
AOX55_RS13650	2.46602e+07	7.392	38.0359	36.2942	37.1651	1.57014	194.493	120.573	157.533	2.19737	431.137	2.08469	0.441081	4.72632	2.28627e-06	7.94656e-06	[KR domain-containing protein]
AOX55_RS13655	738942	5.86861	51.0679	51.8073	51.4376	1.71128	123.345	82.5792	102.962	2.01268	618.281	1.00195	0.423937	2.36343	0.0181066	0.0325091	[glyoxalase]
AOX55_RS13680	2.01257e+06	6.30375	37.3261	36.4845	36.9053	1.56709	160.841	579.368	370.105	2.56832	998.627	3.32553	0.574682	5.78673	7.17677e-09	3.45875e-08	[ring-cleaving dioxygenase]
AOX55_RS13700	1.81174e+06	6.2581	35.6832	56.9064	46.2948	1.66553	91.9168	86.5552	89.236	1.95054	361.814	0.946364	0.440088	2.1504	0.0315238	0.0537056	[ABC transporter ATP-binding protein]
AOX55_RS13705	2.29558e+07	7.36089	79.0519	142.32	110.686	2.04409	315.573	336.578	326.076	2.51332	1213.16	1.5584	0.447488	3.48254	0.000496677	0.00119821	[ABC transporter substrate-binding protein]
AOX55_RS13720	7.82857e+06	6.89368	24.2845	41.7041	32.9943	1.51844	74.2343	61.4975	67.8659	1.83165	206.223	1.04022	0.46628	2.23089	0.0256885	0.0445276	[amino acid ABC transporter substrate-binding protein]
AOX55_RS13725	3.77505e+06	6.57692	30.0643	53.1697	41.617	1.61927	63.571	49.6049	56.5879	1.75272	266.715	0.44363	0.468247	0.947427	0.343421	0.432659	[agmatinase]
AOX55_RS13735	2.35847e+06	6.37263	49.7315	44.9291	47.3303	1.67514	13.7655	19.9261	16.8458	1.22649	194.598	-1.49493	0.448075	-3.33634	0.000848907	0.00196878	[aminotransferase]
AOX55_RS13745	7.10152e+07	7.85135	91.6491	283.647	187.648	2.27334	80.2522	52.6905	66.4713	1.82263	937.21	-1.49663	0.56119	-2.66689	0.0076556	0.014785	[aldehyde dehydrogenase family protein]
AOX55_RS13775	5.1135e+06	6.70872	34.8746	112.245	73.5598	1.86664	283.867	522.583	403.225	2.60555	1548.73	2.45401	0.579473	4.2349	2.28655e-05	6.94819e-05	[sugar ABC transporter substrate-binding protein]
AOX55_RS13795	3.2732e+06	6.51497	20.3242	40.7021	30.5131	1.48449	4269.27	4823.59	4546.43	3.65767	4555.51	7.2162	0.46701	15.4519	7.32457e-54	1.03947e-51	[cytochrome c family protein]
AOX55_RS13805	2.43847e+07	7.38712	6.50039	10.6215	8.56093	0.932521	2192.13	2335.78	2263.96	3.35487	10415.1	8.04495	0.434631	18.5099	1.71961e-76	1.43372e-73	[cytochrome c oxidase subunit I]
AOX55_RS13825	1.92862e+07	7.28525	301.698	295.567	298.633	2.47514	1012.72	1242.73	1127.73	3.0522	1672.8	1.91685	0.396751	4.83138	1.3559e-06	4.8754e-06	[Rrf2 family transcriptional regulator]
AOX55_RS13870	1.62364e+08	8.21049	318.894	842.155	580.525	2.76382	12.8613	13.6307	13.246	1.12209	3912.44	-5.45408	0.521703	-10.4544	1.39914e-25	3.7479e-24	[FAD-dependent oxidoreductase]
AOX55_RS13895	644025	5.8089	14.4941	15.5926	15.0434	1.17735	15.5073	12.8704	14.1889	1.15195	66.7613	-0.0814966	0.486713	-0.167443	0.867022	0.898824	[alpha/beta hydrolase]
AOX55_RS14115	1.55865e+06	6.19275	9.41322	70.0004	39.7068	1.59887	4.15023	4.82235	4.48629	0.651887	134.686	-3.14897	0.755598	-4.16752	3.07928e-05	9.1855e-05	[ADP-forming succinate--CoA ligase subunit beta]
AOX55_RS14130	7.74361e+08	8.88894	77.8602	313.383	195.622	2.29142	5.87844	7.48248	6.68046	0.824807	1545.28	-4.87374	0.607892	-8.01743	1.07978e-15	1.12709e-14	[phosphoglycerate dehydrogenase]
AOX55_RS14145	9.03024e+07	7.9557	205.807	870.33	538.069	2.73084	41.2932	10.1292	25.7112	1.41012	1726.92	-4.38323	0.709538	-6.17759	6.50868e-10	3.57308e-09	[formaldehyde dehydrogenase, glutathione-independent]
AOX55_RS14160	1.0622e+07	7.02621	140.258	566.341	353.3	2.54814	8.27552	4.07014	6.17283	0.790484	1153.8	-5.82868	0.650032	-8.96677	3.05349e-19	4.50592e-18	[aromatic ring-hydroxylating dioxygenase subunit alpha]
AOX55_RS14225	4.58989e+06	6.6618	34.7178	32.2768	33.4973	1.52501	25.0541	16.7721	20.9131	1.32042	111.25	-0.674009	0.469278	-1.43627	0.150926	0.214964	[DNA-binding response regulator]
AOX55_RS14300	220976846	8.34435	61.8771	74.0642	67.9707	1.83232	525.947	961.303	743.625	2.87135	5441.65	3.45145	0.451244	7.64874	2.02951e-14	1.83426e-13	[ATP-dependent chaperone ClpB]
AOX55_RS14305	4.2994e+07	7.63341	1473.75	1119.92	1296.83	3.11288	81.967	73.681	77.824	1.89111	2269.76	-4.05795	0.411363	-9.86466	5.92374e-23	1.25832e-21	[DUF4167 domain-containing protein]
AOX55_RS14320	2.37336e+07	7.37536	136.67	98.0581	117.364	2.06954	19.0727	13.4845	16.2786	1.21162	372.241	-2.84508	0.453701	-6.27083	3.5913e-10	2.01463e-09	[peptide chain release factor 1]
AOX55_RS14325	1.65745e+07	7.21944	221.26	163.268	192.264	2.2839	51.8257	57.2512	54.5384	1.7367	1439.6	-1.81794	0.410023	-4.43377	9.26001e-06	2.991e-05	[phosphoenolpyruvate--protein phosphotransferase]
AOX55_RS14330	1.12836e+08	8.05245	347.258	190.196	268.727	2.42931	15.2362	12.6988	13.9675	1.14512	926.996	-4.26362	0.473565	-9.00323	2.19173e-19	3.29253e-18	[aspartate kinase]
AOX55_RS14340	3.2871e+07	7.51681	117.864	154.018	135.941	2.13335	469.734	686.11	577.922	2.76187	1002.44	2.08732	0.429716	4.85743	1.18922e-06	4.33211e-06	[dihydrofolate reductase]
AOX55_RS14345	6.95742e+06	6.84245	69.6855	65.6406	67.6631	1.83035	174.797	245.222	210.01	2.32224	533.462	1.63344	0.419311	3.89553	9.79845e-05	0.000270176	[bifunctional 2-polyprenyl-6-hydroxyphenol methylase/3-demethylubiquinol 3-O-methyltransferase UbiG]
AOX55_RS14360	3.77962e+06	6.57745	122.86	95.5998	109.23	2.03834	170.413	168.736	169.574	2.22936	625.984	0.634765	0.406999	1.55962	0.118849	0.174302	[carbon-nitrogen hydrolase family protein]
AOX55_RS14365	2.919e+06	6.46523	115.294	97.488	106.391	2.0269	379.336	365.461	372.398	2.57101	317.698	1.80802	0.413195	4.37571	1.2104e-05	3.83899e-05	[glutaredoxin 3]
AOX55_RS14375	5.33711e+06	6.72731	59.2691	45.025	52.1471	1.71723	12.2951	13.7571	13.0261	1.11481	150.856	-2.00301	0.461532	-4.33992	1.42537e-05	4.48031e-05	[SAM-dependent methyltransferase]
AOX55_RS14390	4.38092e+06	6.64157	46.2878	21.7853	34.0365	1.53195	5.34568	3.06735	4.20651	0.623922	40.7196	-2.98955	0.70256	-4.25522	2.08847e-05	6.39288e-05	[8-oxo-dGTP diphosphatase MutT]
AOX55_RS14395	1.02814e+06	6.01205	90.4207	53.0971	71.7589	1.85588	5.52952	5.03922	5.28437	0.722993	149.798	-3.75943	0.541874	-6.93783	3.9816e-12	2.83851e-11	[GNAT family N-acetyltransferase]
AOX55_RS14400	1.49767e+08	8.17542	295.113	182.056	238.585	2.37764	26.7284	29.1399	27.9341	1.44613	851.333	-3.09495	0.443122	-6.98442	2.86026e-12	2.09647e-11	[bifunctional glutamate N-acetyltransferase/amino-acid acetyltransferase ArgJ]
AOX55_RS14405	4.9207e+08	8.69203	849.019	519.262	684.141	2.83515	101.236	83.9163	92.5764	1.9665	1707.97	-2.88488	0.43965	-6.56176	5.31762e-11	3.36195e-10	[peptidylprolyl isomerase]
AOX55_RS14410	9.69358e+07	7.98648	409.207	306.261	357.734	2.55356	52.9787	56.5488	54.7637	1.73849	2870.78	-2.70771	0.405458	-6.67816	2.41957e-11	1.57296e-10	[preprotein translocase subunit SecA]
AOX55_RS14470	3.63069e+06	6.55999	94.1387	66.8658	80.5023	1.90581	13.8577	11.4198	12.6388	1.10171	199.782	-2.66685	0.467473	-5.70482	1.16465e-08	5.49766e-08	[short-chain dehydrogenase]
AOX55_RS14480	1.66723e+07	7.222	91.8811	89.952	90.9166	1.95864	120.615	137.077	128.846	2.11007	327.252	0.502514	0.40826	1.23087	0.218372	0.295985	[cob(I)yrinic acid a,c-diamide adenosyltransferase]
AOX55_RS14490	5.22418e+08	8.71802	648.687	1271.31	960.001	2.98227	103.606	56.2982	79.9523	1.90283	2005.97	-3.58383	0.505106	-7.0952	1.29165e-12	9.82091e-12	[electron transfer flavoprotein subunit beta/FixA family protein]
AOX55_RS14495	218849291	8.34015	410.265	756.032	583.149	2.76578	63.4583	37.8917	50.675	1.70479	1516.01	-3.52221	0.48723	-7.22905	4.86375e-13	3.84831e-12	[electron transfer flavoprotein subunit alpha/FixB family protein]
AOX55_RS14500	4.30912e+07	7.63439	353.016	372.359	362.688	2.55953	125.908	85.0953	105.502	2.02326	1051.2	-1.78021	0.420176	-4.23683	2.267e-05	6.90451e-05	[3-hydroxybutyryl-CoA dehydrogenase]
AOX55_RS14505	1.33136e+06	6.1243	88.7712	70.9485	79.8599	1.90233	22.2222	19.7538	20.988	1.32197	175.074	-1.92561	0.448761	-4.29095	1.77912e-05	5.51173e-05	[sodium:dicarboxylate symporter]
AOX55_RS14510	7.82785e+06	6.89364	143.009	82.6961	112.852	2.05251	11.9097	7.91417	9.91195	0.996159	443.291	-3.50293	0.487251	-7.18918	6.51838e-13	5.109e-12	[argininosuccinate lyase]
AOX55_RS14515	3.22559e+06	6.50861	336.62	254.06	295.34	2.47032	31.5258	16.2806	23.9032	1.37846	160.105	-3.60545	0.525778	-6.85737	7.01392e-12	4.88338e-11	[hypothetical protein]
AOX55_RS14520	2.17629e+07	7.33772	183.691	136.74	160.215	2.2047	15.6958	6.00418	10.85	1.03543	558.308	-3.87241	0.52168	-7.42295	1.14537e-13	9.70728e-13	[diaminopimelate decarboxylase]
AOX55_RS14530	7.47561e+06	6.87365	928.761	1017.65	973.206	2.9882	1193.3	1254.89	1224.1	3.08782	2034.43	0.330842	0.38909	0.850298	0.395159	0.484417	[response regulator]
AOX55_RS14540	8.00512e+06	6.90337	200.369	148.434	174.402	2.24155	269.32	286.073	277.697	2.44357	634.856	0.671192	0.412315	1.62786	0.103554	0.154107	[hypoxanthine phosphoribosyltransferase]
AOX55_RS14550	1.66232e+06	6.22071	125.446	87.658	106.552	2.02756	26.2438	20.4221	23.333	1.36797	228.489	-2.18712	0.458426	-4.77094	1.83369e-06	6.44061e-06	[cell division ATP-binding protein FtsE]
AOX55_RS14565	705275	5.84836	83.605	50.6491	67.127	1.8269	5.9899	2.44209	4.21599	0.6249	143.119	-3.96107	0.581496	-6.81185	9.63514e-12	6.57793e-11	[1-acyl-sn-glycerol-3-phosphate acyltransferase]
AOX55_RS14575	7.09621e+06	6.85103	92.8004	49.2335	71.0169	1.85136	13.3378	14.402	13.8699	1.14207	221.375	-2.35687	0.492422	-4.78627	1.69908e-06	6.02172e-06	[DUF2125 domain-containing protein]
AOX55_RS14580	1.10282e+07	7.04251	94.2591	49.0579	71.6585	1.85527	8.22323	7.87684	8.05004	0.905798	190.036	-3.15256	0.518104	-6.08481	1.16632e-09	6.20861e-09	[prephenate/arogenate dehydrogenase family protein]
AOX55_RS14590	1.09007e+06	6.03745	17.6554	21.7989	19.7272	1.29506	33.0904	44.2892	38.6898	1.5876	121.695	0.968662	0.458755	2.1115	0.034729	0.0584365	[class I SAM-dependent methyltransferase]
AOX55_RS14595	1.01587e+07	7.00684	99.2342	113.52	106.377	2.02685	381.45	516.354	448.902	2.65215	1101.07	2.07682	0.411717	5.0443	4.55188e-07	1.7621e-06	[hydroxyacylglutathione hydrolase]
AOX55_RS14600	4.87748e+06	6.6882	60.9286	56.0838	58.5062	1.7672	189.99	314.668	252.329	2.40197	362.141	2.10766	0.448556	4.69876	2.61749e-06	9.03656e-06	[cupin domain-containing protein]
AOX55_RS14610	1.40709e+06	6.14832	139.143	101.689	120.416	2.08069	358.25	377.533	367.891	2.56572	975.809	1.61143	0.410311	3.92733	8.58929e-05	0.000238512	[DUF3108 domain-containing protein]
AOX55_RS14615	9.90497e+07	7.99585	2093.53	1103.98	1598.75	3.20378	250.971	343.654	297.313	2.47321	1419.05	-2.42768	0.470439	-5.16047	2.46336e-07	9.80933e-07	[50S ribosomal protein L28]
AOX55_RS14630	6.66616e+06	6.82388	189.848	166.827	178.338	2.25124	41.5023	41.0234	41.2629	1.61556	1070.83	-2.11162	0.397018	-5.3187	1.04513e-07	4.37877e-07	[cobaltochelatase subunit CobT]
AOX55_RS14635	4.21666e+07	7.62497	336.702	334.027	335.365	2.52552	131.839	123.036	127.437	2.1053	1185.51	-1.39575	0.391878	-3.5617	0.000368464	0.000912948	[cobaltochelatase subunit CobS]
AOX55_RS14645	3.94474e+06	6.59602	143.009	101.804	122.406	2.0878	15.6958	34.8993	25.2976	1.40308	107.125	-2.29176	0.541125	-4.23519	2.2836e-05	6.94579e-05	[BolA family transcriptional regulator]
AOX55_RS14655	3.14423e+07	7.49751	83.7061	67.6145	75.6603	1.87887	18.9155	16.5613	17.7384	1.24891	271.677	-2.09072	0.432482	-4.83423	1.33659e-06	4.81114e-06	[3-dehydroquinate synthase]
AOX55_RS14670	611100	5.78611	50.2586	44.9136	47.5861	1.67748	19.9025	12.8476	16.3751	1.21418	154.466	-1.53242	0.464166	-3.30145	0.000961848	0.00221073	[site-specific tyrosine recombinase XerD]
AOX55_RS14675	9.05594e+07	7.95693	260.683	171.903	216.293	2.33504	48.4585	36.6057	42.5321	1.62872	635.046	-2.34443	0.443482	-5.28641	1.24743e-07	5.16151e-07	[acetyl-CoA carboxylase carboxyl transferase subunit alpha]
AOX55_RS14700	3.04474e+06	6.48355	97.4716	62.8463	80.159	1.90395	24.8058	18.6584	21.7321	1.3371	298.738	-1.87998	0.458549	-4.09984	4.13432e-05	0.000120577	[GTP-binding protein]
AOX55_RS14710	2.22479e+07	7.34729	141.78	143.618	142.699	2.15442	223.931	301.652	262.791	2.41961	1213.9	0.880624	0.4065	2.16635	0.0302841	0.0518201	[amidohydrolase]
AOX55_RS14715	1.93418e+06	6.2865	113.177	106.268	109.722	2.04029	51.2955	69.6388	60.4672	1.78152	203.533	-0.862489	0.4361	-1.97773	0.0479588	0.0778877	[AsnC family transcriptional regulator]
AOX55_RS14735	668713	5.82524	26.0326	32.0178	29.0252	1.46278	13.3532	16.3723	14.8628	1.1721	330.496	-0.967137	0.42251	-2.28903	0.0220778	0.0388546	[aminotransferase]
AOX55_RS14800	2.0011e+06	6.30127	147.232	110.95	129.091	2.1109	255.239	202.271	228.755	2.35937	218.12	0.82718	0.437769	1.88954	0.0588199	0.0934585	[protein=DUF1127 domain-containing protein; identity=97; RefCov=100; QueryCov=100]
AOX55_RS15000	8.6474e+06	6.93689	162.279	123.426	142.853	2.15489	93.3029	124.962	109.132	2.03795	182.757	-0.390486	0.448006	-0.871608	0.383422	0.472329	[N-acetyltransferase]
AOX55_RS15005	1.35547e+06	6.13209	1377.53	1235.19	1306.36	3.11606	2129.04	2973.92	2551.48	3.40679	3482.58	0.965681	0.40926	2.35957	0.0182959	0.0328224	[protein=Flagellar protein FliJ; identity=100; RefCov=100; QueryCov=100]
AOX55_RS15010	7.97201e+06	6.90157	1816.13	1790	1803.06	3.25601	3022.97	3911.86	3467.42	3.54001	9515.62	0.943377	0.397547	2.373	0.0176444	0.0317134	[DNA-binding response regulator]
AOX55_RS15020	4.30582e+06	6.63406	640.449	615.938	628.193	2.79809	267.152	390.47	328.811	2.51695	1594.92	-0.934488	0.415357	-2.24984	0.024459	0.0426402	[histidine phosphotransferase]
AOX55_RS15025	1.35021e+07	7.1304	211.864	175.789	193.827	2.28741	341.115	478.879	409.997	2.61278	922.458	1.08054	0.418897	2.57948	0.00989503	0.0186598	[DUF1134 domain-containing protein]
AOX55_RS15030	931101	5.969	221.429	224.222	222.825	2.34796	181.134	193.279	187.207	2.27232	1221.17	-0.251389	0.390323	-0.644052	0.519542	0.605511	[protein=Chromosome segregation ATPase; identity=100; RefCov=100; QueryCov=100]
AOX55_RS15040	2.60891e+06	6.41646	77.4629	40.3584	58.9107	1.77019	13.4477	14.8815	14.1646	1.1512	72.1692	-2.05776	0.559865	-3.67545	0.00023743	0.000608632	[protein=Membrane protein; identity=100; RefCov=100; QueryCov=100]
AOX55_RS15050	6.67625e+06	6.82453	237.085	274.53	255.808	2.40791	1072.9	1748.54	1410.72	3.14944	3883.21	2.46315	0.431903	5.70303	1.17698e-08	5.54803e-08	[RNA polymerase sigma factor RpoH]
AOX55_RS15055	4.34014e+07	7.6375	338.682	288.223	313.453	2.49617	86.0033	84.3116	85.1574	1.93022	2435.82	-1.87999	0.392933	-4.78451	1.71408e-06	6.05993e-06	[protein=Putative transcription regulator; identity=100; RefCov=100; QueryCov=99]
AOX55_RS15060	1.37069e+08	8.13694	229.871	149.815	189.843	2.27839	30.4773	32.0159	31.2466	1.4948	738.631	-2.60325	0.43374	-6.00188	1.95048e-09	1.01164e-08	[adenylosuccinate synthase]
AOX55_RS15070	1.02776e+08	8.01189	121.055	39.2392	80.1473	1.90389	99.3773	82.7494	91.0633	1.95934	702.771	0.18476	0.548545	0.336819	0.736254	0.797598	[phosphoglycerate dehydrogenase]
AOX55_RS15075	3.30079e+07	7.51862	103.102	32.9696	68.0358	1.83274	102.824	84.8205	93.8221	1.97231	490.793	0.464444	0.553563	0.839008	0.401465	0.490524	[phosphoserine transaminase]
AOX55_RS15090	2.50091e+07	7.3981	320.369	240.54	280.454	2.44786	252.626	312.778	282.702	2.45133	1959.64	0.0113942	0.411503	0.0276893	0.97791	0.985553	[phosphoglucosamine mutase]
AOX55_RS15095	3.66056e+07	7.56355	451.827	376.37	414.099	2.6171	752.041	1144.24	948.14	2.97687	6789.8	1.19507	0.422928	2.82571	0.00471756	0.00955546	[ATP-dependent metallopeptidase FtsH/Yme1/Tma family protein]
AOX55_RS15105	1.07281e+08	8.03052	820.587	818.306	819.446	2.91352	118.263	81.6177	99.9405	1.99974	2418.93	-3.0344	0.414483	-7.32094	2.46233e-13	2.00447e-12	[tol-pal system protein YbgF]
AOX55_RS15110	3.93709e+08	8.59518	970.896	733.711	852.303	2.93059	647.864	1416.96	1032.41	3.01385	2573.89	0.276305	0.487128	0.567213	0.570569	0.65435	[peptidoglycan-associated lipoprotein Pal]
AOX55_RS15115	3.20032e+08	8.50519	521.303	413.915	467.609	2.66988	123.139	144.173	133.656	2.12599	2022.66	-1.80705	0.403608	-4.47723	7.56173e-06	2.48335e-05	[Tol-Pal system protein TolB]
AOX55_RS15120	2.94637e+06	6.46929	332.752	259.634	296.193	2.47157	94.1358	109.381	101.758	2.00757	1096.15	-1.54177	0.40801	-3.77876	0.000157613	0.000416677	[protein=TolA protein; identity=100; RefCov=100; QueryCov=100]
AOX55_RS15125	2.94727e+06	6.46942	209.62	153.67	181.645	2.25922	127.022	139.463	133.242	2.12464	366.862	-0.447266	0.422902	-1.05761	0.290233	0.375894	[protein TolR]
AOX55_RS15130	1.36727e+07	7.13585	305.599	214	259.8	2.41464	198.625	205.939	202.282	2.30596	859.226	-0.360975	0.416196	-0.867318	0.385768	0.474649	[protein TolQ]
AOX55_RS15135	585585	5.76759	7.02498	4.45719	5.74108	0.758994	152.43	178.229	165.33	2.21835	376.177	4.85212	0.462769	10.485	1.01284e-25	2.76871e-24	[Ku protein]
AOX55_RS15170	1.10359e+07	7.04281	85.9974	62.8438	74.4206	1.87169	48.4243	53.3693	50.8968	1.70669	335.515	-0.548388	0.425323	-1.28935	0.197278	0.270471	[Holliday junction branch migration DNA helicase RuvB]
AOX55_RS15175	7.77856e+06	6.8909	167.075	155.19	161.132	2.20718	86.7418	64.7271	75.7345	1.87929	376.481	-1.08734	0.420685	-2.58469	0.00974654	0.0183954	[Holliday junction branch migration protein RuvA]
AOX55_RS15185	1.79628e+06	6.25437	91.4362	105.982	98.7091	1.99436	78.6116	92.209	85.4103	1.93151	242.922	-0.21005	0.421536	-0.498296	0.618276	0.697076	[crossover junction endodeoxyribonuclease RuvC]
AOX55_RS15190	5.16498e+06	6.71307	35.538	24.8482	30.1931	1.47991	54.2357	49.7435	51.9896	1.71592	211.786	0.785197	0.438852	1.78921	0.0735811	0.113819	[LLM class flavin-dependent oxidoreductase]
AOX55_RS15195	7.73364e+07	7.88838	322.391	160.02	241.206	2.38239	12.8382	16.1498	14.494	1.16119	491.248	-4.06057	0.505671	-8.03006	9.74211e-16	1.0217e-14	[YebC/PmpR family DNA-binding transcriptional regulator]
AOX55_RS15210	1.81897e+07	7.25983	14.8195	17.8807	16.3501	1.21352	52.6627	29.0604	40.8616	1.61132	170.39	1.32379	0.479911	2.7584	0.00580854	0.0115067	[efflux RND transporter periplasmic adaptor subunit]
AOX55_RS15215	5.88314e+06	6.76961	111.46	81.4531	96.4565	1.98433	16.0953	20.0103	18.0528	1.25655	242.966	-2.42092	0.452705	-5.34769	8.90857e-08	3.75839e-07	[YmdB family metallophosphoesterase]
AOX55_RS15240	8.10475e+06	6.90874	216.026	255.068	235.547	2.37208	223.132	239.363	231.248	2.36408	453.804	-0.026971	0.405737	-0.066474	0.947	0.961122	[cell division protein ZapA]
AOX55_RS15245	1.3355e+07	7.12564	444.915	485.536	465.226	2.66766	336.976	305.713	321.344	2.50697	546.2	-0.533494	0.400733	-1.3313	0.183092	0.25326	[DUF4164 domain-containing protein]
AOX55_RS15250	1.68016e+08	8.22535	620.499	470.916	545.708	2.73696	97.1415	119.473	108.307	2.03466	3325.41	-2.33328	0.409732	-5.69466	1.23618e-08	5.81886e-08	[transketolase]
AOX55_RS15255	6.61857e+08	8.82076	1025.67	849.379	937.525	2.97198	216.228	273.823	245.025	2.38921	3074.83	-1.93622	0.404502	-4.78668	1.69562e-06	6.01263e-06	[type I glyceraldehyde-3-phosphate dehydrogenase]
AOX55_RS15265	7.28263e+07	7.86229	163.268	146.719	154.994	2.19031	15.5737	20.6356	18.1047	1.25779	534.225	-3.10131	0.425777	-7.28388	3.24356e-13	2.60657e-12	[phosphoglycerate kinase]
AOX55_RS15270	3.27832e+07	7.51565	42.5123	223.355	132.933	2.12363	691.687	813.79	752.739	2.87664	2337.06	2.50112	0.63775	3.9218	8.78917e-05	0.000243758	[fructose-bisphosphate aldolase class I]
AOX55_RS15275	738608	5.86841	32.0912	37.7768	34.934	1.54325	26.2509	33.8912	30.0711	1.47815	153.476	-0.219016	0.44372	-0.493591	0.621595	0.69999	[PhzF family phenazine biosynthesis protein]
AOX55_RS15295	3.93529e+06	6.59498	188.408	166.013	177.21	2.24849	91.0745	33.5948	62.3346	1.79473	116.439	-1.49412	0.544933	-2.74185	0.00610947	0.0120456	[DUF1192 domain-containing protein]
AOX55_RS15305	1.46743e+08	8.16656	3579.72	2021.61	2800.66	3.44726	224.855	151.585	188.22	2.27467	1706.52	-3.89303	0.469966	-8.28364	1.19462e-16	1.38576e-15	[50S ribosomal protein L31]
AOX55_RS15310	935404	5.971	99.9394	56.9979	78.4686	1.8947	15.957	11.093	13.525	1.13114	426.583	-2.53297	0.477186	-5.30813	1.10759e-07	4.61725e-07	[ABC transporter]
AOX55_RS15315	6.39319e+07	7.80572	294.802	369.192	331.997	2.52113	1536.57	1594.71	1565.64	3.19469	4846.33	2.23745	0.39561	5.6557	1.55216e-08	7.21436e-08	[tripartite tricarboxylate transporter substrate binding protein]
AOX55_RS15325	1.07019e+07	7.02946	124.301	121.491	122.896	2.08954	96.2636	118.129	107.196	2.03018	610.705	-0.197772	0.403534	-0.4901	0.624063	0.701585	[peptidoglycan -binding protein]
AOX55_RS15330	7.59288e+06	6.88041	268.319	245.912	257.115	2.41013	306.988	342.135	324.561	2.5113	1656.07	0.335993	0.391618	0.857961	0.390914	0.479994	[flagellar motor protein MotA]
AOX55_RS15335	2.71147e+07	7.4332	253.88	114.977	184.429	2.26583	11.6657	7.13418	9.39995	0.973126	399.301	-4.28388	0.545424	-7.85422	4.02263e-15	3.92265e-14	[inositol monophosphatase]
AOX55_RS15340	6.1355e+06	6.78785	108.351	72.6837	90.5175	1.95673	7.96005	16.1096	12.0348	1.08044	301.468	-2.92055	0.50323	-5.80362	6.48984e-09	3.1569e-08	[sel1 repeat family protein]
AOX55_RS15350	6.92262e+06	6.84027	68.4429	59.436	63.9394	1.80577	30.8316	43.2033	37.0174	1.56841	169.81	-0.791851	0.447451	-1.76969	0.0767782	0.11838	[thiamine phosphate synthase]
AOX55_RS15360	1.04503e+07	7.01913	435.601	253.573	344.587	2.5373	78.1984	97.3091	87.7538	1.94327	290.213	-1.9752	0.469832	-4.20406	2.6217e-05	7.89114e-05	[ArsR family transcriptional regulator]
AOX55_RS15365	5.58641e+06	6.74713	955.034	1165.9	1060.47	3.0255	11782.1	12011	11896.5	4.07542	5798.34	3.48768	0.393534	8.86248	7.82573e-19	1.11772e-17	[DUF465 domain-containing protein]
AOX55_RS15375	5.53079e+06	6.74279	161.277	129.819	145.548	2.16301	26.5043	34.8521	30.6782	1.48683	227.069	-2.2504	0.448144	-5.02159	5.12444e-07	1.97285e-06	[5-(carboxyamino)imidazole ribonucleotide mutase]
AOX55_RS15380	1.16974e+06	6.06809	141.647	118.077	129.862	2.11348	8.89928	9.0706	8.98494	0.953515	374.952	-3.8537	0.446021	-8.64018	5.61266e-18	7.42787e-17	[5-(carboxyamino)imidazole ribonucleotide synthase]
AOX55_RS15385	1.03911e+07	7.01666	4576.27	2614.19	3595.23	3.55573	236.143	199.049	217.596	2.33765	1235.57	-4.04478	0.458787	-8.81625	1.18359e-18	1.67258e-17	[50S ribosomal protein L36]
AOX55_RS15390	1.26451e+06	6.10192	159.931	116.021	137.976	2.1398	161.885	188.895	175.39	2.24401	483.563	0.345973	0.4212	0.821398	0.41142	0.500713	[protein=Putative TPR repeat-containing protein; identity=98; RefCov=100; QueryCov=100]
AOX55_RS15400	2.80654e+08	8.44817	346.299	187.545	266.922	2.42638	40.3005	27.1173	33.7089	1.52774	1113.39	-2.98328	0.476504	-6.26077	3.83093e-10	2.14006e-09	[pyruvate kinase]
AOX55_RS15405	1.16678e+07	7.06699	279.721	139.014	209.367	2.32091	32.993	12.6456	22.8193	1.3583	284.843	-3.18501	0.569319	-5.59441	2.21375e-08	1.00928e-07	[DUF1036 domain-containing protein]
AOX55_RS15415	3.48255e+06	6.5419	45.8001	34.8709	40.3355	1.60569	32.1439	32.1621	32.153	1.50722	57.0481	-0.326008	0.508101	-0.641621	0.521119	0.60682	[DUF1244 domain-containing protein]
AOX55_RS15420	9.26138e+07	7.96668	582.746	346.834	464.79	2.66726	51.5748	33.2928	42.4338	1.62771	348.306	-3.44547	0.492178	-7.00047	2.55109e-12	1.881e-11	[DUF2312 domain-containing protein]
AOX55_RS15435	2.68827e+07	7.42947	121.048	113.301	117.174	2.06883	156.435	157.801	157.118	2.19623	1318.48	0.423204	0.389705	1.08596	0.277497	0.361435	[oligoendopeptidase F]
AOX55_RS15440	666956	5.8241	50.5099	71.1938	60.8518	1.78427	9.34339	9.0471	9.19525	0.963563	208.617	-2.72597	0.463046	-5.88704	3.93181e-09	1.96149e-08	[aminodeoxychorismate synthase component I]
AOX55_RS15450	9.62626e+06	6.98346	153.385	196.088	174.736	2.24238	778.04	900.67	839.355	2.92395	2480.32	2.26393	0.402853	5.61975	1.91229e-08	8.78442e-08	[GGDEF domain-containing protein]
AOX55_RS15455	3.25767e+06	6.51291	98.4752	76.8865	87.6808	1.9429	60.936	59.5258	60.2309	1.77982	346.935	-0.54141	0.416842	-1.29884	0.193999	0.266564	[DUF3445 domain-containing protein]
AOX55_RS15460	4.67568e+07	7.66984	542.487	322.561	432.524	2.63601	62.9994	55.9729	59.4862	1.77442	1837.35	-2.86173	0.440304	-6.49945	8.06167e-11	4.96504e-10	[homospermidine synthase]
AOX55_RS15465	2.50634e+07	7.39904	394.641	369.983	382.312	2.58242	350.711	261.09	305.9	2.48558	647.819	-0.320834	0.411744	-0.779207	0.435858	0.524381	[membrane protein]
AOX55_RS15470	7.0206e+08	8.84637	387.381	574.649	481.015	2.68216	213.639	141.38	177.51	2.24922	3175.58	-1.43788	0.442007	-3.25306	0.00114168	0.00259721	[LysM peptidoglycan-binding domain-containing protein]
AOX55_RS15475	9.75518e+06	6.98924	90.2414	64.8611	77.5513	1.88959	85.0467	110.717	97.882	1.9907	468.338	0.335413	0.429915	0.780185	0.435282	0.523878	[ferrochelatase]
AOX55_RS15525	1.03726e+06	6.01589	36.1253	41.0173	38.5713	1.58626	1761.01	2733.3	2247.15	3.35163	8447.55	5.86424	0.426117	13.762	4.31165e-43	3.78404e-41	[amidohydrolase family protein]
AOX55_RS15535	1.73968e+07	7.24047	147.065	213.904	180.485	2.25644	821.414	1204.91	1013.16	3.00568	3030.01	2.48868	0.436454	5.70203	1.18387e-08	5.57654e-08	[SPFH/Band 7/PHB domain protein]
AOX55_RS15540	2.30998e+06	6.36361	44.2197	72.1507	58.1852	1.76481	258.304	283.357	270.83	2.4327	385.862	2.21737	0.444005	4.99403	5.91334e-07	2.25126e-06	[NfeD family protein]
AOX55_RS15555	1.4876e+06	6.17249	112.466	81.5172	96.9915	1.98673	16.9333	12.9903	14.9618	1.17498	288.506	-2.69216	0.453394	-5.93778	2.88901e-09	1.46761e-08	[threonine/serine dehydratase]
AOX55_RS15560	2.055e+08	8.31281	258.639	213.576	236.108	2.37311	104.12	92.2382	98.1792	1.99202	763.453	-1.26544	0.40475	-3.12647	0.00176919	0.00388429	[UTP--glucose-1-phosphate uridylyltransferase]
AOX55_RS15570	2.15213e+06	6.33287	94.5426	96.5103	95.5265	1.98012	268.985	369.499	319.242	2.50412	1340.88	1.74041	0.408682	4.2586	2.05714e-05	6.31147e-05	[DUF459 domain-containing protein]
AOX55_RS15575	4.40393e+07	7.64384	126.334	88.1716	107.253	2.03041	79.6058	124.114	101.86	2.008	784.131	-0.0750768	0.446943	-0.167978	0.8666	0.898527	[glutamate synthase subunit beta]
AOX55_RS15580	53084555	7.72497	148.789	96.6233	122.706	2.08887	173.718	324.526	249.122	2.39641	4518.5	1.02156	0.473775	2.15621	0.031067	0.0529966	[glutamate synthase large subunit]
AOX55_RS15585	8.72308e+06	6.94067	168.277	151.781	160.029	2.2042	28.6532	17.89	23.2716	1.36683	493.584	-2.77676	0.443203	-6.26522	3.72297e-10	2.08324e-09	[low specificity L-threonine aldolase]
AOX55_RS15590	3.04083e+06	6.48299	329.043	511.969	420.506	2.62377	5370.44	10889.5	8129.99	3.91009	10159.8	4.2729	0.487365	8.76735	1.8292e-18	2.51044e-17	[heat-shock protein IbpA]
AOX55_RS15600	1.66661e+07	7.22184	170.616	145.667	158.142	2.19905	66.7762	67.0081	66.8921	1.82538	449.696	-1.24124	0.407366	-3.04698	0.00231156	0.00495671	[histidinol-phosphatase]
AOX55_RS15610	8.66858e+06	6.93795	872.628	786.325	829.476	2.9188	681.478	609.579	645.529	2.80992	1377.05	-0.361528	0.393519	-0.918706	0.35825	0.447309	[response regulator]
AOX55_RS15620	3.55166e+07	7.55043	17.204	15.6002	16.4021	1.2149	22.5974	22.8091	22.7033	1.35609	120.387	0.46924	0.441658	1.06245	0.288031	0.373404	[site-specific integrase]
AOX55_RS15735	775644	5.88966	29.1813	39.9465	34.5639	1.53862	39.351	51.248	45.2995	1.65609	293.926	0.388691	0.435845	0.891811	0.372494	0.460953	[aldehyde dehydrogenase family protein]
AOX55_RS15765	1.8242e+06	6.26107	41.2912	38.3177	39.8044	1.59993	25.9755	22.3571	24.1663	1.38321	140.175	-0.717882	0.440818	-1.62852	0.103414	0.154001	[N-acetyltransferase]
AOX55_RS15865	5.10181e+06	6.70772	69.6873	114.878	92.2824	1.96512	2379.62	3213.15	2796.38	3.4466	4970.2	4.92084	0.444383	11.0734	1.6882e-28	6.02154e-27	[FadR family transcriptional regulator]
AOX55_RS15920	9.51586e+06	6.97845	75.4422	71.7995	73.6208	1.867	100.142	109.505	104.823	2.02046	316.666	0.509451	0.40783	1.24917	0.211601	0.287978	[haloacid dehalogenase type II]
AOX55_RS15975	1.14309e+08	8.05808	162.683	131.451	147.067	2.16751	104.832	108.413	106.623	2.02785	1199.87	-0.463954	0.399077	-1.16257	0.245005	0.325664	[dihydroxy-acid dehydratase]
AOX55_RS15985	611798	5.78661	36.526	31.0701	33.798	1.52889	162.337	35.7327	99.035	1.99579	157.833	1.55506	0.633075	2.45636	0.0140352	0.025676	[MarR family transcriptional regulator]
AOX55_RS16000	3.1294e+07	7.49546	55.334	49.8156	52.5748	1.72078	2304.4	2647.25	2475.83	3.39372	4974.59	5.55756	0.396084	14.0313	1.00346e-44	9.70009e-43	[VOC family protein]
AOX55_RS16015	2.69094e+06	6.4299	93.0179	116.11	104.564	2.01938	28.8252	36.7377	32.7815	1.51563	1175.21	-1.67417	0.411747	-4.06601	4.7824e-05	0.000138329	[IMP dehydrogenase]
AOX55_RS16035	9.68707e+07	7.98619	487.366	470.979	479.172	2.68049	188.464	135.434	161.949	2.20938	4066.15	-1.56474	0.406895	-3.84555	0.000120281	0.000324545	[glycogen/starch/alpha-glucan phosphorylase]
AOX55_RS16040	9.71202e+06	6.98731	227.805	306.055	266.93	2.4264	70.2892	52.1221	61.2057	1.78679	1865.92	-2.1241	0.421411	-5.04044	4.64455e-07	1.79589e-06	[1,4-alpha-glucan branching protein GlgB]
AOX55_RS16045	1.48268e+07	7.17105	208.229	362.181	285.205	2.45516	216.891	166.653	191.772	2.28279	1549.36	-0.572405	0.450726	-1.26996	0.204098	0.278895	[glucose-1-phosphate adenylyltransferase]
AOX55_RS16050	4.03104e+06	6.60542	114.367	165.588	139.977	2.14606	30.1625	26.1809	28.1717	1.44981	624.038	-2.31202	0.429792	-5.3794	7.47348e-08	3.18926e-07	[glycogen synthase GlgA]
AOX55_RS16055	8.25539e+07	7.91674	245.371	302.563	273.967	2.4377	137.366	120.635	129.001	2.11059	1688.27	-1.08645	0.400454	-2.71305	0.00666668	0.0130341	[alpha-D-glucose phosphate-specific phosphoglucomutase]
AOX55_RS16060	2.3451e+06	6.37016	84.7862	92.7673	88.7768	1.9483	22.9007	15.3485	19.1246	1.28159	545.305	-2.21186	0.430118	-5.14244	2.71189e-07	1.0754e-06	[glycogen debranching enzyme GlgX]
AOX55_RS16065	7.72265e+06	6.88777	250.046	200.806	225.426	2.353	551.643	855.679	703.661	2.84736	1168.46	1.64199	0.432375	3.79761	0.000146096	0.000388696	[MaoC family dehydratase]
AOX55_RS16075	4.63519e+07	7.66607	161.764	334.35	248.057	2.39455	44.3428	37.5877	40.9652	1.61242	408.088	-2.59692	0.493207	-5.26538	1.39898e-07	5.75646e-07	[sarcosine oxidase subunit gamma family protein]
AOX55_RS16080	8.85394e+07	7.94714	260.319	600.358	430.339	2.63381	24.5573	19.8287	22.193	1.34622	3484.58	-4.27664	0.497001	-8.6049	7.63825e-18	9.97008e-17	[sarcosine oxidase subunit alpha]
AOX55_RS16085	5.90487e+07	7.77121	250.474	616.206	433.34	2.63683	17.9752	16.709	17.3421	1.2391	396.412	-4.64158	0.559084	-8.30211	1.02277e-16	1.19473e-15	[sarcosine oxidase subunit delta family protein]
AOX55_RS16090	6.71032e+07	7.82674	234.014	608.305	421.159	2.62445	21.1781	20.2533	20.7157	1.3163	1425.11	-4.34532	0.523061	-8.30748	9.77583e-17	1.14595e-15	[sarcosine oxidase subunit beta family protein]
AOX55_RS16100	4.82745e+07	7.68372	751.298	502.752	627.025	2.79728	174.324	149.047	161.686	2.20867	432.064	-1.95392	0.438804	-4.45282	8.47485e-06	2.75474e-05	[30S ribosomal protein S21]
AOX55_RS16105	4.50368e+07	7.65357	568.33	403.119	485.725	2.68639	35.7221	39.6839	37.703	1.57638	1195.42	-3.68823	0.424481	-8.6888	3.66292e-18	4.90596e-17	[tetratricopeptide repeat protein]
AOX55_RS16120	5.00654e+06	6.69954	363.084	253.878	308.481	2.48923	45.8103	22.4337	34.122	1.53303	1234.47	-3.17317	0.484218	-6.55318	5.63247e-11	3.54086e-10	[NAD(P)(+) transhydrogenase (Re/Si-specific) subunit beta]
AOX55_RS16125	1.81714e+06	6.25939	125.611	87.1592	106.385	2.02688	29.3167	22.4006	25.8587	1.41261	139.787	-2.03483	0.480684	-4.23319	2.30396e-05	6.99791e-05	[NAD(P) transhydrogenase subunit alpha]
AOX55_RS16130	9.66161e+07	7.98505	528.098	385.07	456.584	2.65952	54.7874	19.0648	36.9261	1.56733	1458.37	-3.62398	0.535584	-6.76641	1.32013e-11	8.83174e-11	[Re/Si-specific NAD(P)(+) transhydrogenase subunit alpha]
AOX55_RS16155	1.41887e+07	7.15194	62.6135	50.0726	56.3431	1.75084	48.1394	62.5704	55.3549	1.74316	217.179	-0.0269229	0.435664	-0.0617975	0.950724	0.964168	[gamma-glutamyl-gamma-aminobutyrate hydrolase family protein]
AOX55_RS16160	2.78513e+07	7.44485	130.683	127.953	129.318	2.11166	118.737	139.78	129.258	2.11146	640.421	-0.00108708	0.399983	-0.00271782	0.997831	0.99873	[2-hydroxyacid dehydrogenase]
AOX55_RS16165	2.95449e+06	6.47048	236.53	266.601	251.566	2.40065	99.0335	62.9977	81.0156	1.90857	875.031	-1.63317	0.431061	-3.78872	0.000151426	0.000402395	[LacI family transcriptional regulator]
AOX55_RS16180	834861	5.92161	120.309	118.46	119.385	2.07695	245.901	313.692	279.796	2.44684	517.429	1.22823	0.408895	3.00377	0.00266655	0.00565143	[MarR family transcriptional regulator]
AOX55_RS16190	5.92438e+07	7.77264	288.498	234.57	261.534	2.41753	212.665	131.627	172.146	2.2359	1221.33	-0.60262	0.436591	-1.38029	0.167499	0.235373	[GTP-binding protein]
AOX55_RS16195	2.15677e+07	7.3338	152.831	119.716	136.274	2.13441	21.3611	25.9749	23.668	1.37416	407.237	-2.52765	0.429821	-5.88071	4.08515e-09	2.03191e-08	[WD40 repeat domain-containing protein]
AOX55_RS16235	628909	5.79859	194.447	113.244	153.845	2.18708	60.9987	43.8061	52.4024	1.71935	342.136	-1.5512	0.470383	-3.29774	0.000974671	0.00223788	[DUF1007 domain-containing protein]
AOX55_RS16250	8.00635e+07	7.90343	84.0866	97.0443	90.5654	1.95696	120.312	94.4692	107.391	2.03097	355.874	0.246657	0.417702	0.590511	0.554848	0.638626	[N-acetyltransferase]
AOX55_RS16255	7.12847e+07	7.853	89.2013	90.5019	89.8516	1.95353	845.703	1361.17	1103.44	3.04275	2145.23	3.61813	0.429846	8.41726	3.85404e-17	4.66541e-16	[tellurite resistance TerB family protein]
AOX55_RS16260	2.51439e+08	8.40043	278.184	71.5661	174.875	2.24273	48.1027	33.7841	40.9434	1.61218	354.682	-2.09238	0.60888	-3.43645	0.000589396	0.00140519	[2-dehydro-3-deoxy-phosphogluconate aldolase]
AOX55_RS16265	938607	5.97248	111.028	159.993	135.51	2.13197	155.634	206.959	181.296	2.25839	386.21	0.418675	0.438088	0.955685	0.339231	0.428131	[CYTH domain-containing protein]
AOX55_RS16270	1.46168e+06	6.16485	21.0816	30.884	25.9828	1.41469	18.3952	10.8268	14.611	1.16468	94.9018	-0.823737	0.509353	-1.61722	0.10583	0.157143	[CHAD domain-containing protein]
AOX55_RS16295	1.41418e+08	8.15051	118.624	61.2349	89.9293	1.9539	47.9192	102.975	75.4469	1.87764	331.755	-0.255271	0.532339	-0.479528	0.631563	0.708225	[MetQ/NlpA family ABC transporter substrate-binding protein]
AOX55_RS16310	3.4639e+06	6.53957	73.0655	80.2488	76.6572	1.88455	18.7916	12.7081	15.7498	1.19728	326.544	-2.2785	0.43992	-5.17936	2.22649e-07	8.91665e-07	[beta-glucosidase]
AOX55_RS16315	1.21133e+07	7.08326	146.508	266.495	206.501	2.31492	14.9408	7.76933	11.3551	1.05519	663.956	-4.17609	0.513628	-8.13057	4.2726e-16	4.63386e-15	[gfo/Idh/MocA family oxidoreductase]
AOX55_RS16320	1.16021e+07	7.06454	274.881	376.988	325.934	2.51313	25.2206	19.597	22.4088	1.35042	943.378	-3.85966	0.434289	-8.88731	6.26059e-19	9.01903e-18	[sugar phosphate isomerase/epimerase]
AOX55_RS16325	2.32744e+07	7.36688	156.644	109.879	133.262	2.12471	31.3238	24.7003	28.012	1.44734	543.771	-2.24825	0.43504	-5.16792	2.36711e-07	9.44295e-07	[xylose isomerase]
AOX55_RS16350	2.24725e+07	7.35165	44.4915	40.2523	42.3719	1.62708	416.312	482.87	449.591	2.65282	1537.3	3.40748	0.397468	8.57298	1.00845e-17	1.30355e-16	[HlyD family secretion protein]
AOX55_RS16375	9.62834e+07	7.98355	338.787	174.252	256.52	2.40912	5.05969	6.53233	5.79601	0.763129	983.63	-5.47336	0.506143	-10.8139	2.95967e-27	9.22476e-26	[glutamate--tRNA ligase]
AOX55_RS16380	7.26513e+07	7.86124	403.423	208.831	306.127	2.4859	5.09214	7.21043	6.15129	0.788966	1202.3	-5.64406	0.505662	-11.1617	6.27565e-29	2.33847e-27	[lysine--tRNA ligase]
AOX55_RS16390	1.27621e+06	6.10592	58.1985	46.2487	52.2236	1.71787	5.96847	3.08224	4.52536	0.655653	180.396	-3.50914	0.511943	-6.85456	7.15299e-12	4.97502e-11	[FAD-binding oxidoreductase]
AOX55_RS16395	2.84647e+07	7.45431	101.335	85.7518	93.5435	1.97101	13.9189	11.6473	12.7831	1.10664	260.88	-2.86772	0.443851	-6.461	1.04016e-10	6.3014e-10	[nucleoside hydrolase]
AOX55_RS16445	9.44437e+06	6.97517	80.4541	71.9668	76.2105	1.88201	5.83165	9.62034	7.72599	0.887954	163.849	-3.31758	0.496184	-6.68619	2.29053e-11	1.49198e-10	[precorrin-4 C(11)-methyltransferase]
AOX55_RS16460	2.69745e+06	6.43095	104.686	81.3655	93.0257	1.9686	6.10735	4.97994	5.54364	0.743795	193.934	-4.06059	0.505932	-8.02597	1.00726e-15	1.0547e-14	[precorrin-3B C(17)-methyltransferase]
AOX55_RS16465	7.40579e+06	6.86957	187.436	151.928	169.682	2.22964	9.18031	8.0426	8.61145	0.935076	343.912	-4.29616	0.467613	-9.18742	4.02381e-20	6.4828e-19	[precorrin-2 C(20)-methyltransferase]
AOX55_RS16470	1.3303e+07	7.12395	120.416	80.4723	100.444	2.00193	10.8771	3.0092	6.94317	0.841558	174.827	-3.82161	0.587496	-6.50492	7.77346e-11	4.80083e-10	[precorrin-8X methylmutase]
AOX55_RS16490	1.86991e+07	7.27182	9.78292	9.95383	9.86838	0.994246	48.9355	40.671	44.8033	1.65131	113.049	2.18397	0.45798	4.76871	1.85409e-06	6.49858e-06	[molybdate ABC transporter substrate-binding protein]
AOX55_RS16510	1.24787e+07	7.09617	84.6812	124.62	104.651	2.01974	131.614	147.551	139.582	2.14483	463.565	0.414886	0.42756	0.970357	0.331868	0.42059	[SDR family NAD(P)-dependent oxidoreductase]
AOX55_RS16525	1.00729e+06	6.00316	907.695	991.434	949.565	2.97752	1397.8	1968.38	1683.09	3.22611	6865.67	0.825708	0.408581	2.02091	0.0432886	0.071117	[alpha-ketoacid dehydrogenase subunit beta]
AOX55_RS16530	4.01469e+06	6.60365	709.796	830.702	770.249	2.88663	841.362	1733.58	1287.47	3.10974	6779.3	0.741031	0.469368	1.57878	0.114386	0.168273	[2-oxo acid dehydrogenase subunit E2]
AOX55_RS16535	9.09532e+06	6.95882	839.188	963.606	901.397	2.95492	1079.32	1720.26	1399.79	3.14606	8256.13	0.634901	0.427009	1.48686	0.137052	0.197359	[dihydrolipoyl dehydrogenase]
AOX55_RS16540	1.49192e+07	7.17375	237.259	548.421	392.84	2.59422	144.795	146.918	145.856	2.16392	1637.61	-1.4295	0.490317	-2.91546	0.00355168	0.00736162	[acetyl-CoA C-acyltransferase]
AOX55_RS16545	2.75172e+06	6.4396	444.215	1580.05	1012.13	3.00524	37.5103	41.612	39.5612	1.59727	2393.77	-4.67768	0.576137	-8.11905	4.69856e-16	5.06291e-15	[formyltetrahydrofolate deformylase]
AOX55_RS16555	2.7481e+07	7.43903	77.1993	113.915	95.557	1.98026	127.907	157.643	142.775	2.15465	623.381	0.578637	0.429329	1.34777	0.177732	0.246973	[FAA hydrolase family protein]
AOX55_RS16585	1.14027e+06	6.05701	99.9435	131.842	115.893	2.06406	110.842	54.1144	82.4781	1.91634	269.378	-0.487478	0.490282	-0.994282	0.320086	0.407515	[hypothetical protein]
AOX55_RS16615	762366	5.88216	257.662	285.087	271.374	2.43357	296.542	360.652	328.597	2.51666	1610.95	0.275814	0.397561	0.693765	0.48783	0.575796	[class I SAM-dependent methyltransferase]
AOX55_RS16630	1.90291e+06	6.27942	41.1118	61.1625	51.1372	1.70874	78.9312	64.95	71.9406	1.85697	179.479	0.492868	0.452697	1.08874	0.276269	0.360328	[TetR/AcrR family transcriptional regulator]
AOX55_RS16685	1.02455e+07	7.01053	111.03	152.789	131.909	2.12028	94.2621	90.3911	92.3266	1.96533	415.229	-0.51477	0.420734	-1.2235	0.221139	0.299006	[GntR family transcriptional regulator]
AOX55_RS16690	1.85771e+06	6.26898	73.8228	87.158	80.4904	1.90574	40.5051	63.8236	52.1644	1.71737	263.043	-0.628827	0.447912	-1.40391	0.160346	0.226591	[pyrroline-5-carboxylate reductase]
AOX55_RS16780	2.022e+06	6.30578	14.6312	13.4157	14.0235	1.14686	20.2889	25.6701	22.9795	1.36134	57.6712	0.709454	0.501076	1.41586	0.156816	0.222214	[protein=Membrane protein; identity=100; RefCov=100; QueryCov=100]
AOX55_RS16800	1.87783e+06	6.27366	167.082	140.625	153.854	2.18711	22.7534	12.0335	17.3934	1.24039	395.063	-3.13615	0.472818	-6.6329	3.29146e-11	2.12322e-10	[fructokinase]
AOX55_RS16805	7.05648e+06	6.84859	141.286	127.03	134.158	2.12762	35.0582	29.9621	32.5102	1.51202	213.467	-2.04234	0.436131	-4.68286	2.82895e-06	9.71631e-06	[heme-degrading domain-containing protein]
AOX55_RS16810	3.41913e+06	6.53392	111.394	88.6357	100.015	2.00006	10.4051	6.0314	8.21827	0.91478	322.343	-3.59355	0.476669	-7.53887	4.74066e-14	4.16056e-13	[AGE family epimerase/isomerase]
AOX55_RS16815	800123	5.90316	30.9454	14.6197	22.7825	1.3576	13.3025	26.0981	19.7003	1.29447	412.022	-0.211011	0.529764	-0.398312	0.6904	0.761162	[methionine synthase]
AOX55_RS16840	1.68613e+06	6.22689	132.963	344.424	238.694	2.37784	232.083	305.307	268.695	2.42926	1021.77	0.170341	0.519173	0.328101	0.742835	0.801733	[ABC transporter ATP-binding protein]
AOX55_RS16845	2.17462e+07	7.33738	454.402	1260.82	857.61	2.93329	1866.89	2430	2148.44	3.33212	9323.83	1.32484	0.526963	2.51411	0.0119334	0.0221284	[ABC transporter permease]
AOX55_RS16875	695176	5.8421	27.9799	46.4856	37.2327	1.57093	566.642	619.989	593.315	2.77329	447.587	3.99131	0.45053	8.85913	8.064e-19	1.14929e-17	[hypothetical protein]
AOX55_RS16885	750250	5.87521	97.5279	63.731	80.6294	1.90649	16.3098	28.8856	22.5977	1.35406	312.213	-1.83955	0.483164	-3.80729	0.000140497	0.000374697	[1-deoxy-D-xylulose-5-phosphate reductoisomerase]
AOX55_RS16890	726088	5.86099	598.399	295.044	446.722	2.65004	807.932	321.129	564.53	2.75169	3159.99	0.33795	0.549934	0.614528	0.538866	0.623356	[5-aminolevulinate synthase]
AOX55_RS16895	1.71922e+06	6.23533	19.713	33.2697	26.4913	1.4231	333.723	286.042	309.883	2.4912	690.36	3.54689	0.446374	7.94599	1.92644e-15	1.95874e-14	[xanthine dehydrogenase family protein subunit M]
AOX55_RS16900	2.21155e+07	7.3447	28.1018	48.3536	38.2277	1.58238	415.495	270.514	343.004	2.5353	2300.21	3.16534	0.46352	6.82892	8.55551e-12	5.88909e-11	[xanthine dehydrogenase family protein molybdopterin-binding subunit]
AOX55_RS16910	1.19545e+07	7.07753	905.153	687.574	796.364	2.90111	509.366	437.153	473.26	2.6751	822.859	-0.750296	0.411782	-1.82207	0.0684442	0.106964	[membrane protein]
AOX55_RS16915	4.83397e+06	6.6843	97.0175	146.412	121.715	2.08534	520.087	391.25	455.668	2.65865	632.592	1.9044	0.43829	4.34508	1.39227e-05	4.38661e-05	[DUF1801 domain-containing protein]
AOX55_RS16940	8.15913e+06	6.91164	144.802	139.839	142.32	2.15327	140.295	174.659	157.477	2.19722	1475.77	0.145762	0.398073	0.36617	0.714238	0.779933	[outer membrane protein assembly factor]
AOX55_RS16945	1.45704e+07	7.16347	66.8849	65.0409	65.9629	1.8193	109.1	155.995	132.548	2.12237	2868.75	1.00664	0.41053	2.45204	0.0142048	0.025965	[translocation/assembly module TamB]
AOX55_RS16965	49879543	7.69792	28.6327	47.43	38.0313	1.58014	66.7978	54.9733	60.8856	1.78451	235.068	0.678983	0.458571	1.48065	0.1387	0.199467	[arginase]
AOX55_RS16970	4.63165e+06	6.66574	19.4473	28.3342	23.8907	1.37823	37.7211	62.6518	50.1865	1.70059	229.764	1.06818	0.472841	2.25907	0.0238791	0.0417537	[ornithine--oxo-acid transaminase]
AOX55_RS16985	847161	5.92797	69.0597	227.459	148.26	2.17102	182.85	541.329	362.089	2.55882	307.138	1.28582	0.645052	1.99336	0.0462218	0.0753052	[formate dehydrogenase subunit delta]
AOX55_RS16995	729608	5.86309	102.936	477.465	290.2	2.4627	722.847	1367.44	1045.14	3.01918	9890.9	1.84851	0.640201	2.88739	0.00388453	0.00799686	[formate dehydrogenase subunit alpha]
AOX55_RS17005	4.39139e+06	6.6426	74.3975	308.315	191.356	2.28184	401.623	808.868	605.245	2.78193	3189.92	1.66104	0.627787	2.64587	0.00814823	0.0156399	[formate dehydrogenase]
AOX55_RS17010	6.40246e+06	6.80635	50.3509	228.389	139.37	2.14417	273.565	382.95	328.257	2.51621	577.286	1.23502	0.622416	1.98424	0.0472289	0.076796	[formate dehydrogenase subunit gamma]
AOX55_RS17020	1.01332e+06	6.00575	33.3872	60.7964	47.0918	1.67295	66.9769	30.4706	48.7238	1.68774	189.994	0.0521302	0.536842	0.0971054	0.922643	0.94313	[SDR family NAD(P)-dependent oxidoreductase]
AOX55_RS17025	2.57324e+07	7.41048	9.34696	22.7491	16.048	1.20542	110.897	75.5291	93.2128	1.96948	214.969	2.53635	0.529976	4.78578	1.70323e-06	6.03322e-06	[DeoR/GlpR transcriptional regulator]
AOX55_RS17030	2.17977e+07	7.33841	2.73205	24.5189	13.6255	1.13435	159.884	34.0895	96.9869	1.98671	431.843	2.8313	1.55362	1.82238	0.0683971	0.106941	[glycerol-3-phosphate dehydrogenase]
AOX55_RS17035	4.15658e+07	7.61874	6.54287	66.3022	36.4225	1.56137	122.606	13.3391	67.9726	1.83233	287.554	0.900348	1.7705	0.508528	0.611083	0.690484	[ABC transporter ATP-binding protein]
AOX55_RS17040	2.00109e+07	7.30127	11.884	59.8974	35.8907	1.55498	263.121	7.41062	135.266	2.13119	471.447	1.9142	1.97476	0.969332	0.33238	0.420998	[ABC transporter ATP-binding protein]
AOX55_RS17060	7.4647e+08	8.87301	46.0943	76.5861	61.3402	1.78775	4115.17	41.2252	2078.2	3.31769	9492.04	5.08235	2.09724	2.42335	0.0153781	0.0280097	[carbohydrate ABC transporter substrate-binding protein]
AOX55_RS17075	2.76435e+06	6.44159	111.34	141.243	126.291	2.10137	48.1485	88.0631	68.1058	1.83318	214.485	-0.895761	0.476591	-1.87952	0.0601739	0.0953802	[transcriptional repressor]
AOX55_RS17080	1008155824	9.00353	286.175	98.6134	192.394	2.28419	19.0621	7.38305	13.2226	1.12132	477.526	-3.85297	0.613865	-6.27658	3.46095e-10	1.95136e-09	[metal ABC transporter substrate-binding protein]
AOX55_RS17085	6.51717e+07	7.81406	165.767	46.1678	105.967	2.02517	136.435	159.418	147.927	2.17005	607.276	0.481498	0.575638	0.83646	0.402896	0.491913	[manganese/iron ABC transporter ATP-binding protein]
AOX55_RS17110	9.20111e+06	6.96384	473.068	1312.41	892.74	2.95072	65.93	34.5077	50.2189	1.70087	2677.39	-4.15008	0.561671	-7.38881	1.48146e-13	1.23981e-12	[saccharopine dehydrogenase family protein]
AOX55_RS17115	1.2222e+08	8.08714	1173.73	644.245	908.987	2.95856	22.465	29.7874	26.1262	1.41708	974.024	-5.12595	0.48996	-10.462	1.29157e-25	3.48777e-24	[F0F1 ATP synthase subunit epsilon]
AOX55_RS17120	2.71575e+06	6.43389	269.122	129.174	199.148	2.29918	5.18779	5.35816	5.27297	0.722056	124.601	-5.24031	0.704222	-7.44127	9.97184e-14	8.49453e-13	[hypothetical protein]
AOX55_RS17125	1735814255	9.2395	1775.55	958.665	1367.11	3.1358	35.7998	29.4884	32.6441	1.51381	5464.78	-5.38718	0.460506	-11.6984	1.2991e-31	5.77667e-30	[F0F1 ATP synthase subunit beta]
AOX55_RS17130	163812596	8.21435	1927.37	1080.76	1504.07	3.17727	26.2071	43.5533	34.8802	1.54258	3490.94	-5.43388	0.483191	-11.2458	2.42823e-29	9.36202e-28	[F0F1 ATP synthase subunit gamma]
AOX55_RS17135	1136258858	9.05548	2132.14	1255.02	1693.58	3.22881	35.6798	36.727	36.2034	1.55875	6806.64	-5.54793	0.441223	-12.574	2.93556e-36	1.78002e-34	[F0F1 ATP synthase subunit alpha]
AOX55_RS17140	2.31759e+08	8.36504	697.135	364.735	530.935	2.72504	9.97482	16.2375	13.1062	1.11748	793.35	-5.35136	0.52066	-10.278	8.85139e-25	2.18662e-23	[F0F1 ATP synthase subunit delta]
AOX55_RS17155	5.75395e+08	8.75997	1227.6	736.928	982.264	2.99223	126.334	106.309	116.322	2.06566	1847.83	-3.07733	0.441678	-6.96736	3.22945e-12	2.35414e-11	[fructose-6-phosphate aldolase]
AOX55_RS17175	5.45377e+06	6.7367	128.84	127.5	128.17	2.10779	563.296	623.478	593.387	2.77334	2004.22	2.21086	0.389699	5.67326	1.40108e-08	6.55345e-08	[polysaccharide biosynthesis protein GumN]
AOX55_RS17185	1.86913e+07	7.27164	170.655	196.278	183.466	2.26356	54.0039	46.7068	50.3553	1.70205	846.114	-1.86468	0.403117	-4.62565	3.73432e-06	1.26116e-05	[dihydrolipoyl dehydrogenase]
AOX55_RS17205	9.10144e+07	7.95911	243.874	272.572	258.223	2.412	30.6881	30.6735	30.6808	1.48687	922.838	-3.07323	0.402956	-7.62671	2.40819e-14	2.16478e-13	[2-oxoglutarate dehydrogenase complex dihydrolipoyllysine-residue succinyltransferase]
AOX55_RS17210	3.93321e+07	7.59475	257.186	333.692	295.439	2.47047	32.2278	31.2058	31.7168	1.50129	2516.64	-3.21945	0.403842	-7.97207	1.56039e-15	1.6012e-14	[2-oxoglutarate dehydrogenase E1 component] [pseudo=true]
AOX55_RS17215	1.15352e+08	8.06202	290.135	374.9	332.517	2.52181	30.4994	36.9152	33.7073	1.52772	850.522	-3.30416	0.421664	-7.83598	4.65192e-15	4.49686e-14	[succinate--CoA ligase subunit alpha]
AOX55_RS17220	2.20635e+08	8.34367	295.455	374.298	334.876	2.52488	32.4581	25.4613	28.9597	1.46179	1120.08	-3.52953	0.420591	-8.39184	4.78609e-17	5.76231e-16	[ADP-forming succinate--CoA ligase subunit beta]
AOX55_RS17225	1.46399e+08	8.16554	323.291	437.02	380.155	2.57996	41.6219	37.9119	39.7669	1.59952	1040.03	-3.25629	0.418422	-7.7823	7.12157e-15	6.78584e-14	[malate dehydrogenase]
AOX55_RS17230	727886	5.86206	61.1655	44.323	52.7443	1.72218	44.0706	42.0546	43.0626	1.6341	284.596	-0.291957	0.428003	-0.682138	0.495152	0.58207	[cell division protein ZapE]
AOX55_RS17240	3.56211e+07	7.55171	216.102	160.669	188.385	2.27505	555.099	554.987	555.043	2.74433	1032.48	1.55912	0.40754	3.82569	0.000130409	0.000349468	[membrane protein]
AOX55_RS17250	6.78647e+07	7.83164	298.301	222.791	260.546	2.41588	94.8926	70.0064	82.4495	1.91619	688.071	-1.65851	0.428086	-3.87426	0.000106951	0.000292363	[succinate dehydrogenase iron-sulfur subunit]
AOX55_RS17260	5.13727e+07	7.71073	306.048	184.683	245.365	2.38981	78.6296	76.6963	77.663	1.89021	1530.31	-1.65951	0.434686	-3.81772	0.00013469	0.000360218	[succinate dehydrogenase flavoprotein subunit]
AOX55_RS17285	4.97788e+07	7.69704	106.8	63.8753	85.3376	1.93114	15.1726	10.1321	12.6523	1.10217	355.346	-2.74868	0.47983	-5.72845	1.01354e-08	4.8116e-08	[3-isopropylmalate dehydratase large subunit]
AOX55_RS17300	1.56172e+07	7.1936	111.02	132.787	121.903	2.08602	276.818	272.914	274.866	2.43912	697.983	1.17286	0.400259	2.93025	0.00338694	0.00704425	[DNA-binding response regulator]
AOX55_RS17305	417248	5.62039	93.7709	63.2363	78.5036	1.89489	54.4649	54.3043	54.3846	1.73548	155.848	-0.528877	0.455186	-1.16189	0.245279	0.325899	[Crp/Fnr family transcriptional regulator]
AOX55_RS17310	2.1521e+06	6.33286	216.019	112.391	164.205	2.21539	12.4931	16.5227	14.5079	1.1616	370.919	-3.505	0.50048	-7.00327	2.50051e-12	1.847e-11	[exodeoxyribonuclease III]
AOX55_RS17315	1.25767e+08	8.09957	250.211	220.53	235.37	2.37175	1090.42	1315.37	1202.9	3.08023	2452.47	2.35349	0.397217	5.92495	3.12399e-09	1.58336e-08	[outer membrane lipoprotein carrier protein LolA]
AOX55_RS17320	1.78525e+06	6.2517	223.339	247.634	235.487	2.37197	216.567	248.8	232.683	2.36677	3189.6	-0.0173671	0.391704	-0.0443373	0.964636	0.975134	[DNA translocase FtsK]
AOX55_RS17330	1.9559e+08	8.29135	16.0305	5.99551	11.013	1.0419	3.62686	3.74597	3.68642	0.566604	12.8159	-1.57532	0.884497	-1.78103	0.0749073	0.115655	[P-II family nitrogen regulator]
AOX55_RS17335	8.91562e+06	6.95015	32.3183	24.4012	28.3598	1.4527	56.9601	83.5828	70.2715	1.84678	224.496	1.30813	0.45107	2.90006	0.00373094	0.00771162	[acyl-CoA thioesterase II]
AOX55_RS17340	6.53458e+06	6.81522	85.6874	66.2855	75.9865	1.88074	409.835	544.796	477.316	2.67881	1728.98	2.65117	0.416188	6.37013	1.88871e-10	1.09545e-09	[ubiquinone biosynthesis hydroxylase]
AOX55_RS17345	2.08779e+06	6.31969	89.1213	91.4369	90.2791	1.95559	42.7654	64.4144	53.5899	1.72908	76.5928	-0.760009	0.493532	-1.53994	0.123576	0.179928	[DUF1737 domain-containing protein]
AOX55_RS17350	8.98634e+06	6.95358	105.915	84.6866	95.3006	1.9791	28.4985	24.8791	26.6888	1.42633	284.25	-1.83453	0.429386	-4.27245	1.93336e-05	5.95362e-05	[CoA ester lyase]
AOX55_RS17360	6.9526e+07	7.84215	336.754	236.242	286.498	2.45712	99.8212	174.452	137.137	2.13715	660.259	-1.06442	0.46325	-2.29772	0.0215779	0.0380753	[3-isopropylmalate dehydratase small subunit]
AOX55_RS17365	865890	5.93746	232.342	130.031	181.186	2.25813	8.39033	12.4989	10.4446	1.01889	187.776	-4.13052	0.55157	-7.48865	6.95874e-14	6.01228e-13	[RidA family protein]
AOX55_RS17370	4.52846e+06	6.65595	132.623	79.3937	106.009	2.02534	7.90396	7.18089	7.54243	0.877511	245.313	-3.80996	0.503067	-7.57346	3.6341e-14	3.21053e-13	[MoxR family ATPase]
AOX55_RS17385	5.60554e+07	7.74862	131.478	128.154	129.816	2.11333	22.0029	11.5501	16.7765	1.2247	383.427	-2.9437	0.469047	-6.27591	3.47588e-10	1.95812e-09	[galactose mutarotase]
AOX55_RS17405	1.87071e+08	8.27201	1352.43	721.543	1036.99	3.01577	138.154	141.667	139.911	2.14585	1125.98	-2.88985	0.459933	-6.28319	3.31693e-10	1.8765e-09	[50S ribosomal protein L21]
AOX55_RS17410	9.25907e+07	7.96657	2824.15	1396.39	2110.27	3.32434	564.662	335.108	449.885	2.6531	1777.79	-2.22884	0.498173	-4.47403	7.67591e-06	2.51836e-05	[50S ribosomal protein L27]
AOX55_RS17425	4.08469e+07	7.61116	199.024	119.365	159.195	2.20193	25.2955	19.7831	22.5393	1.35294	472.538	-2.81755	0.462428	-6.09294	1.10852e-09	5.93407e-09	[GTPase ObgE]
AOX55_RS17430	3.31897e+06	6.521	121.352	71.8976	96.6246	1.98509	9.77779	9.93776	9.85778	0.993779	323.702	-3.29309	0.476211	-6.91519	4.67237e-12	3.30485e-11	[glutamate 5-kinase]
AOX55_RS17435	3.46005e+07	7.53908	165.364	105.225	135.295	2.13128	21.1042	16.5426	18.8234	1.2747	517.266	-2.8429	0.452543	-6.28207	3.34098e-10	1.8885e-09	[glutamate-5-semialdehyde dehydrogenase]
AOX55_RS17440	604281	5.78124	88.9987	56.5272	72.763	1.86191	3.63401	2.0852	2.8596	0.456305	118.446	-4.63965	0.626728	-7.40298	1.33167e-13	1.11867e-12	[nicotinate-nucleotide adenylyltransferase]
AOX55_RS17445	1.51393e+07	7.18011	869.889	1161.17	1015.53	3.00669	4954.88	13124.3	9039.57	3.95615	11559.6	3.15395	0.520156	6.06347	1.33218e-09	7.02423e-09	[ribosome silencing factor]
AOX55_RS17450	3.93667e+06	6.59513	478.175	514.694	496.435	2.69586	136.442	111.082	123.762	2.09259	770.419	-2.00297	0.405693	-4.93715	7.92722e-07	2.95879e-06	[23S rRNA (pseudouridine(1915)-N(3))-methyltransferase RlmH]
AOX55_RS17460	2.03371e+08	8.30829	641.863	606.056	623.96	2.79516	780.081	888.823	834.452	2.9214	4962.38	0.419341	0.388914	1.07823	0.280929	0.365191	[S41 family peptidase]
AOX55_RS17475	7.17814e+07	7.85601	324.859	346.326	335.593	2.52581	247.419	165.268	206.343	2.31459	677.383	-0.700517	0.42407	-1.65189	0.0985567	0.147625	[bacterioferritin]
AOX55_RS17485	2.99335e+06	6.47616	11.6829	12.1955	11.9392	1.07697	4.54558	4.54341	4.5445	0.657486	142.189	-1.39357	0.442729	-3.14769	0.00164568	0.00363466	[error-prone DNA polymerase]
AOX55_RS17495	984161	5.99307	155.172	168.497	161.835	2.20907	232.899	246.679	239.789	2.37983	449.323	0.566974	0.401316	1.41279	0.157718	0.223397	[Zn-dependent protease]
AOX55_RS17500	3.4859e+06	6.54232	49.1828	43.0154	46.0991	1.66369	655.736	725.648	690.692	2.83928	358.143	3.90593	0.426252	9.16342	5.02794e-20	8.04229e-19	[Trm112 family protein]
AOX55_RS17505	2.7419e+06	6.43805	106.679	96.6248	101.652	2.00712	361.81	261.529	311.67	2.49369	723.911	1.61695	0.415417	3.89236	9.92735e-05	0.000273617	[ATP-dependent protease]
AOX55_RS17510	1.06256e+08	8.02635	260.281	215.873	238.077	2.37672	122.951	92.19	107.57	2.03169	869.405	-1.14525	0.414764	-2.76122	0.00575858	0.0114247	[thioredoxin]
AOX55_RS17515	1.16522e+07	7.06641	170.208	148.7	159.454	2.20264	42.43	25.5222	33.9761	1.53117	253.714	-2.2237	0.460256	-4.83144	1.35552e-06	4.8754e-06	[prolyl-tRNA synthetase associated domain-containing protein]
AOX55_RS17530	4.43634e+06	6.64702	24.3827	20.6849	22.5338	1.35283	15.0744	24.9355	20.0049	1.30114	57.1091	-0.179856	0.524913	-0.34264	0.731869	0.794382	[hypothetical protein]
AOX55_RS17550	7.08834e+07	7.85054	517.633	196.072	356.853	2.55249	8.47935	6.08182	7.28058	0.862166	1711	-5.61091	0.544928	-10.2966	7.29861e-25	1.82329e-23	[translational GTPase TypA]
AOX55_RS17560	2.70925e+08	8.43285	523.026	273.09	398.058	2.59995	57.5611	48.1557	52.8584	1.72311	619.281	-2.91117	0.475465	-6.12279	9.19491e-10	4.96198e-09	[inorganic diphosphatase]
AOX55_RS17570	8.2707e+06	6.91754	256.832	214.741	235.786	2.37252	174.807	150.097	162.452	2.21073	301.121	-0.53633	0.418443	-1.28173	0.199938	0.273556	[YggT family protein]
AOX55_RS17585	700301	5.84528	104.167	147.679	125.923	2.1001	113.843	92.1058	102.974	2.01273	286.106	-0.28945	0.437212	-0.662035	0.507949	0.594702	[protein=Heat shock protein DnaJ-like protein; identity=91; RefCov=99; QueryCov=99]
AOX55_RS17590	3.8415e+07	7.5845	122.164	180.545	151.354	2.18	224.124	330.943	277.533	2.44332	1793.55	0.874397	0.439907	1.98769	0.0468464	0.0762483	[heme biosynthesis protein HemY]
AOX55_RS17595	5.80988e+07	7.76417	154.595	210.344	182.47	2.26119	249.886	375.772	312.829	2.49531	1650.9	0.777353	0.433757	1.79214	0.0731104	0.113301	[membrane protein]
AOX55_RS17605	1.16488e+07	7.06628	85.9589	66.1102	76.0345	1.88101	49.9734	65.5424	57.7579	1.76161	320.011	-0.397819	0.430891	-0.923248	0.355878	0.445014	[hydroxymethylbilane synthase]
AOX55_RS17615	8.24944e+06	6.91642	66.7944	50.3302	58.5623	1.76762	2.69951	1.58419	2.14185	0.330789	156.436	-4.7458	0.580746	-8.17191	3.03552e-16	3.35769e-15	[NAD(P)-dependent glycerol-3-phosphate dehydrogenase]
AOX55_RS17620	2.72975e+07	7.43612	131.334	99.3771	115.356	2.06204	5.01839	5.39917	5.20878	0.716736	91.1627	-4.47288	0.636429	-7.02809	2.09385e-12	1.55005e-11	[protein=YciL protein; identity=100; RefCov=100; QueryCov=100]
AOX55_RS17625	6.14321e+06	6.7884	169.823	127.618	148.72	2.17237	27.3223	27.9257	27.624	1.44129	195.927	-2.42875	0.45486	-5.33955	9.31764e-08	3.92849e-07	[EVE domain-containing protein]
AOX55_RS17635	5.31029e+08	8.72512	2446.23	1317.9	1882.07	3.27463	32.4163	29.2958	30.8561	1.48934	2612.41	-5.92921	0.47329	-12.5276	5.27024e-36	3.13862e-34	[50S ribosomal protein L19]
AOX55_RS17640	1.29578e+08	8.11253	134.004	140.517	137.261	2.13755	37.6441	26.6519	32.148	1.50715	352.915	-2.09056	0.431145	-4.84885	1.2418e-06	4.51625e-06	[basic amino acid ABC transporter substrate-binding protein]
AOX55_RS17655	994950	5.9978	67.4494	28.8145	48.1319	1.68243	7.48247	4.39102	5.93675	0.773548	100.539	-3.00328	0.602252	-4.98675	6.14037e-07	2.32971e-06	[tRNA (guanosine(37)-N1)-methyltransferase TrmD]
AOX55_RS17660	534741	5.72814	201.581	97.5247	149.553	2.17479	7.41191	8.44338	7.92765	0.899144	228.432	-4.24144	0.554097	-7.65468	1.93787e-14	1.7562e-13	[ribosome maturation factor RimM]
AOX55_RS17665	3.77182e+08	8.57655	2706.87	1207.63	1957.25	3.29165	497.048	678.965	588.006	2.76938	2454.78	-1.73518	0.494522	-3.5088	0.00045014	0.00109618	[30S ribosomal protein S16]
AOX55_RS17670	1.52772e+07	7.18404	633.323	219.278	426.301	2.62972	128.805	175.743	152.274	2.18263	499.976	-1.48599	0.547768	-2.7128	0.00667168	0.0130384	[chorismate mutase]
AOX55_RS17675	5.83759e+07	7.76623	219.794	101.249	160.521	2.20553	212.261	215.521	213.891	2.33019	1499.3	0.414259	0.478122	0.86643	0.386254	0.47516	[signal recognition particle protein]
AOX55_RS17690	1.63971e+06	6.21477	89.7491	73.1008	81.4249	1.91076	49.3938	46.5349	47.9643	1.68092	306.484	-0.76291	0.417348	-1.828	0.0675501	0.105691	[diaminopimelate epimerase]
AOX55_RS17715	4.96096e+06	6.69557	156.562	85.3093	120.935	2.08255	12.8576	10.3749	11.6162	1.06506	208.635	-3.37433	0.515041	-6.55157	5.69364e-11	3.57595e-10	[DsbE family thiol:disulfide interchange protein]
AOX55_RS17740	2.37278e+08	8.37526	387.149	215.823	301.486	2.47927	32.2568	27.8421	30.0495	1.47784	2294.53	-3.32616	0.451352	-7.36933	1.71486e-13	1.42442e-12	[aconitate hydratase AcnA]
AOX55_RS17755	726671	5.86134	188.371	171.65	180.011	2.2553	137.052	206.527	171.79	2.235	504.871	-0.0686026	0.428301	-0.160174	0.872744	0.903212	[N-acetyltransferase]
AOX55_RS17770	4.60501e+06	6.66323	42.154	36.7442	39.4491	1.59604	30.8223	34.5458	32.684	1.51434	134.686	-0.272377	0.441126	-0.617458	0.536933	0.621976	[YbbA family protein]
AOX55_RS17775	5.63675e+06	6.75103	81.0827	115.554	98.3182	1.99263	2112.37	2745.48	2428.93	3.38541	4172.85	4.6263	0.423028	10.9361	7.74204e-28	2.60805e-26	[arylesterase]
AOX55_RS17800	243694917	8.38685	1030	882.152	956.077	2.98049	1304.64	3018.5	2161.57	3.33477	4041.17	1.17673	0.490297	2.40004	0.0163931	0.0296722	[protein=Signal peptide protein; identity=100; RefCov=100; QueryCov=100]
AOX55_RS17805	508898	5.70663	141.736	79.1367	110.436	2.04311	18.3033	31.3361	24.8197	1.3948	429.957	-2.1571	0.494039	-4.36624	1.26401e-05	3.9976e-05	[23S rRNA (adenine(2503)-C(2))-methyltransferase RlmN]
AOX55_RS17815	3.12909e+08	8.49542	375.72	254.581	315.151	2.49852	19.5833	13.0325	16.3079	1.2124	1038.31	-4.26749	0.456521	-9.34784	8.94564e-21	1.51057e-19	[argininosuccinate synthase]
AOX55_RS17825	997473	5.9989	41.9371	28.6755	35.3063	1.54785	103.756	57.6002	80.678	1.90676	141.393	1.19658	0.497336	2.40599	0.0161287	0.0292571	[MarR family transcriptional regulator]
AOX55_RS17830	6.00877e+06	6.77879	109.663	68.0691	88.8662	1.94874	10.2291	7.64572	8.93739	0.951211	459.561	-3.3095	0.46645	-7.09508	1.29277e-12	9.82091e-12	[ABC transporter ATP-binding protein]
AOX55_RS17835	1.34535e+06	6.12884	26.1413	12.4883	19.3148	1.28589	3.02183	0.487667	1.75475	0.244214	35.2766	-3.38569	0.792243	-4.27355	1.92381e-05	5.93242e-05	[thiamine diphosphokinase]
AOX55_RS17840	3.0922e+06	6.49027	22.643	15.6141	19.1286	1.28168	12.8073	11.9052	12.3563	1.09189	38.868	-0.626911	0.563326	-1.11287	0.265762	0.348875	[N-acetyltransferase]
AOX55_RS17845	1.20587e+07	7.0813	137.032	111.969	124.501	2.09517	16.25	18.5114	17.3807	1.24007	375.484	-2.84244	0.42979	-6.61356	3.75193e-11	2.41325e-10	[thiamine ABC transporter substrate binding subunit]
AOX55_RS17860	1.83967e+07	7.26474	218.201	144.841	181.521	2.25893	150.436	83.7771	117.106	2.06858	1161.27	-0.631457	0.468961	-1.3465	0.178141	0.247438	[metalloprotease]
AOX55_RS17875	3.5278e+07	7.5475	1747.71	1666.32	1707.02	3.23224	2772.64	3354.61	3063.63	3.48624	6993.62	0.84373	0.392243	2.15104	0.0314733	0.0536349	[CarD family transcriptional regulator]
AOX55_RS17880	2.55179e+07	7.40685	949.593	589.433	769.513	2.88622	71.0864	40.2692	55.6778	1.74568	719.456	-3.78241	0.48482	-7.80169	6.1085e-15	5.83721e-14	[ferredoxin family protein]
AOX55_RS17885	818636	5.91309	207.728	140.629	174.178	2.24099	23.3337	32.4423	27.888	1.44542	213.593	-2.64869	0.475641	-5.56868	2.56674e-08	1.16069e-07	[RNA-binding S4 domain-containing protein]
AOX55_RS17890	1.38927e+08	8.14279	308.528	197.854	253.191	2.40345	73.0222	82.3073	77.6648	1.89022	2573.18	-1.705	0.42563	-4.00584	6.17986e-05	0.000175702	[helicase]
AOX55_RS17895	3.63994e+08	8.56109	375.644	665.419	520.532	2.71645	602.559	582.905	592.732	2.77286	2078.67	0.187326	0.44272	0.423127	0.672203	0.745526	[beta-ketoacyl-ACP reductase]
AOX55_RS17900	7.74454e+08	8.889	461.813	685.123	573.468	2.75851	826.119	1068.17	947.147	2.97642	4622.61	0.72377	0.425284	1.70185	0.0887835	0.134618	[acetyl-CoA C-acetyltransferase]
AOX55_RS17905	3.86112e+07	7.58671	521.648	711.718	616.683	2.79006	1126.73	1109.23	1117.98	3.04843	2583.11	0.858238	0.405082	2.11868	0.0341179	0.0576177	[polyhydroxyalkanoate synthesis repressor PhaR]
AOX55_RS17915	1.89113e+07	7.27672	3402.22	1640.46	2521.34	3.40163	109.73	85.3417	97.5359	1.98916	1252.79	-4.68921	0.495301	-9.46739	2.86912e-21	5.07613e-20	[50S ribosomal protein L32]
AOX55_RS17920	1.0451e+08	8.01916	110.125	79.7857	94.9556	1.97752	13.2817	13.7179	13.4998	1.13033	180.749	-2.81477	0.47098	-5.97641	2.28103e-09	1.17215e-08	[glutathione S-transferase family protein]
AOX55_RS17930	3.8408e+06	6.58442	65.7995	30.1262	47.9629	1.68091	10.2123	15.2664	12.7393	1.10515	142.849	-1.91773	0.54028	-3.54951	0.000385943	0.000950255	[polyprenyl synthetase family protein]
AOX55_RS17935	6.88188e+06	6.83771	77.7338	49.0797	63.4068	1.80214	12.8073	16.2343	14.5208	1.16199	211.644	-2.12958	0.471694	-4.51475	6.33921e-06	2.10361e-05	[histidinol-phosphate transaminase]
AOX55_RS17940	3.09637e+06	6.49085	127.043	81.9515	104.497	2.0191	75.8881	79.2412	77.5647	1.88966	587.173	-0.429902	0.430646	-0.998273	0.318147	0.405357	[flavodoxin-dependent (E)-4-hydroxy-3-methylbut-2-enyl-diphosphate synthase]
AOX55_RS17950	1.75126e+06	6.24335	92.0132	64.992	78.5026	1.89488	74.3422	64.8068	69.5745	1.84245	147.384	-0.17221	0.453276	-0.379922	0.704003	0.771178	[glyoxalase/bleomycin resistance/extradiol dioxygenase family protein]
AOX55_RS17960	213705288	8.32982	236.869	104.381	170.625	2.23204	31.4525	44.2983	37.8754	1.57836	415.048	-2.1735	0.513842	-4.22991	2.33789e-05	7.08807e-05	[amino acid ABC transporter substrate-binding protein]
AOX55_RS17975	4.81881e+07	7.68294	116.691	89.5752	103.133	2.0134	17.0053	22.5978	19.8015	1.2967	1092.69	-2.38199	0.421176	-5.65558	1.5532e-08	7.21436e-08	[pyruvate carboxylase]
AOX55_RS17980	8.39945e+06	6.92425	199.873	197.745	198.809	2.29844	161.022	164.376	162.699	2.21138	549.485	-0.289246	0.397092	-0.728411	0.466362	0.554382	[LuxR family transcriptional regulator] [pseudo=true]
AOX55_RS18010	1.84042e+06	6.26492	192.62	104.649	148.635	2.17212	38.2722	34.9307	36.6014	1.5635	4104.7	-2.02169	0.449477	-4.49787	6.86363e-06	2.26636e-05	[protein ndvB]
AOX55_RS18025	9.33139e+06	6.96995	30.3166	30.8281	30.5723	1.48533	80.5629	90.1881	85.3755	1.93133	417.783	1.48125	0.403937	3.66704	0.00024537	0.000627538	[VOC family protein]
AOX55_RS18035	4.39924e+07	7.64338	75.7488	60.2418	67.9953	1.83248	76.8341	79.1089	77.9715	1.89194	575.501	0.197593	0.406275	0.486353	0.626717	0.704005	[aldehyde dehydrogenase family protein]
AOX55_RS18065	1.10001e+07	7.0414	70.6591	95.6978	83.1784	1.92001	34.1045	49.5345	41.8195	1.62138	407.957	-0.994095	0.441111	-2.25362	0.0242201	0.042279	[glycerate kinase]
AOX55_RS18105	1.57903e+07	7.19839	723.772	298.852	511.312	2.70869	336.164	180.028	258.096	2.41178	2463.63	-0.98589	0.535345	-1.8416	0.0655342	0.102923	[carbohydrate ABC transporter substrate-binding protein]
AOX55_RS18110	2.20591e+06	6.34359	89.0807	44.5906	66.8356	1.82501	17.8587	17.7358	17.7973	1.25035	233.773	-1.9084	0.49364	-3.86598	0.000110644	0.000300978	[LacI family DNA-binding transcriptional regulator]
AOX55_RS18140	169895	5.23018	75.8323	66.0599	70.9461	1.85093	13.4166	10.2847	11.8506	1.07374	249.782	-2.57695	0.443751	-5.80719	6.35305e-09	3.09305e-08	[dihydrodipicolinate synthase family protein]
AOX55_RS18145	1.25097e+08	8.09725	153.263	194.361	173.812	2.24008	210.04	221.184	215.612	2.33367	2067.2	0.310824	0.398716	0.779563	0.435648	0.524224	[peptidase M3]
AOX55_RS18155	8.62713e+07	7.93587	283.447	138.671	211.059	2.3244	7.73274	4.84906	6.2909	0.798713	622.165	-5.05736	0.531984	-9.5066	1.96996e-21	3.57055e-20	[3-isopropylmalate dehydrogenase]
AOX55_RS18180	2.81371e+08	8.44928	455.693	284.375	370.034	2.56824	81.4919	59.1999	70.3459	1.84724	1172.24	-2.3939	0.44739	-5.35081	8.75614e-08	3.69876e-07	[aspartate-semialdehyde dehydrogenase]
AOX55_RS18185	8.11026e+06	6.90903	228.257	133.366	180.811	2.25723	14.9575	9.65545	12.3065	1.09013	408.267	-3.86852	0.496057	-7.79855	6.26224e-15	5.97556e-14	[lytic transglycosylase]
AOX55_RS18190	1.42767e+07	7.15463	144.553	117.62	131.087	2.11756	19.7328	15.1877	17.4602	1.24205	247.565	-2.90286	0.453178	-6.40557	1.49811e-10	8.80388e-10	[carbonic anhydrase]
AOX55_RS18200	3.36382e+07	7.52683	175.475	221.612	198.544	2.29786	162.753	130.158	146.455	2.16571	4248.37	-0.43891	0.405585	-1.08216	0.27918	0.363342	[NAD-glutamate dehydrogenase]
AOX55_RS18210	7.11559e+07	7.85221	129.338	68.6008	98.9694	1.9955	12.9743	12.8092	12.8917	1.11031	463.474	-2.94018	0.475967	-6.17727	6.52202e-10	3.57746e-09	[bifunctional phosphoribosylaminoimidazolecarboxamide formyltransferase/IMP cyclohydrolase PurH]
AOX55_RS18225	1.79909e+06	6.25505	40.2211	36.6534	38.4373	1.58475	245.133	255.961	250.547	2.39889	713.502	2.70463	0.398709	6.78347	1.17326e-11	7.89672e-11	[zinc metalloprotease HtpX]
AOX55_RS18235	2.86349e+06	6.4569	360.601	468.577	414.589	2.61762	382.723	371.848	377.286	2.57667	3971.38	-0.136036	0.39916	-0.340807	0.733249	0.795118	[acetate--CoA ligase]
AOX55_RS18240	1.51714e+08	8.18102	516.557	342.944	429.75	2.63322	209.157	161.016	185.087	2.26738	1100.57	-1.21464	0.432756	-2.80675	0.00500445	0.0100662	[DUF1013 domain-containing protein]
AOX55_RS18260	9.98473e+06	6.99934	137.158	98.5444	117.851	2.07133	12.6676	11.0634	11.8655	1.07429	220.186	-3.30831	0.474277	-6.97547	3.04849e-12	2.2271e-11	[YggS family pyridoxal phosphate-dependent enzyme]
AOX55_RS18265	2.99919e+07	7.477	262.046	164.545	213.296	2.32898	19.8141	16.1692	17.9917	1.25507	1565.03	-3.56625	0.44021	-8.10125	5.43968e-16	5.83323e-15	[leucine--tRNA ligase]
AOX55_RS18270	4.73347e+07	7.67518	172.095	137.795	154.945	2.19018	74.5576	99.845	87.2013	1.94052	330.691	-0.830935	0.429811	-1.93326	0.0532045	0.0854089	[lipoprotein]
AOX55_RS18280	5.22301e+07	7.71792	168.047	135.014	151.53	2.1805	357.398	372.699	365.049	2.56235	1183.76	1.26856	0.399489	3.17546	0.001496	0.00332943	[ParB/RepB/Spo0J family partition protein]
AOX55_RS18290	980093	5.99127	63.0396	31.8564	47.448	1.67622	14.9379	23.2417	19.0898	1.2808	109.864	-1.31887	0.534086	-2.4694	0.0135342	0.0248207	[16S rRNA (guanine(527)-N(7))-methyltransferase RsmG]
AOX55_RS18305	2.06603e+08	8.31514	938.592	707.996	823.294	2.91555	42.7316	25.829	34.2803	1.53504	2792.26	-4.58299	0.447075	-10.251	1.17066e-24	2.86018e-23	[transcription termination factor Rho]
AOX55_RS18315	2.20299e+07	7.34301	171.196	122.489	146.842	2.16685	22.8082	18.0974	20.4528	1.31075	445.321	-2.84094	0.441319	-6.4374	1.2154e-10	7.27059e-10	[uroporphyrinogen decarboxylase]
AOX55_RS18320	8.16988e+06	6.91222	76.7235	103.849	90.2864	1.95562	71.4968	72.2227	71.8598	1.85649	342.79	-0.329652	0.421762	-0.781606	0.434446	0.523061	[kinase/pyrophosphorylase]
AOX55_RS18330	2.45418e+06	6.38991	51.988	36.8844	44.4362	1.64774	13.7088	19.9111	16.8099	1.22557	135.623	-1.40753	0.478485	-2.94163	0.00326489	0.00679889	[shikimate dehydrogenase]
AOX55_RS18335	3.81269e+06	6.58123	64.6079	56.5294	60.5686	1.78225	12.0662	16.6525	14.3593	1.15713	113.889	-2.08414	0.480535	-4.33713	1.44356e-05	4.52895e-05	[dephospho-CoA kinase]
AOX55_RS18340	1.17487e+06	6.06999	75.0846	80.6885	77.8865	1.89146	154.084	184.397	169.24	2.2285	444.27	1.11904	0.406916	2.75005	0.00595854	0.0117695	[DNA polymerase III subunit epsilon]
AOX55_RS18355	1.5419e+08	8.18806	1127.51	664.054	895.783	2.9522	46.6279	38.6542	42.6411	1.62983	1209.17	-4.39067	0.458717	-9.57162	1.05247e-21	1.97746e-20	[protein-export chaperone SecB]
AOX55_RS18365	2.24421e+07	7.35106	206.975	201.04	204.008	2.30965	337.326	468.971	403.148	2.60546	1096.19	0.982335	0.410773	2.39143	0.0167828	0.0303036	[calcium-binding protein]
AOX55_RS18385	114111508	8.05733	361.22	306.937	334.078	2.52385	129.209	110.385	119.797	2.07845	2843.57	-1.47939	0.3969	-3.72737	0.000193489	0.000503932	[DNA topoisomerase (ATP-hydrolyzing) subunit B]
AOX55_RS18390	5.9189e+07	7.77224	109.712	80.2182	94.965	1.97756	5.35463	6.91311	6.13387	0.787734	155.228	-3.96274	0.528114	-7.50357	6.21042e-14	5.37968e-13	[nitroreductase]
AOX55_RS18395	1.4271e+07	7.15445	102.612	152.436	127.524	2.10559	57.2924	43.4204	50.3564	1.70205	665.643	-1.33961	0.436625	-3.06811	0.00215414	0.00465591	[NADP-dependent succinate-semialdehyde dehydrogenase I]
AOX55_RS18400	9.45522e+06	6.97567	108.551	100.07	104.31	2.01833	58.3286	60.6405	59.4846	1.7744	337.429	-0.810477	0.40833	-1.98486	0.0471606	0.0767222	[2,4-dihydroxyhept-2-ene-1,7-dioic acid aldolase]
AOX55_RS18445	2.04762e+07	7.31125	71.2239	48.0223	59.6231	1.77541	151.977	321.953	236.965	2.37468	972.554	1.99046	0.494129	4.02822	5.62017e-05	0.000160817	[polyhydroxyalkanoate depolymerase]
AOX55_RS18450	4.14808e+06	6.61785	173.774	337.245	255.509	2.40741	14670.4	28372.8	21521.6	4.33287	23691.4	6.39597	0.506419	12.6298	1.44619e-36	8.93156e-35	[DUF2852 domain-containing protein]
AOX55_RS18460	7.04437e+06	6.84784	184.322	161.657	172.99	2.23802	23.3151	16.4615	19.8883	1.2986	334.839	-3.11437	0.445839	-6.98542	2.84002e-12	2.08393e-11	[phosphoribosylanthranilate isomerase]
AOX55_RS18465	5.74942e+07	7.75962	327.128	264.567	295.848	2.47107	37.2577	37.4413	37.3495	1.57229	1046.33	-2.98568	0.406846	-7.33861	2.15831e-13	1.78167e-12	[tryptophan synthase subunit beta]
AOX55_RS18470	2.06563e+07	7.31505	221.663	177.086	199.374	2.29967	31.0304	15.4956	23.263	1.36667	480.981	-3.09183	0.479517	-6.4478	1.13486e-10	6.82551e-10	[tryptophan synthase subunit alpha]
AOX55_RS18475	3.31174e+07	7.52006	298.521	224.35	261.435	2.41736	115.829	134.622	125.225	2.09769	909.915	-1.06225	0.412293	-2.57645	0.00998205	0.0187815	[acetyl-CoA carboxylase carboxyltransferase subunit beta]
AOX55_RS18480	3.57933e+06	6.5538	107.682	88.3727	98.0274	1.99135	21.2236	21.023	21.1233	1.32476	411.856	-2.21414	0.41773	-5.30041	1.1554e-07	4.80756e-07	[bifunctional folylpolyglutamate synthase/dihydrofolate synthase]
AOX55_RS18485	2.59542e+08	8.41421	662.076	675.532	668.804	2.8253	3901.02	7307.71	5604.37	3.74853	5227.36	3.0668	0.450781	6.80331	1.02241e-11	6.91629e-11	[thioredoxin]
AOX55_RS18500	8.7257e+06	6.9408	135.389	106.032	120.71	2.08174	70.2095	82.8374	76.5234	1.88379	371.315	-0.658266	0.419873	-1.56777	0.116934	0.171833	[nucleotidyltransferase family protein]
AOX55_RS18515	1.53547e+08	8.18624	1459.28	864.637	1161.96	3.06519	25.6257	42.6014	34.1135	1.53293	4309.68	-5.09249	0.473059	-10.765	5.03543e-27	1.55492e-25	[adenosylhomocysteinase]
AOX55_RS18520	3.66386e+06	6.56394	114.014	78.1386	96.0761	1.98262	5.07013	2.18193	3.62603	0.559431	74.6187	-4.67741	0.713559	-6.55504	5.56278e-11	3.50035e-10	[HPr family phosphocarrier protein]
AOX55_RS18525	3.67815e+07	7.56563	276.056	192.125	234.09	2.36938	33.0315	24.4816	28.7565	1.45874	271.756	-3.01919	0.466867	-6.46691	1.00026e-10	6.08734e-10	[PTS fructose transporter subunit IIA]
AOX55_RS18540	2.21629e+08	8.34563	236.772	122.831	179.801	2.25479	260.127	284.237	272.182	2.43486	843.935	0.598332	0.461253	1.29719	0.194566	0.267193	[DNA-binding response regulator]
AOX55_RS18555	6.7875e+06	6.83171	31.6791	30.5515	31.1153	1.49297	1828.18	1119.86	1474.02	3.1685	1834.86	5.56633	0.442715	12.5732	2.96621e-36	1.7824e-34	[peptidoglycan-binding protein LysM]
AOX55_RS18570	1.0005e+06	6.00022	48.1109	38.4226	43.2667	1.63615	13.6612	11.7582	12.7097	1.10413	46.6445	-1.76139	0.559773	-3.14661	0.00165176	0.00364569	[phosphoribosyl-ATP diphosphatase]
AOX55_RS18575	1.71938e+07	7.23537	124.971	95.4767	110.224	2.04228	17.0896	16.3434	16.7165	1.22315	253.672	-2.72004	0.446563	-6.09107	1.1216e-09	5.99446e-09	[imidazole glycerol phosphate synthase cyclase subunit]
AOX55_RS18580	1.53098e+07	7.18497	57.3584	35.2861	46.3222	1.66579	9.66278	4.73195	7.19737	0.857174	101.583	-2.6666	0.55552	-4.80019	1.58515e-06	5.65272e-06	[1-(5-phosphoribosyl)-5-[(5-phosphoribosylamino)methylideneamino]
AOX55_RS18585	4.87248e+06	6.68775	95.998	55.8073	75.9027	1.88026	6.42138	5.852	6.13669	0.787934	137.358	-3.62467	0.544961	-6.65124	2.90626e-11	1.87655e-10	[imidazole glycerol phosphate synthase subunit HisH]
AOX55_RS18590	1.05466e+06	6.02311	68.6561	50.0663	59.3612	1.7735	3.0931	4.6589	3.876	0.588384	77.5784	-3.95835	0.622349	-6.36034	2.0131e-10	1.16456e-09	[DUF2628 domain-containing protein]
AOX55_RS18595	2.53247e+07	7.40354	279.912	198.158	239.035	2.37846	25.438	15.639	20.5385	1.31257	406.563	-3.53241	0.472512	-7.47581	7.67314e-14	6.62094e-13	[imidazoleglycerol-phosphate dehydratase HisB]
AOX55_RS18600	8.13891e+06	6.91057	75.4137	75.9491	75.6814	1.87899	125.336	153.976	139.656	2.14506	314.017	0.883046	0.41388	2.13358	0.032877	0.0557989	[ATP-dependent protease subunit HslV]
AOX55_RS18605	3.61851e+06	6.55853	27.1223	21.6583	24.3903	1.38722	31.562	23.7191	27.6406	1.44155	69.8525	0.185551	0.492977	0.376389	0.706628	0.773417	[N-acetyltransferase]
AOX55_RS18610	1.08091e+08	8.03379	91.8323	88.2882	90.0602	1.95453	143.395	169.318	156.357	2.19412	827.048	0.795628	0.397851	1.99981	0.0455204	0.0742532	[ATP-dependent protease ATPase subunit HslU]
AOX55_RS18630	611071	5.78609	47.6695	51.5703	49.6199	1.69566	7.09565	7.5814	7.33853	0.865609	294.445	-2.7586	0.429729	-6.4194	1.36811e-10	8.097e-10	[hydantoinase/oxoprolinase family protein]
AOX55_RS18635	4.14578e+07	7.61761	125.321	130.709	128.015	2.10726	289.768	388.264	339.016	2.53022	2612.49	1.40489	0.403426	3.4824	0.000496935	0.00119832	[malate synthase G]
AOX55_RS18645	9.47111e+06	6.9764	398.729	246.156	322.442	2.50845	56.8305	20.6944	38.7624	1.58841	627.057	-3.05	0.543602	-5.61073	2.01476e-08	9.20442e-08	[L,D-transpeptidase]
AOX55_RS18655	3.43125e+07	7.53545	161.929	148.42	155.174	2.19082	134.358	245.467	189.913	2.27855	516.538	0.29014	0.455686	0.636711	0.524313	0.609688	[DNA-binding response regulator]
AOX55_RS18685	1.33045e+07	7.124	53.8545	59.763	56.8087	1.75442	45.6525	57.6002	51.6264	1.71287	264.38	-0.139539	0.42186	-0.330771	0.740817	0.800462	[ornithine cyclodeaminase family protein]
AOX55_RS18850	1.86074e+06	6.26969	22.4684	20.4974	21.4829	1.33209	24.5379	16.8509	20.6944	1.31585	51.0917	-0.0464877	0.522226	-0.0890183	0.929067	0.94818	[DUF892 domain-containing protein]
AOX55_RS18855	3.28589e+06	6.51665	6.01888	5.56023	5.78955	0.762645	18.2149	10.1548	14.1848	1.15182	30.5148	1.30349	0.606189	2.15031	0.0315309	0.0537056	[protein=Uncharacterized protein (Fragment); identity=100; RefCov=100; QueryCov=80]
AOX55_RS18975	5.47673e+06	6.73852	28.0853	29.3662	28.7258	1.45827	71.6805	151.956	111.818	2.04851	820.879	1.96003	0.477701	4.10305	4.07731e-05	0.00011923	[cadmium-translocating P-type ATPase]
AOX55_RS18985	1.18868e+06	6.07507	109.77	157.878	133.824	2.12653	96.2152	84.3283	90.2717	1.95555	885.268	-0.567822	0.419738	-1.3528	0.17612	0.245449	[ABC transporter ATP-binding protein]
AOX55_RS19000	2.90823e+06	6.46363	45.177	89.1146	67.1458	1.82702	213.757	169.456	191.607	2.28241	305.455	1.5123	0.480873	3.1449	0.00166142	0.00366095	[cytidine deaminase]
AOX55_RS19005	620345	5.79263	20.9674	31.6779	26.3226	1.42033	55.7746	35.805	45.7898	1.66077	148	0.800461	0.480987	1.66421	0.0960712	0.144291	[purine-nucleoside phosphorylase]
AOX55_RS19020	6.16166e+07	7.7897	210.881	159.09	184.985	2.26714	77.2832	68.5334	72.9083	1.86278	417.86	-1.34232	0.421398	-3.1854	0.00144555	0.00322792	[uracil phosphoribosyltransferase]
AOX55_RS19030	929105	5.96806	44.1558	39.7423	41.9491	1.62272	16.917	7.28025	12.0986	1.08274	169.724	-1.78341	0.511589	-3.48602	0.000490261	0.00118394	[phosphopentomutase]
AOX55_RS19070	748092	5.87395	38.9097	51.7529	45.3313	1.6564	80.9162	104.015	92.4655	1.96598	248.786	1.02676	0.436075	2.35454	0.0185456	0.0332159	[pilus assembly protein]
AOX55_RS19110	5.39427e+06	6.73193	32.3618	42.3433	37.3526	1.57232	47.343	70.017	58.68	1.76849	343.802	0.650044	0.441333	1.47291	0.140775	0.202146	[cytochrome c oxidase subunit II]
AOX55_RS19120	7.41734e+06	6.87025	69.079	70.8693	69.9741	1.84494	181.19	229.47	205.33	2.31245	605.382	1.55259	0.40682	3.8164	0.000135414	0.000362008	[peptidase P60]
AOX55_RS19125	8.83448e+06	6.94618	73.7388	75.6886	74.7137	1.8734	23.5655	31.7471	27.6563	1.44179	252.752	-1.43687	0.431218	-3.33211	0.00086191	0.00199601	[glyoxylate/hydroxypyruvate reductase A]
AOX55_RS19130	2.10666e+06	6.32359	87.5258	94.2781	90.902	1.95857	20.8314	29.428	25.1297	1.40019	486.125	-1.85737	0.424062	-4.37996	1.18702e-05	3.772e-05	[ABC transporter ATP-binding protein]
AOX55_RS19135	1.60585e+06	6.20571	88.2769	89.3914	88.8341	1.94858	24.7202	40.8737	32.797	1.51583	354.738	-1.44104	0.44589	-3.23182	0.00123005	0.00277646	[ABC transporter permease]
AOX55_RS19155	2.13214e+07	7.32882	84.4538	16.6706	50.5622	1.70383	3.87246	5.8328	4.85263	0.685977	54.3002	-3.39453	0.799902	-4.24368	2.19885e-05	6.70922e-05	[methylglyoxal synthase]
AOX55_RS19160	1.86425e+07	7.27051	81.599	33.2519	57.4255	1.7591	23.3847	26.7672	25.0759	1.39926	216.427	-1.19573	0.526299	-2.27197	0.0230886	0.040484	[glucokinase]
AOX55_RS19170	7.43293e+06	6.87116	118.213	72.4334	95.3234	1.9792	21.3174	20.5445	20.931	1.32079	244.874	-2.18632	0.465119	-4.70056	2.59447e-06	8.96639e-06	[4-hydroxy-tetrahydrodipicolinate reductase]
AOX55_RS19175	1.94863e+08	8.28973	363.817	243.474	303.646	2.48237	133.776	162.729	148.253	2.171	739.176	-1.03479	0.429959	-2.40671	0.0160968	0.0292072	[2,3-bisphosphoglycerate-dependent phosphoglycerate mutase]
AOX55_RS19205	3.00955e+07	7.4785	337.143	225.916	281.53	2.44952	28.7256	28.4541	28.5899	1.45621	792.006	-3.29952	0.43378	-7.60644	2.81756e-14	2.51245e-13	[adenosine kinase]
AOX55_RS19210	2.22003e+06	6.34636	234.202	227.825	231.014	2.36364	282.875	437.673	360.274	2.55663	839.437	0.640492	0.425989	1.50354	0.1327	0.191789	[protein=SH3 domain-containing protein; identity=93; RefCov=100; QueryCov=97]
AOX55_RS19215	1.09103e+07	7.03784	276.91	224.988	250.949	2.39959	109.371	105.192	107.281	2.03052	925.931	-1.22581	0.401608	-3.05226	0.00227126	0.00488215	[D-glycerate dehydrogenase]
AOX55_RS19225	1.07142e+06	6.02996	44.8544	35.3416	40.098	1.60312	15.1671	14.9986	15.0829	1.17848	108.142	-1.40993	0.46812	-3.0119	0.0025962	0.00550958	[molybdopterin-synthase adenylyltransferase MoeB]
AOX55_RS19235	4.8943e+07	7.68969	184.913	134.317	159.615	2.20307	17.9184	29.04	23.4792	1.37068	303.728	-2.77205	0.469642	-5.90248	3.58078e-09	1.79578e-08	[DUF47 domain-containing protein]
AOX55_RS19255	2.81954e+07	7.45018	275.955	233.614	254.785	2.40617	420.649	546.43	483.539	2.68443	2159.02	0.924243	0.40549	2.27933	0.0226477	0.0397946	[molecular chaperone DnaJ]
AOX55_RS19260	5.70675e+08	8.75639	661.433	599.599	630.516	2.7997	802.179	1060.54	931.362	2.96912	7736.66	0.562764	0.401658	1.4011	0.161184	0.22763	[molecular chaperone DnaK]
AOX55_RS19285	1.43102e+08	8.15565	289.716	320.86	305.288	2.48471	97.8658	77.5432	87.7045	1.94302	1406.93	-1.79884	0.402823	-4.4656	7.98459e-06	2.60937e-05	[protein=Acetylornithine deacetylase/Succinyl-diaminopimelate desuccinylase and related deacylase; identity=100; RefCov=100; QueryCov=100]
AOX55_RS19295	1.82013e+07	7.2601	190.583	193.768	192.176	2.2837	31.645	29.4832	30.5641	1.48521	1727.17	-2.65225	0.392113	-6.764	1.34228e-11	8.97098e-11	[DNA polymerase I]
AOX55_RS19310	1.67837e+06	6.22489	114.81	79.3191	97.0644	1.98706	92.3572	32.2936	62.3254	1.79467	261.946	-0.634673	0.549974	-1.15401	0.248497	0.329518	[TetR family transcriptional regulator]
AOX55_RS19315	8.58482e+06	6.93373	179.183	124.031	151.607	2.18072	79.7708	34.1269	56.9488	1.75548	1681.55	-1.41162	0.505195	-2.79421	0.00520264	0.0104178	[multidrug efflux RND transporter permease subunit]
AOX55_RS19320	1.21429e+08	8.08432	238.466	170.535	204.501	2.31069	152.078	71.2529	111.666	2.04792	978.208	-0.87165	0.489393	-1.78108	0.0748988	0.115655	[efflux RND transporter periplasmic adaptor subunit]
AOX55_RS19355	417991	5.62117	262.977	376.855	319.916	2.50504	191.803	474.443	333.123	2.5226	1511.58	0.0577333	0.514681	0.112173	0.910686	0.93436	[N-acetylmuramic acid 6-phosphate etherase]
AOX55_RS19370	4.80074e+06	6.68131	73.3915	121.566	97.4788	1.98891	116.581	386.986	251.783	2.40103	918.919	1.36817	0.577777	2.368	0.0178847	0.032128	[SIS domain-containing protein]
AOX55_RS19375	2.03104e+06	6.30772	94.4768	175.063	134.77	2.12959	134.07	370.793	252.432	2.40214	1156.16	0.904695	0.55677	1.6249	0.104184	0.154975	[N-acetylglucosamine-6-phosphate deacetylase]
AOX55_RS19395	4.18679e+06	6.62188	42.4797	34.3185	38.3991	1.58432	51.2294	43.0976	47.1635	1.67361	163.722	0.29842	0.438145	0.681099	0.495809	0.582637	[sulfate transporter family protein]
AOX55_RS19400	5.46916e+07	7.73792	92.7623	102.425	97.5936	1.98942	166.149	204.497	185.323	2.26793	161.533	0.923472	0.435242	2.12174	0.0338594	0.0572477	[protein=Protein SlyX homolog; identity=100; RefCov=100; QueryCov=100]
AOX55_RS19405	4.97768e+08	8.69703	931.788	1307.14	1119.46	3.04901	568.816	374.379	471.598	2.67357	4063.37	-1.24695	0.436134	-2.85909	0.00424852	0.0086686	[BMP family ABC transporter substrate-binding protein]
AOX55_RS19440	1.20233e+06	6.08002	9.92437	7.29807	8.61122	0.935065	11.7495	13.7246	12.7371	1.10507	96.5232	0.564198	0.469405	1.20194	0.229386	0.30791	[alkaline phosphatase]
AOX55_RS19490	5.21228e+06	6.71703	164.152	221.619	192.886	2.2853	621.363	320.031	470.697	2.67274	634.875	1.2877	0.474831	2.71192	0.00668942	0.0130616	[hypothetical protein]
AOX55_RS19530	5.20566e+07	7.71648	293.571	212.179	252.875	2.40291	122.951	166.831	144.891	2.16104	1123.26	-0.803939	0.4261	-1.88674	0.0591957	0.0940085	[branched-chain amino acid aminotransferase]
AOX55_RS19535	1.66396e+08	8.22114	841.567	517.221	679.394	2.83212	72.3914	52.4173	62.4044	1.79522	1224.82	-3.44245	0.453231	-7.59534	3.06976e-14	2.73368e-13	[cytochrome c family protein]
AOX55_RS19540	1.86572e+07	7.27085	214.417	137.233	175.825	2.24508	14.8133	13.5998	14.2066	1.15249	365.087	-3.62754	0.468242	-7.74716	9.39728e-15	8.8406e-14	[3-deoxy-manno-octulosonate cytidylyltransferase]
AOX55_RS19545	4.10272e+07	7.61307	137.823	102.515	120.169	2.07979	8.91571	8.91147	8.91359	0.950053	283.848	-3.75271	0.467151	-8.0332	9.49662e-16	9.99093e-15	[prephenate dehydratase]
AOX55_RS19550	4.63564e+06	6.66611	3945.17	1218.75	2581.96	3.41195	541.695	655.647	598.671	2.77719	1128.87	-2.10891	0.557637	-3.78186	0.000155658	0.000411999	[DUF1127 domain-containing protein]
AOX55_RS19565	9.35225e+06	6.97092	44.7539	60.2129	52.4834	1.72002	66.6765	96.4387	81.5576	1.91146	338.187	0.634352	0.441487	1.43685	0.150759	0.214819	[NAD(+) diphosphatase]
AOX55_RS19570	3.05225e+06	6.48462	44.1384	54.5758	49.3571	1.69335	134.79	155.208	144.999	2.16137	202.443	1.55334	0.430715	3.60641	0.000310461	0.000780542	[HIT domain-containing protein]
AOX55_RS19580	1.40439e+06	6.14749	190.145	149.216	169.681	2.22963	66.3854	64.238	65.3117	1.81499	1135.01	-1.37726	0.403127	-3.41645	0.000634438	0.00150541	[DNA polymerase III subunit gamma/tau]
AOX55_RS19585	6.72123e+07	7.82745	261.741	237.201	249.471	2.39702	372.646	355.685	364.166	2.5613	511.336	0.545949	0.399766	1.36567	0.172042	0.240419	[YbaB/EbfC family nucleoid-associated protein]
AOX55_RS19595	4.3698e+06	6.64046	140.649	98.5215	119.585	2.07768	9.73866	10.4776	10.1081	1.00467	202.134	-3.5664	0.489335	-7.28826	3.13991e-13	2.53243e-12	[recombination protein RecR]
AOX55_RS19600	1.04296e+06	6.01827	84.1513	60.1447	72.148	1.85822	15.2224	11.2303	13.2264	1.12144	322.771	-2.44351	0.450815	-5.42021	5.95285e-08	2.5716e-07	[lytic murein transglycosylase]
AOX55_RS19605	1.50764e+06	6.1783	23.7059	27.237	25.4715	1.40605	11.5197	8.5803	10.05	1.00217	50.703	-1.33372	0.536925	-2.48401	0.0129913	0.0239239	[OmpA family protein]
AOX55_RS19620	3.51051e+07	7.54537	424.397	267.42	345.909	2.53896	66.8469	52.3981	59.6225	1.77541	644.56	-2.53463	0.447667	-5.66187	1.49729e-08	6.97412e-08	[ribosome maturation factor RimP]
AOX55_RS19625	2.96586e+08	8.47215	614.821	356.961	485.891	2.68654	86.2409	71.7315	78.9862	1.89755	2340.45	-2.62053	0.444876	-5.89048	3.85086e-09	1.92255e-08	[transcription termination/antitermination protein NusA]
AOX55_RS19630	1.21352e+06	6.08405	517.642	342.546	430.094	2.63356	34.3281	26.2298	30.2789	1.48114	831.184	-3.82504	0.448595	-8.5267	1.50579e-17	1.92039e-16	[RNA-binding protein]
AOX55_RS19635	1.7633e+08	8.24633	1099.24	702.851	901.044	2.95475	47.9829	41.9728	44.9779	1.653	6496.25	-4.32397	0.427394	-10.1171	4.64121e-24	1.06748e-22	[translation initiation factor IF-2]
AOX55_RS19640	3.03695e+07	7.48244	401.335	237.247	319.291	2.50419	4.82159	7.00304	5.91231	0.771758	341.244	-5.77299	0.580358	-9.9473	2.59115e-23	5.64804e-22	[30S ribosome-binding factor RbfA]
AOX55_RS19645	1.18328e+07	7.07309	187.928	104.365	146.147	2.16479	4.72887	3.05261	3.89074	0.590032	361.181	-5.21466	0.550678	-9.46953	2.8111e-21	5.00001e-20	[tRNA pseudouridine(55) synthase TruB]
AOX55_RS19655	2.67071e+08	8.42663	14310.9	10229.2	12270.1	4.08885	467.212	370.383	418.797	2.622	8811.23	-4.87212	0.418863	-11.6318	2.84171e-31	1.22285e-29	[30S ribosomal protein S15]
AOX55_RS19660	7.05731e+08	8.84864	2320.6	1410.72	1865.66	3.27083	24.7728	28.4456	26.6092	1.42503	10482.8	-6.13226	0.438368	-13.9889	1.82316e-44	1.71274e-42	[polyribonucleotide nucleotidyltransferase]
AOX55_RS19665	1.98992e+06	6.29883	205.162	87.9341	146.548	2.16598	6.52835	13.4231	9.97571	0.998944	409.403	-3.88728	0.563754	-6.89535	5.37323e-12	3.77655e-11	[class I SAM-dependent methyltransferase]
AOX55_RS19670	4.18021e+07	7.6212	329.434	210.772	270.103	2.43153	156.621	175.455	166.038	2.22021	905.212	-0.702106	0.429915	-1.63313	0.102442	0.152861	[enoyl-[acyl-carrier-protein]
AOX55_RS19675	9.71733e+07	7.98755	351.255	246.881	299.068	2.47577	372.779	500.517	436.648	2.64013	2310.34	0.545898	0.424916	1.28472	0.19889	0.272401	[beta-ketoacyl-ACP synthase I]
AOX55_RS19680	3.7449e+07	7.57344	471.706	343.67	407.688	2.61033	291.65	281.786	286.718	2.45746	921.539	-0.507651	0.411117	-1.23481	0.216902	0.294171	[3-hydroxyacyl-[acyl-carrier-protein]
AOX55_RS19705	7.09833e+07	7.85116	708.076	316.923	512.499	2.70969	9.45773	13.8385	11.6481	1.06626	525.737	-5.47097	0.563712	-9.70525	2.86361e-22	5.60125e-21	[TIGR02300 family protein]
AOX55_RS19710	1.56745e+07	7.19519	215.623	155.478	185.55	2.26846	13.4491	9.85498	11.6521	1.0664	686.214	-3.98829	0.448098	-8.90047	5.56087e-19	8.09847e-18	[3-phosphoshikimate 1-carboxyvinyltransferase]
AOX55_RS19730	1.50875e+07	7.17862	281.047	150.911	215.979	2.33441	5.43857	6.01841	5.72849	0.75804	360.939	-5.24029	0.549314	-9.53969	1.43261e-21	2.6543e-20	[(d)CMP kinase]
AOX55_RS19735	1258082280	9.09971	5576.08	3120.98	4348.53	3.63834	54.4526	52.0749	53.2638	1.72643	19324.7	-6.35109	0.446145	-14.2355	5.5167e-46	5.74943e-44	[30S ribosomal protein S1]
AOX55_RS19765	1.46667e+06	6.16633	51.1339	64.8689	58.0014	1.76344	135.579	147.969	141.774	2.1516	530.239	1.28896	0.409442	3.14809	0.00164343	0.00363091	[2-hydroxyacid dehydrogenase]
AOX55_RS19775	1.69727e+07	7.22975	134.569	100.287	117.428	2.06977	18.825	16.2027	17.5138	1.24338	217.603	-2.74185	0.458573	-5.97908	2.24395e-09	1.15398e-08	[ribonuclease D]
AOX55_RS19785	1.66533e+06	6.2215	122.724	155.859	139.291	2.14392	144.75	136.22	140.485	2.14763	202.913	0.0123458	0.429063	0.0287739	0.977045	0.984871	[SelT/SelW/SelH family protein]
AOX55_RS19820	1.26446e+07	7.1019	302.764	196.772	249.768	2.39754	18.8846	16.7727	17.8286	1.25112	1263.58	-3.80728	0.436015	-8.73199	2.50241e-18	3.39249e-17	[elongation factor 4]
AOX55_RS19835	4.34327e+06	6.63782	26.2724	24.5399	25.4061	1.40494	18.1631	18.6394	18.4013	1.26485	59.4883	-0.465639	0.496596	-0.937662	0.348418	0.43738	[GNAT family N-acetyltransferase]
AOX55_RS19840	5.70528e+06	6.75628	38.4701	37.8861	38.1781	1.58181	19.4132	20.7315	20.0724	1.3026	153.708	-0.928366	0.434494	-2.13666	0.0326256	0.0554145	[histone deacetylase family protein]
AOX55_RS19845	2.37359e+06	6.37541	128.238	92.4396	110.339	2.04273	100.438	79.9888	90.2136	1.95527	329.593	-0.289113	0.433041	-0.667635	0.504367	0.591546	[exopolysaccharide biosynthesis protein]
AOX55_RS19850	2.14311e+08	8.33104	414.209	269.319	341.764	2.53373	118.52	122.031	120.275	2.08018	791.413	-1.50664	0.428466	-3.51636	0.000437509	0.0010688	[OmpA family protein]
AOX55_RS19865	3.62021e+07	7.55873	549.956	267.654	408.805	2.61152	11.2165	16.152	13.6843	1.13622	619.356	-4.9087	0.523875	-9.36999	7.25363e-21	1.23423e-19	[elongation factor P]
AOX55_RS19870	6.98995e+06	6.84447	303.404	250.684	277.044	2.44255	30.6881	16.6148	23.6515	1.37386	960.503	-3.54519	0.460199	-7.70359	1.323e-14	1.22561e-13	[class I SAM-dependent methyltransferase]
AOX55_RS19885	6.43318e+06	6.80843	42.3532	42.9729	42.6631	1.63005	46.9254	47.2076	47.0665	1.67271	186.234	0.141637	0.421368	0.336136	0.736768	0.797637	[alpha/beta hydrolase]
AOX55_RS19890	9.52956e+07	7.97907	2041.27	1673.86	1857.56	3.26894	253.228	227.018	240.123	2.38043	2897.11	-2.95127	0.398873	-7.39901	1.37208e-13	1.14972e-12	[translation initiation factor IF-3]
AOX55_RS19925	5.57825e+07	7.7465	2605.7	1482.01	2043.86	3.31045	87.994	62.2492	75.1216	1.87576	1111.75	-4.76102	0.478669	-9.94638	2.61528e-23	5.68206e-22	[50S ribosomal protein L35]
AOX55_RS19930	402897546	8.60519	1847.81	1050.74	1449.28	3.16115	37.6441	33.7068	35.6755	1.55237	1546.74	-5.34249	0.468996	-11.3913	4.61873e-30	1.85584e-28	[50S ribosomal protein L20]
AOX55_RS19935	81290473	7.91004	226.463	150.958	188.711	2.2758	3.85994	3.81083	3.83538	0.583809	536.306	-5.62003	0.508774	-11.0462	2.28655e-28	8.1124e-27	[phenylalanine--tRNA ligase subunit alpha]
AOX55_RS19940	1.70696e+08	8.23222	205.232	125.617	165.424	2.2186	6.18046	4.8399	5.51018	0.741165	1066.96	-4.90378	0.466009	-10.5229	6.77316e-26	1.89025e-24	[phenylalanine--tRNA ligase subunit beta]
AOX55_RS19955	5.15261e+06	6.71203	38.5329	50.1062	44.3195	1.6466	2266.39	3143.85	2705.12	3.43219	2545.64	5.93049	0.429319	13.8137	2.10736e-43	1.89947e-41	[nuclear transport factor 2 family protein]
AOX55_RS19980	2.45786e+07	7.39056	14.1354	13.0904	13.6129	1.13395	71.6242	72.107	71.8656	1.85652	209.068	2.40068	0.425166	5.64645	1.63796e-08	7.57115e-08	[aldo/keto reductase]
AOX55_RS19985	7.67712e+07	7.8852	111.422	141.058	126.24	2.1012	48.084	27.0188	37.5514	1.57463	415.776	-1.74566	0.462119	-3.77752	0.000158397	0.000418585	[gfo/Idh/MocA family oxidoreductase]
AOX55_RS19990	3.49856e+07	7.54389	174.608	155.499	165.053	2.21762	58.9914	55.7178	57.3546	1.75857	906.058	-1.52471	0.396921	-3.84133	0.000122368	0.000329377	[exodeoxyribonuclease VII large subunit]
AOX55_RS19995	1.07546e+06	6.0316	63.398	55.6696	59.5338	1.77476	28.2932	21.487	24.8901	1.39603	128.323	-1.25351	0.458167	-2.73591	0.00622078	0.0122542	[flavodoxin family protein]
AOX55_RS20000	426892	5.63032	51.977	43.8738	47.9254	1.68057	14.8133	8.2874	11.5504	1.0626	76.1762	-2.03652	0.529336	-3.84731	0.000119423	0.000322752	[MarR family transcriptional regulator]
AOX55_RS20010	6.08585e+07	7.78432	94.5426	83.8781	89.2104	1.95042	115.223	111.128	113.175	2.05375	654.283	0.343446	0.39751	0.863992	0.387592	0.476542	[aminopeptidase]
AOX55_RS20025	1.55036e+06	6.19043	22.6279	16.0797	19.3538	1.28677	10.8944	4.01862	7.45649	0.872534	32.6836	-1.34685	0.648608	-2.07653	0.0378452	0.0632176	[Cys-tRNA(Pro) deacylase]
AOX55_RS20030	7.29838e+06	6.86323	114.896	76.7246	95.8102	1.98141	134.51	49.7462	92.1281	1.96439	169.657	-0.0511362	0.551314	-0.0927535	0.926099	0.945665	[ArsC family reductase]
AOX55_RS20040	2.01518e+07	7.30431	85.5607	80.5608	83.0607	1.9194	1542.24	771.699	1156.97	3.06332	3731.37	3.8002	0.463585	8.19742	2.45593e-16	2.75312e-15	[aspartate/tyrosine/aromatic aminotransferase]
AOX55_RS20055	1.44647e+07	7.16031	93.6006	50.7957	72.1981	1.85853	18.2499	18.4836	18.3667	1.26403	364.057	-1.97467	0.469462	-4.20624	2.59652e-05	7.81886e-05	[glutamine-hydrolyzing GMP synthase]
AOX55_RS20060	1.03152e+07	7.01348	50.5789	68.3854	59.4822	1.77439	36.9429	18.8793	27.9111	1.44578	143.625	-1.08469	0.501613	-2.16241	0.0305868	0.0522576	[5'-methylthioadenosine/S-adenosylhomocysteine nucleosidase]
AOX55_RS20095	4.33773e+07	7.63726	317.052	572.477	444.765	2.64813	219.027	188.351	203.689	2.30897	2136.38	-1.12658	0.449387	-2.50693	0.0121786	0.0225454	[peptidase]
AOX55_RS20100	1.06999e+07	7.02938	168.284	102.412	135.348	2.13145	92.4512	107.3	99.8757	1.99946	780.407	-0.438611	0.439358	-0.998301	0.318134	0.405357	[RsmB/NOP family class I SAM-dependent RNA methyltransferase]
AOX55_RS20110	1.94752e+07	7.28948	102.522	82.0764	92.2992	1.9652	26.6674	25.7311	26.1992	1.41829	266.973	-1.81617	0.428721	-4.23626	2.27273e-05	6.91881e-05	[SDR family NAD(P)-dependent oxidoreductase]
AOX55_RS20120	2.56702e+07	7.40943	444.296	423.433	433.865	2.63735	102.547	78.337	90.4423	1.95637	934.478	-2.26083	0.408986	-5.52788	3.24118e-08	1.44413e-07	[glutathione S-transferase family protein]
AOX55_RS20135	4.04613e+07	7.60704	181.348	132.339	156.844	2.19547	34.5916	21.6825	28.1371	1.44928	466.708	-2.47457	0.455584	-5.43164	5.584e-08	2.41695e-07	[complex I NDUFA9 subunit family protein]
AOX55_RS20140	2.20612e+07	7.34363	222.954	164.08	193.517	2.28672	35.0067	33.0699	34.0383	1.53197	168.551	-2.50562	0.466769	-5.368	7.96153e-08	3.37808e-07	[DUF1330 domain-containing protein]
AOX55_RS20145	5.97682e+06	6.77647	143.211	87.9299	115.571	2.06285	46.0411	65.2955	55.6683	1.74561	310.486	-1.05565	0.464581	-2.27227	0.0230703	0.0404626	[orotidine-5'-phosphate decarboxylase]
AOX55_RS20155	3.34291e+06	6.52413	98.8964	78.788	88.8422	1.94862	666.339	1009.8	838.07	2.92328	1437.49	3.23779	0.430775	7.5162	5.63931e-14	4.92332e-13	[methyltransferase domain-containing protein]
AOX55_RS20165	2.04267e+08	8.3102	170.997	178.341	174.669	2.24222	20.8763	13.9018	17.389	1.24028	552.73	-3.32301	0.436607	-7.611	2.71983e-14	2.4318e-13	[DNA polymerase III subunit beta]
AOX55_RS20170	397297	5.59912	77.6892	65.5249	71.6071	1.85496	23.345	25.7862	24.5656	1.39033	234.482	-1.54447	0.428255	-3.60643	0.000310444	0.000780542	[16S rRNA (cytidine(1402)-2'-O)-methyltransferase]
AOX55_RS20205	4.06761e+07	7.60934	151.909	121.402	136.655	2.13563	57.325	50.5677	53.9463	1.73196	464.714	-1.34008	0.414537	-3.2327	0.00122626	0.00276977	[glutathione synthase]
AOX55_RS20215	5.05949e+07	7.70411	49.1453	38.2794	43.7124	1.6406	52.7837	55.0414	53.9126	1.73169	243.296	0.302741	0.423879	0.714217	0.475093	0.563154	[cysteine synthase A]
AOX55_RS20230	1.18508e+06	6.07375	35.0511	23.2473	29.1492	1.46463	7.23238	11.4124	9.32237	0.969526	30.2769	-1.6601	0.64367	-2.57912	0.00990534	0.0186648	[NIPSNAP family protein]
AOX55_RS20240	2.7383e+06	6.43748	14.5927	13.5383	14.0655	1.14816	16.728	20.1569	18.4424	1.26582	36.8704	0.387459	0.549287	0.705386	0.48057	0.568536	[Lrp/AsnC family transcriptional regulator]
AOX55_RS20255	1.92371e+07	7.28414	103.485	79.3267	91.4059	1.96097	11.4131	12.0559	11.7345	1.06946	125.735	-2.96294	0.497112	-5.96031	2.51757e-09	1.28676e-08	[dUTP diphosphatase]
AOX55_RS20260	3.10748e+06	6.49241	237.625	105.297	171.461	2.23417	6.67534	6.41356	6.54445	0.815873	725.168	-4.71063	0.519473	-9.06808	1.21133e-19	1.88334e-18	[peptide chain release factor 3]
AOX55_RS20265	661255	5.82037	81.8839	52.5876	67.2358	1.8276	36.3563	40.1106	38.2335	1.58244	100.906	-0.814926	0.485525	-1.67844	0.0932608	0.140481	[hypothetical protein]
AOX55_RS20305	1.54066e+07	7.18771	44.2773	55.8234	50.0503	1.69941	191.563	208.873	200.218	2.3015	515.571	1.99954	0.410367	4.87257	1.10153e-06	4.03472e-06	[5-deoxy-glucuronate isomerase]
AOX55_RS20315	2.52775e+07	7.40273	38.6123	43.1901	40.9012	1.61174	157.103	174.962	166.033	2.22019	478.988	2.02079	0.404953	4.99019	6.03197e-07	2.29119e-06	[myo-inosose-2 dehydratase]
AOX55_RS20320	4.7243e+06	6.67434	28.54	31.6547	30.0973	1.47853	209.029	270.724	239.876	2.37999	1287.31	2.99426	0.406499	7.36597	1.75858e-13	1.45892e-12	[3D-(3,5/4)-trihydroxycyclohexane-1,2-dione acylhydrolase (decyclizing)]
AOX55_RS20325	3.70213e+06	6.56845	12.1928	12.853	12.5229	1.09771	56.9601	53.8087	55.3844	1.74339	340.042	2.14493	0.408878	5.24588	1.55535e-07	6.36452e-07	[5-dehydro-2-deoxygluconokinase]
AOX55_RS20335	3.13828e+06	6.49669	9.48332	7.18825	8.33579	0.920947	13.9148	18.2455	16.0801	1.20629	71.0209	0.946083	0.49424	1.91422	0.0555924	0.0887509	[gfo/Idh/MocA family oxidoreductase]
AOX55_RS20345	1.70548e+06	6.23185	63.599	85.9537	74.7763	1.87376	69.4982	68.6139	69.056	1.8392	445.013	-0.114998	0.416749	-0.275941	0.782593	0.833583	[bifunctional phosphopantothenoylcysteine decarboxylase/phosphopantothenate--cysteine ligase CoaBC]
AOX55_RS20350	847328	5.92805	80.9482	79.6267	80.2874	1.90465	110.836	163.727	137.282	2.13761	266.91	0.772255	0.435162	1.77464	0.0759578	0.117223	[nucleoside deaminase]
AOX55_RS20355	7.84332e+06	6.8945	89.2139	92.966	91.0899	1.95947	43.5021	56.7546	50.1283	1.70008	195.036	-0.864415	0.433975	-1.99185	0.0463871	0.075556	[YbhB/YbcL family Raf kinase inhibitor-like protein]
AOX55_RS20365	2.56757e+06	6.40952	82.2866	91.7438	87.0152	1.9396	223.946	173.223	198.584	2.29795	370.202	1.19103	0.417269	2.85435	0.00431247	0.00879101	[GNAT family N-acetyltransferase]
AOX55_RS20375	5.89797e+06	6.7707	174.113	135.531	154.822	2.18983	46.5218	57.6106	52.0662	1.71656	413.435	-1.57357	0.424497	-3.7069	0.000209808	0.000543042	[bifunctional demethylmenaquinone methyltransferase/2-methoxy-6-polyprenyl-1,4-benzoquinol methylase UbiE]
AOX55_RS20385	1.04871e+07	7.02065	174.973	218.117	196.545	2.29346	336.446	144.38	240.413	2.38096	869.823	0.291513	0.49776	0.585649	0.558112	0.641687	[enoyl-CoA hydratase]
AOX55_RS20390	1.4669e+08	8.1664	2762.15	1483.92	2123.04	3.32696	93.0188	71.3418	82.1803	1.91477	1514.3	-4.68844	0.475332	-9.8635	5.99261e-23	1.26891e-21	[30S ribosomal protein S20]
AOX55_RS20400	1.52282e+06	6.18265	119.53	120.204	119.867	2.0787	181.551	294.727	238.139	2.37683	925.351	0.989796	0.432216	2.29005	0.0220185	0.0387708	[plasmid partitioning protein RepB]
AOX55_RS20520	3.30226e+07	7.51881	64.3681	73.5302	68.9492	1.83853	44.6647	24.7133	34.689	1.54019	267.078	-0.987184	0.464822	-2.12379	0.0336878	0.0570154	[ABC transporter substrate-binding protein]
AOX55_RS20530	438353	5.64182	30.1907	24.1962	27.1934	1.43446	8.1967	5.54315	6.86992	0.836952	55.1922	-1.97128	0.552271	-3.5694	0.000357796	0.000888826	[TetR/AcrR family transcriptional regulator]
AOX55_RS20535	2.23788e+06	6.34984	15.4452	12.3475	13.8964	1.1429	18.349	20.7284	19.5387	1.2909	175.163	0.491273	0.433948	1.1321	0.257592	0.339487	[N-methylproline demethylase]
AOX55_RS20655	2.6718e+07	7.4268	63.9073	41.7251	52.8162	1.72277	8.97449	5.66453	7.31951	0.864482	190.698	-2.84119	0.496963	-5.7171	1.08356e-08	5.12939e-08	[peptidase T]
AOX55_RS20660	3.05975e+07	7.48569	138.923	158.485	148.704	2.17232	1995.31	2405.22	2200.27	3.34248	1268.67	3.88673	0.404683	9.60437	7.66227e-22	1.45605e-20	[protein=Dodecin flavoprotein; identity=100; RefCov=100; QueryCov=100]
AOX55_RS20680	5.49549e+07	7.74001	1484.44	1000.95	1242.69	3.09436	80.6041	59.8243	70.2142	1.84643	4264.69	-4.1446	0.432452	-9.58397	9.33865e-22	1.75957e-20	[ABC transporter substrate-binding protein]
AOX55_RS20700	2.92312e+07	7.46585	1209.02	815.351	1012.19	3.00526	105.431	105.824	105.627	2.02378	2259.66	-3.2604	0.420011	-7.76265	8.31727e-15	7.85781e-14	[protein=Trehalose utilization protein ThuA; identity=100; RefCov=100; QueryCov=100]
AOX55_RS20705	8.49916e+06	6.92938	1054.69	722.712	888.7	2.94876	197.122	391.663	294.392	2.46893	3359.22	-1.59441	0.47851	-3.33203	0.000862146	0.00199601	[gfo/Idh/MocA family oxidoreductase]
AOX55_RS20740	5.56888e+06	6.74577	19.1249	19.7771	19.451	1.28894	6.87149	5.70307	6.28728	0.798463	33.164	-1.62235	0.60202	-2.69484	0.00704216	0.0136831	[MarR family transcriptional regulator]
AOX55_RS20790	1.01133e+06	6.00489	32.3887	41.7531	37.0709	1.56903	85.6798	61.5769	73.6283	1.86704	245.131	0.990909	0.440798	2.24799	0.0245768	0.0428119	[sugar phosphate isomerase/epimerase]
AOX55_RS20815	5.14142e+06	6.71108	25.5032	24.4532	24.9782	1.39756	67.213	73.2829	70.2479	1.84663	293.892	1.49156	0.410592	3.6327	0.000280476	0.00071078	[3-oxoadipyl-CoA thiolase]
AOX55_RS20840	729050	5.86276	51.6121	32.7922	42.2021	1.62533	37.5939	97.867	67.7305	1.83078	112.811	0.677929	0.562776	1.20462	0.228352	0.307078	[RidA family protein]
AOX55_RS20925	1.45344e+06	6.1624	15.7072	14.6011	15.1542	1.18053	8.7934	10.1364	9.46488	0.976115	49.5773	-0.682208	0.520456	-1.31079	0.189929	0.261579	[2-oxo-hepta-3-ene-1,7-dioic acid hydratase]
AOX55_RS20960	915760	5.96178	45.9842	51.9668	48.9755	1.68998	130.816	63.0666	96.9414	1.98651	222.916	0.98755	0.48986	2.01599	0.0438015	0.0718005	[DJ-1/PfpI family protein]
AOX55_RS21080	2.45105e+06	6.38935	14.8026	13.1487	13.9757	1.14537	11.2165	9.46844	10.3425	1.01463	35.6497	-0.429274	0.560486	-0.765896	0.443738	0.532134	[hypothetical protein]
AOX55_RS21115	992600	5.99677	117.372	199.284	158.328	2.19956	81.967	111.976	96.9716	1.98664	677.611	-0.70826	0.455922	-1.55347	0.120312	0.17606	[sugar ABC transporter]
AOX55_RS21245	1.17343e+06	6.06946	10.9243	7.05721	8.99074	0.953795	325.022	326.29	325.656	2.51276	371.809	5.18409	0.464976	11.1492	7.2282e-29	2.64902e-27	[CHRD domain-containing protein]
AOX55_RS21270	867293	5.93817	11.2857	14.8127	13.0492	1.11558	61.6925	60.2036	60.948	1.78496	161.575	2.22232	0.444027	5.00492	5.58849e-07	2.14102e-06	[KR domain-containing protein]
AOX55_RS21325	4.02713e+06	6.605	10.5932	11.2437	10.9185	1.03816	9.41617	12.1568	10.7865	1.03288	88.9251	-0.021236	0.468052	-0.045371	0.963812	0.974477	[gamma-glutamyltransferase]
AOX55_RS21330	1.00008e+06	6.00003	13.3103	15.5809	14.4456	1.15974	22.3546	20.8441	21.5994	1.33444	128.487	0.580504	0.44149	1.31488	0.188552	0.25995	[aspartate aminotransferase family protein]
AOX55_RS21335	2.02538e+07	7.30651	21.5446	37.0692	29.3069	1.46697	98.8855	127.666	113.276	2.05414	309.133	1.94867	0.462567	4.21272	2.52316e-05	7.61514e-05	[ABC transporter substrate-binding protein]
AOX55_RS21345	1.21958e+06	6.08621	16.5718	21.626	19.0989	1.28101	93.5761	130.349	111.963	2.04907	235.615	2.54916	0.448774	5.68027	1.34479e-08	6.31227e-08	[GntR family transcriptional regulator]
AOX55_RS21400	1.50452e+07	7.1774	29.8207	30.3557	30.0882	1.4784	131.746	113.555	122.651	2.08867	258.086	2.0278	0.418579	4.84449	1.26938e-06	4.60653e-06	[hydrolase]
AOX55_RS21430	6.00691e+06	6.77865	16.6929	14.0635	15.3782	1.18691	28.9992	28.2706	28.6349	1.4569	94.0661	0.897923	0.459378	1.95465	0.0506246	0.0817396	[alpha/beta hydrolase]
AOX55_RS21535	1.64493e+06	6.21615	3.06784	1.88658	2.47721	0.393963	146.486	88.5357	117.511	2.07008	187.008	5.57896	0.564652	9.88034	5.06598e-23	1.07956e-21	[protein=Membrane protein; identity=100; RefCov=100; QueryCov=100]
AOX55_RS21590	6.31684e+06	6.8005	31.0083	34.9435	32.9759	1.5182	591.277	726.382	658.829	2.81877	549.785	4.31937	0.423709	10.1942	2.10511e-24	4.97911e-23	[DUF2934 domain-containing protein]
AOX55_RS21685	1.12399e+08	8.05076	10.4419	25.406	17.9239	1.25343	21.8579	58.455	40.1564	1.60376	47.0533	1.15057	0.656705	1.75204	0.0797671	0.122394	[co-chaperone GroES]
AOX55_RS21690	216471121	8.3354	22.7374	30.7242	26.7308	1.42701	47.8518	79.3191	63.5854	1.80336	378.388	1.24857	0.457235	2.73069	0.00632014	0.0124242	[chaperonin GroEL]
AOX55_RS21750	5.44735e+06	6.73618	3.88721	4.90673	4.39697	0.643154	56.2864	120.357	88.3219	1.94607	166.685	4.32308	0.546949	7.904	2.70098e-15	2.69693e-14	[type 1 glutamine amidotransferase domain-containing protein]
AOX55_RS21815	688237	5.83774	46.1151	42.8035	44.4593	1.64796	123.841	35.658	79.7497	1.90173	88.1683	0.8506	0.600031	1.41759	0.15631	0.221639	[type II toxin-antitoxin system ParD family antitoxin]
AOX55_RS21820	1.24538e+06	6.0953	76.2712	58.5107	67.391	1.8286	27.5707	34.6332	31.102	1.49279	83.5929	-1.11946	0.48921	-2.28829	0.0221204	0.038909	[type II toxin-antitoxin system RelE/ParE family toxin]
AOX55_RS22000	3.31829e+07	7.52091	169.739	242.979	206.359	2.31462	914.66	1133.4	1024.03	3.01031	1015.78	2.31048	0.42316	5.46006	4.75966e-08	2.0804e-07	[DUF1476 domain-containing protein]
AOX55_RS22105	3.12145e+07	7.49436	60.911	89.0199	74.9655	1.87486	529.191	547.993	538.592	2.73126	1619.02	2.84454	0.415992	6.83797	8.03237e-12	5.55354e-11	[BMP family ABC transporter substrate-binding protein]
AOX55_RS22135	5.75742e+07	7.76023	416.795	495.305	456.05	2.65901	751.724	893.932	822.828	2.91531	1499.84	0.851183	0.40009	2.12748	0.0333803	0.056538	[transcriptional regulator]
AOX55_RS22145	1.71844e+06	6.23513	83.4216	69.8664	76.644	1.88448	236.68	451.074	343.877	2.5364	259.567	2.16434	0.479574	4.51304	6.39042e-06	2.11744e-05	[XRE family transcriptional regulator]
AOX55_RS22190	1.35636e+06	6.13237	35.2153	33.5694	34.3924	1.53646	346.329	350.839	348.584	2.54231	327.994	3.34158	0.418085	7.99258	1.3214e-15	1.37072e-14	[protein=Ethyl tert-butyl ether degradation EthD; identity=100; RefCov=100; QueryCov=100]
AOX55_RS22195	5.99746e+06	6.77797	23.3516	26.8937	25.1227	1.40007	249.501	198.419	223.96	2.35017	568.862	3.15612	0.415593	7.59425	3.09574e-14	2.75315e-13	[NAD(P)-dependent oxidoreductase]
AOX55_RS22205	4.15031e+06	6.61808	14.944	15.1226	15.0333	1.17705	200.364	330.069	265.216	2.4236	544.901	4.1402	0.452661	9.14636	5.88838e-20	9.35131e-19	[KR domain-containing protein]
AOX55_RS22225	1.15997e+06	6.06445	77.412	75.5182	76.4651	1.88346	222.549	357.57	290.059	2.46249	992.616	1.92305	0.431216	4.4596	8.21118e-06	2.67555e-05	[glycosyl hydrolase]
AOX55_RS22230	3.09403e+06	6.49052	123.373	146.118	134.746	2.12952	160.933	206.562	183.748	2.26422	1073.87	0.447083	0.407552	1.09699	0.272644	0.356646	[sorbosone dehydrogenase]
AOX55_RS22260	1.89272e+07	7.27709	26.3004	28.0076	27.154	1.43383	124.878	171.507	148.193	2.17083	431.578	2.4474	0.42269	5.79005	7.03654e-09	3.40593e-08	[dihydrodipicolinate synthase family protein]
AOX55_RS22285	2.29681e+06	6.36112	21.8782	19.2757	20.5769	1.31338	12.5397	16.5843	14.562	1.16322	72.6599	-0.50342	0.488502	-1.03054	0.302757	0.389038	[protein=PE_PGRS family protein; identity=100; RefCov=100; QueryCov=100]
AOX55_RS22290	1.80525e+07	7.25654	52.5719	50.7088	51.6404	1.71299	21.8505	10.5967	16.2236	1.21015	386.95	-1.66599	0.477282	-3.49059	0.000481963	0.00116517	[xanthine dehydrogenase family protein molybdopterin-binding subunit]
AOX55_RS22295	1.19084e+07	7.07586	72.2832	59.7788	66.031	1.81975	26.2509	15.9081	21.0795	1.32386	102.833	-1.63701	0.49536	-3.30468	0.00095084	0.00218618	[(2Fe-2S)-binding protein]
AOX55_RS22350	7.49554e+06	6.8748	67.5631	55.6797	61.6214	1.78973	23.5575	32.0804	27.8189	1.44434	175.283	-1.15078	0.448638	-2.56505	0.0103161	0.0193445	[transcriptional regulator NanR]
AOX55_RS22415	2.08817e+06	6.31977	16.9041	11.712	14.308	1.15558	7.55724	18.0125	12.7849	1.1067	29.4745	-0.179099	0.642945	-0.27856	0.780582	0.832069	[arsenate reductase (glutaredoxin)]
AOX55_RS22420	108946983	8.03722	5.53011	4.32275	4.92643	0.692532	4.75447	5.89273	5.3236	0.726206	34.0858	0.108503	0.567563	0.191174	0.848389	0.883629	[urea ABC transporter substrate-binding protein]
AOX55_RS22425	7.11253e+06	6.85202	2.89172	2.1016	2.49666	0.397359	3.31484	4.66869	3.99177	0.601165	27.2339	0.672244	0.609282	1.10334	0.269881	0.353516	[urea ABC transporter permease subunit UrtB]
AOX55_RS22435	7.00614e+06	6.84548	2.46894	1.34959	1.90926	0.280866	4.57187	8.43217	6.50202	0.813048	16.2895	1.76359	0.755493	2.33436	0.0195768	0.0348485	[urea ABC transporter ATP-binding protein UrtD]
AOX55_RS22440	992207	5.9966	6.78058	6.02297	6.40177	0.8063	4.23967	2.73682	3.48825	0.542607	17.7034	-0.859284	0.707562	-1.21443	0.224584	0.302989	[urea ABC transporter ATP-binding subunit UrtE]
AOX55_RS22445	1.13745e+07	7.05593	1315.1	885.007	1100.05	3.04141	966.085	1164.06	1065.07	3.02738	2188.39	-0.046691	0.42199	-0.110645	0.911898	0.935172	[hypothetical protein]
AOX55_RS22475	9.65685e+06	6.98484	55.427	55.0263	55.2267	1.74215	34.4107	38.6856	36.5481	1.56287	300.235	-0.59634	0.411185	-1.4503	0.146976	0.210011	[plasmid partitioning protein RepA]
AOX55_RS22480	8.7576e+06	6.94239	107.461	116.142	111.801	2.04845	80.0935	169.016	124.555	2.09536	638.272	0.154527	0.477592	0.323554	0.746275	0.804145	[plasmid partitioning protein RepB]
AOX55_RS22540	7.01412e+07	7.84597	24.0167	19.7171	21.8669	1.33979	1.56426	2.42344	1.99385	0.299692	48.2344	-3.47897	0.661354	-5.26038	1.43762e-07	5.90814e-07	[amino acid ABC transporter substrate-binding protein]
AOX55_RS22585	1.12958e+07	7.05292	27.3416	27.0321	27.1869	1.43436	29.8434	11.6116	20.7275	1.31655	148.245	-0.384811	0.529572	-0.726644	0.467444	0.55547	[3-oxoadipyl-CoA thiolase]
AOX55_RS22690	1.49499e+06	6.17464	33.7739	38.9147	36.3443	1.56044	35.508	25.7062	30.6071	1.48582	127.593	-0.244674	0.45603	-0.53653	0.591592	0.672447	[SDR family NAD(P)-dependent oxidoreductase]
AOX55_RS22695	4.37059e+06	6.64054	39.8517	47.0857	43.4687	1.63818	33.7704	34.2869	34.0286	1.53184	149.485	-0.353723	0.436369	-0.810606	0.417592	0.506886	[SDR family NAD(P)-dependent oxidoreductase]
AOX55_RS22705	720738	5.85778	100.243	98.6267	99.435	1.99754	88.0387	75.775	81.9068	1.91332	339.997	-0.278963	0.409239	-0.681664	0.495451	0.582319	[FadR family transcriptional regulator]
AOX55_RS22720	850525	5.92969	20.4047	24.6872	22.5459	1.35307	136.41	146.435	141.423	2.15052	342.848	2.64818	0.4172	6.34752	2.18819e-10	1.26365e-09	[NAD(P)-dependent oxidoreductase]
AOX55_RS22740	776446	5.89011	10.1695	11.969	11.0693	1.04412	11.3661	9.31249	10.3393	1.01449	61.9427	-0.0955858	0.496631	-0.192468	0.847375	0.883543	[branched-chain amino acid ABC transporter substrate-binding protein]
AOX55_RS22775	1.42748e+07	7.15457	14.7796	20.3396	17.5596	1.24451	16.1071	12.477	14.292	1.15509	56.278	-0.293484	0.518571	-0.565947	0.57143	0.654886	[cytochrome c-550 PedF]
AOX55_RS22860	1.99558e+06	6.30007	64.7779	65.8529	65.3154	1.81502	20.6175	9.08915	14.8533	1.17182	201.648	-2.12617	0.503152	-4.22571	2.38191e-05	7.20514e-05	[AraC family transcriptional regulator]
AOX55_RS22960	1.5253e+06	6.18335	22.8939	21.7288	22.3113	1.34853	173.101	210.255	191.678	2.28257	250.962	3.10247	0.431344	7.19257	6.35829e-13	4.98938e-12	[transcriptional regulator]
AOX55_RS23020	2.34e+07	7.36922	91.1843	90.3194	90.7519	1.95786	109.791	141.26	125.525	2.09873	363.78	0.467043	0.414481	1.12681	0.259822	0.341817	[DNA-binding response regulator]
AOX55_RS23070	2.64554e+06	6.42251	19.7382	18.029	18.8836	1.27608	9.60551	8.68085	9.14318	0.961097	55.3585	-1.04343	0.513796	-2.03083	0.0422721	0.0697735	[amino acid ABC transporter substrate-binding protein]
AOX55_RS23190	1.67264e+06	6.2234	67.7045	71.7995	69.752	1.84356	1397	716.227	1056.62	3.02392	599.654	3.92159	0.474851	8.25857	1.47433e-16	1.69256e-15	[CsbD family protein]
AOX55_RS23245	2.4644e+06	6.39171	363.221	207.574	285.398	2.45545	563.078	822.434	692.756	2.84058	694.331	1.27927	0.46513	2.75035	0.00595314	0.0117652	[DUF1778 domain-containing protein]
AOX55_RS23250	1.43408e+06	6.15657	209.065	162.114	185.59	2.26855	275.76	348.462	312.111	2.49431	537.611	0.749625	0.418543	1.79104	0.0732875	0.113522	[N-acetyltransferase]
AOX55_RS23325	1.11132e+07	7.04584	57.7812	39.777	48.7791	1.68823	5.58866	6.41356	6.00111	0.778232	55.7917	-3.0285	0.606451	-4.9938	5.92035e-07	2.25264e-06	[Ohr family peroxiredoxin]
AOX55_RS23335	5.54491e+06	6.74389	283.85	235.968	259.909	2.41482	243.666	276.104	259.885	2.41478	441.159	-0.000440643	0.409287	-0.00107661	0.999141	0.999741	[hypothetical protein]
AOX55_RS23360	1.1057e+06	6.04364	31.9915	43.0961	37.5438	1.57454	15.6648	13.1692	14.417	1.15887	90.2048	-1.37783	0.487932	-2.82382	0.00474548	0.00960325	[GntR family transcriptional regulator]
AOX55_RS23390	1.76882e+06	6.24768	8.66718	15.3976	12.0324	1.08035	141.165	328.695	234.93	2.37094	377.283	4.28316	0.544728	7.86294	3.75227e-15	3.66437e-14	[TetR/AcrR family transcriptional regulator]
AOX55_RS23445	604075	5.78109	47.0282	30.0011	38.5146	1.58563	10.6594	11.8636	11.2615	1.0516	85.6441	-1.77569	0.51272	-3.46327	0.00053366	0.00127994	[XRE family transcriptional regulator]
AOX55_RS23450	1.09776e+06	6.04051	10.1021	7.71152	8.90684	0.949723	35.8266	56.0655	45.9461	1.66225	127.814	2.36604	0.483824	4.8903	1.00685e-06	3.71236e-06	[glutamine amidotransferase]
AOX55_RS23460	3.719e+06	6.57043	5.48791	3.63216	4.56003	0.658968	14.9872	14.3328	14.66	1.16613	65.6945	1.68831	0.506662	3.33223	0.000861535	0.00199598	[FMN-binding glutamate synthase family protein]
AOX55_RS23550	5.88242e+07	7.76956	1218.54	756.362	987.452	2.99452	397.265	262.7	329.982	2.51849	3181.59	-1.58095	0.452206	-3.49607	0.000472161	0.00114396	[N-acetylneuraminate synthase]
AOX55_RS23555	1.51491e+07	7.18039	469.117	288.586	378.851	2.57847	27.5325	18.4513	22.9919	1.36158	1209.18	-4.03888	0.46341	-8.71557	2.89311e-18	3.90629e-17	[protein=N-Acetylneuraminate cytidylyltransferase; identity=100; RefCov=100; QueryCov=100]
AOX55_RS23560	1.40717e+06	6.14835	164.221	120.508	142.364	2.1534	4.8098	4.1398	4.4748	0.650774	463.379	-4.98639	0.482343	-10.3379	4.75025e-25	1.20932e-23	[hypothetical protein]
AOX55_RS23565	1.66846e+07	7.22232	470.152	458.096	464.124	2.66663	88.3958	67.4367	77.9162	1.89163	853.165	-2.57277	0.41103	-6.25934	3.86619e-10	2.15795e-09	[class I SAM-dependent methyltransferase]
AOX55_RS23570	7.04842e+06	6.84809	370.236	255.113	312.674	2.49509	43.5968	34.3968	38.9968	1.59103	1744.69	-3.00229	0.426985	-7.03137	2.0452e-12	1.52079e-11	[protein=Putative hydrolase (HAD superfamily); identity=100; RefCov=98; QueryCov=100]
AOX55_RS23575	3.75913e+06	6.57509	491.346	344.573	417.96	2.62113	41.7355	39.5625	40.649	1.60905	1542.77	-3.36173	0.419234	-8.01874	1.06834e-15	1.1169e-14	[protein=Glycosyl transferase; identity=99; RefCov=100; QueryCov=98]
AOX55_RS23580	5.40837e+07	7.73307	464.92	372.486	418.703	2.62191	98.9482	83.2677	91.1079	1.95956	1974.62	-2.19984	0.404459	-5.43898	5.35858e-08	2.32694e-07	[protein=Capsule polysaccharide biosynthesis protein; identity=85; RefCov=100; QueryCov=99]
AOX55_RS23600	609106	5.78469	24.557	26.518	25.5375	1.40718	4.13975	5.34463	4.74219	0.675979	23.1291	-2.44289	0.729441	-3.34899	0.000811074	0.00189156	[protein=Uncharacterized protein (Fragment); identity=95; RefCov=100; QueryCov=94]
AOX55_RS23655	2.05378e+06	6.31255	496.31	421.913	459.112	2.66192	28.2374	20.0002	24.1188	1.38236	1558.48	-4.2474	0.424456	-10.0067	1.4243e-23	3.17729e-22	[polysaccharide pyruvyl transferase family protein]
AOX55_RS23660	2.35626e+06	6.37222	590.728	614.808	602.768	2.78015	583.412	789.528	686.47	2.83662	1014.62	0.18712	0.408222	0.458378	0.646681	0.722143	[hypothetical protein]
AOX55_RS23665	1.49936e+06	6.17591	306.156	307.06	306.608	2.48658	303.37	306.056	304.713	2.48389	2098.94	-0.00895119	0.386781	-0.0231428	0.981536	0.987747	[RkpR, polysaccharide export protein]
AOX55_RS23780	479312	5.68062	38.9228	31.2719	35.0973	1.54527	24.0637	22.3298	23.1967	1.36543	98.0511	-0.595721	0.464371	-1.28285	0.199543	0.273128	[oxidoreductase]
AOX55_RS24035	901573	5.955	21.0385	22.3544	21.6965	1.33639	8.92937	12.4151	10.6722	1.02825	89.4086	-1.02992	0.479496	-2.14792	0.0317203	0.0540144	[ABC transporter substrate-binding protein]
AOX55_RS24055	746147	5.87282	39.4859	35.2558	37.3708	1.57253	53.472	38.151	45.8115	1.66097	149.54	0.296792	0.44857	0.661639	0.508203	0.594895	[GntR family transcriptional regulator]
AOX55_RS24100	5.29541e+06	6.7239	99.5739	80.8284	90.2011	1.95521	32.3014	33.9889	33.1451	1.52042	417.794	-1.44458	0.413571	-3.49293	0.000477752	0.00115582	[HlyD family type I secretion periplasmic adaptor subunit]
AOX55_RS24105	990632	5.99591	103.502	92.5172	98.0094	1.99127	3184.36	5697.81	4441.09	3.64749	5113.21	5.50192	0.448404	12.27	1.3125e-34	7.35664e-33	[hypothetical protein]
AOX55_RS24130	9.49804e+08	8.97763	9399.75	7184.45	8292.1	3.91866	939.108	1031.03	985.067	2.99347	5010.54	-3.07358	0.402591	-7.6345	2.26695e-14	2.04331e-13	[cold-shock protein]
AOX55_RS24135	9.97766e+06	6.99903	1770.15	1436.34	1603.25	3.205	25.8164	31.6638	28.7401	1.45849	1599.16	-5.80634	0.43863	-13.2374	5.33377e-40	3.86698e-38	[hypothetical protein]
AOX55_RS24145	5.61199e+06	6.74912	848.245	763.873	806.059	2.90637	1649.18	2157.59	1903.39	3.27953	3658.39	1.23954	0.401856	3.08454	0.00203866	0.00442783	[tetratricopeptide repeat protein]
AOX55_RS24200	1.1384e+07	7.05629	511.406	806.167	658.786	2.81874	1554.19	1576.05	1565.12	3.19455	1767.36	1.24824	0.425026	2.93685	0.00331563	0.00689808	[protein=Pilus biosynthesis protein; identity=96; RefCov=100; QueryCov=100]
AOX55_RS24205	2.04031e+07	7.3097	475.448	634.723	555.086	2.74436	1010.82	1016.5	1013.66	3.00589	6015.62	0.868765	0.401149	2.16569	0.0303348	0.0518803	[type II and III secretion system protein family protein]
AOX55_RS24305	736635	5.86725	3.41892	3.38399	3.40146	0.531665	81.1272	76.7656	78.9464	1.89733	310.058	4.53691	0.44115	10.2843	8.29645e-25	2.05715e-23	[aldehyde dehydrogenase]
AOX55_RS24470	47556972	7.67721	185.571	152.133	168.852	2.22751	42.4472	27.5897	35.0185	1.5443	440.437	-2.26571	0.44243	-5.12105	3.03831e-07	1.19985e-06	[FAA hydrolase family protein]
AOX55_RS24560	5.0432e+06	6.70271	19.7654	22.2044	20.9849	1.32191	4482.2	7090.19	5786.19	3.76239	3674.09	8.1059	0.461522	17.5634	4.6967e-69	1.84277e-66	[DUF2934 domain-containing protein]
AOX55_RS24565	1.40562e+07	7.14787	20.8962	21.4617	21.1789	1.3259	3491.46	4785.99	4138.72	3.61687	4686.05	7.61018	0.426708	17.8346	3.8068e-71	1.81367e-68	[CBS domain-containing protein]
AOX55_RS24580	5.20416e+07	7.71635	462.446	158.787	310.617	2.49222	17.8189	42.5595	30.1892	1.47985	483.834	-3.3698	0.604064	-5.57855	2.42535e-08	1.10048e-07	[DUF4168 domain-containing protein]
AOX55_RS24590	2.43448e+07	7.38641	87.5202	257.42	172.47	2.23671	14.0949	13.7179	13.9064	1.14321	543.569	-3.63245	0.556007	-6.5331	6.44215e-11	4.01956e-10	[ABC transporter substrate-binding protein]
AOX55_RS24605	1.36654e+06	6.13562	17.4538	44.6772	31.0655	1.49228	5.80869	7.08269	6.44569	0.809269	73.5133	-2.27545	0.607428	-3.74604	0.00017965	0.000470646	[ABC transporter ATP-binding protein]
AOX55_RS24610	2.29651e+06	6.36107	9.8344	10.9195	10.3769	1.01607	23.4863	25.1672	24.3267	1.38608	93.4485	1.22792	0.45909	2.67469	0.00747979	0.0144567	[sn-glycerol-3-phosphate ABC transporter ATP-binding protein UgpC]
AOX55_RS24630	1.98861e+06	6.29855	28.1184	32.977	30.5477	1.48498	50.6156	70.4679	60.5417	1.78205	305.021	0.985397	0.429975	2.29175	0.0219199	0.0386073	[sugar ABC transporter substrate-binding protein]
AOX55_RS24680	4.39143e+06	6.64261	6.32781	3.74719	5.0375	0.702215	2.90149	3.74597	3.32373	0.521626	7.28988	-0.605981	0.98456	-0.615485	0.538235	0.623092	[nitrite reductase (NAD(P)H) small subunit]
AOX55_RS24685	4.09473e+07	7.61223	4.29664	2.42404	3.36034	0.526383	1.89692	2.19123	2.04408	0.310497	34.2345	-0.718454	0.601802	-1.19384	0.232541	0.311519	[NAD(P)/FAD-dependent oxidoreductase]
AOX55_RS24695	6.584e+06	6.81849	53.4775	29.1049	41.2912	1.61586	7.72563	14.3531	11.0394	1.04294	175.637	-1.91035	0.525295	-3.63671	0.000276137	0.000700851	[ABC transporter substrate-binding protein]
AOX55_RS24700	5.87237e+06	6.76881	216.57	116.068	166.319	2.22094	29.5414	21.487	25.5142	1.40678	291.582	-2.69998	0.494479	-5.46026	4.7544e-08	2.07947e-07	[ANTAR domain-containing protein]
AOX55_RS24730	8.02413e+07	7.9044	199.833	217.325	208.579	2.31927	1439.58	3685.61	2562.59	3.40868	3228.58	3.61874	0.508397	7.11795	1.09546e-12	8.41788e-12	[XRE family transcriptional regulator]
AOX55_RS24745	480927	5.68208	19.1209	20.7588	19.9399	1.29972	16.8957	11.2014	14.0486	1.14763	94.1449	-0.499537	0.478855	-1.04319	0.29686	0.383063	[transcriptional regulator]
AOX55_RS24750	8.21476e+06	6.91459	115.645	365.483	240.564	2.38123	335.792	209.409	272.601	2.43553	1310.56	0.180495	0.565821	0.318996	0.749729	0.806824	[autoinducer 2 ABC transporter substrate-binding protein]
AOX55_RS24785	788234	5.89666	73.6711	79.1874	76.4292	1.88326	120.289	74.214	97.2516	1.9879	103.184	0.352183	0.479232	0.734891	0.462406	0.55007	[hypothetical protein]
AOX55_RS24820	5.79078e+06	6.76274	111.87	148.201	130.036	2.11406	451.48	570.936	511.208	2.7086	613.502	1.97424	0.420677	4.69301	2.69213e-06	9.28945e-06	[DUF2384 domain-containing protein]
AOX55_RS24835	4.19103e+06	6.62232	173.367	85.7193	129.543	2.11241	137.278	189.852	163.565	2.21369	834.499	0.336265	0.481198	0.698808	0.484672	0.572576	[sulfate ABC transporter ATP-binding protein]
AOX55_RS24850	154208641	8.18811	245.874	96.0772	170.976	2.23293	141.405	167.09	154.248	2.18822	858.182	-0.148528	0.513422	-0.28929	0.772359	0.825186	[sulfate ABC transporter substrate-binding protein]
AOX55_RS24855	1.32342e+07	7.1217	18.3656	21.3516	19.8586	1.29795	45.7436	67.7511	56.7474	1.75395	208.645	1.51261	0.446859	3.38499	0.000711821	0.00167237	[D-TA family PLP-dependent enzyme]
AOX55_RS24885	1.28313e+06	6.10827	62.2694	43.2808	52.7751	1.72243	21.1723	21.4771	21.3247	1.32888	154.938	-1.30701	0.458076	-2.85327	0.00432715	0.00881824	[IclR family transcriptional regulator]
AOX55_RS24915	1.89385e+07	7.27735	122.232	140.461	131.347	2.11842	98.8367	88.1437	93.4902	1.97077	716.455	-0.490228	0.400429	-1.22426	0.220856	0.298684	[ABC transporter substrate-binding protein]
AOX55_RS24985	1.01319e+06	6.00569	92.161	50.8119	71.4865	1.85422	51.9124	56.4393	54.1759	1.73381	87.2608	-0.399689	0.509667	-0.784216	0.432913	0.521686	[protein=Uncharacterized protein (Fragment); identity=81; RefCov=100; QueryCov=96]
AOX55_RS25080	2.28204e+07	7.35832	14.1659	12.3834	13.2747	1.12302	33.2508	32.9451	33.0979	1.5198	75.8523	1.31901	0.475023	2.77672	0.00549101	0.0109296	[glyoxalase]
AOX55_RS25090	461038	5.66374	11.8205	14.1144	12.9675	1.11285	17.6596	16.3468	17.0032	1.23053	56.8856	0.391266	0.49981	0.782829	0.433727	0.522384	[DNA-binding response regulator]
AOX55_RS25120	1.41437e+07	7.15056	51.0543	56.3742	53.7143	1.73009	180.424	168.441	174.433	2.24163	297.491	1.69929	0.411855	4.12595	3.69215e-05	0.000108583	[peptide-methionine (S)-S-oxide reductase]
AOX55_RS25130	9.44091e+06	6.97501	40.1427	46.8005	43.4716	1.63821	242.126	81.4564	161.791	2.20896	240.727	1.89807	0.553274	3.43061	0.000602216	0.00143405	[carboxymuconolactone decarboxylase family protein]
AOX55_RS25150	1.71255e+06	6.23364	56.4507	42.9004	49.6756	1.69614	133.736	137.849	135.792	2.13288	108.756	1.4519	0.458918	3.16374	0.00155758	0.0034538	[protein=Antitoxin 1; identity=100; RefCov=100; QueryCov=100]
AOX55_RS25175	880603	5.94478	4.01812	7.30057	5.65934	0.752766	51.5042	87.1728	69.3385	1.84097	151.029	3.60775	0.525567	6.86448	6.67322e-12	4.65103e-11	[anti-sigma factor]
AOX55_RS25230	1.69637e+06	6.22952	10.2692	27.8159	19.0426	1.27973	15.6958	30.1147	22.9053	1.35994	121.694	0.261159	0.585921	0.445724	0.655797	0.731099	[S-(hydroxymethyl)glutathione dehydrogenase/class III alcohol dehydrogenase]
AOX55_RS25270	597138	5.77608	8.83761	23.7884	16.313	1.21253	16.1171	24.9696	20.5434	1.31267	50.6179	0.323713	0.612798	0.528253	0.597324	0.677922	[SRPBCC family protein]
AOX55_RS25325	960188	5.98236	13.5482	59.7263	36.6372	1.56392	53.4943	118.634	86.0641	1.93482	179.876	1.22856	0.662147	1.85541	0.063537	0.100163	[S-(hydroxymethyl)glutathione synthase]
AOX55_RS25410	1.60624e+07	7.20581	49.4571	108.187	78.8221	1.89665	45.6966	43.6523	44.6744	1.65006	381.141	-0.81936	0.491677	-1.66646	0.0956221	0.143746	[branched-chain amino acid ABC transporter substrate-binding protein]
AOX55_RS25440	1.36306e+06	6.13451	45.641	43.9649	44.803	1.65131	44.6459	46.8326	45.7392	1.66029	164.169	0.0294921	0.42695	0.0690763	0.944929	0.960042	[GntR family transcriptional regulator]
AOX55_RS25570	4.36428e+06	6.63991	181.557	240.608	211.082	2.32445	84.0384	67.2382	75.6383	1.87874	612.788	-1.47968	0.421414	-3.51123	0.000446043	0.00108779	[MBL fold metallo-hydrolase]
AOX55_RS25580	1.02316e+07	7.00994	98.411	72.2659	85.3385	1.93114	18.5792	16.2263	17.4027	1.24062	356.721	-2.29216	0.434548	-5.27481	1.32892e-07	5.48848e-07	[nucleotide sugar dehydrogenase]
AOX55_RS25590	2.13179e+06	6.32874	230.821	240.033	235.427	2.37186	135.512	209.354	172.433	2.23662	1016.45	-0.450012	0.424705	-1.05959	0.289333	0.374801	[protein=Hypothetical exported protein; identity=98; RefCov=100; QueryCov=100]
AOX55_RS25600	423596	5.62695	99.5496	117.546	108.548	2.03562	350.622	606.567	478.595	2.67997	2872.13	2.14026	0.442329	4.83862	1.30744e-06	4.72919e-06	[ABC transporter substrate-binding protein]
AOX55_RS25630	1.13741e+06	6.05592	67.5848	69.0666	68.3257	1.83458	9.83604	7.99557	8.91581	0.950161	134.093	-2.93146	0.483066	-6.06845	1.29149e-09	6.81507e-09	[protein=SAM-dependent methyltransferase; identity=95; RefCov=100; QueryCov=100]
AOX55_RS25645	1.01903e+07	7.00819	105.796	160.631	133.213	2.12455	794.287	719.601	756.944	2.87906	1064.56	2.50609	0.424334	5.90594	3.50639e-09	1.76644e-08	[Crp/Fnr family transcriptional regulator]
AOX55_RS25670	694611	5.84174	40.6711	62.6742	51.6726	1.71326	29.4923	12980.9	6505.2	3.81326	42040.6	6.97603	2.42366	2.87831	0.00399817	0.00822066	[Cu(2+)-exporting ATPase]
AOX55_RS25700	6.9267e+06	6.84053	24.9112	31.9623	28.4368	1.45388	20.8884	23.5543	22.2213	1.34677	121.166	-0.357835	0.453784	-0.788557	0.430371	0.519467	[sugar ABC transporter substrate-binding protein]
AOX55_RS25720	2.14531e+06	6.33149	400.028	585.001	492.515	2.69242	49.8601	43.4023	46.6312	1.66868	902.687	-3.39963	0.432315	-7.86378	3.72711e-15	3.64514e-14	[3,4-dihydroxy-2-butanone-4-phosphate synthase]
AOX55_RS25760	529652	5.72399	13.1397	10.5858	11.8627	1.07419	8.40687	6.78357	7.59522	0.88054	23.4204	-0.635044	0.638304	-0.994892	0.319789	0.407293	[PTS IIA-like nitrogen-regulatory protein]
AOX55_RS25795	4.51756e+07	7.6549	90.8114	136.912	113.862	2.05638	2118.02	4896.32	3507.17	3.54496	20590.7	4.94486	0.505339	9.78522	1.3031e-22	2.70769e-21	[catalase/peroxidase HPI]
AOX55_RS25810	3.48034e+06	6.54162	131.426	142.408	136.917	2.13646	76.3069	49.5287	62.9178	1.79877	602.864	-1.12015	0.429725	-2.60666	0.00914297	0.0173397	[ABC transporter substrate-binding protein]
AOX55_RS25890	1.65666e+07	7.21923	96.9656	118.151	107.558	2.03164	149.995	126.616	138.305	2.14084	3446.83	0.362787	0.399041	0.909148	0.363272	0.451973	[membrane protein]
AOX55_RS25920	681173	5.83326	21.5217	28.2289	24.8753	1.39577	9.68387	9.8233	9.75358	0.989164	63.3225	-1.35187	0.513561	-2.63236	0.00847952	0.0162244	[GntR family transcriptional regulator]
AOX55_RS25940	4.85382e+06	6.68608	87.8122	149.594	118.703	2.07446	140.207	79.3678	109.787	2.04055	267.968	-0.110729	0.494149	-0.224081	0.822694	0.864153	[fucose dissimilation pathway protein,RbsD_FucU superfamily]
AOX55_RS25960	1.55291e+06	6.19115	89.7366	151.301	120.519	2.08105	202.298	127.643	164.971	2.21741	1068.32	0.453256	0.466169	0.972299	0.330902	0.419524	[ABC transporter substrate-binding protein]
AOX55_RS25975	1.5456e+07	7.1891	52.8862	68.3884	60.6373	1.78274	42.3754	46.3228	44.3491	1.64688	214.66	-0.452363	0.430735	-1.05021	0.29362	0.379839	[dimethylarginine dimethylaminohydrolase]
AOX55_RS25985	4.20294e+06	6.62355	35.4146	47.2326	41.3236	1.6162	326.439	305.482	315.961	2.49963	1265.31	2.9344	0.407695	7.19754	6.13066e-13	4.83351e-12	[FAD-containing oxidoreductase]
AOX55_RS25995	4.81786e+07	7.68285	72.439	72.6478	72.5434	1.8606	2093.64	2301.84	2197.74	3.34198	5360.1	4.92101	0.389569	12.6319	1.40779e-36	8.77568e-35	[ABC transporter substrate-binding protein]
AOX55_RS26040	4.73458e+06	6.67528	17.6554	35.3383	26.4969	1.42319	138.636	114.969	126.802	2.10313	479.034	2.25789	0.475214	4.75131	2.021e-06	7.06131e-06	[ABC transporter substrate-binding protein]
AOX55_RS26055	3.22932e+07	7.50911	58.4868	54.7205	56.6037	1.75284	51.0718	72.4485	61.7601	1.79071	237.445	0.123854	0.433803	0.285509	0.775255	0.827484	[SDR family NAD(P)-dependent oxidoreductase]
AOX55_RS26115	1.42339e+07	7.15332	156.373	193.191	174.782	2.2425	319.525	396.272	357.898	2.55376	2301.58	1.03382	0.404385	2.55653	0.0105721	0.0198022	[urocanate hydratase]
AOX55_RS26120	2.92682e+06	6.4664	80.3771	107.249	93.813	1.97226	145.088	156.804	150.946	2.17882	517.441	0.685716	0.41387	1.65684	0.0975515	0.146251	[N-formylglutamate deformylase]
AOX55_RS26125	2.81259e+06	6.44911	93.4769	103.791	98.6338	1.99403	106.941	129.593	118.267	2.07286	856.846	0.261492	0.401155	0.651849	0.514499	0.600684	[histidine ammonia-lyase]
AOX55_RS26140	9.46985e+06	6.97634	41.5226	35.7689	38.6458	1.5871	22.6488	14.7596	18.7042	1.27194	168.147	-1.04195	0.45811	-2.27445	0.0229392	0.0402749	[alpha-D-ribose 1-methylphosphonate 5-triphosphate diphosphatase]
AOX55_RS26145	8.22227e+06	6.91499	36.3581	36.6018	36.48	1.56205	21.1864	12.5554	16.8709	1.22714	97.1459	-1.1038	0.490598	-2.24991	0.0244545	0.0426402	[DUF1045 domain-containing protein]
AOX55_RS26175	1.74205e+06	6.24106	69.2716	60.6742	64.9729	1.81273	25.7314	22.5043	24.1178	1.38234	271.52	-1.42827	0.421813	-3.38602	0.000709144	0.00166666	[CoA transferase]
AOX55_RS26250	106440658	8.02711	50.1625	42.9472	46.5549	1.66797	54.8179	41.2561	48.037	1.68158	460.527	0.0462817	0.41802	0.110716	0.911841	0.935172	[molecular chaperone HtpG]
AOX55_RS26270	2.76726e+06	6.44205	6.00417	6.78785	6.39601	0.805909	45.3634	27.4657	36.4146	1.56128	86.5414	2.51201	0.509952	4.92597	8.39419e-07	3.12266e-06	[enoyl-[acyl-carrier-protein]
AOX55_RS26280	3.52962e+07	7.54773	83.3935	149.353	116.373	2.06585	78.4791	91.5638	85.0214	1.92953	657.294	-0.453452	0.4541	-0.998572	0.318002	0.405327	[4-aminobutyrate--2-oxoglutarate transaminase]
AOX55_RS26285	523071	5.71856	28.8435	37.4339	33.1387	1.52034	11.8793	11.5026	11.6909	1.06785	95.4653	-1.50298	0.480139	-3.1303	0.00174626	0.00383774	[cupin domain-containing protein]
AOX55_RS26310	1.57166e+08	8.19636	581.868	616.586	599.227	2.77759	126.591	87.0241	106.807	2.0286	1901.18	-2.48708	0.415786	-5.98164	2.20901e-09	1.13777e-08	[fructose-bisphosphate aldolase class II]
AOX55_RS26315	6.9072e+08	8.8393	1382.77	2445.9	1914.34	3.28202	1139.7	623.427	881.561	2.94525	11497.9	-1.11863	0.48635	-2.30004	0.0214459	0.0378724	[peptide ABC transporter substrate-binding protein]
AOX55_RS26330	5.19697e+06	6.71575	229.242	343.425	286.333	2.45687	55.2587	38.8417	47.0502	1.67256	1373.59	-2.60422	0.441268	-5.90169	3.59805e-09	1.80308e-08	[ABC transporter ATP-binding protein]
AOX55_RS26400	6.4725e+06	6.81107	29.8824	30.5461	30.2143	1.48021	22.021	44.2248	33.1229	1.52013	98.2259	0.125704	0.508429	0.247241	0.804722	0.850364	[alpha/beta hydrolase]
AOX55_RS26460	1.52187e+06	6.18238	38.2451	31.2174	34.7312	1.54072	105.804	88.9513	97.3778	1.98846	799.135	1.48779	0.406577	3.6593	0.000252902	0.000644949	[ethanolamine ammonia-lyase subunit EutB]
AOX55_RS26465	3.92172e+06	6.59348	93.4322	75.2769	84.3546	1.92611	21.1293	19.7538	20.4415	1.31051	181.928	-2.04352	0.446972	-4.57191	4.833e-06	1.61828e-05	[HAD family hydrolase]
AOX55_RS26495	2.97243e+06	6.47311	78.9383	59.9069	69.4226	1.8415	59.828	73.8384	66.8332	1.82499	326.954	-0.0555358	0.426592	-0.130185	0.89642	0.922847	[GGDEF domain-containing protein]
AOX55_RS26560	1.30837e+06	6.11673	27.5382	28.3413	27.9397	1.44622	22.8593	34.9935	28.9264	1.46129	110.128	0.0454154	0.469317	0.0967691	0.92291	0.94313	[4-hydroxy-2-oxovalerate aldolase]
AOX55_RS26595	4.00338e+06	6.60243	38.5413	44.3704	41.4558	1.61759	46.6514	27.5817	37.1166	1.56957	227.945	-0.156617	0.458499	-0.341587	0.732662	0.794611	[copper oxidase]
AOX55_RS26600	1.3974e+06	6.14532	31.9771	28.1412	30.0591	1.47798	192.953	199.159	196.056	2.29238	280.884	2.70586	0.41921	6.45467	1.08453e-10	6.55238e-10	[transcriptional regulator MntR]
AOX55_RS26620	6.78631e+07	7.83163	110.894	77.1093	94.0018	1.97314	57.8083	28.9623	43.3853	1.63734	100.703	-1.10507	0.523342	-2.11156	0.0347245	0.0584365	[protein=Signal peptide protein; identity=100; RefCov=100; QueryCov=100]
AOX55_RS26625	3.3633e+06	6.52677	45.8819	32.2868	39.0843	1.592	12.2951	9.25957	10.7773	1.03251	61.5542	-1.84919	0.540882	-3.41885	0.000628861	0.00149324	[copper oxidase]
AOX55_RS26715	1.72292e+06	6.23626	29.6501	31.4301	30.5401	1.48487	13.802	15.2735	14.5378	1.1625	101.211	-1.0729	0.460915	-2.32775	0.0199252	0.0354119	[PRC-barrel domain containing protein]
AOX55_RS26760	1.3309e+06	6.12415	50.7649	48.9422	49.8536	1.6977	52.1608	38.4813	45.3211	1.6563	113.087	-0.133864	0.457317	-0.292716	0.769739	0.823134	[MarR family transcriptional regulator]
AOX55_RS26855	1.92091e+06	6.28351	83.5688	57.7646	70.6667	1.84921	90.0625	73.1621	81.6123	1.91176	190.338	0.209769	0.448804	0.467396	0.640217	0.716003	[hypothetical protein]
AOX55_RS26875	5.44679e+06	6.73614	6.16511	4.49836	5.33174	0.726869	2.6502	3.66595	3.15808	0.499423	28.3633	-0.763786	0.615228	-1.24147	0.214433	0.291594	[nitrate ABC transporter substrate-binding protein]
AOX55_RS26925	1.72234e+07	7.23612	11.2741	14.5854	12.9298	1.11159	13.3528	12.7736	13.0632	1.11605	204.363	0.0147033	0.430086	0.0341869	0.972728	0.981409	[protein=4-aminobutyrate aminotransferase; identity=100; RefCov=100; QueryCov=100]
AOX55_RS26945	1.87235e+06	6.27239	92.6968	112.166	102.431	2.01043	3904.51	4585.12	4244.82	3.62786	14523.6	5.37286	0.397841	13.505	1.46072e-41	1.11989e-39	[sn-glycerol-3-phosphate ABC transporter substrate-binding protein UgpB]
AOX55_RS27200	1.07773e+06	6.03251	16.9991	18.695	17.847	1.25157	34.952	53.3112	44.1316	1.64475	253.448	1.30429	0.442574	2.94705	0.00320821	0.00668921	[ABC transporter substrate-binding protein]
AOX55_RS27205	1.52017e+06	6.18189	46.8511	58.5173	52.6842	1.72168	67.1919	96.7401	81.966	1.91363	242.066	0.635561	0.441953	1.43807	0.150414	0.214463	[FadR family transcriptional regulator]
AOX55_RS27215	1.68625e+06	6.22692	60.6142	70.2679	65.4411	1.81585	63.5951	89.8589	76.727	1.88495	254.485	0.227525	0.43446	0.523697	0.600489	0.68082	[GntR family transcriptional regulator]
AOX55_RS27240	1.30217e+07	7.11467	20.5106	30.2811	25.3959	1.40476	30.16	42.7063	36.4331	1.5615	160.766	0.517535	0.46635	1.10976	0.267104	0.350361	[ABC transporter substrate-binding protein]
AOX55_RS27275	5.08652e+07	7.70642	105.358	225.639	165.499	2.21879	35.0096	40.1771	37.5934	1.57511	462.26	-2.13941	0.492354	-4.34526	1.39111e-05	4.38504e-05	[formyltetrahydrofolate deformylase]
AOX55_RS27325	5.51794e+06	6.74178	44.1921	42.2146	43.2033	1.63552	171.408	190.418	180.913	2.25747	568.907	2.06596	0.400438	5.15926	2.47932e-07	9.86699e-07	[4-hydroxythreonine-4-phosphate dehydrogenase PdxA]
AOX55_RS27330	7.28281e+06	6.8623	75.0353	77.8534	76.4444	1.88335	281.897	375.422	328.66	2.51675	1181.49	2.10383	0.406596	5.17425	2.28823e-07	9.15019e-07	[alcohol dehydrogenase]
AOX55_RS27335	5.21765e+06	6.71748	19.2654	15.4674	17.3664	1.23971	12.741	8.22464	10.4828	1.02048	82.9414	-0.720512	0.496143	-1.45223	0.146439	0.209296	[glycosyl hydrolase]
AOX55_RS27340	3.61645e+06	6.55828	42.7924	38.4304	40.6114	1.60865	21.1004	18.1612	19.6308	1.29294	140.836	-1.04643	0.4441	-2.3563	0.018458	0.0330688	[dihydrodipicolinate synthase family protein]
AOX55_RS27345	4.52219e+06	6.65535	40.4757	50.9659	45.7208	1.66011	404.172	544.703	474.438	2.67618	2207.34	3.37497	0.415279	8.12699	4.40081e-16	4.74974e-15	[ABC transporter substrate-binding protein]
AOX55_RS27425	2.84448e+07	7.454	15.2252	16.7441	15.9847	1.2037	37.3994	41.8466	39.623	1.59795	112.84	1.30824	0.448792	2.91502	0.00355662	0.00736958	[carbon-nitrogen hydrolase family protein]
AOX55_RS27440	2.62433e+07	7.41902	139.743	131.96	135.852	2.13307	108.354	105.824	107.089	2.02974	273.668	-0.343001	0.411194	-0.834158	0.404192	0.493043	[ribose 5-phosphate isomerase B]
AOX55_RS27445	1.27871e+06	6.10677	61.6352	55.9064	58.7708	1.76916	12.167	7.44073	9.80385	0.991397	135.449	-2.57119	0.489019	-5.25785	1.45748e-07	5.98241e-07	[triose-phosphate isomerase]
AOX55_RS27485	2.80797e+06	6.44839	5.89072	33.7297	19.8102	1.29689	25.5563	23.1364	24.3463	1.38643	179.206	0.296557	0.669411	0.443012	0.657757	0.732794	[carbohydrate kinase]
AOX55_RS27510	8.67994e+06	6.93852	71.2076	725.546	398.377	2.60029	484.66	223.503	354.081	2.5491	2798.34	-0.170019	1.42428	-0.119372	0.904981	0.929651	[ABC transporter substrate-binding protein]
AOX55_RS27515	6.45697e+06	6.81003	34.0918	289.062	161.577	2.20838	70.0399	35.7114	52.8757	1.72326	534.447	-1.61055	0.745765	-2.15959	0.0308044	0.0525891	[sugar-binding transcriptional regulator]
AOX55_RS27535	1.72929e+07	7.23787	3090.07	2496.11	2793.09	3.44608	241.751	229.061	235.406	2.37182	1845.97	-3.5683	0.4039	-8.83461	1.00444e-18	1.42242e-17	[30S ribosomal protein S21]
AOX55_RS27540	2.51139e+06	6.39991	1509.53	984.04	1246.79	3.09579	91.3591	74.9585	83.1588	1.91991	985.092	-3.90401	0.443905	-8.7947	1.43427e-18	2.00979e-17	[protein=Cold-shock protein; identity=100; RefCov=100; QueryCov=100]
AOX55_RS27545	388689030	8.5896	11313.3	7457.86	9385.6	3.97246	1361.82	1486.07	1423.95	3.15349	5838.17	-2.72063	0.419479	-6.48573	8.83054e-11	5.40364e-10	[cold-shock protein]
AOX55_RS27580	5.52492e+06	6.74233	21.7292	30.5231	26.1261	1.41708	8.68908	4.86116	6.77512	0.830917	71.8407	-1.93258	0.542856	-3.56002	0.000370827	0.00091744	[5-dehydro-4-deoxy-D-glucuronate isomerase]
AOX55_RS27585	1.47515e+06	6.16884	28.1989	54.6686	41.4337	1.61735	8.46608	2.98095	5.72351	0.757663	154.999	-2.83823	0.587633	-4.82994	1.36574e-06	4.90283e-06	[carbohydrate ABC transporter substrate-binding protein]
AOX55_RS27635	5.83792e+06	6.76626	201.001	262.714	231.857	2.36522	187.268	179.72	183.494	2.26362	1317.13	-0.337513	0.403583	-0.836292	0.402991	0.491938	[hemolysin D]
AOX55_RS27640	6.31386e+06	6.80029	124.109	111.067	117.588	2.07036	396.633	579.502	488.068	2.68848	2640.25	2.05324	0.415839	4.93757	7.91003e-07	2.95408e-06	[GGDEF domain-containing protein]
AOX55_RS27645	3.23893e+06	6.5104	133.364	105.736	119.55	2.07755	412.678	434.305	423.492	2.62684	724.854	1.82491	0.405059	4.50531	6.62776e-06	2.19173e-05	[protein=Ubiquinone biosynthesis methyltransferase UbiE; identity=100; RefCov=100; QueryCov=100]
AOX55_RS27650	1.8818e+06	6.27457	116.808	108.498	112.653	2.05174	213.99	240.459	227.225	2.35646	1030.59	1.01213	0.394259	2.56716	0.0102536	0.0192543	[methyltransferase domain-containing protein]
AOX55_RS27660	982000	5.99211	90.7505	97.8198	94.2851	1.97444	171.386	202.593	186.989	2.27182	405.829	0.987237	0.407551	2.42236	0.0154199	0.0280783	[ATP-binding protein]
AOX55_RS27665	1.10531e+07	7.04349	121.916	130.777	126.346	2.10156	333.671	394.264	363.967	2.56106	427.488	1.52587	0.407316	3.74615	0.000179566	0.000470646	[protein=Uncharacterized conserved protein; identity=99; RefCov=100; QueryCov=100]
AOX55_RS27770	1.42007e+06	6.15231	424.486	543.607	484.046	2.68489	239.656	134.043	186.85	2.27149	543.521	-1.37097	0.459725	-2.98215	0.00286228	0.00602822	[hypothetical protein]
AOX55_RS27780	1.7553e+06	6.24435	35.0511	14.322	24.6865	1.39246	53.0375	45.1307	49.0841	1.69094	38.7047	0.999275	0.609462	1.6396	0.101088	0.150975	[hypothetical protein]
AOX55_RS27800	3.49909e+06	6.54395	11.3215	20.1131	15.7173	1.19638	869.875	694.468	782.172	2.8933	984.994	5.63341	0.463001	12.1672	4.64953e-34	2.44192e-32	[carboxymuconolactone decarboxylase family protein]
AOX55_RS27805	4.85953e+06	6.68659	33.2357	26.6543	29.945	1.47632	540.133	599.527	569.83	2.75575	1161.54	4.25074	0.4082	10.4134	2.15446e-25	5.63539e-24	[NmrA family transcriptional regulator]
AOX55_RS27810	2.64257e+06	6.42203	12.8471	11.712	12.2795	1.08918	298.802	364.004	331.403	2.52036	373.893	4.75478	0.444089	10.7068	9.45679e-27	2.86713e-25	[cupin domain-containing protein]
AOX55_RS27840	7.17037e+07	7.85554	457.4	441.58	449.49	2.65272	276.151	214.167	245.159	2.38945	450.211	-0.873286	0.412796	-2.11554	0.0343838	0.0579874	[XRE family transcriptional regulator]
AOX55_RS27845	1.83101e+06	6.26269	78.2188	110.706	94.4626	1.97526	64.8174	145.224	105.021	2.02128	934.258	0.151902	0.498723	0.304582	0.760685	0.815085	[ABC transporter ATP-binding protein/permease]
AOX55_RS27865	516264	5.71287	20.7224	8.95858	14.8405	1.17145	2.16772	2.97356	2.57064	0.410041	81.2745	-2.53699	0.594808	-4.26521	1.9971e-05	6.13152e-05	[ABC transporter ATP-binding protein]
AOX55_RS27870	3.65571e+07	7.56297	173.914	139.461	156.687	2.19503	126.836	128.801	127.818	2.10659	717.811	-0.293726	0.403459	-0.72802	0.466602	0.554567	[UDP-glucose 4-epimerase GalE]
AOX55_RS27885	8.35081e+07	7.92173	200.619	63.7156	132.167	2.12112	17.6754	17.0522	17.3638	1.23964	486.872	-2.9277	0.563365	-5.19681	2.02742e-07	8.19074e-07	[sugar ABC transporter substrate-binding protein]
AOX55_RS27890	3.94739e+06	6.59631	418.316	167.881	293.098	2.46701	364.338	611.633	487.985	2.68841	1368.03	0.735346	0.529812	1.38794	0.165156	0.232452	[exopolysaccharide biosynthesis protein]
AOX55_RS27900	9.42408e+06	6.97424	49.0634	32.8099	40.9366	1.61211	19.1736	31.8709	25.5222	1.40692	175.368	-0.685381	0.483207	-1.4184	0.156074	0.221351	[glycosyltransferase family 2 protein]
AOX55_RS27920	105799548	8.02448	587.144	168.734	377.939	2.57742	195.174	354.21	274.692	2.43885	1334.4	-0.460616	0.592266	-0.777718	0.436735	0.525248	[DUF1080 domain-containing protein]
AOX55_RS27925	1.37289e+06	6.13763	161.062	42.8673	101.964	2.00845	27.7957	36.9335	32.3646	1.51007	418.719	-1.65632	0.595421	-2.78177	0.00540638	0.0107898	[glycosyl transferase family 1]
AOX55_RS27930	4.16825e+06	6.61995	137.696	36.4764	87.0862	1.93995	27.8984	40.7995	34.349	1.53591	311.067	-1.34332	0.603837	-2.22464	0.0261057	0.0451687	[glycosyltransferase family 2 protein]
AOX55_RS27935	7.5626e+06	6.87867	176.022	52.3467	114.185	2.05761	28.1181	27.7402	27.9292	1.44606	338.818	-2.03106	0.575345	-3.53015	0.000415317	0.00101795	[glycosyltransferase family 2 protein]
AOX55_RS27940	1.52868e+07	7.18432	126.978	35.7232	81.3507	1.91036	21.7612	30.5921	26.1766	1.41791	281.248	-1.63728	0.594638	-2.7534	0.00589791	0.0116629	[glycosyltransferase family 2 protein]
AOX55_RS27945	1.19568e+08	8.07762	662.164	242.703	452.433	2.65555	164.205	236.176	200.191	2.30144	1520.69	-1.17661	0.532988	-2.20757	0.0272746	0.0470933	[UTP--glucose-1-phosphate uridylyltransferase]
AOX55_RS27950	4.21508e+07	7.62481	344.817	134.284	239.551	2.3794	76.35	104.346	90.3482	1.95592	2005.76	-1.40698	0.518413	-2.71402	0.00664729	0.013006	[chain-length determining protein]
AOX55_RS27960	1.38899e+08	8.1427	111.807	127.992	119.899	2.07882	664.678	729.703	697.19	2.84335	1386.96	2.53953	0.395308	6.42418	1.32582e-10	7.87466e-10	[peroxiredoxin]
AOX55_RS28060	724850	5.86025	33.4381	43.371	38.4046	1.58438	96.8882	115.841	106.365	2.0268	460.198	1.46888	0.417734	3.51629	0.000437616	0.0010688	[sugar ABC transporter substrate-binding protein]
AOX55_RS28085	401981	5.60421	348.556	147.619	248.087	2.3946	127.086	135.92	131.503	2.11894	319.237	-0.915592	0.508545	-1.80042	0.0717948	0.111618	[hypothetical protein]
AOX55_RS28135	2.31471e+06	6.3645	36.1366	15.025	25.5808	1.40791	1144.89	1577.11	1361	3.13386	663.299	5.74032	0.514906	11.1483	7.2999e-29	2.66068e-27	[protein=None; identity=96; RefCov=89; QueryCov=100]
AOX55_RS28150	8.89104e+06	6.94895	99.8361	119.041	109.438	2.03917	177.853	93.8437	135.848	2.13305	100.305	0.317307	0.502933	0.630912	0.528098	0.613233	[hypothetical protein]
AOX55_RS28170	345097	5.53794	102.625	26.9856	64.8054	1.81161	6.79519	8.77295	7.78407	0.891207	216.189	-3.0606	0.625071	-4.89641	9.76028e-07	3.60471e-06	[ubiquinol oxidase subunit II]
AOX55_RS28200	1.78065e+07	7.25058	211.835	117.515	164.675	2.21663	53.4167	34.4819	43.9493	1.64295	286.52	-1.90148	0.491635	-3.86766	0.000109884	0.000299521	[DUF992 domain-containing protein]
AOX55_RS28215	5.37112e+06	6.73006	50.5297	103.923	77.2261	1.88776	151.288	123.36	137.324	2.13775	579.386	0.830307	0.478938	1.73364	0.0829818	0.126918	[ornithine cyclodeaminase]
AOX55_RS28235	9.13156e+07	7.96054	124.692	274.293	199.492	2.29993	312.525	193.923	253.224	2.4035	709.077	0.344422	0.50897	0.676703	0.498595	0.585394	[TetR/AcrR family transcriptional regulator]
AOX55_RS28240	2.13299e+07	7.32899	227.057	254.394	240.726	2.38152	294.65	213.875	254.263	2.40528	1451.28	0.0792488	0.410362	0.193119	0.846866	0.883543	[efflux RND transporter periplasmic adaptor subunit]
AOX55_RS28245	7.02839e+06	6.84686	102.415	110.23	106.322	2.02662	149.74	105.924	127.832	2.10664	1898.79	0.266065	0.410997	0.647365	0.517396	0.603538	[AcrB/AcrD/AcrF family protein]
AOX55_RS28325	1.56417e+06	6.19428	38.9679	51.0808	45.0244	1.65345	54.3194	73.4887	63.904	1.80553	211.794	0.503028	0.442907	1.13574	0.256065	0.337723	[polysaccharide deacetylase]
AOX55_RS28335	694382	5.8416	186.908	177.826	182.367	2.26095	290.358	446.413	368.385	2.5663	2256.43	1.01417	0.42107	2.40855	0.0160162	0.0290688	[cell shape-determining protein]
AOX55_RS28350	1.01356e+06	6.00585	70.9861	63.8218	67.4039	1.82869	52.2688	78.9844	65.6266	1.81708	283.29	-0.0405013	0.438088	-0.0924501	0.92634	0.945766	[peptide chain release factor N(5)-glutamine methyltransferase]
AOX55_RS28360	2.04732e+07	7.31119	149.509	125.105	137.307	2.13769	1549.92	2287.23	1918.58	3.28298	1395.9	3.80465	0.42612	8.92859	4.31466e-19	6.32501e-18	[cell division topological specificity factor MinE]
AOX55_RS28365	4.34912e+07	7.6384	252.718	228.996	240.857	2.38176	2028.38	2965.01	2496.7	3.39737	5745.17	3.37375	0.414549	8.13836	4.00676e-16	4.38116e-15	[septum site-determining protein MinD]
AOX55_RS28370	4.63342e+07	7.6659	155.403	161.921	158.662	2.20047	390.163	588.803	489.483	2.68974	1250.21	1.62495	0.42092	3.86046	0.000113172	0.000307477	[septum formation inhibitor MinC]
AOX55_RS28470	672760	5.82786	5.1563	8.13215	6.64423	0.822445	13.3898	19.3893	16.3895	1.21457	80.5072	1.29687	0.508425	2.55075	0.010749	0.0201091	[aspartate aminotransferase family protein]
AOX55_RS28530	6.91802e+06	6.83998	6.73398	6.2964	6.51519	0.813927	11.2743	10.2283	10.7513	1.03146	35.8367	0.725082	0.551097	1.31571	0.188272	0.259619	[4-hydroxy-2-oxoheptanedioate aldolase]
AOX55_RS28570	4.59781e+06	6.66255	104.786	967.722	536.254	2.72937	833.3	752.096	792.698	2.89911	4501.38	0.563816	0.730321	0.772011	0.440108	0.528637	[carbohydrate ABC transporter substrate-binding protein]
AOX55_RS28610	4.4524e+07	7.64859	20.386	34.3103	27.3482	1.43693	72.7424	118.414	95.578	1.98036	294.969	1.80296	0.482051	3.7402	0.000183876	0.000480773	[NAD(P)-dependent oxidoreductase]
AOX55_RS28620	1.31029e+06	6.11737	17.0806	18.2463	17.6635	1.24708	40.5036	61.2142	50.8589	1.70637	225.752	1.52384	0.444414	3.42887	0.000606089	0.00144225	[four-carbon acid sugar kinase family protein]
AOX55_RS28655	7.88277e+06	6.89668	50.0788	42.4961	46.2875	1.66546	26.0401	24.8323	25.4362	1.40545	153.29	-0.862863	0.438395	-1.96823	0.0490415	0.0794924	[IclR family transcriptional regulator]
AOX55_RS28670	1.65811e+06	6.21961	51.7701	53.5741	52.6721	1.72158	250.602	281.817	266.209	2.42522	686.444	2.33721	0.39903	5.85724	4.70634e-09	2.32701e-08	[(S)-ureidoglycine aminohydrolase]
AOX55_RS28720	1.64337e+06	6.21573	26.6027	44.119	35.3608	1.54852	54.9972	37.209	46.1031	1.66373	194.849	0.384002	0.477968	0.803406	0.42174	0.510806	[rhizopine-binding protein]
AOX55_RS28750	2.92318e+08	8.46586	76.2712	135.902	106.086	2.02566	264.897	186.787	225.842	2.3538	806.727	1.09017	0.463924	2.34988	0.0187796	0.0335817	[tripartite tricarboxylate transporter substrate binding protein]
AOX55_RS28765	2.73576e+06	6.43708	4141.18	1344.98	2743.08	3.43824	454.544	1050.54	752.543	2.87653	1483.4	-1.86683	0.597604	-3.12385	0.00178499	0.00391641	[hypothetical protein]
AOX55_RS28775	1.44997e+08	8.16136	182.25	37.8021	110.026	2.04149	9.02825	15.3368	12.1825	1.08574	325.305	-3.17941	0.664191	-4.78689	1.69381e-06	6.00944e-06	[glutamine synthetase]
AOX55_RS28865	1.08628e+07	7.03594	31.8432	23.0347	27.439	1.43837	3.60655	3.80965	3.7081	0.569152	60.0799	-2.88912	0.582158	-4.96277	6.94943e-07	2.61584e-06	[carbonic anhydrase]
AOX55_RS28885	7.2865e+06	6.86252	234.197	387.75	310.973	2.49272	584.591	744.927	664.759	2.82266	2680.11	1.09585	0.440029	2.49041	0.0127594	0.0235423	[enoyl-CoA hydratase/isomerase family protein]
AOX55_RS28900	726951	5.86151	370.721	654.042	512.382	2.70959	219.274	513.172	366.223	2.56375	3464.06	-0.484806	0.523002	-0.926968	0.353943	0.443229	[acyl-CoA carboxylase subunit beta]
AOX55_RS28920	5.61815e+06	6.74959	301.194	661.398	481.296	2.68241	400.868	827.592	614.23	2.78833	6026.76	0.351725	0.531887	0.661277	0.508435	0.595062	[methylmalonyl-CoA mutase]
AOX55_RS29000	3.31276e+06	6.52019	21.8346	16.8781	19.3564	1.28682	13.3268	15.7255	14.5262	1.16215	149.535	-0.415393	0.446545	-0.930236	0.352249	0.44147	[D-erythrulose kinase]
AOX55_RS29020	938099	5.97225	14.779	9.78143	12.2802	1.08921	9.46732	9.64958	9.55845	0.980387	55.4362	-0.360268	0.52272	-0.689219	0.490686	0.578042	[tripartite tricarboxylate transporter substrate binding protein]
AOX55_RS29025	622019	5.7938	8.33192	7.64363	7.98777	0.902426	8.45505	8.18693	8.32099	0.920175	43.9155	0.0601166	0.525517	0.114395	0.908924	0.932933	[4-hydroxythreonine-4-phosphate dehydrogenase PdxA]
AOX55_RS29030	2.05933e+06	6.31373	54.5389	59.3546	56.9467	1.75547	98.0741	145.103	121.589	2.08489	315.451	1.09286	0.433436	2.52139	0.0116893	0.0217119	[GntR family transcriptional regulator]
AOX55_RS29080	420876	5.62415	17.4614	16.5961	17.0287	1.23118	53.4437	61.2459	57.3448	1.75849	156.658	1.75108	0.434836	4.02699	5.6496e-05	0.00016159	[3-oxoadipate enol-lactonase]
AOX55_RS29100	1.59843e+08	8.20369	221.097	95.3309	158.214	2.19924	41.6628	35.372	38.5174	1.58566	549.482	-2.03726	0.503838	-4.04349	5.26624e-05	0.000151535	[glycosyl transferase family 1]
AOX55_RS29105	2.40496e+07	7.38111	116.918	52.9562	84.9372	1.9291	9.22391	10.5553	9.88961	0.995179	286.075	-3.10416	0.520272	-5.96643	2.42505e-09	1.24233e-08	[colanic acid biosynthesis glycosyltransferase WcaL]
AOX55_RS29115	2.12236e+07	7.32682	94.807	51.6059	73.2064	1.86455	53.242	40.1563	46.6991	1.66931	414.466	-0.647177	0.470653	-1.37506	0.169112	0.237119	[colanic acid biosynthesis glycosyl transferase]
AOX55_RS29165	2.26852e+06	6.35574	18.2218	21.5329	19.8774	1.29836	23.4991	23.8374	23.6682	1.37417	98.4427	0.251089	0.456196	0.550398	0.582047	0.66386	[glycine/betaine ABC transporter]
AOX55_RS29275	2.38783e+06	6.378	41.8562	51.1218	46.489	1.66735	224.91	227.134	226.022	2.35415	172.412	2.28039	0.436964	5.21872	1.80159e-07	7.31829e-07	[histidinol dehydrogenase]
AOX55_RS29490	1.6119e+07	7.20734	33.0402	299.232	166.136	2.22046	1659.87	575.955	1117.91	3.04841	4745.58	2.75035	1.35049	2.03656	0.0416941	0.0689389	[carbohydrate ABC transporter substrate-binding protein]
AOX55_RS29530	1.46244e+06	6.16508	10.7819	8.63456	9.70822	0.98714	21.9698	25.9141	23.9419	1.37916	291.567	1.3021	0.421962	3.08582	0.00202995	0.00441035	[adenylate/guanylate cyclase domain-containing protein]
AOX55_RS29840	1.8477e+06	6.26663	31.6223	37.3124	34.4674	1.53741	36.9257	33.5283	35.227	1.54688	108.623	0.0321185	0.452121	0.0710396	0.943366	0.958746	[XRE family transcriptional regulator]
AOX55_RS30025	2.26596e+06	6.35525	70.8233	39.0163	54.9198	1.73973	21.0772	13.6059	17.3416	1.23909	78.0559	-1.65255	0.548034	-3.01541	0.00256631	0.00544962	[DUF393 domain-containing protein]
AOX55_RS30125	1.27589e+07	7.10581	33.5661	38.9608	36.2635	1.55947	78.8144	78.5851	78.6997	1.89597	299.811	1.11757	0.411643	2.7149	0.0066296	0.0129752	[amino acid ABC transporter substrate-binding protein]
AOX55_RS30165	320880	5.50634	4.42442	4.43717	4.43079	0.646481	12.5159	17.7429	15.1294	1.17982	50.407	1.76712	0.530278	3.33244	0.000860886	0.00199517	[ABC transporter ATP-binding protein]
AOX55_RS30210	5.37591e+06	6.73045	29.2259	19.4073	24.3166	1.3859	13.6612	15.7476	14.7044	1.16745	101.16	-0.726884	0.481906	-1.50835	0.131465	0.190086	[glycosyltransferase family 2 protein]
AOX55_RS30285	1.05263e+06	6.02227	45.641	40.5414	43.0912	1.63439	53.5651	49.2128	51.389	1.71087	239.833	0.254769	0.416789	0.611266	0.541024	0.62552	[LacI family transcriptional regulator]
AOX55_RS30315	1.06357e+07	7.02676	39.8867	34.998	37.4424	1.57336	64.4027	10.7983	37.6005	1.57519	56.7423	0.0201425	0.694926	0.0289851	0.976876	0.98485	[antibiotic biosynthesis monooxygenase]
AOX55_RS30330	664392	5.82242	10.2884	6.39719	8.34278	0.921311	10.6144	9.13586	9.87515	0.994544	19.5382	0.251101	0.673521	0.372819	0.709283	0.775307	[heme-binding protein]
AOX55_RS30370	357744	5.55357	12.1296	7.54206	9.83585	0.992812	2.29424	1.8849	2.08957	0.320057	36.1608	-2.22502	0.638595	-3.48424	0.000493537	0.00119142	[gfo/Idh/MocA family oxidoreductase]
AOX55_RS30430	2.25796e+06	6.35372	20.9437	24.4244	22.6841	1.35572	51.4779	41.3597	46.4188	1.66669	197.807	1.03385	0.431252	2.39733	0.016515	0.0298684	[ABC transporter substrate-binding protein]
AOX55_RS30540	7.50227e+06	6.87519	7.58479	5.60138	6.59308	0.819089	6.52097	6.7547	6.63783	0.822026	110.354	0.0101844	0.459739	0.0221525	0.982326	0.987806	[glycosyl transferase family 1]
AOX55_RS30635	1.02052e+07	7.00882	692.776	890.602	791.689	2.89855	1301.77	1242.73	1272.25	3.10457	2420.54	0.684351	0.399393	1.71348	0.0866247	0.131554	[transcriptional regulator]
AOX55_RS30665	2.21873e+06	6.34611	6.53007	4.25366	5.39187	0.731739	4.49134	2.89928	3.69531	0.567651	15.3548	-0.527285	0.744624	-0.708123	0.478869	0.566724	[ArsR family transcriptional regulator]
AOX55_RS30695	2.32824e+06	6.36703	180.064	155.148	167.606	2.22429	35.2202	31.8298	33.525	1.52537	397.275	-2.32054	0.418022	-5.55124	2.83648e-08	1.27403e-07	[3-hydroxyacyl-CoA dehydrogenase]
AOX55_RS30720	6.72411e+07	7.82763	801.6	568.168	684.884	2.83562	368.372	298.596	333.484	2.52308	2687.21	-1.03802	0.416964	-2.48947	0.0127934	0.0235985	[sugar ABC transporter substrate-binding protein]
AOX55_RS30740	1.16044e+06	6.06462	147.713	99.7296	123.721	2.09244	14.5599	11.1393	12.8496	1.10889	160.167	-3.25887	0.504019	-6.46576	1.00794e-10	6.12848e-10	[pseudoazurin]
AOX55_RS30755	1.25211e+08	8.09764	512.17	465.161	488.665	2.68901	17.8707	9.84406	13.8574	1.14168	1333.78	-5.13076	0.4588	-11.183	4.93911e-29	1.85078e-27	[ABC transporter substrate-binding protein]
AOX55_RS30820	1.94935e+07	7.28989	87.2206	99.479	93.3498	1.97011	78.7456	87.8013	83.2735	1.92051	312.072	-0.165528	0.412181	-0.40159	0.687986	0.759117	[GntR family transcriptional regulator]
AOX55_RS30835	1.44086e+06	6.15862	13.9721	17.0347	15.5034	1.19043	22.3761	31.3214	26.8487	1.42892	113.717	0.788647	0.464706	1.69709	0.0896802	0.135731	[protein=Putative exported protein; identity=100; RefCov=100; QueryCov=100]
AOX55_RS31040	2.9224e+06	6.46574	16.0607	22.917	19.4888	1.28979	44.3621	44.3777	44.3699	1.64709	137.466	1.18568	0.453194	2.61627	0.00888958	0.016912	[ABC transporter]
AOX55_RS31045	2.01708e+06	6.30472	10.5932	13.9262	12.2597	1.08848	20.4007	22.1054	21.253	1.32742	58.1787	0.790993	0.502897	1.57287	0.115749	0.170166	[4-carboxy-4-hydroxy-2-oxoadipate aldolase/oxaloacetate decarboxylase]
AOX55_RS31065	1.9242e+07	7.28425	146.253	143.213	144.733	2.16057	39.9106	35.4592	37.6849	1.57617	268.827	-1.93978	0.422723	-4.58877	4.45863e-06	1.49744e-05	[nuclease]
AOX55_RS31125	2.35872e+07	7.37268	89.0513	151.189	120.12	2.07962	1105.55	587.224	846.387	2.92757	2431.05	2.81679	0.487275	5.78069	7.43964e-09	3.5751e-08	[protein=Tricarboxylate transport protein TctC; identity=100; RefCov=96; QueryCov=100]
AOX55_RS31175	1.13662e+07	7.05562	47.6695	59.2181	53.4438	1.7279	73.4981	108.167	90.8324	1.95824	301.672	0.76344	0.43938	1.73754	0.0822918	0.12592	[isocitrate lyase/phosphoenolpyruvate mutase family protein]
AOX55_RS31230	8.58792e+06	6.93389	38.3603	61.0199	49.6901	1.69627	72.8596	108.318	90.5887	1.95707	321.455	0.864581	0.462952	1.86754	0.0618264	0.0977904	[dihydrodipicolinate synthase family protein]
AOX55_RS31250	1.04891e+07	7.02074	40.7303	43.9513	42.3408	1.62676	1466.07	2230.33	1848.2	3.26675	2304.7	5.44755	0.429451	12.6849	7.16932e-37	4.51126e-35	[VOC family protein]
AOX55_RS31260	1.57526e+06	6.19735	17.3476	26.675	22.0113	1.34265	1897.9	2812.09	2355	3.37199	11994.4	6.74073	0.4452	15.1409	8.69916e-52	1.05497e-49	[elongation factor G]
AOX55_RS31275	1.53977e+06	6.18746	2.57041	2.07565	2.32303	0.366055	1.6072	2.85309	2.23014	0.348333	14.3333	-0.075076	0.750246	-0.100068	0.92029	0.941896	[plasmid partitioning protein RepA]
AOX55_RS31280	1.74143e+06	6.24091	74.2012	91.679	82.9401	1.91876	118.313	107.118	112.716	2.05198	493.642	0.442648	0.408356	1.08398	0.278375	0.362436	[plasmid partitioning protein RepB]
AOX55_RS31300	5.37748e+07	7.73058	1183.45	806.977	995.212	2.99792	140.175	96.6216	118.399	2.07335	592.862	-3.06752	0.452584	-6.77779	1.2203e-11	8.1968e-11	[cold-shock protein]
AOX55_RS31370	5.05627e+06	6.70383	749.9	837.946	793.923	2.89978	543.404	367.18	455.292	2.65829	3980.69	-0.802002	0.416388	-1.92609	0.0540929	0.0866266	[ATP-grasp domain-containing protein]
AOX55_RS31375	3.25986e+07	7.5132	1501.9	1737.34	1619.62	3.20941	1990.34	1222.41	1606.38	3.20585	13316.5	-0.0117938	0.430243	-0.027412	0.978131	0.985553	[hypothetical protein]
AOX55_RS31385	8.90417e+07	7.94959	2388.25	2440.1	2414.18	3.38277	4429.92	3571.22	4000.57	3.60212	19748	0.72869	0.393281	1.85285	0.0639039	0.100647	[radical SAM protein]
AOX55_RS31450	892107	5.95042	144.742	143.711	144.226	2.15904	132.638	166.111	149.374	2.17428	373.777	0.0496569	0.411869	0.120565	0.904036	0.928823	[XRE family transcriptional regulator]
AOX55_RS31460	266035	5.42494	71.6664	98.2249	84.9456	1.92914	64.6815	48.2326	56.457	1.75172	160.379	-0.586996	0.457176	-1.28396	0.199156	0.27271	[hypothetical protein]
AOX55_RS31470	2.50408e+07	7.39865	264.317	237.628	250.972	2.39963	248.348	88.4497	168.399	2.22634	433.585	-0.572954	0.530152	-1.08073	0.279815	0.363978	[plasmid mobilization relaxosome protein MobC]
AOX55_RS31780	2.21256e+06	6.34489	24.2778	34.3154	29.2966	1.46682	205.375	124.313	164.844	2.21707	402.94	2.49244	0.462512	5.38892	7.08815e-08	3.03453e-07	[protein=Glycosyl hydrolase; identity=100; RefCov=100; QueryCov=100]
AOX55_RS31900	7.2156e+06	6.85827	144.034	101.988	123.011	2.08994	1606.73	2429.39	2018.06	3.30493	1536.33	4.03651	0.441764	9.13726	6.40528e-20	1.0124e-18	[DUF1778 domain-containing protein]
AOX55_RS32075	1.91953e+07	7.28319	67.2262	53.7434	60.4848	1.78165	46.2378	55.6253	50.9315	1.70699	67.0525	-0.250417	0.493122	-0.50782	0.61158	0.690811	[hypothetical protein]
AOX55_RS32775	4.16903e+06	6.62003	785.621	742.446	764.034	2.88311	183.033	105.31	144.172	2.15888	1443.52	-2.4042	0.441694	-5.44314	5.23481e-08	2.28061e-07	[protein=Uncharacterized protein y4aO; identity=100; RefCov=100; QueryCov=100]
AOX55_RS32780	3.19402e+07	7.50434	742.237	858.233	800.235	2.90322	555.065	335.227	445.146	2.6485	1431.73	-0.845473	0.436215	-1.9382	0.0525985	0.0845582	[transcriptional regulator]
AOX55_RS32885	7.00434e+06	6.84537	15.5069	3.06096	9.28395	0.967733	13.8258	22.9497	18.3877	1.26453	17.7209	0.987751	0.818605	1.20663	0.227576	0.306281	[XRE family transcriptional regulator]
AOX55_RS32940	4.16877e+07	7.62001	14.0739	31.0517	22.5628	1.35339	18.7353	46.3609	32.5481	1.51253	44.6476	0.514715	0.639709	0.804608	0.421046	0.51015	[co-chaperone GroES]
AOX55_RS32945	698528	5.84418	20.7055	33.5109	27.1082	1.4331	22.3272	38.9535	30.6404	1.48629	242.091	0.173733	0.488368	0.355743	0.722033	0.786408	[chaperonin GroEL] [pseudo=true]
AOX55_RS33020	3.51884e+07	7.5464	0.296084	0.789005	0.542545	-0.265565	1.52734	3.28645	2.40689	0.381457	3.66384	2.10953	1.38044	1.52815	0.126474	0.183467	[AAA family ATPase] [pseudo=true]
AOX55_RS33065	631840	5.80061	68.1939	114.092	91.1427	1.95972	149.134	263.089	206.112	2.3141	165.133	1.17337	0.50304	2.33256	0.0196713	0.0350074	[nodulation protein NopA]
AOX55_RS33255	597824	5.77657	40.1179	36.4739	38.2959	1.58315	20.2889	23.0507	21.6698	1.33585	46.73	-0.824445	0.529851	-1.55599	0.119709	0.17537	[exopolysaccharide production repressor]
AOX55_RS33305	492116	5.69207	28.5533	17.1952	22.8743	1.35935	13.7305	15.5781	14.6543	1.16597	57.0427	-0.643253	0.534485	-1.2035	0.228783	0.307224	[helix-turn-helix domain-containing protein]
AOX55_RS33370	4.19286e+06	6.62251	121.618	122.144	121.881	2.08594	122.951	50.1984	86.5745	1.93739	125.453	-0.48576	0.526637	-0.922381	0.35633	0.445245	[XRE family transcriptional regulator]

## Sheet: LFQ-CCBAU25509 Stationary phase
Gene ID	Average abundance Proteins		FPKM value							Differential expression test						Function description
		Log-10 abundance	CCBAU25509 mid-log phase R1	CCBAU25509 mid-log phase R2	CCBAU25509 mid-log phase Average	CCBAU25509 stationary phase R1	CCBAU25509 stationary phase R2	CCBAU25509 stationary phase Average	Log-10 mRNA	baseMean	log2FoldChange	lfcSE	stat	pvalue	padj
AOX55_RS00010	2.04044e+07	7.30972	109.449	117.545	113.497	38.6884	45.7158	42.2021	1.62533	150.165	-1.43004	0.444257	-3.21895	0.00128659	0.00289233	[YciI family protein]
AOX55_RS00060	1.80603e+06	6.25672	88.6875	51.4028	70.0451	28.9744	26.0868	27.5306	1.43982	161.864	-1.3453	0.48058	-2.79933	0.00512091	0.0102634	[non-canonical purine NTP pyrophosphatase, RdgB/HAM1 family]
AOX55_RS00070	5.62635e+07	7.75023	634.6	425.903	530.252	141.393	93.0367	117.215	2.06898	1198.95	-2.17617	0.447505	-4.86289	1.15684e-06	4.22108e-06	[ribonuclease PH]
AOX55_RS00075	5.65834e+06	6.75269	34.6928	40.579	37.6359	53.0509	53.7937	53.4223	1.72772	252.926	0.50499	0.415883	1.21426	0.224649	0.303014	[heat-inducible transcriptional repressor HrcA]
AOX55_RS00080	1.50739e+08	8.17823	232.874	107.378	170.126	167.856	225.825	196.84	2.29411	591.757	0.210244	0.493259	0.426235	0.669937	0.74326	[nucleotide exchange factor GrpE]
AOX55_RS00090	2.17604e+06	6.33767	35.1736	38.4378	36.8057	100.469	102.485	101.477	2.00637	439.578	1.46295	0.402119	3.63811	0.00027465	0.000697606	[FAD-binding protein]
AOX55_RS00095	3.48643e+06	6.54238	66.6628	71.6197	69.1413	96.0551	96.3161	96.1856	1.98311	326.554	0.476164	0.406249	1.1721	0.241158	0.321383	[SDR family NAD(P)-dependent oxidoreductase]
AOX55_RS00100	1.67742e+07	7.22464	322.307	394.749	358.528	724.483	664.3	694.391	2.8416	1259.21	0.953663	0.398853	2.39101	0.016802	0.0303301	[PTS IIA-like nitrogen-regulatory protein PtsN]
AOX55_RS00105	1.43715e+08	8.1575	499.906	499.252	499.579	4933.9	7038.66	5986.28	3.77716	9558.12	3.58284	0.409097	8.75793	1.98864e-18	2.71808e-17	[ribosome-associated translation inhibitor RaiA]
AOX55_RS00115	9.49652e+06	6.97756	208.012	212.332	210.172	34.8732	24.6281	29.7507	1.4735	509.068	-2.81672	0.428075	-6.57998	4.70501e-11	2.99165e-10	[LPS export ABC transporter ATP-binding protein]
AOX55_RS00120	8.06039e+07	7.90636	228.259	200.739	214.499	189.088	209.968	199.528	2.3	603.756	-0.104605	0.400906	-0.260922	0.794153	0.841595	[protein=Organic solvent tolerance protein; identity=100; RefCov=100; QueryCov=100]
AOX55_RS00125	2.0343e+07	7.30842	205.428	190.64	198.034	154.377	162.295	158.336	2.19958	613.165	-0.322872	0.397212	-0.812845	0.416307	0.505602	[membrane protein]
AOX55_RS00130	3.30715e+06	6.51945	132.134	101.756	116.945	117.059	183.207	150.133	2.17648	659.417	0.359711	0.439817	0.817865	0.413434	0.502737	[signal peptide peptidase SppA]
AOX55_RS00135	5.02502e+07	7.70114	553.627	607.479	580.553	525.887	530.166	528.027	2.72266	863.893	-0.136875	0.393683	-0.347677	0.728083	0.791497	[integration host factor subunit beta]
AOX55_RS00140	2.09635e+06	6.32146	251.728	334.66	293.194	179.752	120.676	150.214	2.17671	390.014	-0.962964	0.442793	-2.17475	0.0296488	0.0508072	[DUF1049 domain-containing protein]
AOX55_RS00145	1.96571e+07	7.29352	111.54	147.233	129.387	141.433	155.623	148.528	2.17181	328.076	0.19831	0.420807	0.471262	0.637454	0.713273	[carbon monoxide dehydrogenase]
AOX55_RS00155	1380216	6.13995	83.8383	54.0395	68.9389	6.30516	7.77027	7.03771	0.847432	167.655	-3.2979	0.505137	-6.52872	6.63362e-11	4.12745e-10	[RNA methyltransferase]
AOX55_RS00175	4.27275e+07	7.63071	247.043	207.882	227.463	42.4895	36.8022	39.6458	1.5982	1570.41	-2.51984	0.401316	-6.27895	3.4087e-10	1.92352e-09	[NADP-dependent malic enzyme]
AOX55_RS00180	791806	5.89862	65.0512	64.4857	64.7684	3.57935	5.66087	4.62011	0.664652	490.405	-3.81783	0.450186	-8.48056	2.24116e-17	2.78372e-16	[DNA mismatch repair protein MutS]
AOX55_RS00200	1.82497e+07	7.26126	278.363	139.912	209.137	8.77393	7.45237	8.11315	0.90919	595.06	-4.68442	0.508125	-9.21903	2.9981e-20	4.8774e-19	[tryptophan--tRNA ligase]
AOX55_RS00205	1.02351e+07	7.01009	474.66	498.05	486.355	98.4604	60.0098	79.2351	1.89892	715.677	-2.61447	0.438832	-5.95779	2.55672e-09	1.30377e-08	[universal stress protein]
AOX55_RS00210	1.22955e+08	8.08975	420.702	416.04	418.371	830.079	983.209	906.644	2.95744	1932.21	1.11564	0.392964	2.83905	0.00452482	0.00918737	[NifU family protein]
AOX55_RS00215	7.93004e+06	6.89928	75.4589	70.8253	73.1421	40.7997	34.1673	37.4835	1.57384	190.341	-0.962407	0.430275	-2.23672	0.0253044	0.0439303	[tRNA (adenosine(37)-N6)-threonylcarbamoyltransferase complex dimerization subunit type 1 TsaB]
AOX55_RS00235	3.78175e+07	7.57769	414.806	489.835	452.32	302.021	361.364	331.692	2.52074	2129.3	-0.447697	0.398889	-1.12236	0.26171	0.344029	[phosphate starvation-inducible protein PhoH]
AOX55_RS00240	6.0852e+06	6.78427	131.776	126.3	129.038	31.0909	21.8946	26.4927	1.42313	208.803	-2.27804	0.450032	-5.06194	4.15008e-07	1.61783e-06	[rRNA maturation RNase YbeY]
AOX55_RS00245	1.16444e+06	6.06612	241.304	229.77	235.537	92.7689	122.23	107.5	2.03141	1024.29	-1.13231	0.40638	-2.78634	0.00533072	0.0106554	[HlyC/CorC family transporter]
AOX55_RS00260	8.61271e+06	6.93514	178.152	194.408	186.28	59.8299	26.2628	43.0464	1.63394	242.407	-2.10473	0.500836	-4.20243	2.64066e-05	7.94103e-05	[XRE family transcriptional regulator]
AOX55_RS00265	2.40776e+08	8.38161	1273.78	830.048	1051.91	35.0734	37.276	36.1747	1.5584	3551.21	-4.86224	0.428728	-11.3411	8.21195e-30	3.22198e-28	[methionine adenosyltransferase]
AOX55_RS00270	2.6713e+06	6.42672	145.464	91.2289	118.346	270.878	708.065	489.472	2.68973	1092.7	2.04795	0.534315	3.83285	0.000126667	0.000340534	[tRNA (guanosine(46)-N7)-methyltransferase TrmB]
AOX55_RS00280	976626	5.98973	452.86	629.562	541.211	770.718	809.11	789.914	2.89758	1478.95	0.545359	0.409531	1.33167	0.18297	0.253197	[heat-shock protein Hsp20]
AOX55_RS00285	4.39134e+06	6.6426	110.17	133.079	121.624	135.831	144.794	140.312	2.1471	636.617	0.205932	0.40254	0.511581	0.608944	0.688417	[nucleoside hydrolase]
AOX55_RS00300	5.20684e+07	7.71657	143.009	127.03	135.019	54.9179	49.7371	52.3275	1.71873	433.649	-1.36679	0.408146	-3.34878	0.000811668	0.00189228	[ribokinase]
AOX55_RS00315	1.54961e+06	6.19022	473.154	271.723	372.438	17.7986	24.1883	20.9934	1.32208	531.226	-4.15452	0.486323	-8.54271	1.31111e-17	1.67852e-16	[peptide deformylase]
AOX55_RS00320	3.41634e+06	6.53356	152.329	85.2294	118.779	3.94072	3.73096	3.83584	0.583861	295.168	-4.95016	0.545914	-9.06764	1.2162e-19	1.88652e-18	[methionyl-tRNA formyltransferase]
AOX55_RS00335	3.26023e+06	6.51325	148.279	122.03	135.154	14.6223	31.109	22.8656	1.35918	485.25	-2.56909	0.485919	-5.28707	1.24293e-07	5.14609e-07	[succinyl-diaminopimelate desuccinylase]
AOX55_RS00340	3.06207e+06	6.48602	68.5866	83.2911	75.9389	329.952	957.296	643.624	2.80863	5896.1	3.08318	0.532759	5.78721	7.1567e-09	3.45407e-08	[multidrug efflux RND transporter permease subunit]
AOX55_RS00345	5.23401e+07	7.71883	71.5043	99.6436	85.574	800.3	2785.37	1792.84	3.25354	5826.24	4.38873	0.572318	7.66834	1.74241e-14	1.58986e-13	[efflux RND transporter periplasmic adaptor subunit]
AOX55_RS00370	1.26195e+08	8.10104	251.848	326.754	289.301	88.5588	95.8333	92.1961	1.96471	841.839	-1.65018	0.409025	-4.03444	5.47337e-05	0.000156886	[2,3,4,5-tetrahydropyridine-2,6-dicarboxylate N-succinyltransferase]
AOX55_RS00375	1.08081e+06	6.03375	248.517	117.432	182.975	10.1093	10.5824	10.3458	1.01476	447.477	-4.14519	0.515041	-8.04827	8.39724e-16	8.87633e-15	[LOG family protein]
AOX55_RS00380	1.76965e+06	6.24789	133.194	104.079	118.637	13.4316	11.5606	12.4961	1.09677	240.802	-3.24312	0.460342	-7.04501	1.85447e-12	1.38514e-11	[pyrimidine 5'-nucleotidase]
AOX55_RS00395	1.22408e+07	7.08781	111.725	106.354	109.04	204.277	193.046	198.661	2.29811	607.772	0.865627	0.396418	2.18362	0.0289901	0.0497925	[isocitrate lyase/phosphoenolpyruvate mutase family protein]
AOX55_RS00400	9.14001e+07	7.96095	165.877	114.441	140.159	24.3686	14.3005	19.3345	1.28633	364.256	-2.85096	0.475537	-5.99523	2.03193e-09	1.05062e-08	[acetylglutamate kinase]
AOX55_RS00425	5.49113e+06	6.73966	59.3221	45.6366	52.4794	2642.07	4338.18	3490.13	3.54284	4920.02	6.05586	0.445066	13.6066	3.6565e-42	2.93841e-40	[DUF1269 domain-containing protein]
AOX55_RS00430	1.40105e+07	7.14645	153.723	89.3482	121.536	14.2878	12.1357	13.2118	1.12096	226.646	-3.19748	0.495613	-6.45155	1.10711e-10	6.68275e-10	[YihA family ribosome biogenesis GTP-binding protein]
AOX55_RS00435	2.92609e+07	7.46629	688.64	398.697	543.668	46.0892	39.194	42.6416	1.62983	2687.11	-3.67179	0.446096	-8.23094	1.85743e-16	2.11778e-15	[membrane protein insertase YidC]
AOX55_RS00440	1.87793e+06	6.27368	445.285	251.106	348.195	12.7081	6.56271	9.63539	0.983869	356.155	-5.15198	0.55635	-9.26031	2.03837e-20	3.34875e-19	[ribonuclease P protein component]
AOX55_RS00505	1.22898e+07	7.08955	14.5903	16.5602	15.5753	51.2377	41.3012	46.2695	1.66529	589.306	1.57105	0.408266	3.84811	0.000119032	0.000321825	[trifunctional transcriptional regulator/proline dehydrogenase/L-glutamate gamma-semialdehyde dehydrogenase]
AOX55_RS00520	4.37524e+06	6.641	36.4775	47.7436	42.1106	72.4636	93.2475	82.8556	1.91832	332.646	0.97516	0.428521	2.27564	0.0228674	0.0401595	[proline racemase]
AOX55_RS00550	7.37488e+07	7.86776	14.6675	28.7224	21.695	58.466	105.824	82.1448	1.91458	114.57	1.91489	0.538353	3.55694	0.000375201	0.000926199	[transporter]
AOX55_RS00555	1.19977e+06	6.0791	7.09229	32.4288	19.7605	80.7675	157.187	118.977	2.07546	438.884	2.58791	0.644368	4.0162	5.91438e-05	0.000168657	[ROK family transcriptional regulator]
AOX55_RS00560	1491594450	9.17365	96.5935	669.197	382.895	467.595	620.399	543.997	2.7356	2445.83	0.506498	0.688306	0.735862	0.461814	0.549465	[sugar ABC transporter substrate-binding protein]
AOX55_RS00570	9.67023e+06	6.98544	20.0906	69.761	44.9258	173.67	257.464	215.567	2.33358	524.574	2.26103	0.578951	3.90539	9.40731e-05	0.000259929	[sugar ABC transporter ATP-binding protein]
AOX55_RS00575	1.39227e+07	7.14372	15.4293	46.0253	30.7273	54.6447	75.6614	65.153	1.81393	153.134	1.08104	0.56733	1.90549	0.0567169	0.0904163	[nucleoside triphosphate hydrolase]
AOX55_RS00580	1.16753e+07	7.06727	91.7569	47.4832	69.6201	17.5305	20.7977	19.1641	1.28249	237.019	-1.86245	0.490375	-3.79802	0.000145858	0.000388217	[dihydroorotase]
AOX55_RS00585	2.62897e+07	7.41979	86.337	47.4317	66.8844	22.8663	18.6213	20.7438	1.31689	157.533	-1.68546	0.496035	-3.39787	0.000679138	0.00160234	[orotate phosphoribosyltransferase]
AOX55_RS00590	2.1861e+07	7.33967	84.8486	43.9877	64.4182	16.7117	19.5209	18.1163	1.25807	196.773	-1.83153	0.495581	-3.69573	0.00021926	0.000565749	[carbohydrate kinase]
AOX55_RS00600	1.18058e+08	8.0721	204.047	122.108	163.077	32.5146	34.1682	33.3414	1.52298	821.398	-2.29029	0.442972	-5.17029	2.33731e-07	9.33523e-07	[glucose-6-phosphate isomerase]
AOX55_RS00645	5.10956e+06	6.70838	38.0471	36.9398	37.4935	11.6009	9.33016	10.4655	1.01976	159.485	-1.83704	0.447994	-4.1006	4.12088e-05	0.00012029	[DUF4102 domain-containing protein]
AOX55_RS00650	5.71557e+06	6.75706	168.718	158.193	163.455	65.8499	65.3967	65.6233	1.81706	314.612	-1.3165	0.411665	-3.19799	0.0013839	0.00309441	[hypothetical protein]
AOX55_RS00795	4.12954e+06	6.6159	211.215	159.499	185.357	23.6506	30.9524	27.3015	1.43619	415.121	-2.7665	0.439295	-6.29758	3.02333e-10	1.72651e-09	[methyltransferase]
AOX55_RS00860	5.80843e+06	6.76406	181.262	198.647	189.955	77.9193	35.2746	56.5969	1.75279	154.086	-1.73638	0.506933	-3.42526	0.000614214	0.00146106	[XRE family transcriptional regulator]
AOX55_RS00880	1.16878e+06	6.06773	43.5674	48.877	46.2222	66.6438	38.6241	52.6339	1.72127	257.042	0.189795	0.457739	0.414636	0.678408	0.750412	[nitronate monooxygenase]
AOX55_RS00885	3.64431e+07	7.56162	78.3926	74.7234	76.558	19.9153	22.7345	21.3249	1.32889	295.294	-1.8455	0.419561	-4.39865	1.08924e-05	3.48287e-05	[protein=Putative regulatory protein BirS; identity=100; RefCov=100; QueryCov=100]
AOX55_RS00890	1.17272e+07	7.06919	110.859	157.416	134.138	105.931	63.2833	84.607	1.92741	508.013	-0.663369	0.459102	-1.44493	0.148478	0.21202	[polyphosphate kinase 2]
AOX55_RS00900	140398851	8.14736	127.671	78.0589	102.865	109.289	102.45	105.869	2.02477	555.629	0.0419814	0.438664	0.0957027	0.923757	0.943562	[phosphonate ABC transporter substrate-binding protein]
AOX55_RS00920	1.83503e+07	7.26364	78.1139	67.2511	72.6825	75.7678	88.4828	82.1253	1.91448	284.277	0.175615	0.416841	0.4213	0.673536	0.746508	[phosphate transport system regulatory protein PhoU]
AOX55_RS00925	1.01714e+07	7.00738	66.9046	54.4148	60.6597	65.0703	85.8657	75.468	1.87776	239.471	0.313934	0.432785	0.725383	0.468217	0.556289	[DNA-binding response regulator]
AOX55_RS00930	9.53028e+06	6.97911	463.744	480.217	471.981	1309.58	1681.56	1495.57	3.17481	2626.29	1.66377	0.399074	4.16908	3.05828e-05	9.13435e-05	[GcrA cell cycle regulator]
AOX55_RS00935	3.88568e+07	7.58947	183.051	151.483	167.267	17.6229	14.5508	16.0868	1.20647	565.876	-3.37543	0.42627	-7.91852	2.40345e-15	2.4216e-14	[aspartate aminotransferase family protein]
AOX55_RS00940	8.80037e+07	7.9445	250.343	246.034	248.188	53.5732	53.9493	53.7613	1.73047	712.898	-2.20684	0.399241	-5.52757	3.24695e-08	1.44574e-07	[ornithine carbamoyltransferase]
AOX55_RS00945	2.36482e+06	6.3738	154.352	127.923	141.137	92.0895	107.099	99.5941	1.99823	616.654	-0.503354	0.406886	-1.23709	0.216054	0.29332	[Hsp33 family molecular chaperone]
AOX55_RS00960	2.07047e+07	7.31607	106.562	64.5333	85.5479	15.3558	15.0029	15.1794	1.18125	306.984	-2.49403	0.462714	-5.38999	7.04603e-08	3.02037e-07	[O-succinylhomoserine sulfhydrylase]
AOX55_RS00965	2.62176e+07	7.41859	112.401	113.957	113.179	16.3486	13.3002	14.8244	1.17098	361.471	-2.92919	0.428362	-6.83812	8.02407e-12	5.55354e-11	[2'-deoxycytidine 5'-triphosphate deaminase]
AOX55_RS00975	485529	5.68621	38.2699	39.3614	38.8156	15.2967	11.5512	13.4239	1.12788	114.469	-1.52642	0.465903	-3.27626	0.00105193	0.00240369	[amino acid ABC transporter]
AOX55_RS00980	3.29061e+06	6.51728	36.883	43.5796	40.2313	68.8044	79.5609	74.1827	1.8703	120.94	0.880889	0.447604	1.96801	0.0490669	0.0795132	[protein=Tellurite resistance protein TerB; identity=100; RefCov=100; QueryCov=100]
AOX55_RS01015	774028	5.88876	79.2387	112.728	95.9836	70.5676	61.6721	66.1199	1.82033	188.86	-0.53703	0.445944	-1.20425	0.228491	0.307203	[GNAT family N-acetyltransferase]
AOX55_RS01020	1.75773e+07	7.24495	67.5641	99.8911	83.7276	261.672	343.138	302.405	2.48059	2198.69	1.85245	0.427604	4.33217	1.47648e-05	4.61487e-05	[FAD-dependent oxidoreductase]
AOX55_RS01025	1.34507e+07	7.12874	68.3697	101.603	84.9863	268.071	293.575	280.823	2.44843	1137.45	1.72402	0.420296	4.10192	4.09736e-05	0.000119761	[acetyl-CoA C-acetyltransferase]
AOX55_RS01030	2.23606e+06	6.34948	89.2112	93.24	91.2256	364.131	248.748	306.439	2.48634	1837.87	1.74828	0.415302	4.20966	2.5575e-05	7.70831e-05	[acyl-CoA dehydrogenase]
AOX55_RS01035	3.4548e+07	7.53842	132.291	148.373	140.332	364.261	621.199	492.73	2.69261	6017.67	1.81186	0.436698	4.149	3.33938e-05	9.89743e-05	[peptidoglycan-binding protein]
AOX55_RS01050	2.53279e+07	7.4036	77.8401	78.7907	78.3154	61.2159	65.6375	63.4267	1.80227	86.3967	-0.305343	0.463633	-0.658586	0.510161	0.59656	[Lrp/AsnC family transcriptional regulator]
AOX55_RS01065	1.92718e+06	6.28492	30.5847	14.6286	22.6066	9.24657	9.69947	9.47302	0.976489	210.635	-1.25465	0.49904	-2.51412	0.0119331	0.0221284	[ligase-associated DNA damage response DEXH box helicase]
AOX55_RS01085	932224	5.96952	89.0966	43.8555	66.4761	14.1491	18.2672	16.2081	1.20973	107.177	-2.04037	0.539857	-3.77947	0.000157164	0.000415655	[CAP domain-containing protein]
AOX55_RS01095	1.45464e+07	7.16275	48.1948	35.461	41.8279	7.67735	4.08135	5.87935	0.76933	133.617	-2.81411	0.517461	-5.4383	5.37903e-08	2.33429e-07	[quinone-dependent dihydroorotate dehydrogenase]
AOX55_RS01100	1.79835e+07	7.25487	76.0246	40.8832	58.4539	13.4256	8.21046	10.818	1.03415	61.9993	-2.41667	0.595018	-4.06151	4.87563e-05	0.000140842	[DUF952 domain-containing protein]
AOX55_RS01105	4.83725e+06	6.6846	86.401	96.7426	91.5718	214.025	323.35	268.688	2.42925	400.267	1.55177	0.433643	3.57844	0.000345647	0.000860247	[protein=Signal peptide protein; identity=100; RefCov=100; QueryCov=100]
AOX55_RS01120	5.43973e+06	6.73558	124.341	161.674	143.008	467.155	438.835	452.995	2.65609	657.591	1.6632	0.408839	4.06812	4.73944e-05	0.000137265	[large conductance mechanosensitive channel protein MscL]
AOX55_RS01125	1.56626e+06	6.19486	89.5795	75.3253	82.4524	35.1889	38.3577	36.7733	1.56553	357.842	-1.16538	0.413816	-2.81618	0.0048598	0.00981377	[pyridoxal phosphate-dependent aminotransferase]
AOX55_RS01135	662985	5.8215	75.243	48.5702	61.9066	24.1079	19.7123	21.9101	1.34064	65.9633	-1.49235	0.530259	-2.81437	0.00488727	0.0098573	[chorismate mutase]
AOX55_RS01165	1.11309e+07	7.04653	37.8068	134.979	86.3931	97.6695	77.8473	87.7584	1.94329	350.703	0.0225484	0.582052	0.0387395	0.969098	0.978339	[amino acid ABC transporter]
AOX55_RS01180	1.77463e+06	6.24911	30.8728	41.923	36.3979	79.5263	78.2518	78.889	1.89702	358.473	1.11555	0.420365	2.65377	0.00795972	0.0153089	[pyridoxal phosphate-dependent aminotransferase]
AOX55_RS01195	2.1261e+07	7.32758	265.2	145.972	205.586	14.8414	15.0282	14.9348	1.1742	1437.73	-3.78301	0.456923	-8.27931	1.23889e-16	1.43462e-15	[protein translocase subunit SecD]
AOX55_RS01210	2.65428e+06	6.42395	116.415	80.0376	98.2265	45.7264	58.4071	52.0668	1.71656	390.788	-0.916781	0.437794	-2.09409	0.0362516	0.0607992	[KpsF/GutQ family sugar-phosphate isomerase]
AOX55_RS01230	2.49858e+06	6.39769	317.224	254.329	285.777	57.1338	51.3424	54.2381	1.7343	1238.26	-2.39702	0.404929	-5.9196	3.2272e-09	1.63195e-08	[8-amino-7-oxononanoate synthase]
AOX55_RS01235	767104	5.88485	353.662	269.687	311.674	31.5611	26.8262	29.1936	1.46529	6577.65	-3.41606	0.405721	-8.41974	3.77314e-17	4.58413e-16	[type I polyketide synthase]
AOX55_RS01240	1.21541e+07	7.08472	569.23	443.982	506.606	146.456	100.118	123.287	2.09092	1982.89	-2.03809	0.425576	-4.78901	1.67603e-06	5.94951e-06	[polysaccharide export protein]
AOX55_RS01245	5.06976e+06	6.70499	82.4682	65.2087	73.8384	42.6229	42.3295	42.4762	1.62815	179.488	-0.797296	0.435676	-1.83002	0.0672472	0.10534	[bifunctional nicotinamidase/pyrazinamidase]
AOX55_RS01250	1.66926e+06	6.22252	85.1476	64.0503	74.5989	56.9058	48.4113	52.6586	1.72147	427.114	-0.501585	0.420634	-1.19245	0.233085	0.311996	[nicotinate phosphoribosyltransferase]
AOX55_RS01290	2.36553e+07	7.37393	228.283	134.889	181.586	23.0116	20.6246	21.8181	1.33882	676.408	-3.05596	0.453641	-6.73651	1.62234e-11	1.07139e-10	[UDP-N-acetylglucosamine 1-carboxyvinyltransferase]
AOX55_RS01295	7.11977e+06	6.85247	455.292	373.6	414.446	284.933	302.353	293.643	2.46782	803.114	-0.497191	0.401368	-1.23874	0.215442	0.292608	[DUF2948 domain-containing protein]
AOX55_RS01300	3.14572e+07	7.49772	130.406	104.057	117.232	102.883	165.182	134.033	2.12721	843.318	0.192573	0.438842	0.43882	0.660792	0.735684	[histidinol dehydrogenase]
AOX55_RS01305	1206740	6.08161	101.935	80.6919	91.3134	46.3964	65.2247	55.8105	1.74672	180.489	-0.713199	0.45057	-1.58288	0.113448	0.167116	[UPF0262 family protein]
AOX55_RS01315	4.37606e+07	7.64108	788.832	636.309	712.571	55.019	34.7914	44.9052	1.6523	426.642	-3.97803	0.46453	-8.56357	1.09422e-17	1.40897e-16	[translation initiation factor IF-1]
AOX55_RS01320	3.089e+06	6.48982	174.097	115.166	144.631	5.93964	7.15716	6.5484	0.816135	241.455	-4.47205	0.520534	-8.59128	8.60061e-18	1.11607e-16	[Maf-like protein]
AOX55_RS01325	777959	5.89096	203.435	153.271	178.353	57.7233	29.8095	43.7664	1.64114	121.679	-2.01391	0.511403	-3.938	8.21619e-05	0.000229201	[DNA gyrase inhibitor YacG]
AOX55_RS01390	2.22072e+06	6.34649	74.5997	74.7881	74.6939	31.9352	42.6043	37.2698	1.57136	133.036	-1.00711	0.452275	-2.22677	0.0259629	0.0449449	[YbaK/EbsC family protein]
AOX55_RS01395	1.88747e+06	6.27588	189.165	314.55	251.857	214.676	193.17	203.923	2.30947	221.548	-0.304509	0.458753	-0.663776	0.506834	0.59371	[hypothetical protein]
AOX55_RS01405	892668	5.95069	16.8115	32.8136	24.8126	36.5143	30.4458	33.4801	1.52479	193.848	0.432145	0.48679	0.887743	0.374679	0.463032	[L-rhamnose catabolism isomerase]
AOX55_RS01640	5.47191e+06	6.73814	35.9038	29.5218	32.7128	14.5997	10.2323	12.416	1.09398	136.841	-1.39183	0.465179	-2.99204	0.00277124	0.00585128	[MotB family protein]
AOX55_RS01735	2.78344e+07	7.44458	149.523	212.422	180.973	15.0273	13.7571	14.3922	1.15813	452.209	-3.65092	0.448873	-8.13353	4.16964e-16	4.53695e-15	[bifunctional methylenetetrahydrofolate dehydrogenase/methenyltetrahydrofolate cyclohydrolase FolD]
AOX55_RS01745	190299863	8.27944	2472.08	1533.52	2002.8	605.796	492.676	549.236	2.73976	8919.82	-1.86643	0.432655	-4.3139	1.60401e-05	4.99941e-05	[carbohydrate ABC transporter substrate-binding protein]
AOX55_RS01755	1.76736e+06	6.24732	570.043	388.276	479.159	114.711	37.3008	76.0059	1.88085	1640.56	-2.65426	0.552499	-4.80411	1.55441e-06	5.5473e-06	[carbohydrate ABC transporter permease]
AOX55_RS01760	1.14752e+07	7.05976	937.5	660.156	798.828	41.2805	21.2798	31.2801	1.49527	3535.46	-4.67168	0.474025	-9.85533	6.49998e-23	1.37199e-21	[alpha-glucosidase]
AOX55_RS01765	8.54713e+06	6.93182	882.083	704.088	793.086	177.934	104.658	141.296	2.15013	2616.99	-2.48783	0.443386	-5.61097	2.0119e-08	9.19765e-08	[sn-glycerol-3-phosphate ABC transporter ATP-binding protein UgpC]
AOX55_RS01780	8.73769e+07	7.9414	361.644	49.3889	205.517	34.7043	35.2165	34.9604	1.54358	1126.25	-2.55538	0.697905	-3.66151	0.000250737	0.000639791	[phosphogluconate dehydratase]
AOX55_RS01785	1.33397e+08	8.12515	308.317	53.0654	180.691	27.7914	31.7925	29.792	1.4741	378.395	-2.60097	0.672915	-3.86522	0.000110987	0.000301787	[6-phosphogluconolactonase]
AOX55_RS01790	1.51825e+08	8.18134	683.554	123.071	403.312	85.299	88.1864	86.7427	1.93823	1860.29	-2.21705	0.648728	-3.41753	0.000631926	0.00149998	[glucose-6-phosphate dehydrogenase]
AOX55_RS01840	1.99972e+08	8.30097	523.581	620.532	572.057	331.012	151.632	241.322	2.3826	2290.64	-1.24456	0.481055	-2.58715	0.00967738	0.0182804	[polyamine ABC transporter substrate-binding protein]
AOX55_RS01845	1.20799e+06	6.08206	92.2193	120.49	106.355	65.874	49.0335	57.4538	1.75932	482.804	-0.887271	0.427591	-2.07505	0.0379821	0.0633827	[ABC transporter ATP-binding protein]
AOX55_RS01875	1.5381e+06	6.18698	86.6718	94.5365	90.6042	232.897	243.055	237.976	2.37653	2844.5	1.39313	0.387854	3.59188	0.000328295	0.000821661	[PAS domain-containing sensor histidine kinase]
AOX55_RS01880	6.44331e+08	8.80911	879.486	98.8957	489.191	71.5149	98.0112	84.763	1.92821	659.834	-2.52953	0.737661	-3.42912	0.000605535	0.00144144	[phasin]
AOX55_RS01895	8.96319e+07	7.95246	291.08	544.692	417.886	303.064	379.184	341.124	2.53291	2922.27	-0.29298	0.457754	-0.640037	0.522148	0.607594	[methylmalonate-semialdehyde dehydrogenase (CoA acylating)]
AOX55_RS01900	1.44983e+06	6.16132	123.327	112.726	118.027	26.1503	17.8737	22.012	1.34266	403.022	-2.41862	0.434704	-5.56382	2.63939e-08	1.18951e-07	[DUF898 domain-containing protein]
AOX55_RS01915	6.42119e+07	7.80762	220.677	700.976	460.826	1238.46	1667.94	1453.2	3.16232	5139.23	1.65682	0.55315	2.99524	0.00274227	0.00579561	[iron ABC transporter substrate-binding protein]
AOX55_RS01920	7.0245e+06	6.84662	270.947	264.441	267.694	1591.22	1605.79	1598.5	3.20371	2231.83	2.57808	0.387573	6.65186	2.89421e-11	1.87058e-10	[Rrf2 family transcriptional regulator]
AOX55_RS01925	8.53093e+08	8.931	2416.99	3740.14	3078.56	2243	1415.89	1829.44	3.26232	20146	-0.750814	0.450944	-1.66498	0.0959163	0.144091	[ABC transporter substrate-binding protein]
AOX55_RS01930	1.37715e+06	6.13898	519.811	566.136	542.974	81.7223	47.3837	64.553	1.80992	1570.3	-3.07013	0.441583	-6.95255	3.58741e-12	2.59805e-11	[peptide ABC transporter permease]
AOX55_RS01940	1.05421e+07	7.02293	246.042	260.597	253.319	105.838	54.5827	80.2104	1.90423	733.417	-1.65681	0.461943	-3.5866	0.000335012	0.000835651	[ABC transporter ATP-binding protein]
AOX55_RS01945	3.29374e+06	6.51769	311.234	322.637	316.935	132.751	109.274	121.013	2.08283	932.617	-1.3884	0.400414	-3.46742	0.000525486	0.00126215	[dipeptide ABC transporter ATP-binding protein]
AOX55_RS01950	9.98728e+07	7.99945	955.463	719.099	837.281	76.265	69.9357	73.1003	1.86392	807.779	-3.51672	0.423258	-8.3087	9.67558e-17	1.1362e-15	[RidA family protein]
AOX55_RS01965	5.38367e+06	6.73108	87.633	106.973	97.3028	275.791	324.632	300.212	2.47743	815.842	1.62502	0.405609	4.00637	6.16582e-05	0.000175377	[response regulator]
AOX55_RS01975	3.58295e+06	6.55424	61.4535	58.6684	60.0609	5468.09	10831	8149.54	3.91113	5257.41	7.08423	0.47189	15.0124	6.0865e-51	7.24946e-49	[glycine zipper 2TM domain-containing protein]
AOX55_RS02005	1.65288e+06	6.21824	40.7024	36.4804	38.5914	4332.9	9307.6	6820.25	3.8338	6879.64	7.46569	0.486383	15.3494	3.57514e-53	4.86657e-51	[hypothetical protein]
AOX55_RS02010	1.1736e+08	8.06952	46.9168	40.8947	43.9058	53.0629	35.9244	44.4936	1.6483	259.182	0.0214476	0.438483	0.0489132	0.960989	0.972498	[fumarylacetoacetate hydrolase]
AOX55_RS02040	7.48409e+06	6.87414	32.3068	42.9453	37.6261	33.4084	53.1626	43.2855	1.63634	131.724	0.19763	0.476132	0.415074	0.678088	0.750202	[glutamine cyclotransferase]
AOX55_RS02090	640244	5.80635	91.1483	119.12	105.134	36.9302	27.9095	32.4199	1.51081	289.739	-1.69471	0.439475	-3.85621	0.000115159	0.000312495	[PD-(D/E)XK motif protein]
AOX55_RS02125	4.74855e+06	6.67656	156.315	196.281	176.298	52.222	42.0515	47.1367	1.67336	1049.88	-1.90236	0.411603	-4.62184	3.80359e-06	1.28325e-05	[hypothetical protein]
AOX55_RS02130	7.45809e+06	6.87263	141.29	184.76	163.025	29.5517	25.1005	27.3261	1.43658	1547.99	-2.57619	0.410502	-6.2757	3.48068e-10	1.95917e-09	[DNA helicase]
AOX55_RS02260	1.52467e+06	6.18318	249.78	227.208	238.494	12.3284	6.02249	9.17543	0.962626	470.088	-4.68114	0.491257	-9.5289	1.58961e-21	2.92086e-20	[RlmE family RNA methyltransferase]
AOX55_RS02265	5.03326e+06	6.70185	48.0419	54.9139	51.4779	3.20184	1.6535	2.42767	0.385189	53.2372	-4.36507	0.738188	-5.91322	3.35481e-09	1.69263e-08	[VOC family protein]
AOX55_RS02275	2.07544e+07	7.31711	39.5059	40.9189	40.2124	1431.04	1427.16	1429.1	3.15506	3707.09	5.15126	0.390756	13.1828	1.10213e-39	7.82046e-38	[MBL fold metallo-hydrolase]
AOX55_RS02280	9.8257e+07	7.99236	216.273	104.041	160.157	7.52591	11.4061	9.46603	0.976168	655.683	-4.08595	0.512076	-7.97919	1.473e-15	1.51853e-14	[IMP dehydrogenase]
AOX55_RS02290	752899	5.87674	67.1264	50.7379	58.9322	461.453	647.283	554.368	2.7438	1623.08	3.23384	0.424908	7.61069	2.72641e-14	2.43442e-13	[alcohol dehydrogenase AdhP]
AOX55_RS02295	518805	5.715	19.5902	28.5672	24.0787	1285.37	2418.36	1851.86	3.26761	4226.43	6.26407	0.476095	13.1572	1.54729e-39	1.08636e-37	[carboxymethylenebutenolidase]
AOX55_RS02310	8.13119e+06	6.91015	243.163	201.451	222.307	272.395	159.27	215.833	2.33412	334.672	-0.0403788	0.454927	-0.0887588	0.929274	0.94818	[DUF1127 domain-containing protein]
AOX55_RS02315	7.57087e+07	7.87915	324.257	400.477	362.367	1149.34	1959.87	1554.61	3.19162	4037.85	2.10087	0.441898	4.75419	1.99244e-06	6.96518e-06	[DUF937 domain-containing protein]
AOX55_RS02320	1.5643e+07	7.19432	146.131	115.103	130.617	44.026	40.2038	42.1149	1.62444	610.394	-1.63236	0.411327	-3.96852	7.23193e-05	0.000203103	[glutamate--cysteine ligase]
AOX55_RS02335	1.55286e+06	6.19113	153.445	216.477	184.961	512.658	457.108	484.883	2.68564	873.437	1.39031	0.416284	3.33981	0.000838345	0.00194903	[NUDIX domain-containing protein]
AOX55_RS02345	392916	5.5943	60.6805	27.6975	44.189	17.3577	11.9519	14.6548	1.16598	192.957	-1.58804	0.524437	-3.02808	0.0024611	0.0052429	[DUF3422 domain-containing protein]
AOX55_RS02380	2.14037e+07	7.33049	281.497	251.504	266.501	94.3327	80.28	87.3064	1.94105	633.324	-1.60909	0.405426	-3.96889	7.22092e-05	0.000202879	[L,D-transpeptidase]
AOX55_RS02390	4.01157e+06	6.60331	42.273	33.7548	38.0139	35.184	36.4393	35.8116	1.55402	120.757	-0.0859222	0.449201	-0.191278	0.848308	0.883629	[DNA-3-methyladenine glycosylase I]
AOX55_RS02395	111967	5.04909	42.2875	47.124	44.7057	111.052	226.155	168.604	2.22687	204.081	1.91233	0.492412	3.8836	0.000102919	0.000282848	[DUF305 domain-containing protein]
AOX55_RS02410	3.07758e+07	7.48821	245.104	165.872	205.488	8.39033	11.4573	9.92381	0.996678	844.316	-4.37682	0.454953	-9.62038	6.5589e-22	1.25352e-20	[histidine--tRNA ligase]
AOX55_RS02415	1524047	6.183	107.35	79.5743	93.4622	3.22705	3.61078	3.41892	0.533888	284.797	-4.77723	0.509434	-9.37752	6.75404e-21	1.15216e-19	[ATP phosphoribosyltransferase regulatory subunit]
AOX55_RS02420	1.13447e+06	6.05479	105.202	74.1007	89.6512	6.35951	10.035	8.19726	0.913669	175.151	-3.46467	0.508704	-6.81077	9.70763e-12	6.60713e-11	[ATP phosphoribosyltransferase]
AOX55_RS02425	1.26845e+08	8.10327	254.507	229.3	241.903	299.735	230.48	265.108	2.42342	923.211	0.132645	0.406578	0.326248	0.744237	0.802467	[glutathione S-transferase]
AOX55_RS02430	1.25386e+07	7.09825	154.28	132.662	143.471	48.6553	29.1927	38.924	1.59022	571.361	-1.87919	0.44467	-4.22603	2.37847e-05	7.19799e-05	[pyridine nucleotide-disulfide oxidoreductase]
AOX55_RS02440	10188954474	10.0081	4716.92	3675.72	4196.32	80.766	166.876	123.821	2.09279	18199.6	-5.08361	0.47423	-10.7197	8.22545e-27	2.51669e-25	[chaperonin GroEL]
AOX55_RS02445	2396279704	9.37954	5998.65	4732.18	5365.42	72.8596	166.752	119.806	2.07848	4189.87	-5.48966	0.492243	-11.1523	6.97561e-29	2.57057e-27	[molecular chaperone GroES]
AOX55_RS02460	7.24719e+06	6.86017	186.972	140.496	163.734	26.3569	25.0537	25.7053	1.41002	413.645	-2.67044	0.429938	-6.21123	5.25722e-10	2.90279e-09	[TIGR01459 family HAD-type hydrolase]
AOX55_RS02465	1.31346e+06	6.11842	91.851	72.6807	82.2658	14.994	13.8732	14.4336	1.15937	244.72	-2.5093	0.442124	-5.67555	1.38241e-08	6.47518e-08	[bifunctional riboflavin kinase/FAD synthetase]
AOX55_RS02470	3.39935e+07	7.5314	206.158	111.053	158.606	4.98562	5.23664	5.11113	0.708517	1225.28	-4.9563	0.476188	-10.4083	2.27277e-25	5.92164e-24	[isoleucine--tRNA ligase]
AOX55_RS02475	1.03898e+07	7.01661	293.847	184.919	239.383	102.558	110.425	106.491	2.02731	552.408	-1.1687	0.436893	-2.67502	0.00747242	0.0144467	[protein=Lipoprotein; identity=84; RefCov=100; QueryCov=100]
AOX55_RS02480	715979	5.8549	121.855	78.3351	100.095	18.4426	13.8894	16.166	1.2086	143.524	-2.62303	0.499723	-5.24896	1.52957e-07	6.2629e-07	[GNAT family N-acetyltransferase]
AOX55_RS02490	2.64579e+07	7.42256	306.125	188.131	247.128	13.2162	12.9263	13.0713	1.11632	1232.67	-4.24049	0.446537	-9.49638	2.17312e-21	3.90693e-20	[pseudouridine synthase]
AOX55_RS02495	942365	5.97422	182.221	114.737	148.479	2.20341	4.55156	3.37749	0.528594	217.93	-5.49604	0.616929	-8.90871	5.16299e-19	7.55201e-18	[16S rRNA (guanine(966)-N(2))-methyltransferase RsmD]
AOX55_RS02510	3.14126e+07	7.4971	89.0751	61.7703	75.4227	66.6324	106.059	86.3459	1.93624	560.418	0.194316	0.452812	0.429132	0.667827	0.741538	[TldD/PmbA family protein]
AOX55_RS02515	1.51625e+06	6.18077	119.61	79.8784	99.7443	36.3297	39.9262	38.1279	1.58124	290.41	-1.38787	0.442458	-3.13673	0.00170843	0.0037608	[3'(2'),5'-bisphosphate nucleotidase CysQ]
AOX55_RS02520	4.28411e+07	7.63186	592.55	477.032	534.791	73.6666	40.1862	56.9264	1.75531	360.672	-3.22225	0.474229	-6.79473	1.08518e-11	7.33352e-11	[DUF4170 domain-containing protein]
AOX55_RS02540	3.46971e+06	6.54029	59.8925	74.915	67.4037	88.2722	80.0461	84.1592	1.9251	91.2135	0.320685	0.465286	0.689221	0.490684	0.578042	[DUF2093 domain-containing protein]
AOX55_RS02560	3.41849e+07	7.53383	42.4486	78.0326	60.2406	14230.3	44920.1	29575.2	4.47093	48017.8	8.93887	0.576856	15.4958	3.70142e-54	5.48632e-52	[PRC-barrel domain containing protein]
AOX55_RS02565	5118507	6.70914	71.9602	100.151	86.0556	61.5822	85.5792	73.5807	1.86676	708.225	-0.22682	0.431882	-0.52519	0.599451	0.679874	[dihydroxy-acid dehydratase]
AOX55_RS02570	809431	5.90818	22.946	47.9412	35.4436	45.846	73.1798	59.5129	1.77461	216.131	0.744886	0.514194	1.44865	0.147436	0.210623	[SMP-30/gluconolactonase/LRE family protein]
AOX55_RS02575	717019	5.85553	18.7992	30.8132	24.8062	39.2518	68.5618	53.9068	1.73164	129.359	1.11504	0.507455	2.19731	0.027998	0.0482674	[2-dehydro-3-deoxy-6-phosphogalactonate aldolase]
AOX55_RS02620	2.16712e+07	7.33588	137.298	114.459	125.879	324.026	426.326	375.176	2.57424	1484.53	1.57542	0.409325	3.84883	0.000118684	0.000321014	[DUF59 domain-containing protein]
AOX55_RS02640	619560	5.79208	97.2748	99.8399	98.5573	59.915	87.5597	73.7373	1.86769	523.769	-0.41986	0.422939	-0.992721	0.320846	0.408327	[cell wall hydrolase]
AOX55_RS02655	2.39411e+06	6.37914	4122.79	2665.4	3394.09	193.054	133.672	163.363	2.21315	2086.05	-4.37435	0.449781	-9.72551	2.34733e-22	4.67363e-21	[F0F1 ATP synthase subunit C]
AOX55_RS02660	1.27801e+08	8.10653	2332.1	1459.82	1895.96	67.2448	54.453	60.8489	1.78425	3110.19	-4.96005	0.441965	-11.2227	3.15414e-29	1.20218e-27	[ATP synthase F0F1 subunit B']
AOX55_RS02665	3.06297e+08	8.48614	1335.63	835.626	1085.63	59.7044	39.194	49.4492	1.69416	1418.77	-4.45232	0.463903	-9.59753	8.18854e-22	1.55164e-20	[F0F1 ATP synthase subunit B]
AOX55_RS02695	471433	5.67342	23.9664	23.628	23.7972	17.2085	15.7859	16.4972	1.21741	56.2723	-0.526636	0.50293	-1.04714	0.295037	0.381375	[molybdenum cofactor biosynthesis protein B]
AOX55_RS02700	2.16021e+06	6.3345	56.5245	53.7484	55.1365	8.62811	8.19069	8.4094	0.924765	158.366	-2.71148	0.461264	-5.87836	4.14348e-09	2.05939e-08	[4-(cytidine 5'-diphospho)-2-C-methyl-D-erythritol kinase]
AOX55_RS02705	1.02394e+08	8.01028	334.158	309.936	322.047	184.189	223.677	203.933	2.30949	2463.37	-0.659343	0.395231	-1.66825	0.0952669	0.143276	[tetratricopeptide repeat protein]
AOX55_RS02710	2.64983e+06	6.42322	285.314	311.392	298.353	126.215	102.078	114.146	2.05746	1078.93	-1.38556	0.401781	-3.44854	0.000563627	0.00134697	[polyprenyl synthetase family protein]
AOX55_RS02715	3.01436e+06	6.4792	72.1484	72.098	72.1232	26.5839	21.4507	24.0173	1.38052	54.8921	-1.57982	0.5287	-2.98812	0.002807	0.00592115	[DUF2007 domain-containing protein]
AOX55_RS02720	1.90525e+06	6.27995	19.2156	23.9617	21.5887	3.81242	4.10169	3.95706	0.597372	50.8521	-2.45148	0.576238	-4.25428	2.09726e-05	6.41685e-05	[tRNA1(Val) (adenine(37)-N6)-methyltransferase]
AOX55_RS02725	1.77175e+07	7.2484	102.927	94.5032	98.7149	284.474	284.149	284.312	2.45379	854.079	1.52621	0.39375	3.87609	0.000106146	0.00029052	[S49 family peptidase]
AOX55_RS02735	5.38151e+06	6.7309	175.828	140.617	158.222	41.8772	29.3405	35.6089	1.55156	480.065	-2.14874	0.434123	-4.94961	7.43625e-07	2.78964e-06	[glycine--tRNA ligase subunit alpha]
AOX55_RS02745	2.77398e+07	7.4431	132.849	144.384	138.617	96.3001	63.6099	79.955	1.90285	308.614	-0.791359	0.436862	-1.81146	0.0700696	0.109223	[LemA family protein]
AOX55_RS02755	3.70977e+07	7.56935	176.483	136.062	156.272	19.6403	14.5105	17.0754	1.23237	965.665	-3.19173	0.427234	-7.47067	7.97863e-14	6.85792e-13	[glycine--tRNA ligase subunit beta]
AOX55_RS02785	8.53831e+06	6.93137	77.9127	32.4565	55.1846	9.08597	17.2213	13.1536	1.11905	223.564	-2.07441	0.559295	-3.70898	0.000208095	0.000539027	[phosphoribosylamine--glycine ligase]
AOX55_RS02885	857338	5.93315	97.7982	59.3142	78.5562	12.6854	9.23858	10.962	1.03989	174.054	-2.83365	0.501685	-5.64828	1.62065e-08	7.50153e-08	[TlyA family rRNA (cytidine-2'-O)-methyltransferase]
AOX55_RS02900	1.68957e+07	7.22778	261.628	246.182	253.905	340.258	260.868	300.563	2.47794	367.914	0.244491	0.416183	0.58746	0.556895	0.64065	[exodeoxyribonuclease VII small subunit]
AOX55_RS02905	947640	5.97664	100.414	98.7555	99.5845	101.533	96.6068	99.0701	1.99594	475.151	-0.00727738	0.399293	-0.0182257	0.985459	0.989613	[histone deacetylase family protein]
AOX55_RS02950	3.68275e+07	7.56617	108.165	90.6972	99.4312	135.107	97.5282	116.317	2.06564	785.709	0.226984	0.41777	0.543322	0.586908	0.668033	[metalloprotease TldD]
AOX55_RS02970	1.06007e+07	7.02534	144.39	122.53	133.46	24.9465	18.4041	21.6753	1.33597	247.772	-2.61673	0.448444	-5.83515	5.3743e-09	2.63578e-08	[pyridoxamine 5'-phosphate oxidase]
AOX55_RS02985	6.49139e+07	7.81234	479.838	397.065	438.452	109.289	65.1223	87.2058	1.94055	1107.23	-2.32798	0.442801	-5.25741	1.46102e-07	5.99322e-07	[enoyl-[acyl-carrier-protein]
AOX55_RS02995	3.27467e+07	7.51517	270.127	261.847	265.987	320.331	248.138	284.235	2.45368	369.342	0.0968145	0.41478	0.233412	0.815442	0.858698	[DUF1344 domain-containing protein]
AOX55_RS03000	4.6782e+07	7.67008	213.992	153.87	183.931	50.6135	72.5731	61.5933	1.78953	693.341	-1.57967	0.436958	-3.61516	0.000300163	0.000757218	[chorismate synthase]
AOX55_RS03005	6.55198e+07	7.81637	148.334	111.569	129.952	56.5059	60.2647	58.3853	1.7663	533.302	-1.15446	0.415276	-2.77999	0.00543604	0.0108363	[3,4-dihydroxy-2-butanone-4-phosphate synthase]
AOX55_RS03010	3.03748e+07	7.48251	291.942	234.682	263.312	69.4636	77.7236	73.5936	1.86684	460.101	-1.83987	0.416082	-4.42189	9.78423e-06	3.14814e-05	[invasion associated locus B family protein]
AOX55_RS03020	8.52986e+07	7.93094	963.086	739.644	851.365	65.0179	37.3073	51.1626	1.70895	2054.25	-4.05356	0.452837	-8.95149	3.50729e-19	5.15278e-18	[cytochrome c oxidase subunit II]
AOX55_RS03055	6.12258e+06	6.78693	35.0073	26.4646	30.7359	4.48257	3.30699	3.89478	0.590483	34.2013	-2.96315	0.688786	-4.30199	1.69273e-05	5.25629e-05	[DUF983 domain-containing protein]
AOX55_RS03070	1.14932e+06	6.06044	168.046	117.229	142.637	27.4845	23.8653	25.6749	1.40951	437.64	-2.47231	0.436737	-5.66086	1.50613e-08	7.0055e-08	[4-hydroxy-3-methylbut-2-enyl diphosphate reductase]
AOX55_RS03080	4.44057e+06	6.64744	140.532	104.483	122.508	22.8869	21.3022	22.0945	1.34428	171.818	-2.46922	0.464152	-5.31986	1.03847e-07	4.35359e-07	[ribonuclease HI]
AOX55_RS03090	1.11777e+08	8.04835	313.089	334.041	323.565	243.371	216.22	229.796	2.36134	691.663	-0.49338	0.397974	-1.23973	0.215076	0.292349	[peroxiredoxin]
AOX55_RS03095	1.09629e+06	6.03993	73.7826	62.5809	68.1817	37.6687	38.5167	38.0927	1.58084	223.033	-0.839871	0.423406	-1.98361	0.0472997	0.0768547	[protein=THIO:disulfide Interchange Protein; identity=99; RefCov=100; QueryCov=86]
AOX55_RS03115	1.74691e+07	7.24227	377.943	434.972	406.458	401.506	534.984	468.245	2.67047	2922.27	0.203987	0.405742	0.502751	0.615139	0.694013	[insulinase family protein]
AOX55_RS03120	7.40383e+06	6.86946	145.259	94.8635	120.061	29.3744	25.2069	27.2907	1.43601	529.802	-2.13605	0.439055	-4.86511	1.14392e-06	4.17848e-06	[threonine synthase]
AOX55_RS03125	2.41356e+07	7.38266	416.783	383.403	400.093	145.122	159.603	152.362	2.18288	780.045	-1.39318	0.397944	-3.50094	0.000463624	0.00112532	[hypothetical protein]
AOX55_RS03130	3.35971e+08	8.5263	544.518	371.106	457.812	5047.75	8586.35	6817.05	3.8336	20712	3.89635	0.454695	8.56915	1.04255e-17	1.34503e-16	[branched-chain amino acid ABC transporter substrate-binding protein]
AOX55_RS03135	2.04533e+06	6.31076	161.09	129.768	145.429	15.5455	13.6841	14.6148	1.16479	286.482	-3.31175	0.450057	-7.3585	1.85982e-13	1.53908e-12	[HAD family phosphatase]
AOX55_RS03180	1.63083e+06	6.21241	96.2018	72.0411	84.1214	22.2535	19.6325	20.943	1.32104	179.151	-2.00353	0.454297	-4.41018	1.03286e-05	3.3169e-05	[HAD family phosphatase]
AOX55_RS03195	1.2105e+08	8.08296	345.516	237.593	291.554	93.5031	94.0655	93.7843	1.97213	802.745	-1.63626	0.421168	-3.88505	0.000102309	0.000281519	[DsbA family protein]
AOX55_RS03205	18480479991	10.2667	64.1514	69.1289	66.6402	26.7068	25.0345	25.8707	1.41281	823.701	-1.36486	0.396114	-3.44561	0.000569767	0.00136067	[chromosome segregation protein SMC]
AOX55_RS03235	2.12992e+06	6.32836	47.188	50.4698	48.8289	14.9031	8.55141	11.7273	1.0692	46.2556	-2.03811	0.57954	-3.51677	0.000436836	0.00106768	[cupin domain-containing protein]
AOX55_RS03275	5.09501e+07	7.70715	586.577	862.655	724.616	5662.67	5511.8	5587.24	3.7472	2873.3	2.94665	0.41469	7.10567	1.19741e-12	9.13816e-12	[DUF1508 domain-containing protein]
AOX55_RS03280	4.08861e+06	6.61158	293.617	153.725	223.671	341.529	389.554	365.542	2.56294	627.368	0.708823	0.463036	1.53082	0.125815	0.182749	[protein=Putative transmembrane protein; identity=100; RefCov=100; QueryCov=100]
AOX55_RS03610	1.77241e+06	6.24856	22.7131	24.4097	23.5614	21.215	48.5544	34.8847	1.54263	76.6612	0.557916	0.541467	1.03038	0.302833	0.38904	[arsenate reductase ArsC]
AOX55_RS03795	1.1549e+07	7.06254	153.869	179.937	166.903	19.3087	11.6188	15.4638	1.18932	2729.73	-3.43053	0.436959	-7.85091	4.13017e-15	4.02164e-14	[DUF4011 domain-containing protein]
AOX55_RS03930	889877	5.94933	92.7906	22.9027	57.8466	5.92843	3.99335	4.96089	0.69556	154.103	-3.53421	0.668428	-5.28735	1.24104e-07	5.14465e-07	[sulfate adenylyltransferase subunit CysD]
[truncated: 1,445 more rows]

## Sheet: LFQ-CCBAU45436 Mid-log
Gene ID			FPKM value								Differential expression test						Function description
[truncated: 1,875 more rows]

## Sheet: LFQ-CCBAU45436 Stationary phase
Gene ID	Average abundance		FPKM value							Differential expression test						Function description
[truncated: 1,875 more rows]

[truncated: 2 more sheets: LFQ-CCBAU25509-W05-Bacteroides, LFQ-CCBAU45436-C08-Bacteroides]
