# Supplementary material for: High-Throughput Mass Spectrometric Analysis of the Whole Proteome and Secretome From Sinorhizobium fredii Strains CCBAU25509 and CCBAU45436
Source: Front Microbiol. 2019 Nov 12;10:2569. doi: 10.3389/fmicb.2019.02569 (PMC6865838; doi:10.3389/fmicb.2019.02569)
Supplement: Supplementary file 6 [file Table_6.xlsx]

## Sheet: CCBAU25509 Secretome Rep 1
Supplementary Table S6. Secretome data of CCBAU25509, CCBAU45436, and rhcN-Tn5 mutant.
Protein FDR Confidence: Combined	Master	Accession	Description	Exp. q-value: Combined	Sum PEP Score	Coverage [%]	# Peptides	# PSMs	# Unique Peptides	# Protein Groups	# AAs	MW [kDa]	calc. pI	Score Sequest HT: Sequest HT	# Peptides (by Search Engine): Sequest HT	Found in Sample: [S1] F1: Sample
High	Master Protein	AOX55_RS19735	[30S ribosomal protein S1]	0	1.166	2	1	1	1	1	568	62.5	5.22	1.69	1	High
Checked	Confidence	Identifying Node	PSM Ambiguity	Annotated Sequence	Modifications	# Protein Groups	# Proteins	Master Protein Accessions	Protein Accessions	# Missed Cleavages	Charge	DeltaScore	DeltaCn	Rank	Search Engine Rank	Activation Type	Isolation Interference [%]	Ion Inject Time [ms]	RT [min]	First Scan	Spectrum File	File ID	XCorr	Percolator q-Value	Percolator PEP	Sequences in Protein	Positions in Protein	PSM Modification Positions in Protein
FALSE	High	Sequest HT (A2)	Unambiguous	[K].VGDEVEVYVER.[I]		1	1	AOX55_RS19735	AOX55_RS19735	0	2	0.8107	0	1	1	HCD (High Energy Collision Dissociation)	9.36739	250	24.3028	4636	Mamoon_4.raw	F1	1.69	0	0.06818	K.VGDEVEVYVER.I	[70-80]
	Checked	File ID	RT [min]	First Scan	Mass Analyzer	Activation Type	MS Order	# PSMs	Best PSM Ambiguity	Isolation Interference [%]	Ion Inject Time [ms]	Precursor m/z [Da]	Precursor MH+ [Da]	Precursor Charge	Spectrum File
	FALSE	F1	24.3028	4636	Fourier Transform	HCD (High Energy Collision Dissociation)	MS2	1	Unambiguous	9.36739	250	647.316	1293.62	2	Mamoon_4.raw
High	Master Protein	AOX55_RS06240	[30S ribosomal protein S10]	0	10.93	27	3	4	3	1	102	11.5	10.18	8.55	3	High
Checked	Confidence	Identifying Node	PSM Ambiguity	Annotated Sequence	Modifications	# Protein Groups	# Proteins	Master Protein Accessions	Protein Accessions	# Missed Cleavages	Charge	DeltaScore	DeltaCn	Rank	Search Engine Rank	Activation Type	Isolation Interference [%]	Ion Inject Time [ms]	RT [min]	First Scan	Spectrum File	File ID	XCorr	Percolator q-Value	Percolator PEP	Sequences in Protein	Positions in Protein	PSM Modification Positions in Protein
FALSE	High	Sequest HT (A2)	Unambiguous	[R].LLDIVDPTPQTVDALMK.[L]		1	1	AOX55_RS06240	AOX55_RS06240	0	2	0.7745	0	1	1	HCD (High Energy Collision Dissociation)	63.2428	250	42.0844	9701	Mamoon_4.raw	F1	3.37	0	7.731e-06	R.LLDIVDPTPQTVDALMK.L	[73-89]
	Checked	File ID	RT [min]	First Scan	Mass Analyzer	Activation Type	MS Order	# PSMs	Best PSM Ambiguity	Isolation Interference [%]	Ion Inject Time [ms]	Precursor m/z [Da]	Precursor MH+ [Da]	Precursor Charge	Spectrum File
	FALSE	F1	42.0844	9701	Fourier Transform	HCD (High Energy Collision Dissociation)	MS2	1	Unambiguous	63.2428	250	935.005	1869	2	Mamoon_4.raw
FALSE	High	Sequest HT (A2)	Unambiguous	[R].LLDIVDPTPQTVDALmK.[L]	M16(Oxidation)	1	1	AOX55_RS06240	AOX55_RS06240	0	2	0.819	0	1	1	HCD (High Energy Collision Dissociation)	60.5057	142.284	37.1262	8320	Mamoon_4.raw	F1	3.15	0	0.001549	R.LLDIVDPTPQTVDALMK.L	[73-89]
	Checked	File ID	RT [min]	First Scan	Mass Analyzer	Activation Type	MS Order	# PSMs	Best PSM Ambiguity	Isolation Interference [%]	Ion Inject Time [ms]	Precursor m/z [Da]	Precursor MH+ [Da]	Precursor Charge	Spectrum File
	FALSE	F1	37.1262	8320	Fourier Transform	HCD (High Energy Collision Dissociation)	MS2	1	Unambiguous	60.5057	142.284	943.003	1885	2	Mamoon_4.raw
FALSE	High	Sequest HT (A2)	Unambiguous	[R].GPVPLPTRIEK.[F]		1	1	AOX55_RS06240	AOX55_RS06240	1	3	0.8154	0	1	1	HCD (High Energy Collision Dissociation)	63.4426	203.045	20.6497	3725	Mamoon_4.raw	F1	1.95	0	0.02896	R.GPVPLPTRIEK.F	[38-48]
	Checked	File ID	RT [min]	First Scan	Mass Analyzer	Activation Type	MS Order	# PSMs	Best PSM Ambiguity	Isolation Interference [%]	Ion Inject Time [ms]	Precursor m/z [Da]	Precursor MH+ [Da]	Precursor Charge	Spectrum File
	FALSE	F1	20.6497	3725	Fourier Transform	HCD (High Energy Collision Dissociation)	MS2	1	Unambiguous	63.4426	203.045	402.912	1206.72	3	Mamoon_4.raw
FALSE	High	Sequest HT (A2)	Unambiguous	[R].GPVPLPTR.[I]		1	1	AOX55_RS06240	AOX55_RS06240	0	2	0.848	0	1	1	HCD (High Energy Collision Dissociation)	52.2684	325.44	20.0181	3518	Mamoon_4.raw	F1	2.04	0	0.03387	R.GPVPLPTR.I	[38-45]
	Checked	File ID	RT [min]	First Scan	Mass Analyzer	Activation Type	MS Order	# PSMs	Best PSM Ambiguity	Isolation Interference [%]	Ion Inject Time [ms]	Precursor m/z [Da]	Precursor MH+ [Da]	Precursor Charge	Spectrum File
	FALSE	F1	20.0181	3518	Fourier Transform	HCD (High Energy Collision Dissociation)	MS2	1	Unambiguous	52.2684	325.44	418.753	836.498	2	Mamoon_4.raw
High	Master Protein	AOX55_RS06360	[30S ribosomal protein S11]	0	9.567	38	2	2	2	1	129	13.9	10.71	10.97	2	High
Checked	Confidence	Identifying Node	PSM Ambiguity	Annotated Sequence	Modifications	# Protein Groups	# Proteins	Master Protein Accessions	Protein Accessions	# Missed Cleavages	Charge	DeltaScore	DeltaCn	Rank	Search Engine Rank	Activation Type	Isolation Interference [%]	Ion Inject Time [ms]	RT [min]	First Scan	Spectrum File	File ID	XCorr	Percolator q-Value	Percolator PEP	Sequences in Protein	Positions in Protein	PSM Modification Positions in Protein
FALSE	High	Sequest HT (A2)	Unambiguous	[R].ALQAAGFmITSIR.[D]	M8(Oxidation)	1	1	AOX55_RS06360	AOX55_RS06360	0	2	0.7005	0	1	1	HCD (High Energy Collision Dissociation)	12.5657	244.327	31.1248	6483	Mamoon_4.raw	F1	3.84	0	0.002799	R.ALQAAGFMITSIR.D	[99-111]
	Checked	File ID	RT [min]	First Scan	Mass Analyzer	Activation Type	MS Order	# PSMs	Best PSM Ambiguity	Isolation Interference [%]	Ion Inject Time [ms]	Precursor m/z [Da]	Precursor MH+ [Da]	Precursor Charge	Spectrum File
	FALSE	F1	31.1248	6483	Fourier Transform	HCD (High Energy Collision Dissociation)	MS2	1	Unambiguous	12.5657	244.327	697.877	1394.75	2	Mamoon_4.raw
FALSE	High	Sequest HT (A2)	Unambiguous	[K].NITSGVAHVNSSFNNTMITITDAQGNAIAWSSAGAK.[G]		1	1	AOX55_RS06360	AOX55_RS06360	0	3	0.8247	0	1	1	HCD (High Energy Collision Dissociation)	0	250	37.8316	8502	Mamoon_4.raw	F1	7.13	0	9.691e-08	K.NITSGVAHVNSSFNNTMITITDAQGNAIAWSSAGAK.G	[15-50]
	Checked	File ID	RT [min]	First Scan	Mass Analyzer	Activation Type	MS Order	# PSMs	Best PSM Ambiguity	Isolation Interference [%]	Ion Inject Time [ms]	Precursor m/z [Da]	Precursor MH+ [Da]	Precursor Charge	Spectrum File
	FALSE	F1	37.8316	8502	Fourier Transform	HCD (High Energy Collision Dissociation)	MS2	1	Unambiguous	0	250	1216.93	3648.78	3	Mamoon_4.raw
High	Master Protein	AOX55_RS06220	[30S ribosomal protein S12]	0	12.797	32	5	7	5	1	123	14	11.49	9.52	5	High
Checked	Confidence	Identifying Node	PSM Ambiguity	Annotated Sequence	Modifications	# Protein Groups	# Proteins	Master Protein Accessions	Protein Accessions	# Missed Cleavages	Charge	DeltaScore	DeltaCn	Rank	Search Engine Rank	Activation Type	Isolation Interference [%]	Ion Inject Time [ms]	RT [min]	First Scan	Spectrum File	File ID	XCorr	Percolator q-Value	Percolator PEP	Sequences in Protein	Positions in Protein	PSM Modification Positions in Protein
FALSE	High	Sequest HT (A2)	Unambiguous	[R].GVLDTQGVK.[N]		1	1	AOX55_RS06220	AOX55_RS06220	0	2	0.7257	0	1	1	HCD (High Energy Collision Dissociation)	86.555	250	17.2826	2835	Mamoon_4.raw	F1	1.75	0	0.007685	R.GVLDTQGVK.N	[100-108]
	Checked	File ID	RT [min]	First Scan	Mass Analyzer	Activation Type	MS Order	# PSMs	Best PSM Ambiguity	Isolation Interference [%]	Ion Inject Time [ms]	Precursor m/z [Da]	Precursor MH+ [Da]	Precursor Charge	Spectrum File
	FALSE	F1	17.2826	2835	Fourier Transform	HCD (High Energy Collision Dissociation)	MS2	1	Unambiguous	86.555	250	458.759	916.51	2	Mamoon_4.raw
FALSE	High	Sequest HT (A2)	Unambiguous	[R].GVLDTQGVKNR.[K]		1	1	AOX55_RS06220	AOX55_RS06220	1	2	0.552	0	1	1	HCD (High Energy Collision Dissociation)	50.1526	250	14.4862	2129	Mamoon_4.raw	F1	2.21	0	0.1226	R.GVLDTQGVKNR.K	[100-110]
	Checked	File ID	RT [min]	First Scan	Mass Analyzer	Activation Type	MS Order	# PSMs	Best PSM Ambiguity	Isolation Interference [%]	Ion Inject Time [ms]	Precursor m/z [Da]	Precursor MH+ [Da]	Precursor Charge	Spectrum File
	FALSE	F1	14.4862	2129	Fourier Transform	HCD (High Energy Collision Dissociation)	MS2	1	Unambiguous	50.1526	250	593.831	1186.66	2	Mamoon_4.raw
FALSE	High	Sequest HT (A2)	Unambiguous	[R].VYTTTPKKPNSALR.[K]		1	1	AOX55_RS06220	AOX55_RS06220	1	4	0.7345	0	1	1	HCD (High Energy Collision Dissociation)	72.9528	386.22	13.6521	1929	Mamoon_4.raw	F1	2.26	0	0.01392	R.VYTTTPKKPNSALR.K	[37-50]
	Checked	File ID	RT [min]	First Scan	Mass Analyzer	Activation Type	MS Order	# PSMs	Best PSM Ambiguity	Isolation Interference [%]	Ion Inject Time [ms]	Precursor m/z [Da]	Precursor MH+ [Da]	Precursor Charge	Spectrum File
	FALSE	F1	13.6521	1929	Fourier Transform	HCD (High Energy Collision Dissociation)	MS2	1	Unambiguous	72.9528	386.22	394.728	1575.89	4	Mamoon_4.raw
FALSE	High	Sequest HT (A2)	Unambiguous	[R].VYTTTPKKPNSALRK.[V]		1	1	AOX55_RS06220	AOX55_RS06220	2	4	0.7466	0	1	1	HCD (High Energy Collision Dissociation)	57.2809	250	13.4437	1876	Mamoon_4.raw	F1	2.21	0	0.02443	R.VYTTTPKKPNSALRK.V	[37-51]
	Checked	File ID	RT [min]	First Scan	Mass Analyzer	Activation Type	MS Order	# PSMs	Best PSM Ambiguity	Isolation Interference [%]	Ion Inject Time [ms]	Precursor m/z [Da]	Precursor MH+ [Da]	Precursor Charge	Spectrum File
	FALSE	F1	13.4437	1876	Fourier Transform	HCD (High Energy Collision Dissociation)	MS2	1	Unambiguous	57.2809	250	426.751	1703.98	4	Mamoon_4.raw
FALSE	High	Sequest HT (A2)	Unambiguous	[R].NKVPALQENPQKR.[G]		1	1	AOX55_RS06220	AOX55_RS06220	2	4	0.8043	0	1	1	HCD (High Energy Collision Dissociation)	70.5206	291.137	13.5317	1899	Mamoon_4.raw	F1	2.35	0	0.03976	R.NKVPALQENPQKR.G	[19-31]
	Checked	File ID	RT [min]	First Scan	Mass Analyzer	Activation Type	MS Order	# PSMs	Best PSM Ambiguity	Isolation Interference [%]	Ion Inject Time [ms]	Precursor m/z [Da]	Precursor MH+ [Da]	Precursor Charge	Spectrum File
	FALSE	F1	13.5317	1899	Fourier Transform	HCD (High Energy Collision Dissociation)	MS2	1	Unambiguous	70.5206	291.137	381.218	1521.85	4	Mamoon_4.raw
FALSE	High	Sequest HT (A2)	Unambiguous	[R].NKVPALQENPQKR.[G]		1	1	AOX55_RS06220	AOX55_RS06220	2	3	0.7587	0	1	1	HCD (High Energy Collision Dissociation)	33.6259	254.843	13.4779	1885	Mamoon_4.raw	F1	3.44	0	8.089e-05	R.NKVPALQENPQKR.G	[19-31]
	Checked	File ID	RT [min]	First Scan	Mass Analyzer	Activation Type	MS Order	# PSMs	Best PSM Ambiguity	Isolation Interference [%]	Ion Inject Time [ms]	Precursor m/z [Da]	Precursor MH+ [Da]	Precursor Charge	Spectrum File
	FALSE	F1	13.4779	1885	Fourier Transform	HCD (High Energy Collision Dissociation)	MS2	1	Unambiguous	33.6259	254.843	507.956	1521.85	3	Mamoon_4.raw
FALSE	High	Sequest HT (A2)	Unambiguous	[R].VYTTTPKKPNSALR.[K]		1	1	AOX55_RS06220	AOX55_RS06220	1	3	0.7264	0	1	1	HCD (High Energy Collision Dissociation)	24.6674	256.526	13.6805	1936	Mamoon_4.raw	F1	2.12	0.002215	0.1548	R.VYTTTPKKPNSALR.K	[37-50]
	Checked	File ID	RT [min]	First Scan	Mass Analyzer	Activation Type	MS Order	# PSMs	Best PSM Ambiguity	Isolation Interference [%]	Ion Inject Time [ms]	Precursor m/z [Da]	Precursor MH+ [Da]	Precursor Charge	Spectrum File
	FALSE	F1	13.6805	1936	Fourier Transform	HCD (High Energy Collision Dissociation)	MS2	1	Unambiguous	24.6674	256.526	525.966	1575.88	3	Mamoon_4.raw
Checked	Confidence	Identifying Node	PSM Ambiguity	Annotated Sequence	Modifications	# Protein Groups	# Proteins	Master Protein Accessions	Protein Accessions	# Missed Cleavages	Charge	DeltaScore	DeltaCn	Rank	Search Engine Rank	Activation Type	Isolation Interference [%]	Ion Inject Time [ms]	RT [min]	First Scan	Spectrum File	File ID	XCorr	Percolator q-Value	Percolator PEP	Sequences in Protein	Positions in Protein	PSM Modification Positions in Protein
FALSE	High	Sequest HT (A2)	Unambiguous	[R].GTmVLAEPDGKKVVK.[N]	M3(Oxidation)	1	1	AOX55_RS19925	AOX55_RS19925	2	3	0.7879	0	1	1	HCD (High Energy Collision Dissociation)	75.3697	250	14.453	2121	Mamoon_4.raw	F1	3.96	0	0.0006795	R.GTMVLAEPDGKKVVK.N	[46-60]
	Checked	File ID	RT [min]	First Scan	Mass Analyzer	Activation Type	MS Order	# PSMs	Best PSM Ambiguity	Isolation Interference [%]	Ion Inject Time [ms]	Precursor m/z [Da]	Precursor MH+ [Da]	Precursor Charge	Spectrum File
	FALSE	F1	14.453	2121	Fourier Transform	HCD (High Energy Collision Dissociation)	MS2	1	Unambiguous	75.3697	250	529.964	1587.88	3	Mamoon_4.raw
FALSE	High	Sequest HT (A2)	Unambiguous	[R].GTmVLAEPDGKKVVK.[N]	M3(Oxidation)	1	1	AOX55_RS19925	AOX55_RS19925	2	4	0.7492	0	1	1	HCD (High Energy Collision Dissociation)	44.9776	250	14.5088	2134	Mamoon_4.raw	F1	3.15	0	0.008545	R.GTMVLAEPDGKKVVK.N	[46-60]
	Checked	File ID	RT [min]	First Scan	Mass Analyzer	Activation Type	MS Order	# PSMs	Best PSM Ambiguity	Isolation Interference [%]	Ion Inject Time [ms]	Precursor m/z [Da]	Precursor MH+ [Da]	Precursor Charge	Spectrum File
	FALSE	F1	14.5088	2134	Fourier Transform	HCD (High Energy Collision Dissociation)	MS2	1	Unambiguous	44.9776	250	397.726	1587.88	4	Mamoon_4.raw
FALSE	High	Sequest HT (A2)	Unambiguous	[R].GTmVLAEPDGKK.[V]	M3(Oxidation)	1	1	AOX55_RS19925	AOX55_RS19925	1	3	0.6422	0	1	1	HCD (High Energy Collision Dissociation)	49.4492	250	13.9812	2010	Mamoon_4.raw	F1	2.32	0	0.06077	R.GTMVLAEPDGKK.V	[46-57]
	Checked	File ID	RT [min]	First Scan	Mass Analyzer	Activation Type	MS Order	# PSMs	Best PSM Ambiguity	Isolation Interference [%]	Ion Inject Time [ms]	Precursor m/z [Da]	Precursor MH+ [Da]	Precursor Charge	Spectrum File
	FALSE	F1	13.9812	2010	Fourier Transform	HCD (High Energy Collision Dissociation)	MS2	1	Unambiguous	49.4492	250	421.221	1261.65	3	Mamoon_4.raw
High	Master Protein	AOX55_RS15385	[50S ribosomal protein L36]	0	4.422	24	1	2	1	1	41	5	12.23	4.68	1	High
Checked	Confidence	Identifying Node	PSM Ambiguity	Annotated Sequence	Modifications	# Protein Groups	# Proteins	Master Protein Accessions	Protein Accessions	# Missed Cleavages	Charge	DeltaScore	DeltaCn	Rank	Search Engine Rank	Activation Type	Isolation Interference [%]	Ion Inject Time [ms]	RT [min]	First Scan	Spectrum File	File ID	XCorr	Percolator q-Value	Percolator PEP	Sequences in Protein	Positions in Protein	PSM Modification Positions in Protein
FALSE	High	Sequest HT (A2)	Unambiguous	[R].VYIINKSNPR.[F]		1	1	AOX55_RS15385	AOX55_RS15385	1	2	0.6698	0	1	1	HCD (High Energy Collision Dissociation)	0	250	14.5509	2145	Mamoon_4.raw	F1	2.15	0	0.01823	R.VYIINKSNPR.F	[26-35]
	Checked	File ID	RT [min]	First Scan	Mass Analyzer	Activation Type	MS Order	# PSMs	Best PSM Ambiguity	Isolation Interference [%]	Ion Inject Time [ms]	Precursor m/z [Da]	Precursor MH+ [Da]	Precursor Charge	Spectrum File
	FALSE	F1	14.5509	2145	Fourier Transform	HCD (High Energy Collision Dissociation)	MS2	1	Unambiguous	0	250	602.346	1203.69	2	Mamoon_4.raw
FALSE	High	Sequest HT (A2)	Unambiguous	[R].VYIINKSNPR.[F]		1	1	AOX55_RS15385	AOX55_RS15385	1	3	0.8221	0	1	1	HCD (High Energy Collision Dissociation)	75.5472	250	14.5265	2139	Mamoon_4.raw	F1	2.53	0	0.002076	R.VYIINKSNPR.F	[26-35]
	Checked	File ID	RT [min]	First Scan	Mass Analyzer	Activation Type	MS Order	# PSMs	Best PSM Ambiguity	Isolation Interference [%]	Ion Inject Time [ms]	Precursor m/z [Da]	Precursor MH+ [Da]	Precursor Charge	Spectrum File
	FALSE	F1	14.5265	2139	Fourier Transform	HCD (High Energy Collision Dissociation)	MS2	1	Unambiguous	75.5472	250	401.9	1203.69	3	Mamoon_4.raw
High	Master Protein	AOX55_RS06250	[50S ribosomal protein L4]	0	2.859	6	1	1	1	1	206	22.3	10.23	3.31	1	High
Checked	Confidence	Identifying Node	PSM Ambiguity	Annotated Sequence	Modifications	# Protein Groups	# Proteins	Master Protein Accessions	Protein Accessions	# Missed Cleavages	Charge	DeltaScore	DeltaCn	Rank	Search Engine Rank	Activation Type	Isolation Interference [%]	Ion Inject Time [ms]	RT [min]	First Scan	Spectrum File	File ID	XCorr	Percolator q-Value	Percolator PEP	Sequences in Protein	Positions in Protein	PSM Modification Positions in Protein
FALSE	High	Sequest HT (A2)	Unambiguous	[K].VSLSDAIFGLEPR.[E]		1	1	AOX55_RS06250	AOX55_RS06250	0	2	0.7644	0	1	1	HCD (High Energy Collision Dissociation)		205.62	40.5994	9274	Mamoon_4.raw	F1	3.31	0	0.001384	K.VSLSDAIFGLEPR.E	[16-28]
	Checked	File ID	RT [min]	First Scan	Mass Analyzer	Activation Type	MS Order	# PSMs	Best PSM Ambiguity	Isolation Interference [%]	Ion Inject Time [ms]	Precursor m/z [Da]	Precursor MH+ [Da]	Precursor Charge	Spectrum File
	FALSE	F1	40.5994	9274	Fourier Transform	HCD (High Energy Collision Dissociation)	MS2	1	Unambiguous		205.62	702.381	1403.76	2	Mamoon_4.raw
High	Master Protein	AOX55_RS06305	[50S ribosomal protein L5]	0	11.446	25	4	4	4	1	185	20.9	9.55	8.75	4	High
Checked	Confidence	Identifying Node	PSM Ambiguity	Annotated Sequence	Modifications	# Protein Groups	# Proteins	Master Protein Accessions	Protein Accessions	# Missed Cleavages	Charge	DeltaScore	DeltaCn	Rank	Search Engine Rank	Activation Type	Isolation Interference [%]	Ion Inject Time [ms]	RT [min]	First Scan	Spectrum File	File ID	XCorr	Percolator q-Value	Percolator PEP	Sequences in Protein	Positions in Protein	PSM Modification Positions in Protein
FALSE	High	Sequest HT (A2)	Unambiguous	[K].KPSVAAADLAAIAGQKPVITR.[A]		1	1	AOX55_RS06305	AOX55_RS06305	0	3	0.8571	0	1	1	HCD (High Energy Collision Dissociation)	0	250	27.2338	5409	Mamoon_4.raw	F1	4.83	0	2.141e-07	K.KPSVAAADLAAIAGQKPVITR.A	[55-75]
	Checked	File ID	RT [min]	First Scan	Mass Analyzer	Activation Type	MS Order	# PSMs	Best PSM Ambiguity	Isolation Interference [%]	Ion Inject Time [ms]	Precursor m/z [Da]	Precursor MH+ [Da]	Precursor Charge	Spectrum File
	FALSE	F1	27.2338	5409	Fourier Transform	HCD (High Energy Collision Dissociation)	MS2	1	Unambiguous	0	250	693.076	2077.21	3	Mamoon_4.raw
FALSE	High	Sequest HT (A2)	Unambiguous	[R].LVNIALPR.[V]		1	1	AOX55_RS06305	AOX55_RS06305	0	2	0.8963	0	1	1	HCD (High Energy Collision Dissociation)	90.1363	139.51	27.3992	5448	Mamoon_4.raw	F1	1.64	0	0.06099	R.LVNIALPR.V	[109-116]
	Checked	File ID	RT [min]	First Scan	Mass Analyzer	Activation Type	MS Order	# PSMs	Best PSM Ambiguity	Isolation Interference [%]	Ion Inject Time [ms]	Precursor m/z [Da]	Precursor MH+ [Da]	Precursor Charge	Spectrum File
	FALSE	F1	27.3992	5448	Fourier Transform	HCD (High Energy Collision Dissociation)	MS2	1	Unambiguous	90.1363	139.51	448.291	895.574	2	Mamoon_4.raw
FALSE	High	Sequest HT (A2)	Unambiguous	[R].mYEFLDR.[L]	M1(Oxidation)	1	1	AOX55_RS06305	AOX55_RS06305	0	2	0.6824	0	1	1	HCD (High Energy Collision Dissociation)	30.938	250	23.9291	4545	Mamoon_4.raw	F1	1.48	0	0.07359	R.MYEFLDR.L	[102-108]
	Checked	File ID	RT [min]	First Scan	Mass Analyzer	Activation Type	MS Order	# PSMs	Best PSM Ambiguity	Isolation Interference [%]	Ion Inject Time [ms]	Precursor m/z [Da]	Precursor MH+ [Da]	Precursor Charge	Spectrum File
	FALSE	F1	23.9291	4545	Fourier Transform	HCD (High Energy Collision Dissociation)	MS2	1	Unambiguous	30.938	250	495.224	989.441	2	Mamoon_4.raw
FALSE	High	Sequest HT (A2)	Unambiguous	[K].FSYANEmQIPR.[L]	M7(Oxidation)	1	1	AOX55_RS06305	AOX55_RS06305	0	2	0.8377	0	1	1	HCD (High Energy Collision Dissociation)	57.5151	250	21.6983	4005	Mamoon_4.raw	F1	2.28	0	0.003725	K.FSYANEMQIPR.L	[26-36]
	Checked	File ID	RT [min]	First Scan	Mass Analyzer	Activation Type	MS Order	# PSMs	Best PSM Ambiguity	Isolation Interference [%]	Ion Inject Time [ms]	Precursor m/z [Da]	Precursor MH+ [Da]	Precursor Charge	Spectrum File
	FALSE	F1	21.6983	4005	Fourier Transform	HCD (High Energy Collision Dissociation)	MS2	1	Unambiguous	57.5151	250	686.321	1371.63	2	Mamoon_4.raw
High	Master Protein	AOX55_RS06320	[50S ribosomal protein L6]	0	31.762	48	9	11	9	1	177	19.3	9.77	41.87	9	High
Checked	Confidence	Identifying Node	PSM Ambiguity	Annotated Sequence	Modifications	# Protein Groups	# Proteins	Master Protein Accessions	Protein Accessions	# Missed Cleavages	Charge	DeltaScore	DeltaCn	Rank	Search Engine Rank	Activation Type	Isolation Interference [%]	Ion Inject Time [ms]	RT [min]	First Scan	Spectrum File	File ID	XCorr	Percolator q-Value	Percolator PEP	Sequences in Protein	Positions in Protein	PSM Modification Positions in Protein
FALSE	High	Sequest HT (A2)	Unambiguous	[R].TmVENIFKGVK.[D]	M2(Oxidation)	1	1	AOX55_RS06320	AOX55_RS06320	1	3	0.6667	0	1	1	HCD (High Energy Collision Dissociation)	73.828	208.928	21.9491	4068	Mamoon_4.raw	F1	0.9	0	0.0323	R.TMVENIFKGVK.D	[70-80]
	Checked	File ID	RT [min]	First Scan	Mass Analyzer	Activation Type	MS Order	# PSMs	Best PSM Ambiguity	Isolation Interference [%]	Ion Inject Time [ms]	Precursor m/z [Da]	Precursor MH+ [Da]	Precursor Charge	Spectrum File
	FALSE	F1	21.9491	4068	Fourier Transform	HCD (High Energy Collision Dissociation)	MS2	1	Unambiguous	73.828	208.928	427.901	1281.69	3	Mamoon_4.raw
FALSE	High	Sequest HT (A2)	Unambiguous	[R].TmVENIFK.[G]	M2(Oxidation)	1	1	AOX55_RS06320	AOX55_RS06320	0	2	0.76	0	1	1	HCD (High Energy Collision Dissociation)	45.8588	250	22.4683	4196	Mamoon_4.raw	F1	2.5	0	0.0848	R.TMVENIFK.G	[70-77]
	Checked	File ID	RT [min]	First Scan	Mass Analyzer	Activation Type	MS Order	# PSMs	Best PSM Ambiguity	Isolation Interference [%]	Ion Inject Time [ms]	Precursor m/z [Da]	Precursor MH+ [Da]	Precursor Charge	Spectrum File
	FALSE	F1	22.4683	4196	Fourier Transform	HCD (High Energy Collision Dissociation)	MS2	1	Unambiguous	45.8588	250	499.256	997.505	2	Mamoon_4.raw
FALSE	High	Sequest HT (A2)	Unambiguous	[K].LENNAVVVQPLNESK.[D]		1	1	AOX55_RS06320	AOX55_RS06320	0	2	0.7438	0	1	1	HCD (High Energy Collision Dissociation)	0	250	24.0587	4577	Mamoon_4.raw	F1	4.41	0	3.027e-05	K.LENNAVVVQPLNESK.D	[45-59]
	Checked	File ID	RT [min]	First Scan	Mass Analyzer	Activation Type	MS Order	# PSMs	Best PSM Ambiguity	Isolation Interference [%]	Ion Inject Time [ms]	Precursor m/z [Da]	Precursor MH+ [Da]	Precursor Charge	Spectrum File
	FALSE	F1	24.0587	4577	Fourier Transform	HCD (High Energy Collision Dissociation)	MS2	1	Unambiguous	0	250	827.445	1653.88	2	Mamoon_4.raw
FALSE	High	Sequest HT (A2)	Unambiguous	[K].GELFFVANDEVSVK.[L]		1	1	AOX55_RS06320	AOX55_RS06320	0	2	0.8422	0	1	1	HCD (High Energy Collision Dissociation)	0	250	34.8211	7588	Mamoon_4.raw	F1	4.31	0	0.001741	K.GELFFVANDEVSVK.L	[31-44]
	Checked	File ID	RT [min]	First Scan	Mass Analyzer	Activation Type	MS Order	# PSMs	Best PSM Ambiguity	Isolation Interference [%]	Ion Inject Time [ms]	Precursor m/z [Da]	Precursor MH+ [Da]	Precursor Charge	Spectrum File
	FALSE	F1	34.8211	7588	Fourier Transform	HCD (High Energy Collision Dissociation)	MS2	1	Unambiguous	0	250	777.397	1553.79	2	Mamoon_4.raw
FALSE	High	Sequest HT (A2)	Unambiguous	[K].KPVQVPAGVTASVDGQKVTAK.[G]		1	1	AOX55_RS06320	AOX55_RS06320	1	3	0.8571	0	1	1	HCD (High Energy Collision Dissociation)	0	250	19.4361	3358	Mamoon_4.raw	F1	4.76	0	0.002353	K.KPVQVPAGVTASVDGQKVTAK.G	[7-27]
	Checked	File ID	RT [min]	First Scan	Mass Analyzer	Activation Type	MS Order	# PSMs	Best PSM Ambiguity	Isolation Interference [%]	Ion Inject Time [ms]	Precursor m/z [Da]	Precursor MH+ [Da]	Precursor Charge	Spectrum File
	FALSE	F1	19.4361	3358	Fourier Transform	HCD (High Energy Collision Dissociation)	MS2	1	Unambiguous	0	250	694.066	2080.18	3	Mamoon_4.raw
FALSE	High	Sequest HT (A2)	Unambiguous	[K].LENNAVVVQPLNESKDAR.[A]		1	1	AOX55_RS06320	AOX55_RS06320	1	3	0.7596	0	1	1	HCD (High Energy Collision Dissociation)	0	242.368	21.1229	3858	Mamoon_4.raw	F1	5.2	0	3.095e-06	K.LENNAVVVQPLNESKDAR.A	[45-62]
	Checked	File ID	RT [min]	First Scan	Mass Analyzer	Activation Type	MS Order	# PSMs	Best PSM Ambiguity	Isolation Interference [%]	Ion Inject Time [ms]	Precursor m/z [Da]	Precursor MH+ [Da]	Precursor Charge	Spectrum File
	FALSE	F1	21.1229	3858	Fourier Transform	HCD (High Energy Collision Dissociation)	MS2	1	Unambiguous	0	242.368	666.021	1996.05	3	Mamoon_4.raw
FALSE	High	Sequest HT (A2)	Unambiguous	[R].KLEINGVGYR.[A]		1	1	AOX55_RS06320	AOX55_RS06320	1	2	0.3872	0	1	1	HCD (High Energy Collision Dissociation)	76.2632	250	18.7797	3200	Mamoon_4.raw	F1	2.35	0	0.05514	R.KLEINGVGYR.A	[86-95]
	Checked	File ID	RT [min]	First Scan	Mass Analyzer	Activation Type	MS Order	# PSMs	Best PSM Ambiguity	Isolation Interference [%]	Ion Inject Time [ms]	Precursor m/z [Da]	Precursor MH+ [Da]	Precursor Charge	Spectrum File
	FALSE	F1	18.7797	3200	Fourier Transform	HCD (High Energy Collision Dissociation)	MS2	1	Unambiguous	76.2632	250	574.825	1148.64	2	Mamoon_4.raw
FALSE	High	Sequest HT (A2)	Unambiguous	[R].KLEINGVGYR.[A]		1	1	AOX55_RS06320	AOX55_RS06320	1	3	0.7459	0	1	1	HCD (High Energy Collision Dissociation)	42.8747	250	18.8375	3214	Mamoon_4.raw	F1	3.62	0	0.09097	R.KLEINGVGYR.A	[86-95]
	Checked	File ID	RT [min]	First Scan	Mass Analyzer	Activation Type	MS Order	# PSMs	Best PSM Ambiguity	Isolation Interference [%]	Ion Inject Time [ms]	Precursor m/z [Da]	Precursor MH+ [Da]	Precursor Charge	Spectrum File
	FALSE	F1	18.8375	3214	Fourier Transform	HCD (High Energy Collision Dissociation)	MS2	1	Unambiguous	42.8747	250	383.552	1148.64	3	Mamoon_4.raw
FALSE	High	Sequest HT (A2)	Unambiguous	[K].QQVGQVAAEIR.[E]		1	1	AOX55_RS06320	AOX55_RS06320	0	2	0.7514	0	1	1	HCD (High Energy Collision Dissociation)	28.5209	250	18.9779	3247	Mamoon_4.raw	F1	3.54	0	0.003953	K.QQVGQVAAEIR.E	[139-149]
	Checked	File ID	RT [min]	First Scan	Mass Analyzer	Activation Type	MS Order	# PSMs	Best PSM Ambiguity	Isolation Interference [%]	Ion Inject Time [ms]	Precursor m/z [Da]	Precursor MH+ [Da]	Precursor Charge	Spectrum File
	FALSE	F1	18.9779	3247	Fourier Transform	HCD (High Energy Collision Dissociation)	MS2	1	Unambiguous	28.5209	250	599.832	1198.66	2	Mamoon_4.raw
FALSE	High	Sequest HT (A2)	Unambiguous	[K].KPVQVPAGVTASVDGQK.[V]		1	1	AOX55_RS06320	AOX55_RS06320	0	3	0.8337	0	1	1	HCD (High Energy Collision Dissociation)	45.3525	163.621	19.1027	3277	Mamoon_4.raw	F1	4.15	0	0.002989	K.KPVQVPAGVTASVDGQK.V	[7-23]
	Checked	File ID	RT [min]	First Scan	Mass Analyzer	Activation Type	MS Order	# PSMs	Best PSM Ambiguity	Isolation Interference [%]	Ion Inject Time [ms]	Precursor m/z [Da]	Precursor MH+ [Da]	Precursor Charge	Spectrum File
	FALSE	F1	19.1027	3277	Fourier Transform	HCD (High Energy Collision Dissociation)	MS2	1	Unambiguous	45.3525	163.621	560.982	1680.93	3	Mamoon_4.raw
FALSE	High	Sequest HT (A2)	Unambiguous	[K].KPVQVPAGVTASVDGQKVTAK.[G]		1	1	AOX55_RS06320	AOX55_RS06320	1	3	0.8962	0	1	1	HCD (High Energy Collision Dissociation)	6.78608	250	19.1472	3289	Mamoon_4.raw	F1	7.03	0	6.53e-10	K.KPVQVPAGVTASVDGQKVTAK.G	[7-27]
	Checked	File ID	RT [min]	First Scan	Mass Analyzer	Activation Type	MS Order	# PSMs	Best PSM Ambiguity	Isolation Interference [%]	Ion Inject Time [ms]	Precursor m/z [Da]	Precursor MH+ [Da]	Precursor Charge	Spectrum File
	FALSE	F1	19.1472	3289	Fourier Transform	HCD (High Energy Collision Dissociation)	MS2	1	Unambiguous	6.78608	250	694.065	2080.18	3	Mamoon_4.raw
High	Master Protein	AOX55_RS06200	[50S ribosomal protein L7/L12]	0	31.643	73	7	9	7	1	126	12.8	4.86	40.35	7	High
Checked	Confidence	Identifying Node	PSM Ambiguity	Annotated Sequence	Modifications	# Protein Groups	# Proteins	Master Protein Accessions	Protein Accessions	# Missed Cleavages	Charge	DeltaScore	DeltaCn	Rank	Search Engine Rank	Activation Type	Isolation Interference [%]	Ion Inject Time [ms]	RT [min]	First Scan	Spectrum File	File ID	XCorr	Percolator q-Value	Percolator PEP	Sequences in Protein	Positions in Protein	PSM Modification Positions in Protein
FALSE	High	Sequest HT (A2)	Unambiguous	[K].WGVSAAAPVAVAAAGGAAGAAAPAEEEKTEFDVILTDAGANK.[I]		1	1	AOX55_RS06200	AOX55_RS06200	1	3	0.8286	0	1	1	HCD (High Energy Collision Dissociation)	0	250	42.4187	9788	Mamoon_4.raw	F1	7.47	0	4.44152e-10	K.WGVSAAAPVAVAAAGGAAGAAAPAEEEKTEFDVILTDAGANK.I	[30-71]
	Checked	File ID	RT [min]	First Scan	Mass Analyzer	Activation Type	MS Order	# PSMs	Best PSM Ambiguity	Isolation Interference [%]	Ion Inject Time [ms]	Precursor m/z [Da]	Precursor MH+ [Da]	Precursor Charge	Spectrum File
	FALSE	F1	42.4187	9788	Fourier Transform	HCD (High Energy Collision Dissociation)	MS2	1	Unambiguous	0	250	1308.99	3924.96	3	Mamoon_4.raw
FALSE	High	Sequest HT (A2)	Unambiguous	[K].WGVSAAAPVAVAAAGGAAGAAAPAEEEKTEFDVILTDAGANK.[I]		1	1	AOX55_RS06200	AOX55_RS06200	1	3	0.7903	0	1	1	HCD (High Energy Collision Dissociation)	15.7136	250	42.5017	9807	Mamoon_4.raw	F1	6.39	0	4.414e-05	K.WGVSAAAPVAVAAAGGAAGAAAPAEEEKTEFDVILTDAGANK.I	[30-71]
	Checked	File ID	RT [min]	First Scan	Mass Analyzer	Activation Type	MS Order	# PSMs	Best PSM Ambiguity	Isolation Interference [%]	Ion Inject Time [ms]	Precursor m/z [Da]	Precursor MH+ [Da]	Precursor Charge	Spectrum File
	FALSE	F1	42.5017	9807	Fourier Transform	HCD (High Energy Collision Dissociation)	MS2	1	Unambiguous	15.7136	250	1308.99	3924.97	3	Mamoon_4.raw
FALSE	High	Sequest HT (A2)	Unambiguous	[K].IVEDLSSLTVLEAAELSK.[L]		1	1	AOX55_RS06200	AOX55_RS06200	0	2	0.8397	0	1	1	HCD (High Energy Collision Dissociation)	0	252.331	42.8859	9941	Mamoon_4.raw	F1	6.05	0	1.176e-06	K.IVEDLSSLTVLEAAELSK.L	[7-24]
	Checked	File ID	RT [min]	First Scan	Mass Analyzer	Activation Type	MS Order	# PSMs	Best PSM Ambiguity	Isolation Interference [%]	Ion Inject Time [ms]	Precursor m/z [Da]	Precursor MH+ [Da]	Precursor Charge	Spectrum File
	FALSE	F1	42.8859	9941	Fourier Transform	HCD (High Energy Collision Dissociation)	MS2	1	Unambiguous	0	252.331	959.025	1917.04	2	Mamoon_4.raw
FALSE	High	Sequest HT (A2)	Unambiguous	[K].IVEDLSSLTVLEAAELSK.[L]		1	1	AOX55_RS06200	AOX55_RS06200	0	3	0.803	0	1	1	HCD (High Energy Collision Dissociation)	0	250	43.0826	10005	Mamoon_4.raw	F1	4.67	0	0.0007093	K.IVEDLSSLTVLEAAELSK.L	[7-24]
	Checked	File ID	RT [min]	First Scan	Mass Analyzer	Activation Type	MS Order	# PSMs	Best PSM Ambiguity	Isolation Interference [%]	Ion Inject Time [ms]	Precursor m/z [Da]	Precursor MH+ [Da]	Precursor Charge	Spectrum File
	FALSE	F1	43.0826	10005	Fourier Transform	HCD (High Energy Collision Dissociation)	MS2	1	Unambiguous	0	250	639.686	1917.04	3	Mamoon_4.raw
FALSE	High	Sequest HT (A2)	Unambiguous	[K].WGVSAAAPVAVAAAGGAAGAAAPAEEEK.[T]		1	1	AOX55_RS06200	AOX55_RS06200	0	3	0.9119	0	1	1	HCD (High Energy Collision Dissociation)	24.7604	60.261	33.1479	7097	Mamoon_4.raw	F1	6.47	0	2.587e-06	K.WGVSAAAPVAVAAAGGAAGAAAPAEEEK.T	[30-57]
	Checked	File ID	RT [min]	First Scan	Mass Analyzer	Activation Type	MS Order	# PSMs	Best PSM Ambiguity	Isolation Interference [%]	Ion Inject Time [ms]	Precursor m/z [Da]	Precursor MH+ [Da]	Precursor Charge	Spectrum File
	FALSE	F1	33.1479	7097	Fourier Transform	HCD (High Energy Collision Dissociation)	MS2	1	Unambiguous	24.7604	60.261	817.415	2450.23	3	Mamoon_4.raw
FALSE	High	Sequest HT (A2)	Unambiguous	[K].TEFDVILTDAGANK.[I]		1	1	AOX55_RS06200	AOX55_RS06200	0	2	0.8979	0	1	1	HCD (High Energy Collision Dissociation)	11.7084	250	33.3157	7141	Mamoon_4.raw	F1	3.82	0	0.0001462	K.TEFDVILTDAGANK.I	[58-71]
	Checked	File ID	RT [min]	First Scan	Mass Analyzer	Activation Type	MS Order	# PSMs	Best PSM Ambiguity	Isolation Interference [%]	Ion Inject Time [ms]	Precursor m/z [Da]	Precursor MH+ [Da]	Precursor Charge	Spectrum File
	FALSE	F1	33.3157	7141	Fourier Transform	HCD (High Energy Collision Dissociation)	MS2	1	Unambiguous	11.7084	250	747.378	1493.75	2	Mamoon_4.raw
FALSE	High	Sequest HT (A2)	Unambiguous	[K].DLVEGAPK.[A]		1	1	AOX55_RS06200	AOX55_RS06200	0	2	0.5882	0	1	1	HCD (High Energy Collision Dissociation)	26.3855	250	16.9681	2759	Mamoon_4.raw	F1	1.19	0	0.07917	K.DLVEGAPK.A	[91-98]
	Checked	File ID	RT [min]	First Scan	Mass Analyzer	Activation Type	MS Order	# PSMs	Best PSM Ambiguity	Isolation Interference [%]	Ion Inject Time [ms]	Precursor m/z [Da]	Precursor MH+ [Da]	Precursor Charge	Spectrum File
	FALSE	F1	16.9681	2759	Fourier Transform	HCD (High Energy Collision Dissociation)	MS2	1	Unambiguous	26.3855	250	414.727	828.447	2	Mamoon_4.raw
FALSE	High	Sequest HT (A2)	Unambiguous	[K].KLEDAGAKVDVK.[-]		1	1	AOX55_RS06200	AOX55_RS06200	2	3	0.718	0	1	1	HCD (High Energy Collision Dissociation)	49.7999	250	13.759	1957	Mamoon_4.raw	F1	3.44	0	0.008647	K.KLEDAGAKVDVK.-	[115-126]
	Checked	File ID	RT [min]	First Scan	Mass Analyzer	Activation Type	MS Order	# PSMs	Best PSM Ambiguity	Isolation Interference [%]	Ion Inject Time [ms]	Precursor m/z [Da]	Precursor MH+ [Da]	Precursor Charge	Spectrum File
	FALSE	F1	13.759	1957	Fourier Transform	HCD (High Energy Collision Dissociation)	MS2	1	Unambiguous	49.7999	250	424.911	1272.72	3	Mamoon_4.raw
FALSE	High	Sequest HT (A2)	Unambiguous	[K].EAVSKAEAADLK.[K]		1	1	AOX55_RS06200	AOX55_RS06200	1	3	0.5951	0	1	1	HCD (High Energy Collision Dissociation)	75.784	250	14.1187	2043	Mamoon_4.raw	F1	2.05	0.003159	0.237	K.EAVSKAEAADLK.K	[102-113]
	Checked	File ID	RT [min]	First Scan	Mass Analyzer	Activation Type	MS Order	# PSMs	Best PSM Ambiguity	Isolation Interference [%]	Ion Inject Time [ms]	Precursor m/z [Da]	Precursor MH+ [Da]	Precursor Charge	Spectrum File
	FALSE	F1	14.1187	2043	Fourier Transform	HCD (High Energy Collision Dissociation)	MS2	1	Unambiguous	75.784	250	411.223	1231.66	3	Mamoon_4.raw
High	Master Protein	AOX55_RS04865	[50S ribosomal protein L9]	0	7.325	17	3	3	3	1	191	20.9	5.05	5.38	3	High
Checked	Confidence	Identifying Node	PSM Ambiguity	Annotated Sequence	Modifications	# Protein Groups	# Proteins	Master Protein Accessions	Protein Accessions	# Missed Cleavages	Charge	DeltaScore	DeltaCn	Rank	Search Engine Rank	Activation Type	Isolation Interference [%]	Ion Inject Time [ms]	RT [min]	First Scan	Spectrum File	File ID	XCorr	Percolator q-Value	Percolator PEP	Sequences in Protein	Positions in Protein	PSM Modification Positions in Protein
FALSE	High	Sequest HT (A2)	Unambiguous	[R].KSEAQTVAEKLDGK.[S]		1	1	AOX55_RS04865	AOX55_RS04865	2	3	0.7491	0	1	1	HCD (High Energy Collision Dissociation)	38.1731	250	15.5169	2374	Mamoon_4.raw	F1	2.71	0	6.913e-06	R.KSEAQTVAEKLDGK.S	[62-75]
	Checked	File ID	RT [min]	First Scan	Mass Analyzer	Activation Type	MS Order	# PSMs	Best PSM Ambiguity	Isolation Interference [%]	Ion Inject Time [ms]	Precursor m/z [Da]	Precursor MH+ [Da]	Precursor Charge	Spectrum File
	FALSE	F1	15.5169	2374	Fourier Transform	HCD (High Energy Collision Dissociation)	MS2	1	Unambiguous	38.1731	250	501.939	1503.8	3	Mamoon_4.raw
FALSE	High	Sequest HT (A2)	Unambiguous	[K].LGQmGETVK.[V]	M4(Oxidation)	1	1	AOX55_RS04865	AOX55_RS04865	0	2	0.7113	0	1	1	HCD (High Energy Collision Dissociation)	64.4073	386.22	13.3815	1862	Mamoon_4.raw	F1	1.42	0	0.07491	K.LGQMGETVK.V	[12-20]
	Checked	File ID	RT [min]	First Scan	Mass Analyzer	Activation Type	MS Order	# PSMs	Best PSM Ambiguity	Isolation Interference [%]	Ion Inject Time [ms]	Precursor m/z [Da]	Precursor MH+ [Da]	Precursor Charge	Spectrum File
	FALSE	F1	13.3815	1862	Fourier Transform	HCD (High Energy Collision Dissociation)	MS2	1	Unambiguous	64.4073	386.22	489.751	978.494	2	Mamoon_4.raw
FALSE	High	Sequest HT (A2)	Unambiguous	[R].NQVNLNQPIK.[S]		1	1	AOX55_RS04865	AOX55_RS04865	0	2	0.8315	0	1	1	HCD (High Energy Collision Dissociation)		250	18.1296	3038	Mamoon_4.raw	F1	2.67	0	0.09133	R.NQVNLNQPIK.S	[112-121]
	Checked	File ID	RT [min]	First Scan	Mass Analyzer	Activation Type	MS Order	# PSMs	Best PSM Ambiguity	Isolation Interference [%]	Ion Inject Time [ms]	Precursor m/z [Da]	Precursor MH+ [Da]	Precursor Charge	Spectrum File
	FALSE	F1	18.1296	3038	Fourier Transform	HCD (High Energy Collision Dissociation)	MS2	1	Unambiguous		250	584.324	1167.64	2	Mamoon_4.raw
High	Master Protein	AOX55_RS01925	[ABC transporter substrate-binding protein]	0	6.193	6	3	3	3	1	531	58.9	5.07	6.16	3	High
Checked	Confidence	Identifying Node	PSM Ambiguity	Annotated Sequence	Modifications	# Protein Groups	# Proteins	Master Protein Accessions	Protein Accessions	# Missed Cleavages	Charge	DeltaScore	DeltaCn	Rank	Search Engine Rank	Activation Type	Isolation Interference [%]	Ion Inject Time [ms]	RT [min]	First Scan	Spectrum File	File ID	XCorr	Percolator q-Value	Percolator PEP	Sequences in Protein	Positions in Protein	PSM Modification Positions in Protein
FALSE	High	Sequest HT (A2)	Unambiguous	[K].LYQQAQAVFK.[K]		1	1	AOX55_RS01925	AOX55_RS01925	0	2	0.5817	0	1	1	HCD (High Energy Collision Dissociation)	90.8792	181.024	21.9654	4072	Mamoon_4.raw	F1	1.53	0	0.01102	K.LYQQAQAVFK.K	[481-490]
	Checked	File ID	RT [min]	First Scan	Mass Analyzer	Activation Type	MS Order	# PSMs	Best PSM Ambiguity	Isolation Interference [%]	Ion Inject Time [ms]	Precursor m/z [Da]	Precursor MH+ [Da]	Precursor Charge	Spectrum File
	FALSE	F1	21.9654	4072	Fourier Transform	HCD (High Energy Collision Dissociation)	MS2	1	Unambiguous	90.8792	181.024	598.326	1195.64	2	Mamoon_4.raw
FALSE	High	Sequest HT (A2)	Unambiguous	[R].ELNADDVIFSLER.[Q]		1	1	AOX55_RS01925	AOX55_RS01925	0	2	0.7788	0	1	1	HCD (High Energy Collision Dissociation)	0	250	39.5305	8963	Mamoon_4.raw	F1	3.21	0	0.003666	R.ELNADDVIFSLER.Q	[107-119]
	Checked	File ID	RT [min]	First Scan	Mass Analyzer	Activation Type	MS Order	# PSMs	Best PSM Ambiguity	Isolation Interference [%]	Ion Inject Time [ms]	Precursor m/z [Da]	Precursor MH+ [Da]	Precursor Charge	Spectrum File
	FALSE	F1	39.5305	8963	Fourier Transform	HCD (High Energy Collision Dissociation)	MS2	1	Unambiguous	0	250	760.881	1520.75	2	Mamoon_4.raw
FALSE	High	Sequest HT (A2)	Unambiguous	[K].FQTTEFFTPSR.[E]		1	1	AOX55_RS01925	AOX55_RS01925	0	2	0.5272	0	1	1	HCD (High Energy Collision Dissociation)	0	262.974	29.2862	5975	Mamoon_4.raw	F1	2.94	0	0.01586	K.FQTTEFFTPSR.E	[96-106]
	Checked	File ID	RT [min]	First Scan	Mass Analyzer	Activation Type	MS Order	# PSMs	Best PSM Ambiguity	Isolation Interference [%]	Ion Inject Time [ms]	Precursor m/z [Da]	Precursor MH+ [Da]	Precursor Charge	Spectrum File
	FALSE	F1	29.2862	5975	Fourier Transform	HCD (High Energy Collision Dissociation)	MS2	1	Unambiguous	0	262.974	680.831	1360.66	2	Mamoon_4.raw
High	Master Protein	AOX55_RS04435	[ABC transporter substrate-binding protein]	0	2.424	3	1	1	1	1	332	35.8	4.89	2.14	1	High
Checked	Confidence	Identifying Node	PSM Ambiguity	Annotated Sequence	Modifications	# Protein Groups	# Proteins	Master Protein Accessions	Protein Accessions	# Missed Cleavages	Charge	DeltaScore	DeltaCn	Rank	Search Engine Rank	Activation Type	Isolation Interference [%]	Ion Inject Time [ms]	RT [min]	First Scan	Spectrum File	File ID	XCorr	Percolator q-Value	Percolator PEP	Sequences in Protein	Positions in Protein	PSM Modification Positions in Protein
FALSE	High	Sequest HT (A2)	Unambiguous	[K].YIVDANPDIK.[T]		1	1	AOX55_RS04435	AOX55_RS04435	0	2	0.6355	0	1	1	HCD (High Energy Collision Dissociation)	7.83982	250	22.7745	4267	Mamoon_4.raw	F1	2.14	0	0.003771	K.YIVDANPDIK.T	[122-131]
	Checked	File ID	RT [min]	First Scan	Mass Analyzer	Activation Type	MS Order	# PSMs	Best PSM Ambiguity	Isolation Interference [%]	Ion Inject Time [ms]	Precursor m/z [Da]	Precursor MH+ [Da]	Precursor Charge	Spectrum File
	FALSE	F1	22.7745	4267	Fourier Transform	HCD (High Energy Collision Dissociation)	MS2	1	Unambiguous	7.83982	250	574.302	1147.6	2	Mamoon_4.raw
High	Master Protein	AOX55_RS17900	[acetyl-CoA C-acetyltransferase]	0	16.034	21	6	6	6	1	393	40.9	6.33	17.86	6	High
Checked	Confidence	Identifying Node	PSM Ambiguity	Annotated Sequence	Modifications	# Protein Groups	# Proteins	Master Protein Accessions	Protein Accessions	# Missed Cleavages	Charge	DeltaScore	DeltaCn	Rank	Search Engine Rank	Activation Type	Isolation Interference [%]	Ion Inject Time [ms]	RT [min]	First Scan	Spectrum File	File ID	XCorr	Percolator q-Value	Percolator PEP	Sequences in Protein	Positions in Protein	PSM Modification Positions in Protein
FALSE	High	Sequest HT (A2)	Unambiguous	[R].FADEIVPFIVK.[T]		1	1	AOX55_RS17900	AOX55_RS17900	0	2	0.7683	0	1	1	HCD (High Energy Collision Dissociation)	46.4851	250	39.6039	8983	Mamoon_4.raw	F1	3.15	0	0.001095	R.FADEIVPFIVK.T	[196-206]
	Checked	File ID	RT [min]	First Scan	Mass Analyzer	Activation Type	MS Order	# PSMs	Best PSM Ambiguity	Isolation Interference [%]	Ion Inject Time [ms]	Precursor m/z [Da]	Precursor MH+ [Da]	Precursor Charge	Spectrum File
	FALSE	F1	39.6039	8983	Fourier Transform	HCD (High Energy Collision Dissociation)	MS2	1	Unambiguous	46.4851	250	639.359	1277.71	2	Mamoon_4.raw
FALSE	High	Sequest HT (A2)	Unambiguous	[R].TAVGSFNGAFGNTAAHELGATVIK.[A]		1	1	AOX55_RS17900	AOX55_RS17900	0	3	0.8773	0	1	1	HCD (High Energy Collision Dissociation)	10.3201	142.696	32.0284	6751	Mamoon_4.raw	F1	6.52	0	2.257e-07	R.TAVGSFNGAFGNTAAHELGATVIK.A	[14-37]
	Checked	File ID	RT [min]	First Scan	Mass Analyzer	Activation Type	MS Order	# PSMs	Best PSM Ambiguity	Isolation Interference [%]	Ion Inject Time [ms]	Precursor m/z [Da]	Precursor MH+ [Da]	Precursor Charge	Spectrum File
	FALSE	F1	32.0284	6751	Fourier Transform	HCD (High Energy Collision Dissociation)	MS2	1	Unambiguous	10.3201	142.696	778.401	2333.19	3	Mamoon_4.raw
FALSE	High	Sequest HT (A2)	Unambiguous	[K].DGLTDAFYGYHmGTTAENVAR.[K]	M12(Oxidation)	1	1	AOX55_RS17900	AOX55_RS17900	0	3	0.834	0	1	1	HCD (High Energy Collision Dissociation)	14.5033	250	29.7504	6093	Mamoon_4.raw	F1	2.53	0	0.0227	K.DGLTDAFYGYHMGTTAENVAR.K	[147-167]
	Checked	File ID	RT [min]	First Scan	Mass Analyzer	Activation Type	MS Order	# PSMs	Best PSM Ambiguity	Isolation Interference [%]	Ion Inject Time [ms]	Precursor m/z [Da]	Precursor MH+ [Da]	Precursor Charge	Spectrum File
	FALSE	F1	29.7504	6093	Fourier Transform	HCD (High Energy Collision Dissociation)	MS2	1	Unambiguous	14.5033	250	769.012	2305.02	3	Mamoon_4.raw
FALSE	High	Sequest HT (A2)	Unambiguous	[R].EEQDEFALR.[S]		1	1	AOX55_RS17900	AOX55_RS17900	0	2	0.7774	0	1	1	HCD (High Energy Collision Dissociation)	0	250	21.7879	4028	Mamoon_4.raw	F1	2.74	0	0.0243	R.EEQDEFALR.S	[174-182]
	Checked	File ID	RT [min]	First Scan	Mass Analyzer	Activation Type	MS Order	# PSMs	Best PSM Ambiguity	Isolation Interference [%]	Ion Inject Time [ms]	Precursor m/z [Da]	Precursor MH+ [Da]	Precursor Charge	Spectrum File
	FALSE	F1	21.7879	4028	Fourier Transform	HCD (High Energy Collision Dissociation)	MS2	1	Unambiguous	0	250	568.763	1136.52	2	Mamoon_4.raw
FALSE	High	Sequest HT (A2)	Unambiguous	[R].HGATLDSLAK.[L]		1	1	AOX55_RS17900	AOX55_RS17900	0	2	0.75	0	1	1	HCD (High Energy Collision Dissociation)	70.7724	250	15.0693	2268	Mamoon_4.raw	F1	2.92	0	0.005531	R.HGATLDSLAK.L	[222-231]
	Checked	File ID	RT [min]	First Scan	Mass Analyzer	Activation Type	MS Order	# PSMs	Best PSM Ambiguity	Isolation Interference [%]	Ion Inject Time [ms]	Precursor m/z [Da]	Precursor MH+ [Da]	Precursor Charge	Spectrum File
	FALSE	F1	15.0693	2268	Fourier Transform	HCD (High Energy Collision Dissociation)	MS2	1	Unambiguous	70.7724	250	506.776	1012.54	2	Mamoon_4.raw
FALSE	High	Sequest HT (A2)	Unambiguous	[K].mIDTmIK.[D]	M1(Oxidation); M5(Oxidation)	1	1	AOX55_RS17900	AOX55_RS17900	0	2	0.496	0	1	1	HCD (High Energy Collision Dissociation)	29.9476	250	15.1513	2287	Mamoon_4.raw	F1	1.25	0	0.1225	K.MIDTMIK.D	[140-146]
	Checked	File ID	RT [min]	First Scan	Mass Analyzer	Activation Type	MS Order	# PSMs	Best PSM Ambiguity	Isolation Interference [%]	Ion Inject Time [ms]	Precursor m/z [Da]	Precursor MH+ [Da]	Precursor Charge	Spectrum File
	FALSE	F1	15.1513	2287	Fourier Transform	HCD (High Energy Collision Dissociation)	MS2	1	Unambiguous	29.9476	250	442.218	883.428	2	Mamoon_4.raw
High	Master Protein	AOX55_RS04910	[acyl carrier protein]	0	6.419	15	1	2	1	1	78	8.3	4.16	7.02	1	High
Checked	Confidence	Identifying Node	PSM Ambiguity	Annotated Sequence	Modifications	# Protein Groups	# Proteins	Master Protein Accessions	Protein Accessions	# Missed Cleavages	Charge	DeltaScore	DeltaCn	Rank	Search Engine Rank	Activation Type	Isolation Interference [%]	Ion Inject Time [ms]	RT [min]	First Scan	Spectrum File	File ID	XCorr	Percolator q-Value	Percolator PEP	Sequences in Protein	Positions in Protein	PSM Modification Positions in Protein
FALSE	High	Sequest HT (A2)	Unambiguous	[K].IVIDHLGVDAEK.[V]		1	1	AOX55_RS04910	AOX55_RS04910	0	3	0.6936	0	1	1	HCD (High Energy Collision Dissociation)	64.4427	250	22.9113	4301	Mamoon_4.raw	F1	3.46	0	0.003366	K.IVIDHLGVDAEK.V	[11-22]
	Checked	File ID	RT [min]	First Scan	Mass Analyzer	Activation Type	MS Order	# PSMs	Best PSM Ambiguity	Isolation Interference [%]	Ion Inject Time [ms]	Precursor m/z [Da]	Precursor MH+ [Da]	Precursor Charge	Spectrum File
	FALSE	F1	22.9113	4301	Fourier Transform	HCD (High Energy Collision Dissociation)	MS2	1	Unambiguous	64.4427	250	436.911	1308.72	3	Mamoon_4.raw
FALSE	High	Sequest HT (A2)	Unambiguous	[K].IVIDHLGVDAEK.[V]		1	1	AOX55_RS04910	AOX55_RS04910	0	2	0.7809	0	1	1	HCD (High Energy Collision Dissociation)	0	250	23.0176	4326	Mamoon_4.raw	F1	3.56	0	0.0001131	K.IVIDHLGVDAEK.V	[11-22]
	Checked	File ID	RT [min]	First Scan	Mass Analyzer	Activation Type	MS Order	# PSMs	Best PSM Ambiguity	Isolation Interference [%]	Ion Inject Time [ms]	Precursor m/z [Da]	Precursor MH+ [Da]	Precursor Charge	Spectrum File
	FALSE	F1	23.0176	4326	Fourier Transform	HCD (High Energy Collision Dissociation)	MS2	1	Unambiguous	0	250	654.862	1308.72	2	Mamoon_4.raw
High	Master Protein	AOX55_RS10130	[acyl carrier protein]	0	4.025	14	1	1	1	1	92	10.4	4.37	3.79	1	High
Checked	Confidence	Identifying Node	PSM Ambiguity	Annotated Sequence	Modifications	# Protein Groups	# Proteins	Master Protein Accessions	Protein Accessions	# Missed Cleavages	Charge	DeltaScore	DeltaCn	Rank	Search Engine Rank	Activation Type	Isolation Interference [%]	Ion Inject Time [ms]	RT [min]	First Scan	Spectrum File	File ID	XCorr	Percolator q-Value	Percolator PEP	Sequences in Protein	Positions in Protein	PSM Modification Positions in Protein
FALSE	High	Sequest HT (A2)	Unambiguous	[K].VADIIAETSEIDR.[E]		1	1	AOX55_RS10130	AOX55_RS10130	0	2	0.7889	0	1	1	HCD (High Energy Collision Dissociation)	0	250	28.7291	5813	Mamoon_4.raw	F1	3.79	0	9.431e-05	K.VADIIAETSEIDR.E	[8-20]
	Checked	File ID	RT [min]	First Scan	Mass Analyzer	Activation Type	MS Order	# PSMs	Best PSM Ambiguity	Isolation Interference [%]	Ion Inject Time [ms]	Precursor m/z [Da]	Precursor MH+ [Da]	Precursor Charge	Spectrum File
	FALSE	F1	28.7291	5813	Fourier Transform	HCD (High Energy Collision Dissociation)	MS2	1	Unambiguous	0	250	716.371	1431.74	2	Mamoon_4.raw
High	Master Protein	AOX55_RS06350	[adenylate kinase]	0	1.428	8	1	1	1	1	192	20.8	5.22	2.03	1	High
Checked	Confidence	Identifying Node	PSM Ambiguity	Annotated Sequence	Modifications	# Protein Groups	# Proteins	Master Protein Accessions	Protein Accessions	# Missed Cleavages	Charge	DeltaScore	DeltaCn	Rank	Search Engine Rank	Activation Type	Isolation Interference [%]	Ion Inject Time [ms]	RT [min]	First Scan	Spectrum File	File ID	XCorr	Percolator q-Value	Percolator PEP	Sequences in Protein	Positions in Protein	PSM Modification Positions in Protein
FALSE	High	Sequest HT (A2)	Unambiguous	[K].TAPLSEHYAETGQLK.[T]		1	1	AOX55_RS06350	AOX55_RS06350	0	3	0.5764	0	1	1	HCD (High Energy Collision Dissociation)	33.5177	250	18.3516	3092	Mamoon_4.raw	F1	2.03	0	0.0373	K.TAPLSEHYAETGQLK.T	[158-172]
	Checked	File ID	RT [min]	First Scan	Mass Analyzer	Activation Type	MS Order	# PSMs	Best PSM Ambiguity	Isolation Interference [%]	Ion Inject Time [ms]	Precursor m/z [Da]	Precursor MH+ [Da]	Precursor Charge	Spectrum File
	FALSE	F1	18.3516	3092	Fourier Transform	HCD (High Energy Collision Dissociation)	MS2	1	Unambiguous	33.5177	250	548.946	1644.82	3	Mamoon_4.raw
High	Master Protein	AOX55_RS17220	[ADP-forming succinate--CoA ligase subunit beta]	0	6.7	6	1	1	1	1	398	41.9	5.24	4.83	1	High
Checked	Confidence	Identifying Node	PSM Ambiguity	Annotated Sequence	Modifications	# Protein Groups	# Proteins	Master Protein Accessions	Protein Accessions	# Missed Cleavages	Charge	DeltaScore	DeltaCn	Rank	Search Engine Rank	Activation Type	Isolation Interference [%]	Ion Inject Time [ms]	RT [min]	First Scan	Spectrum File	File ID	XCorr	Percolator q-Value	Percolator PEP	Sequences in Protein	Positions in Protein	PSM Modification Positions in Protein
FALSE	High	Sequest HT (A2)	Unambiguous	[K].SYGAPVAEGVAIFSAAEAEAAAK.[K]		1	1	AOX55_RS17220	AOX55_RS17220	0	2	0.7743	0	1	1	HCD (High Energy Collision Dissociation)	59.3322	250	42.2789	9751	Mamoon_4.raw	F1	4.83	0	1.995e-07	K.SYGAPVAEGVAIFSAAEAEAAAK.K	[14-36]
	Checked	File ID	RT [min]	First Scan	Mass Analyzer	Activation Type	MS Order	# PSMs	Best PSM Ambiguity	Isolation Interference [%]	Ion Inject Time [ms]	Precursor m/z [Da]	Precursor MH+ [Da]	Precursor Charge	Spectrum File
	FALSE	F1	42.2789	9751	Fourier Transform	HCD (High Energy Collision Dissociation)	MS2	1	Unambiguous	59.3322	250	1090.55	2180.09	2	Mamoon_4.raw
Medium	Master Protein	AOX55_RS08020	[alanine dehydrogenase]	0.016	0.599	2	1	1	1	1	372	39.2	6.47	0	1	High
Checked	Confidence	Identifying Node	PSM Ambiguity	Annotated Sequence	Modifications	# Protein Groups	# Proteins	Master Protein Accessions	Protein Accessions	# Missed Cleavages	Charge	DeltaScore	DeltaCn	Rank	Search Engine Rank	Activation Type	Isolation Interference [%]	Ion Inject Time [ms]	RT [min]	First Scan	Spectrum File	File ID	XCorr	Percolator q-Value	Percolator PEP	Sequences in Protein	Positions in Protein	PSM Modification Positions in Protein
FALSE	High	Sequest HT (A2)	Unambiguous	[R].VGLTPGSVR.[E]		1	1	AOX55_RS08020	AOX55_RS08020	0	2	0.6016	0	1	1	HCD (High Energy Collision Dissociation)	94.7005	193.159	17.996	3006	Mamoon_4.raw	F1	1.28	0.003159	0.2516	R.VGLTPGSVR.E	[16-24]
	Checked	File ID	RT [min]	First Scan	Mass Analyzer	Activation Type	MS Order	# PSMs	Best PSM Ambiguity	Isolation Interference [%]	Ion Inject Time [ms]	Precursor m/z [Da]	Precursor MH+ [Da]	Precursor Charge	Spectrum File
	FALSE	F1	17.996	3006	Fourier Transform	HCD (High Energy Collision Dissociation)	MS2	1	Unambiguous	94.7005	193.159	443.262	885.517	2	Mamoon_4.raw
High	Master Protein	AOX55_RS17960	[amino acid ABC transporter substrate-binding protein]	0	3.896	9	2	3	2	1	257	27.6	4.96	8.36	2	High
Checked	Confidence	Identifying Node	PSM Ambiguity	Annotated Sequence	Modifications	# Protein Groups	# Proteins	Master Protein Accessions	Protein Accessions	# Missed Cleavages	Charge	DeltaScore	DeltaCn	Rank	Search Engine Rank	Activation Type	Isolation Interference [%]	Ion Inject Time [ms]	RT [min]	First Scan	Spectrum File	File ID	XCorr	Percolator q-Value	Percolator PEP	Sequences in Protein	Positions in Protein	PSM Modification Positions in Protein
FALSE	High	Sequest HT (A2)	Unambiguous	[R].KDEPELLEAINK.[A]		1	1	AOX55_RS17960	AOX55_RS17960	1	3	0.7138	0	1	1	HCD (High Energy Collision Dissociation)	48.4249	250	24.9373	4786	Mamoon_4.raw	F1	3.04	0	0.03409	R.KDEPELLEAINK.A	[221-232]
	Checked	File ID	RT [min]	First Scan	Mass Analyzer	Activation Type	MS Order	# PSMs	Best PSM Ambiguity	Isolation Interference [%]	Ion Inject Time [ms]	Precursor m/z [Da]	Precursor MH+ [Da]	Precursor Charge	Spectrum File
	FALSE	F1	24.9373	4786	Fourier Transform	HCD (High Energy Collision Dissociation)	MS2	1	Unambiguous	48.4249	250	466.921	1398.75	3	Mamoon_4.raw
FALSE	High	Sequest HT (A2)	Unambiguous	[K].SAQSLTSNFGK.[L]		1	1	AOX55_RS17960	AOX55_RS17960	0	2	0.7692	0	1	1	HCD (High Energy Collision Dissociation)	49.1504	250	18.3025	3080	Mamoon_4.raw	F1	2.6	0	0.01958	K.SAQSLTSNFGK.L	[144-154]
	Checked	File ID	RT [min]	First Scan	Mass Analyzer	Activation Type	MS Order	# PSMs	Best PSM Ambiguity	Isolation Interference [%]	Ion Inject Time [ms]	Precursor m/z [Da]	Precursor MH+ [Da]	Precursor Charge	Spectrum File
	FALSE	F1	18.3025	3080	Fourier Transform	HCD (High Energy Collision Dissociation)	MS2	1	Unambiguous	49.1504	250	570.289	1139.57	2	Mamoon_4.raw
FALSE	High	Sequest HT (A2)	Unambiguous	[R].KDEPELLEAINK.[A]		1	1	AOX55_RS17960	AOX55_RS17960	1	2	0.8059	0	1	1	HCD (High Energy Collision Dissociation)	28.1153	250	24.9902	4800	Mamoon_4.raw	F1	2.73	0.003159	0.1902	R.KDEPELLEAINK.A	[221-232]
	Checked	File ID	RT [min]	First Scan	Mass Analyzer	Activation Type	MS Order	# PSMs	Best PSM Ambiguity	Isolation Interference [%]	Ion Inject Time [ms]	Precursor m/z [Da]	Precursor MH+ [Da]	Precursor Charge	Spectrum File
	FALSE	F1	24.9902	4800	Fourier Transform	HCD (High Energy Collision Dissociation)	MS2	1	Unambiguous	28.1153	250	699.879	1398.75	2	Mamoon_4.raw
High	Master Protein	AOX55_RS06890	[amino acid ABC transporter substrate-binding protein]	0	36.923	43	14	15	14	1	341	36.9	5.33	47.36	14	High
Checked	Confidence	Identifying Node	PSM Ambiguity	Annotated Sequence	Modifications	# Protein Groups	# Proteins	Master Protein Accessions	Protein Accessions	# Missed Cleavages	Charge	DeltaScore	DeltaCn	Rank	Search Engine Rank	Activation Type	Isolation Interference [%]	Ion Inject Time [ms]	RT [min]	First Scan	Spectrum File	File ID	XCorr	Percolator q-Value	Percolator PEP	Sequences in Protein	Positions in Protein	PSM Modification Positions in Protein
FALSE	High	Sequest HT (A2)	Unambiguous	[K].AIAAAVFGDATK.[V]		1	1	AOX55_RS06890	AOX55_RS06890	0	2	0.7977	0	1	1	HCD (High Energy Collision Dissociation)	0	273.165	25.6975	4987	Mamoon_4.raw	F1	3.51	0	0.0008324	K.AIAAAVFGDATK.V	[66-77]
	Checked	File ID	RT [min]	First Scan	Mass Analyzer	Activation Type	MS Order	# PSMs	Best PSM Ambiguity	Isolation Interference [%]	Ion Inject Time [ms]	Precursor m/z [Da]	Precursor MH+ [Da]	Precursor Charge	Spectrum File
	FALSE	F1	25.6975	4987	Fourier Transform	HCD (High Energy Collision Dissociation)	MS2	1	Unambiguous	0	273.165	567.814	1134.62	2	Mamoon_4.raw
FALSE	High	Sequest HT (A2)	Unambiguous	[R].GLNALWSK.[G]		1	1	AOX55_RS06890	AOX55_RS06890	0	2	0.6667	0	1	1	HCD (High Energy Collision Dissociation)	83.1414	106.273	25.8663	5037	Mamoon_4.raw	F1	1.29	0	0.09801	R.GLNALWSK.G	[324-331]
	Checked	File ID	RT [min]	First Scan	Mass Analyzer	Activation Type	MS Order	# PSMs	Best PSM Ambiguity	Isolation Interference [%]	Ion Inject Time [ms]	Precursor m/z [Da]	Precursor MH+ [Da]	Precursor Charge	Spectrum File
	FALSE	F1	25.8663	5037	Fourier Transform	HCD (High Energy Collision Dissociation)	MS2	1	Unambiguous	83.1414	106.273	444.751	888.495	2	Mamoon_4.raw
FALSE	High	Sequest HT (A2)	Unambiguous	[K].TNNLQYNPVVFEK.[L]		1	1	AOX55_RS06890	AOX55_RS06890	0	2	0.7921	0	1	1	HCD (High Energy Collision Dissociation)	0	250	27.939	5582	Mamoon_4.raw	F1	4.28	0	0.0005162	K.TNNLQYNPVVFEK.L	[166-178]
	Checked	File ID	RT [min]	First Scan	Mass Analyzer	Activation Type	MS Order	# PSMs	Best PSM Ambiguity	Isolation Interference [%]	Ion Inject Time [ms]	Precursor m/z [Da]	Precursor MH+ [Da]	Precursor Charge	Spectrum File
	FALSE	F1	27.939	5582	Fourier Transform	HCD (High Energy Collision Dissociation)	MS2	1	Unambiguous	0	250	783.402	1565.8	2	Mamoon_4.raw
FALSE	High	Sequest HT (A2)	Unambiguous	[K].AVGNYGEVFDR.[N]		1	1	AOX55_RS06890	AOX55_RS06890	0	2	0.8977	0	1	1	HCD (High Energy Collision Dissociation)	23.1265	250	23.7805	4508	Mamoon_4.raw	F1	3.52	0	0.007807	K.AVGNYGEVFDR.N	[301-311]
	Checked	File ID	RT [min]	First Scan	Mass Analyzer	Activation Type	MS Order	# PSMs	Best PSM Ambiguity	Isolation Interference [%]	Ion Inject Time [ms]	Precursor m/z [Da]	Precursor MH+ [Da]	Precursor Charge	Spectrum File
	FALSE	F1	23.7805	4508	Fourier Transform	HCD (High Energy Collision Dissociation)	MS2	1	Unambiguous	23.1265	250	613.794	1226.58	2	Mamoon_4.raw
FALSE	High	Sequest HT (A2)	Unambiguous	[K].IGTDLGLTNEWAVNIIK.[A]		1	1	AOX55_RS06890	AOX55_RS06890	0	2	0.8008	0	1	1	HCD (High Energy Collision Dissociation)	0	213.565	42.5625	9824	Mamoon_4.raw	F1	5.17	0	8.539e-05	K.IGTDLGLTNEWAVNIIK.A	[284-300]
	Checked	File ID	RT [min]	First Scan	Mass Analyzer	Activation Type	MS Order	# PSMs	Best PSM Ambiguity	Isolation Interference [%]	Ion Inject Time [ms]	Precursor m/z [Da]	Precursor MH+ [Da]	Precursor Charge	Spectrum File
	FALSE	F1	42.5625	9824	Fourier Transform	HCD (High Energy Collision Dissociation)	MS2	1	Unambiguous	0	213.565	929.009	1857.01	2	Mamoon_4.raw
FALSE	High	Sequest HT (A2)	Unambiguous	[K].ERFPALQSGEVDVLAR.[N]		1	1	AOX55_RS06890	AOX55_RS06890	1	3	0.7906	0	1	1	HCD (High Energy Collision Dissociation)	15.1662	171.332	30.1274	6188	Mamoon_4.raw	F1	4.68	0	0.0005045	K.ERFPALQSGEVDVLAR.N	[87-102]
	Checked	File ID	RT [min]	First Scan	Mass Analyzer	Activation Type	MS Order	# PSMs	Best PSM Ambiguity	Isolation Interference [%]	Ion Inject Time [ms]	Precursor m/z [Da]	Precursor MH+ [Da]	Precursor Charge	Spectrum File
	FALSE	F1	30.1274	6188	Fourier Transform	HCD (High Energy Collision Dissociation)	MS2	1	Unambiguous	15.1662	171.332	596.32	1786.94	3	Mamoon_4.raw
FALSE	High	Sequest HT (A2)	Unambiguous	[R].LTLSKPDDHmILPEIISK.[E]	M10(Oxidation)	1	1	AOX55_RS06890	AOX55_RS06890	0	3	0.7537	0	1	1	HCD (High Energy Collision Dissociation)	75.8449	250	29.9092	6133	Mamoon_4.raw	F1	5.36	0	0.0002353	R.LTLSKPDDHMILPEIISK.E	[206-223]
	Checked	File ID	RT [min]	First Scan	Mass Analyzer	Activation Type	MS Order	# PSMs	Best PSM Ambiguity	Isolation Interference [%]	Ion Inject Time [ms]	Precursor m/z [Da]	Precursor MH+ [Da]	Precursor Charge	Spectrum File
	FALSE	F1	29.9092	6133	Fourier Transform	HCD (High Energy Collision Dissociation)	MS2	1	Unambiguous	75.8449	250	689.38	2066.13	3	Mamoon_4.raw
FALSE	High	Sequest HT (A2)	Unambiguous	[R].LTLSKPDDHmILPEIISK.[E]	M10(Oxidation)	1	1	AOX55_RS06890	AOX55_RS06890	0	4	0.7516	0	1	1	HCD (High Energy Collision Dissociation)	62.013	250	29.9547	6144	Mamoon_4.raw	F1	3.1	0	0.01893	R.LTLSKPDDHMILPEIISK.E	[206-223]
	Checked	File ID	RT [min]	First Scan	Mass Analyzer	Activation Type	MS Order	# PSMs	Best PSM Ambiguity	Isolation Interference [%]	Ion Inject Time [ms]	Precursor m/z [Da]	Precursor MH+ [Da]	Precursor Charge	Spectrum File
	FALSE	F1	29.9547	6144	Fourier Transform	HCD (High Energy Collision Dissociation)	MS2	1	Unambiguous	62.013	250	517.286	2066.12	4	Mamoon_4.raw
FALSE	High	Sequest HT (A2)	Unambiguous	[R].FPALQSGEVDVLAR.[N]		1	1	AOX55_RS06890	AOX55_RS06890	0	2	0.524	0	1	1	HCD (High Energy Collision Dissociation)	0	250	33.6372	7234	Mamoon_4.raw	F1	4.16	0	1.069e-05	R.FPALQSGEVDVLAR.N	[89-102]
	Checked	File ID	RT [min]	First Scan	Mass Analyzer	Activation Type	MS Order	# PSMs	Best PSM Ambiguity	Isolation Interference [%]	Ion Inject Time [ms]	Precursor m/z [Da]	Precursor MH+ [Da]	Precursor Charge	Spectrum File
	FALSE	F1	33.6372	7234	Fourier Transform	HCD (High Energy Collision Dissociation)	MS2	1	Unambiguous	0	250	751.403	1501.8	2	Mamoon_4.raw
FALSE	High	Sequest HT (A2)	Unambiguous	[K].EPLGPAVR.[Q]		1	1	AOX55_RS06890	AOX55_RS06890	0	2	0.7544	0	1	1	HCD (High Energy Collision Dissociation)	0	251.925	16.7049	2691	Mamoon_4.raw	F1	2.28	0	0.07972	K.EPLGPAVR.Q	[224-231]
	Checked	File ID	RT [min]	First Scan	Mass Analyzer	Activation Type	MS Order	# PSMs	Best PSM Ambiguity	Isolation Interference [%]	Ion Inject Time [ms]	Precursor m/z [Da]	Precursor MH+ [Da]	Precursor Charge	Spectrum File
	FALSE	F1	16.7049	2691	Fourier Transform	HCD (High Energy Collision Dissociation)	MS2	1	Unambiguous	0	251.925	419.743	838.479	2	Mamoon_4.raw
FALSE	High	Sequest HT (A2)	Unambiguous	[R].NIGAGSPLKIER.[G]		1	1	AOX55_RS06890	AOX55_RS06890	1	3	0.7703	0	1	1	HCD (High Energy Collision Dissociation)	81.7185	250	19.254	3315	Mamoon_4.raw	F1	2.09	0	0.00812	R.NIGAGSPLKIER.G	[312-323]
	Checked	File ID	RT [min]	First Scan	Mass Analyzer	Activation Type	MS Order	# PSMs	Best PSM Ambiguity	Isolation Interference [%]	Ion Inject Time [ms]	Precursor m/z [Da]	Precursor MH+ [Da]	Precursor Charge	Spectrum File
	FALSE	F1	19.254	3315	Fourier Transform	HCD (High Energy Collision Dissociation)	MS2	1	Unambiguous	81.7185	250	418.911	1254.72	3	Mamoon_4.raw
FALSE	High	Sequest HT (A2)	Unambiguous	[R].FLGVEADSK.[I]		1	1	AOX55_RS06890	AOX55_RS06890	0	2	0.8582	0	1	1	HCD (High Energy Collision Dissociation)	0	250	20.75	3753	Mamoon_4.raw	F1	2.68	0	0.02589	R.FLGVEADSK.I	[275-283]
	Checked	File ID	RT [min]	First Scan	Mass Analyzer	Activation Type	MS Order	# PSMs	Best PSM Ambiguity	Isolation Interference [%]	Ion Inject Time [ms]	Precursor m/z [Da]	Precursor MH+ [Da]	Precursor Charge	Spectrum File
	FALSE	F1	20.75	3753	Fourier Transform	HCD (High Energy Collision Dissociation)	MS2	1	Unambiguous	0	250	483.251	965.494	2	Mamoon_4.raw
FALSE	High	Sequest HT (A2)	Unambiguous	[K].LEEVNAAYDAGR.[C]		1	1	AOX55_RS06890	AOX55_RS06890	0	2	0.824	0	1	1	HCD (High Energy Collision Dissociation)	28.6049	250	19.0127	3256	Mamoon_4.raw	F1	3.41	0	0.0005012	K.LEEVNAAYDAGR.C	[179-190]
	Checked	File ID	RT [min]	First Scan	Mass Analyzer	Activation Type	MS Order	# PSMs	Best PSM Ambiguity	Isolation Interference [%]	Ion Inject Time [ms]	Precursor m/z [Da]	Precursor MH+ [Da]	Precursor Charge	Spectrum File
	FALSE	F1	19.0127	3256	Fourier Transform	HCD (High Energy Collision Dissociation)	MS2	1	Unambiguous	28.6049	250	654.316	1307.62	2	Mamoon_4.raw
FALSE	High	Sequest HT (A2)	Unambiguous	[R].NIGAGSPLK.[I]		1	1	AOX55_RS06890	AOX55_RS06890	0	2	0.866	0	1	1	HCD (High Energy Collision Dissociation)	94.5893	143.518	16.2732	2556	Mamoon_4.raw	F1	0.97	0.001128	0.1277	R.NIGAGSPLK.I	[312-320]
	Checked	File ID	RT [min]	First Scan	Mass Analyzer	Activation Type	MS Order	# PSMs	Best PSM Ambiguity	Isolation Interference [%]	Ion Inject Time [ms]	Precursor m/z [Da]	Precursor MH+ [Da]	Precursor Charge	Spectrum File
	FALSE	F1	16.2732	2556	Fourier Transform	HCD (High Energy Collision Dissociation)	MS2	1	Unambiguous	94.5893	143.518	428.749	856.491	2	Mamoon_4.raw
FALSE	High	Sequest HT (A2)	Unambiguous	[K].GGIQYAPPVR.[-]		1	1	AOX55_RS06890	AOX55_RS06890	0	2	0.7276	0	1	1	HCD (High Energy Collision Dissociation)	0	250	20.7263	3747	Mamoon_4.raw	F1	3.12	0.003159	0.1649	K.GGIQYAPPVR.-	[332-341]
	Checked	File ID	RT [min]	First Scan	Mass Analyzer	Activation Type	MS Order	# PSMs	Best PSM Ambiguity	Isolation Interference [%]	Ion Inject Time [ms]	Precursor m/z [Da]	Precursor MH+ [Da]	Precursor Charge	Spectrum File
	FALSE	F1	20.7263	3747	Fourier Transform	HCD (High Energy Collision Dissociation)	MS2	1	Unambiguous	0	250	529.293	1057.58	2	Mamoon_4.raw
High	Master Protein	AOX55_RS09665	[amino acid ABC transporter]	0	15.147	24	5	5	5	1	260	28	5.05	14	5	High
Checked	Confidence	Identifying Node	PSM Ambiguity	Annotated Sequence	Modifications	# Protein Groups	# Proteins	Master Protein Accessions	Protein Accessions	# Missed Cleavages	Charge	DeltaScore	DeltaCn	Rank	Search Engine Rank	Activation Type	Isolation Interference [%]	Ion Inject Time [ms]	RT [min]	First Scan	Spectrum File	File ID	XCorr	Percolator q-Value	Percolator PEP	Sequences in Protein	Positions in Protein	PSM Modification Positions in Protein
FALSE	High	Sequest HT (A2)	Unambiguous	[K].YYNTPPAIVVPK.[D]		1	1	AOX55_RS09665	AOX55_RS09665	0	2	0.8479	0	1	1	HCD (High Energy Collision Dissociation)	70.161	250	27.8058	5549	Mamoon_4.raw	F1	2.63	0	0.002901	K.YYNTPPAIVVPK.D	[111-122]
	Checked	File ID	RT [min]	First Scan	Mass Analyzer	Activation Type	MS Order	# PSMs	Best PSM Ambiguity	Isolation Interference [%]	Ion Inject Time [ms]	Precursor m/z [Da]	Precursor MH+ [Da]	Precursor Charge	Spectrum File
	FALSE	F1	27.8058	5549	Fourier Transform	HCD (High Energy Collision Dissociation)	MS2	1	Unambiguous	70.161	250	681.376	1361.74	2	Mamoon_4.raw
FALSE	High	Sequest HT (A2)	Unambiguous	[K].LYPTADEYKLDIANGR.[V]		1	1	AOX55_RS09665	AOX55_RS09665	1	3	0.7585	0	1	1	HCD (High Energy Collision Dissociation)	46.2161	280.873	26.7916	5298	Mamoon_4.raw	F1	3.23	0	5.009e-05	K.LYPTADEYKLDIANGR.V	[162-177]
	Checked	File ID	RT [min]	First Scan	Mass Analyzer	Activation Type	MS Order	# PSMs	Best PSM Ambiguity	Isolation Interference [%]	Ion Inject Time [ms]	Precursor m/z [Da]	Precursor MH+ [Da]	Precursor Charge	Spectrum File
	FALSE	F1	26.7916	5298	Fourier Transform	HCD (High Energy Collision Dissociation)	MS2	1	Unambiguous	46.2161	280.873	613.648	1838.93	3	Mamoon_4.raw
FALSE	High	Sequest HT (A2)	Unambiguous	[K].DSPITEATEAALQGK.[I]		1	1	AOX55_RS09665	AOX55_RS09665	0	2	0.8974	0	1	1	HCD (High Energy Collision Dissociation)	0	101.409	33.5483	7209	Mamoon_4.raw	F1	4.19	0	5.165e-05	K.DSPITEATEAALQGK.I	[123-137]
	Checked	File ID	RT [min]	First Scan	Mass Analyzer	Activation Type	MS Order	# PSMs	Best PSM Ambiguity	Isolation Interference [%]	Ion Inject Time [ms]	Precursor m/z [Da]	Precursor MH+ [Da]	Precursor Charge	Spectrum File
	FALSE	F1	33.5483	7209	Fourier Transform	HCD (High Energy Collision Dissociation)	MS2	1	Unambiguous	0	101.409	765.885	1530.76	2	Mamoon_4.raw
FALSE	High	Sequest HT (A2)	Unambiguous	[K].ILGAQASTTHSNYAEAHmK.[G]	M18(Oxidation)	1	1	AOX55_RS09665	AOX55_RS09665	0	4	0.8329	0	1	1	HCD (High Energy Collision Dissociation)	11.0045	250	14.1015	2039	Mamoon_4.raw	F1	3.95	0	0.003585	K.ILGAQASTTHSNYAEAHMK.G	[138-156]
	Checked	File ID	RT [min]	First Scan	Mass Analyzer	Activation Type	MS Order	# PSMs	Best PSM Ambiguity	Isolation Interference [%]	Ion Inject Time [ms]	Precursor m/z [Da]	Precursor MH+ [Da]	Precursor Charge	Spectrum File
	FALSE	F1	14.1015	2039	Fourier Transform	HCD (High Energy Collision Dissociation)	MS2	1	Unambiguous	11.0045	250	512.249	2045.97	4	Mamoon_4.raw
FALSE	High	Sequest HT (A2)	Unambiguous	[K].LYPTADEYK.[L]		1	1	AOX55_RS09665	AOX55_RS09665	0	2	0.6541	0	1	1	HCD (High Energy Collision Dissociation)	76.5591	250	18.4071	3107	Mamoon_4.raw	F1	1.33	0	0.0265	K.LYPTADEYK.L	[162-170]
	Checked	File ID	RT [min]	First Scan	Mass Analyzer	Activation Type	MS Order	# PSMs	Best PSM Ambiguity	Isolation Interference [%]	Ion Inject Time [ms]	Precursor m/z [Da]	Precursor MH+ [Da]	Precursor Charge	Spectrum File
	FALSE	F1	18.4071	3107	Fourier Transform	HCD (High Energy Collision Dissociation)	MS2	1	Unambiguous	76.5591	250	550.269	1099.53	2	Mamoon_4.raw
High	Master Protein	AOX55_RS06010	[Asp-tRNA(Asn)/Glu-tRNA(Gln) amidotransferase subunit GatC]	0	2.124	11	1	1	1	1	95	10.3	4.55	2.18	1	High
Checked	Confidence	Identifying Node	PSM Ambiguity	Annotated Sequence	Modifications	# Protein Groups	# Proteins	Master Protein Accessions	Protein Accessions	# Missed Cleavages	Charge	DeltaScore	DeltaCn	Rank	Search Engine Rank	Activation Type	Isolation Interference [%]	Ion Inject Time [ms]	RT [min]	First Scan	Spectrum File	File ID	XCorr	Percolator q-Value	Percolator PEP	Sequences in Protein	Positions in Protein	PSM Modification Positions in Protein
FALSE	High	Sequest HT (A2)	Unambiguous	[R].IAVSEEEAER.[M]		1	1	AOX55_RS06010	AOX55_RS06010	0	2	0.7064	0	1	1	HCD (High Energy Collision Dissociation)	11.839	250	15.2585	2313	Mamoon_4.raw	F1	2.18	0	0.007515	R.IAVSEEEAER.M	[17-26]
	Checked	File ID	RT [min]	First Scan	Mass Analyzer	Activation Type	MS Order	# PSMs	Best PSM Ambiguity	Isolation Interference [%]	Ion Inject Time [ms]	Precursor m/z [Da]	Precursor MH+ [Da]	Precursor Charge	Spectrum File
	FALSE	F1	15.2585	2313	Fourier Transform	HCD (High Energy Collision Dissociation)	MS2	1	Unambiguous	11.839	250	566.778	1132.55	2	Mamoon_4.raw
High	Master Protein	AOX55_RS12690	[ATP-dependent Clp protease proteolytic subunit]	0	3.291	12	2	2	2	1	196	21.7	5.68	4.49	2	High
Checked	Confidence	Identifying Node	PSM Ambiguity	Annotated Sequence	Modifications	# Protein Groups	# Proteins	Master Protein Accessions	Protein Accessions	# Missed Cleavages	Charge	DeltaScore	DeltaCn	Rank	Search Engine Rank	Activation Type	Isolation Interference [%]	Ion Inject Time [ms]	RT [min]	First Scan	Spectrum File	File ID	XCorr	Percolator q-Value	Percolator PEP	Sequences in Protein	Positions in Protein	PSM Modification Positions in Protein
FALSE	High	Sequest HT (A2)	Unambiguous	[R].GmASDIEIQAR.[E]	M2(Oxidation)	1	1	AOX55_RS12690	AOX55_RS12690	0	2	0.8511	0	1	1	HCD (High Energy Collision Dissociation)	63.2667	250	18.0419	3017	Mamoon_4.raw	F1	1.88	0	0.1109	R.GMASDIEIQAR.E	[131-141]
	Checked	File ID	RT [min]	First Scan	Mass Analyzer	Activation Type	MS Order	# PSMs	Best PSM Ambiguity	Isolation Interference [%]	Ion Inject Time [ms]	Precursor m/z [Da]	Precursor MH+ [Da]	Precursor Charge	Spectrum File
	FALSE	F1	18.0419	3017	Fourier Transform	HCD (High Energy Collision Dissociation)	MS2	1	Unambiguous	63.2667	250	603.795	1206.58	2	Mamoon_4.raw
FALSE	High	Sequest HT (A2)	Unambiguous	[K].IFSEATGQPVEK.[I]		1	1	AOX55_RS12690	AOX55_RS12690	0	2	0.6475	0	1	1	HCD (High Energy Collision Dissociation)	42.3096	250	18.4956	3128	Mamoon_4.raw	F1	2.61	0	0.004616	K.IFSEATGQPVEK.I	[153-164]
	Checked	File ID	RT [min]	First Scan	Mass Analyzer	Activation Type	MS Order	# PSMs	Best PSM Ambiguity	Isolation Interference [%]	Ion Inject Time [ms]	Precursor m/z [Da]	Precursor MH+ [Da]	Precursor Charge	Spectrum File
	FALSE	F1	18.4956	3128	Fourier Transform	HCD (High Energy Collision Dissociation)	MS2	1	Unambiguous	42.3096	250	653.34	1305.67	2	Mamoon_4.raw
High	Master Protein	AOX55_RS10310	[BA14K family protein]	0	1.73	6	1	1	1	1	155	17.8	9.79	2.38	1	High
Checked	Confidence	Identifying Node	PSM Ambiguity	Annotated Sequence	Modifications	# Protein Groups	# Proteins	Master Protein Accessions	Protein Accessions	# Missed Cleavages	Charge	DeltaScore	DeltaCn	Rank	Search Engine Rank	Activation Type	Isolation Interference [%]	Ion Inject Time [ms]	RT [min]	First Scan	Spectrum File	File ID	XCorr	Percolator q-Value	Percolator PEP	Sequences in Protein	Positions in Protein	PSM Modification Positions in Protein
FALSE	High	Sequest HT (A2)	Unambiguous	[R].YAEPSYAEPR.[L]		1	1	AOX55_RS10310	AOX55_RS10310	0	2	0.4244	0	1	1	HCD (High Energy Collision Dissociation)	34.3088	250	17.1687	2807	Mamoon_4.raw	F1	2.38	0	0.0186	R.YAEPSYAEPR.L	[108-117]
	Checked	File ID	RT [min]	First Scan	Mass Analyzer	Activation Type	MS Order	# PSMs	Best PSM Ambiguity	Isolation Interference [%]	Ion Inject Time [ms]	Precursor m/z [Da]	Precursor MH+ [Da]	Precursor Charge	Spectrum File
	FALSE	F1	17.1687	2807	Fourier Transform	HCD (High Energy Collision Dissociation)	MS2	1	Unambiguous	34.3088	250	591.775	1182.54	2	Mamoon_4.raw
High	Master Protein	AOX55_RS17895	[beta-ketoacyl-ACP reductase]	0	16.035	31	7	8	7	1	241	25.4	7.24	15.81	7	High
Checked	Confidence	Identifying Node	PSM Ambiguity	Annotated Sequence	Modifications	# Protein Groups	# Proteins	Master Protein Accessions	Protein Accessions	# Missed Cleavages	Charge	DeltaScore	DeltaCn	Rank	Search Engine Rank	Activation Type	Isolation Interference [%]	Ion Inject Time [ms]	RT [min]	First Scan	Spectrum File	File ID	XCorr	Percolator q-Value	Percolator PEP	Sequences in Protein	Positions in Protein	PSM Modification Positions in Protein
FALSE	High	Sequest HT (A2)	Unambiguous	[K].VEADLGPVDILVNNAGITR.[D]		1	1	AOX55_RS17895	AOX55_RS17895	0	2	0.8133	0	1	1	HCD (High Energy Collision Dissociation)	34.9802	250	42.3393	9764	Mamoon_4.raw	F1	4.82	0	3.486e-07	K.VEADLGPVDILVNNAGITR.D	[69-87]
	Checked	File ID	RT [min]	First Scan	Mass Analyzer	Activation Type	MS Order	# PSMs	Best PSM Ambiguity	Isolation Interference [%]	Ion Inject Time [ms]	Precursor m/z [Da]	Precursor MH+ [Da]	Precursor Charge	Spectrum File
	FALSE	F1	42.3393	9764	Fourier Transform	HCD (High Energy Collision Dissociation)	MS2	1	Unambiguous	34.9802	250	983.535	1966.06	2	Mamoon_4.raw
FALSE	High	Sequest HT (A2)	Unambiguous	[K].AGDLGFTK.[A]		1	1	AOX55_RS17895	AOX55_RS17895	0	2	0.4213	0	1	1	HCD (High Energy Collision Dissociation)	79.6772	250	17.683	2932	Mamoon_4.raw	F1	1.97	0	0.051	K.AGDLGFTK.A	[152-159]
	Checked	File ID	RT [min]	First Scan	Mass Analyzer	Activation Type	MS Order	# PSMs	Best PSM Ambiguity	Isolation Interference [%]	Ion Inject Time [ms]	Precursor m/z [Da]	Precursor MH+ [Da]	Precursor Charge	Spectrum File
	FALSE	F1	17.683	2932	Fourier Transform	HCD (High Energy Collision Dissociation)	MS2	1	Unambiguous	79.6772	250	404.714	808.421	2	Mamoon_4.raw
FALSE	High	Sequest HT (A2)	Unambiguous	[R].LGEPEEIAR.[C]		1	1	AOX55_RS17895	AOX55_RS17895	0	2	0.6724	0	1	1	HCD (High Energy Collision Dissociation)	60.8985	250	17.8525	2973	Mamoon_4.raw	F1	2.32	0	0.01118	R.LGEPEEIAR.C	[206-214]
	Checked	File ID	RT [min]	First Scan	Mass Analyzer	Activation Type	MS Order	# PSMs	Best PSM Ambiguity	Isolation Interference [%]	Ion Inject Time [ms]	Precursor m/z [Da]	Precursor MH+ [Da]	Precursor Charge	Spectrum File
	FALSE	F1	17.8525	2973	Fourier Transform	HCD (High Energy Collision Dissociation)	MS2	1	Unambiguous	60.8985	250	507.268	1013.53	2	Mamoon_4.raw
FALSE	High	Sequest HT (A2)	Unambiguous	[R].AVPEKVLNER.[I]		1	1	AOX55_RS17895	AOX55_RS17895	1	3	0.6094	0	1	1	HCD (High Energy Collision Dissociation)	97.8439	196.511	14.788	2202	Mamoon_4.raw	F1	1.28	0	0.1026	R.AVPEKVLNER.I	[187-196]
	Checked	File ID	RT [min]	First Scan	Mass Analyzer	Activation Type	MS Order	# PSMs	Best PSM Ambiguity	Isolation Interference [%]	Ion Inject Time [ms]	Precursor m/z [Da]	Precursor MH+ [Da]	Precursor Charge	Spectrum File
	FALSE	F1	14.788	2202	Fourier Transform	HCD (High Energy Collision Dissociation)	MS2	1	Unambiguous	97.8439	196.511	385.556	1154.65	3	Mamoon_4.raw
FALSE	High	Sequest HT (A2)	Unambiguous	[K].QETGIPVYK.[W]		1	1	AOX55_RS17895	AOX55_RS17895	0	2	0.601	0	1	1	HCD (High Energy Collision Dissociation)	43.8661	250	19.3663	3342	Mamoon_4.raw	F1	1.93	0	0.03637	K.QETGIPVYK.W	[45-53]
	Checked	File ID	RT [min]	First Scan	Mass Analyzer	Activation Type	MS Order	# PSMs	Best PSM Ambiguity	Isolation Interference [%]	Ion Inject Time [ms]	Precursor m/z [Da]	Precursor MH+ [Da]	Precursor Charge	Spectrum File
	FALSE	F1	19.3663	3342	Fourier Transform	HCD (High Energy Collision Dissociation)	MS2	1	Unambiguous	43.8661	250	517.779	1034.55	2	Mamoon_4.raw
FALSE	High	Sequest HT (A2)	Unambiguous	[R].VINISSINGQK.[G]		1	1	AOX55_RS17895	AOX55_RS17895	0	2	0.7994	0	1	1	HCD (High Energy Collision Dissociation)	33.7148	250	21.6211	3986	Mamoon_4.raw	F1	3.09	0	0.001827	R.VINISSINGQK.G	[129-139]
	Checked	File ID	RT [min]	First Scan	Mass Analyzer	Activation Type	MS Order	# PSMs	Best PSM Ambiguity	Isolation Interference [%]	Ion Inject Time [ms]	Precursor m/z [Da]	Precursor MH+ [Da]	Precursor Charge	Spectrum File
	FALSE	F1	21.6211	3986	Fourier Transform	HCD (High Energy Collision Dissociation)	MS2	1	Unambiguous	33.7148	250	586.836	1172.66	2	Mamoon_4.raw
FALSE	High	Sequest HT (A2)	Unambiguous	[R].IIPQIPVGR.[L]		1	1	AOX55_RS17895	AOX55_RS17895	0	2	0.8982	0	1	1	HCD (High Energy Collision Dissociation)	22.7954	138.381	26.8707	5320	Mamoon_4.raw	F1	1.67	0.003159	0.2592	R.IIPQIPVGR.L	[197-205]
	Checked	File ID	RT [min]	First Scan	Mass Analyzer	Activation Type	MS Order	# PSMs	Best PSM Ambiguity	Isolation Interference [%]	Ion Inject Time [ms]	Precursor m/z [Da]	Precursor MH+ [Da]	Precursor Charge	Spectrum File
	FALSE	F1	26.8707	5320	Fourier Transform	HCD (High Energy Collision Dissociation)	MS2	1	Unambiguous	22.7954	138.381	496.819	992.631	2	Mamoon_4.raw
FALSE	High	Sequest HT (A2)	Unambiguous	[R].AVPEKVLNER.[I]		1	1	AOX55_RS17895	AOX55_RS17895	1	2	0.3926	0	1	1	HCD (High Energy Collision Dissociation)	87.301	250	14.7961	2204	Mamoon_4.raw	F1	1.35	0.003159	0.2628	R.AVPEKVLNER.I	[187-196]
	Checked	File ID	RT [min]	First Scan	Mass Analyzer	Activation Type	MS Order	# PSMs	Best PSM Ambiguity	Isolation Interference [%]	Ion Inject Time [ms]	Precursor m/z [Da]	Precursor MH+ [Da]	Precursor Charge	Spectrum File
	FALSE	F1	14.7961	2204	Fourier Transform	HCD (High Energy Collision Dissociation)	MS2	1	Unambiguous	87.301	250	577.831	1154.65	2	Mamoon_4.raw
High	Master Protein	AOX55_RS07815	[BMP family ABC transporter substrate-binding protein]	0	4.835	9	3	3	3	1	356	38.5	5.38	5.33	3	High
Checked	Confidence	Identifying Node	PSM Ambiguity	Annotated Sequence	Modifications	# Protein Groups	# Proteins	Master Protein Accessions	Protein Accessions	# Missed Cleavages	Charge	DeltaScore	DeltaCn	Rank	Search Engine Rank	Activation Type	Isolation Interference [%]	Ion Inject Time [ms]	RT [min]	First Scan	Spectrum File	File ID	XCorr	Percolator q-Value	Percolator PEP	Sequences in Protein	Positions in Protein	PSM Modification Positions in Protein
FALSE	High	Sequest HT (A2)	Unambiguous	[K].TDGGWTQAHDIGR.[Q]		1	1	AOX55_RS07815	AOX55_RS07815	0	2	0.8077	0	1	1	HCD (High Energy Collision Dissociation)	0	250	16.9012	2743	Mamoon_4.raw	F1	1.82	0	0.00774	K.TDGGWTQAHDIGR.Q	[38-50]
	Checked	File ID	RT [min]	First Scan	Mass Analyzer	Activation Type	MS Order	# PSMs	Best PSM Ambiguity	Isolation Interference [%]	Ion Inject Time [ms]	Precursor m/z [Da]	Precursor MH+ [Da]	Precursor Charge	Spectrum File
	FALSE	F1	16.9012	2743	Fourier Transform	HCD (High Energy Collision Dissociation)	MS2	1	Unambiguous	0	250	707.326	1413.65	2	Mamoon_4.raw
FALSE	High	Sequest HT (A2)	Unambiguous	[R].YIQGQIAAK.[M]		1	1	AOX55_RS07815	AOX55_RS07815	0	2	0.2907	0	1	1	HCD (High Energy Collision Dissociation)	44.8327	250	15.3524	2335	Mamoon_4.raw	F1	1.72	0	0.09621	R.YIQGQIAAK.M	[137-145]
	Checked	File ID	RT [min]	First Scan	Mass Analyzer	Activation Type	MS Order	# PSMs	Best PSM Ambiguity	Isolation Interference [%]	Ion Inject Time [ms]	Precursor m/z [Da]	Precursor MH+ [Da]	Precursor Charge	Spectrum File
	FALSE	F1	15.3524	2335	Fourier Transform	HCD (High Energy Collision Dissociation)	MS2	1	Unambiguous	44.8327	250	496.283	991.559	2	Mamoon_4.raw
FALSE	High	Sequest HT (A2)	Unambiguous	[K].TAPNVATYNSR.[F]		1	1	AOX55_RS07815	AOX55_RS07815	0	2	0.7765	0	1	1	HCD (High Energy Collision Dissociation)	50.2205	250	15.0738	2269	Mamoon_4.raw	F1	1.79	0	0.01963	K.TAPNVATYNSR.F	[121-131]
	Checked	File ID	RT [min]	First Scan	Mass Analyzer	Activation Type	MS Order	# PSMs	Best PSM Ambiguity	Isolation Interference [%]	Ion Inject Time [ms]	Precursor m/z [Da]	Precursor MH+ [Da]	Precursor Charge	Spectrum File
	FALSE	F1	15.0738	2269	Fourier Transform	HCD (High Energy Collision Dissociation)	MS2	1	Unambiguous	50.2205	250	597.3	1193.59	2	Mamoon_4.raw
High	Master Protein	AOX55_RS19405	[BMP family ABC transporter substrate-binding protein]	0	21.562	27	5	6	5	1	330	35.2	5.12	20.21	5	High
Checked	Confidence	Identifying Node	PSM Ambiguity	Annotated Sequence	Modifications	# Protein Groups	# Proteins	Master Protein Accessions	Protein Accessions	# Missed Cleavages	Charge	DeltaScore	DeltaCn	Rank	Search Engine Rank	Activation Type	Isolation Interference [%]	Ion Inject Time [ms]	RT [min]	First Scan	Spectrum File	File ID	XCorr	Percolator q-Value	Percolator PEP	Sequences in Protein	Positions in Protein	PSM Modification Positions in Protein
FALSE	High	Sequest HT (A2)	Unambiguous	[K].LGIGVDSNQNmLQPGK.[V]	M11(Oxidation)	1	1	AOX55_RS19405	AOX55_RS19405	0	2	0.8443	0	1	1	HCD (High Energy Collision Dissociation)	49.8874	250	23.9478	4549	Mamoon_4.raw	F1	2.89	0	3.589e-06	K.LGIGVDSNQNMLQPGK.V	[231-246]
	Checked	File ID	RT [min]	First Scan	Mass Analyzer	Activation Type	MS Order	# PSMs	Best PSM Ambiguity	Isolation Interference [%]	Ion Inject Time [ms]	Precursor m/z [Da]	Precursor MH+ [Da]	Precursor Charge	Spectrum File
	FALSE	F1	23.9478	4549	Fourier Transform	HCD (High Energy Collision Dissociation)	MS2	1	Unambiguous	49.8874	250	843.931	1686.86	2	Mamoon_4.raw
FALSE	High	Sequest HT (A2)	Unambiguous	[K].VLEAYTGTTPDAWNDPVKGGEIAK.[S]		1	1	AOX55_RS19405	AOX55_RS19405	1	3	0.7567	0	1	1	HCD (High Energy Collision Dissociation)	0	250	29.7858	6100	Mamoon_4.raw	F1	4.48	0	0.0005074	K.VLEAYTGTTPDAWNDPVKGGEIAK.S	[177-200]
	Checked	File ID	RT [min]	First Scan	Mass Analyzer	Activation Type	MS Order	# PSMs	Best PSM Ambiguity	Isolation Interference [%]	Ion Inject Time [ms]	Precursor m/z [Da]	Precursor MH+ [Da]	Precursor Charge	Spectrum File
	FALSE	F1	29.7858	6100	Fourier Transform	HCD (High Energy Collision Dissociation)	MS2	1	Unambiguous	0	250	844.759	2532.26	3	Mamoon_4.raw
FALSE	High	Sequest HT (A2)	Unambiguous	[K].SQIDQGADVVYHAAGGTGVGVLQAAADAGK.[L]		1	1	AOX55_RS19405	AOX55_RS19405	0	3	0.818	0	1	1	HCD (High Energy Collision Dissociation)	34.1599	133.926	34.2031	7397	Mamoon_4.raw	F1	5.55	0	1.316e-07	K.SQIDQGADVVYHAAGGTGVGVLQAAADAGK.L	[201-230]
	Checked	File ID	RT [min]	First Scan	Mass Analyzer	Activation Type	MS Order	# PSMs	Best PSM Ambiguity	Isolation Interference [%]	Ion Inject Time [ms]	Precursor m/z [Da]	Precursor MH+ [Da]	Precursor Charge	Spectrum File
	FALSE	F1	34.2031	7397	Fourier Transform	HCD (High Energy Collision Dissociation)	MS2	1	Unambiguous	34.1599	133.926	942.812	2826.42	3	Mamoon_4.raw
FALSE	High	Sequest HT (A2)	Unambiguous	[K].FKAESGIEYR.[E]		1	1	AOX55_RS19405	AOX55_RS19405	1	3	0.6281	0	1	1	HCD (High Energy Collision Dissociation)	33.6763	250	15.9278	2472	Mamoon_4.raw	F1	2.85	0	0.01008	K.FKAESGIEYR.E	[50-59]
	Checked	File ID	RT [min]	First Scan	Mass Analyzer	Activation Type	MS Order	# PSMs	Best PSM Ambiguity	Isolation Interference [%]	Ion Inject Time [ms]	Precursor m/z [Da]	Precursor MH+ [Da]	Precursor Charge	Spectrum File
	FALSE	F1	15.9278	2472	Fourier Transform	HCD (High Energy Collision Dissociation)	MS2	1	Unambiguous	33.6763	250	400.54	1199.61	3	Mamoon_4.raw
FALSE	High	Sequest HT (A2)	Unambiguous	[K].FKAESGIEYR.[E]		1	1	AOX55_RS19405	AOX55_RS19405	1	2	0.7763	0	1	1	HCD (High Energy Collision Dissociation)	50.2956	250	16.0344	2497	Mamoon_4.raw	F1	2.19	0	0.007588	K.FKAESGIEYR.E	[50-59]
	Checked	File ID	RT [min]	First Scan	Mass Analyzer	Activation Type	MS Order	# PSMs	Best PSM Ambiguity	Isolation Interference [%]	Ion Inject Time [ms]	Precursor m/z [Da]	Precursor MH+ [Da]	Precursor Charge	Spectrum File
	FALSE	F1	16.0344	2497	Fourier Transform	HCD (High Energy Collision Dissociation)	MS2	1	Unambiguous	50.2956	250	600.308	1199.61	2	Mamoon_4.raw
FALSE	High	Sequest HT (A2)	Unambiguous	[K].IAAEYPDTK.[F]		1	1	AOX55_RS19405	AOX55_RS19405	0	2	0.7022	0	1	1	HCD (High Energy Collision Dissociation)	64.3907	250	15.6651	2409	Mamoon_4.raw	F1	2.25	0	0.01497	K.IAAEYPDTK.F	[98-106]
	Checked	File ID	RT [min]	First Scan	Mass Analyzer	Activation Type	MS Order	# PSMs	Best PSM Ambiguity	Isolation Interference [%]	Ion Inject Time [ms]	Precursor m/z [Da]	Precursor MH+ [Da]	Precursor Charge	Spectrum File
	FALSE	F1	15.6651	2409	Fourier Transform	HCD (High Energy Collision Dissociation)	MS2	1	Unambiguous	64.3907	250	504.255	1007.5	2	Mamoon_4.raw
High	Master Protein	AOX55_RS09240	[BolA family transcriptional regulator]	0	2.436	16	1	1	1	1	77	8.2	6.27	0	1	High
Checked	Confidence	Identifying Node	PSM Ambiguity	Annotated Sequence	Modifications	# Protein Groups	# Proteins	Master Protein Accessions	Protein Accessions	# Missed Cleavages	Charge	DeltaScore	DeltaCn	Rank	Search Engine Rank	Activation Type	Isolation Interference [%]	Ion Inject Time [ms]	RT [min]	First Scan	Spectrum File	File ID	XCorr	Percolator q-Value	Percolator PEP	Sequences in Protein	Positions in Protein	PSM Modification Positions in Protein
FALSE	High	Sequest HT (A2)	Unambiguous	[R].VQQHQmVYNALK.[G]	M6(Oxidation)	1	1	AOX55_RS09240	AOX55_RS09240	0	3	0.6183	0	1	1	HCD (High Energy Collision Dissociation)	7.47136	250	14.5794	2152	Mamoon_4.raw	F1	1.86	0	0.003663	R.VQQHQMVYNALK.G	[48-59]
	Checked	File ID	RT [min]	First Scan	Mass Analyzer	Activation Type	MS Order	# PSMs	Best PSM Ambiguity	Isolation Interference [%]	Ion Inject Time [ms]	Precursor m/z [Da]	Precursor MH+ [Da]	Precursor Charge	Spectrum File
	FALSE	F1	14.5794	2152	Fourier Transform	HCD (High Energy Collision Dissociation)	MS2	1	Unambiguous	7.47136	250	492.254	1474.75	3	Mamoon_4.raw
High	Master Protein	AOX55_RS25410	[branched-chain amino acid ABC transporter substrate-binding protein]	0	71.934	57	15	22	15	1	399	42.9	5.12	84.79	15	High
Checked	Confidence	Identifying Node	PSM Ambiguity	Annotated Sequence	Modifications	# Protein Groups	# Proteins	Master Protein Accessions	Protein Accessions	# Missed Cleavages	Charge	DeltaScore	DeltaCn	Rank	Search Engine Rank	Activation Type	Isolation Interference [%]	Ion Inject Time [ms]	RT [min]	First Scan	Spectrum File	File ID	XCorr	Percolator q-Value	Percolator PEP	Sequences in Protein	Positions in Protein	PSM Modification Positions in Protein
FALSE	High	Sequest HT (A2)	Unambiguous	[K].KVAFIAANESDPLSQR.[D]		1	1	AOX55_RS25410	AOX55_RS25410	1	2	0.6653	0	1	1	HCD (High Energy Collision Dissociation)	58.7803	250	24.6956	4731	Mamoon_4.raw	F1	4.75	0	2.542e-06	K.KVAFIAANESDPLSQR.D	[176-191]
	Checked	File ID	RT [min]	First Scan	Mass Analyzer	Activation Type	MS Order	# PSMs	Best PSM Ambiguity	Isolation Interference [%]	Ion Inject Time [ms]	Precursor m/z [Da]	Precursor MH+ [Da]	Precursor Charge	Spectrum File
	FALSE	F1	24.6956	4731	Fourier Transform	HCD (High Energy Collision Dissociation)	MS2	1	Unambiguous	58.7803	250	873.464	1745.92	2	Mamoon_4.raw
FALSE	High	Sequest HT (A2)	Unambiguous	[K].mAQEGIHYVVGPNVDDGAAAVRPVAESK.[G]	M1(Oxidation)	1	1	AOX55_RS25410	AOX55_RS25410	0	4	0.7783	0	1	1	HCD (High Energy Collision Dissociation)	17.6633	250	25.0094	4805	Mamoon_4.raw	F1	8.84	0	1.781e-05	K.MAQEGIHYVVGPNVDDGAAAVRPVAESK.G	[102-129]
	Checked	File ID	RT [min]	First Scan	Mass Analyzer	Activation Type	MS Order	# PSMs	Best PSM Ambiguity	Isolation Interference [%]	Ion Inject Time [ms]	Precursor m/z [Da]	Precursor MH+ [Da]	Precursor Charge	Spectrum File
	FALSE	F1	25.0094	4805	Fourier Transform	HCD (High Energy Collision Dissociation)	MS2	1	Unambiguous	17.6633	250	724.861	2896.42	4	Mamoon_4.raw
FALSE	High	Sequest HT (A2)	Unambiguous	[K].mAQEGIHYVVGPNVDDGAAAVRPVAESK.[G]	M1(Oxidation)	1	1	AOX55_RS25410	AOX55_RS25410	0	3	0.7954	0	1	1	HCD (High Energy Collision Dissociation)	0	250	25.0781	4822	Mamoon_4.raw	F1	7.33	0	1.414e-06	K.MAQEGIHYVVGPNVDDGAAAVRPVAESK.G	[102-129]
	Checked	File ID	RT [min]	First Scan	Mass Analyzer	Activation Type	MS Order	# PSMs	Best PSM Ambiguity	Isolation Interference [%]	Ion Inject Time [ms]	Precursor m/z [Da]	Precursor MH+ [Da]	Precursor Charge	Spectrum File
	FALSE	F1	25.0781	4822	Fourier Transform	HCD (High Energy Collision Dissociation)	MS2	1	Unambiguous	0	250	966.146	2896.42	3	Mamoon_4.raw
FALSE	High	Sequest HT (A2)	Unambiguous	[R].ADWLNEmGGVK.[I]	M7(Oxidation)	1	1	AOX55_RS25410	AOX55_RS25410	0	2	0.7208	0	1	1	HCD (High Energy Collision Dissociation)	56.5046	250	22.9068	4300	Mamoon_4.raw	F1	2.4	0	0.008779	R.ADWLNEMGGVK.I	[63-73]
	Checked	File ID	RT [min]	First Scan	Mass Analyzer	Activation Type	MS Order	# PSMs	Best PSM Ambiguity	Isolation Interference [%]	Ion Inject Time [ms]	Precursor m/z [Da]	Precursor MH+ [Da]	Precursor Charge	Spectrum File
	FALSE	F1	22.9068	4300	Fourier Transform	HCD (High Energy Collision Dissociation)	MS2	1	Unambiguous	56.5046	250	618.29	1235.57	2	Mamoon_4.raw
FALSE	High	Sequest HT (A2)	Unambiguous	[R].TPVmEEFIDR.[Y]	M4(Oxidation)	1	1	AOX55_RS25410	AOX55_RS25410	0	2	0.763	0	1	1	HCD (High Energy Collision Dissociation)	33.0451	250	22.6136	4229	Mamoon_4.raw	F1	3.08	0	0.000935	R.TPVMEEFIDR.Y	[295-304]
	Checked	File ID	RT [min]	First Scan	Mass Analyzer	Activation Type	MS Order	# PSMs	Best PSM Ambiguity	Isolation Interference [%]	Ion Inject Time [ms]	Precursor m/z [Da]	Precursor MH+ [Da]	Precursor Charge	Spectrum File
	FALSE	F1	22.6136	4229	Fourier Transform	HCD (High Energy Collision Dissociation)	MS2	1	Unambiguous	33.0451	250	626.8	1252.59	2	Mamoon_4.raw
FALSE	High	Sequest HT (A2)	Unambiguous	[R].ADWLNEmGGVK.[I]	M7(Oxidation)	1	1	AOX55_RS25410	AOX55_RS25410	0	2	0.7342	0	1	1	HCD (High Energy Collision Dissociation)	12.9962	230.352	24.0093	4564	Mamoon_4.raw	F1	2.37	0	0.02655	R.ADWLNEMGGVK.I	[63-73]
	Checked	File ID	RT [min]	First Scan	Mass Analyzer	Activation Type	MS Order	# PSMs	Best PSM Ambiguity	Isolation Interference [%]	Ion Inject Time [ms]	Precursor m/z [Da]	Precursor MH+ [Da]	Precursor Charge	Spectrum File
	FALSE	F1	24.0093	4564	Fourier Transform	HCD (High Energy Collision Dissociation)	MS2	1	Unambiguous	12.9962	230.352	618.288	1235.57	2	Mamoon_4.raw
FALSE	High	Sequest HT (A2)	Unambiguous	[K].KVAFIAANESDPLSQR.[D]		1	1	AOX55_RS25410	AOX55_RS25410	1	3	0.7103	0	1	1	HCD (High Energy Collision Dissociation)	74.1601	250	24.5549	4699	Mamoon_4.raw	F1	4.97	0	0.0004499	K.KVAFIAANESDPLSQR.D	[176-191]
	Checked	File ID	RT [min]	First Scan	Mass Analyzer	Activation Type	MS Order	# PSMs	Best PSM Ambiguity	Isolation Interference [%]	Ion Inject Time [ms]	Precursor m/z [Da]	Precursor MH+ [Da]	Precursor Charge	Spectrum File
	FALSE	F1	24.5549	4699	Fourier Transform	HCD (High Energy Collision Dissociation)	MS2	1	Unambiguous	74.1601	250	582.645	1745.92	3	Mamoon_4.raw
FALSE	High	Sequest HT (A2)	Unambiguous	[R].TPVmEEFIDR.[Y]	M4(Oxidation)	1	1	AOX55_RS25410	AOX55_RS25410	0	2	0.6479	0	1	1	HCD (High Energy Collision Dissociation)	32.3515	250	23.6993	4489	Mamoon_4.raw	F1	2.13	0	0.05712	R.TPVMEEFIDR.Y	[295-304]
	Checked	File ID	RT [min]	First Scan	Mass Analyzer	Activation Type	MS Order	# PSMs	Best PSM Ambiguity	Isolation Interference [%]	Ion Inject Time [ms]	Precursor m/z [Da]	Precursor MH+ [Da]	Precursor Charge	Spectrum File
	FALSE	F1	23.6993	4489	Fourier Transform	HCD (High Energy Collision Dissociation)	MS2	1	Unambiguous	32.3515	250	626.798	1252.59	2	Mamoon_4.raw
FALSE	High	Sequest HT (A2)	Unambiguous	[K].TVDTFSAPNPYAK.[D]		1	1	AOX55_RS25410	AOX55_RS25410	0	2	0.8084	0	1	1	HCD (High Energy Collision Dissociation)	4.76964	250	23.8922	4536	Mamoon_4.raw	F1	3.34	0	4.951e-05	K.TVDTFSAPNPYAK.D	[346-358]
	Checked	File ID	RT [min]	First Scan	Mass Analyzer	Activation Type	MS Order	# PSMs	Best PSM Ambiguity	Isolation Interference [%]	Ion Inject Time [ms]	Precursor m/z [Da]	Precursor MH+ [Da]	Precursor Charge	Spectrum File
	FALSE	F1	23.8922	4536	Fourier Transform	HCD (High Energy Collision Dissociation)	MS2	1	Unambiguous	4.76964	250	705.849	1410.69	2	Mamoon_4.raw
FALSE	High	Sequest HT (A2)	Unambiguous	[K].ALYAPPASNAVLGMVANYQSGPAIYK.[Y]		1	1	AOX55_RS25410	AOX55_RS25410	0	3	0.7923	0	1	1	HCD (High Energy Collision Dissociation)	8.64657	250	42.2699	9749	Mamoon_4.raw	F1	5.49	0	1.6e-05	K.ALYAPPASNAVLGMVANYQSGPAIYK.Y	[141-166]
	Checked	File ID	RT [min]	First Scan	Mass Analyzer	Activation Type	MS Order	# PSMs	Best PSM Ambiguity	Isolation Interference [%]	Ion Inject Time [ms]	Precursor m/z [Da]	Precursor MH+ [Da]	Precursor Charge	Spectrum File
	FALSE	F1	42.2699	9749	Fourier Transform	HCD (High Energy Collision Dissociation)	MS2	1	Unambiguous	8.64657	250	889.463	2666.37	3	Mamoon_4.raw
FALSE	High	Sequest HT (A2)	Unambiguous	[K].GIIYFPYAFPK.[A]		1	1	AOX55_RS25410	AOX55_RS25410	0	2	0.791	0	1	1	HCD (High Energy Collision Dissociation)	0	250	40.394	9220	Mamoon_4.raw	F1	2.68	0	0.007476	K.GIIYFPYAFPK.A	[130-140]
	Checked	File ID	RT [min]	First Scan	Mass Analyzer	Activation Type	MS Order	# PSMs	Best PSM Ambiguity	Isolation Interference [%]	Ion Inject Time [ms]	Precursor m/z [Da]	Precursor MH+ [Da]	Precursor Charge	Spectrum File
	FALSE	F1	40.394	9220	Fourier Transform	HCD (High Energy Collision Dissociation)	MS2	1	Unambiguous	0	250	658.357	1315.71	2	Mamoon_4.raw
FALSE	High	Sequest HT (A2)	Unambiguous	[R].ELGYEGLISAETAQDATVLQEGAGELANGFISVGGASTPEIR.[T]		1	1	AOX55_RS25410	AOX55_RS25410	0	3	0.7896	0	1	1	HCD (High Energy Collision Dissociation)	52.2875	183.004	53.6135	13403	Mamoon_4.raw	F1	5.56	0	0.00019	R.ELGYEGLISAETAQDATVLQEGAGELANGFISVGGASTPEIR.T	[253-294]
	Checked	File ID	RT [min]	First Scan	Mass Analyzer	Activation Type	MS Order	# PSMs	Best PSM Ambiguity	Isolation Interference [%]	Ion Inject Time [ms]	Precursor m/z [Da]	Precursor MH+ [Da]	Precursor Charge	Spectrum File
	FALSE	F1	53.6135	13403	Fourier Transform	HCD (High Energy Collision Dissociation)	MS2	1	Unambiguous	52.2875	183.004	1407.7	4221.09	3	Mamoon_4.raw
FALSE	High	Sequest HT (A2)	Unambiguous	[K].IGEDTYNVTIVTFDDQKDPK.[R]		1	1	AOX55_RS25410	AOX55_RS25410	1	3	0.7591	0	1	1	HCD (High Energy Collision Dissociation)	69.103	254.887	30.5122	6303	Mamoon_4.raw	F1	5.77	0	7.644e-09	K.IGEDTYNVTIVTFDDQKDPK.R	[74-93]
	Checked	File ID	RT [min]	First Scan	Mass Analyzer	Activation Type	MS Order	# PSMs	Best PSM Ambiguity	Isolation Interference [%]	Ion Inject Time [ms]	Precursor m/z [Da]	Precursor MH+ [Da]	Precursor Charge	Spectrum File
	FALSE	F1	30.5122	6303	Fourier Transform	HCD (High Energy Collision Dissociation)	MS2	1	Unambiguous	69.103	254.887	766.708	2298.11	3	Mamoon_4.raw
FALSE	High	Sequest HT (A2)	Unambiguous	[R].ADWLNEMGGVK.[I]		1	1	AOX55_RS25410	AOX55_RS25410	0	2	0.5854	0	1	1	HCD (High Energy Collision Dissociation)	74.3913	149.957	30.1598	6197	Mamoon_4.raw	F1	1.23	0	0.04854	R.ADWLNEMGGVK.I	[63-73]
	Checked	File ID	RT [min]	First Scan	Mass Analyzer	Activation Type	MS Order	# PSMs	Best PSM Ambiguity	Isolation Interference [%]	Ion Inject Time [ms]	Precursor m/z [Da]	Precursor MH+ [Da]	Precursor Charge	Spectrum File
	FALSE	F1	30.1598	6197	Fourier Transform	HCD (High Energy Collision Dissociation)	MS2	1	Unambiguous	74.3913	149.957	610.293	1219.58	2	Mamoon_4.raw
FALSE	High	Sequest HT (A2)	Unambiguous	[K].VAFIAANESDPLSQR.[D]		1	1	AOX55_RS25410	AOX55_RS25410	0	2	0.802	0	1	1	HCD (High Energy Collision Dissociation)	0	242.705	29.4562	6018	Mamoon_4.raw	F1	3.99	0	0.0002491	K.VAFIAANESDPLSQR.D	[177-191]
	Checked	File ID	RT [min]	First Scan	Mass Analyzer	Activation Type	MS Order	# PSMs	Best PSM Ambiguity	Isolation Interference [%]	Ion Inject Time [ms]	Precursor m/z [Da]	Precursor MH+ [Da]	Precursor Charge	Spectrum File
	FALSE	F1	29.4562	6018	Fourier Transform	HCD (High Energy Collision Dissociation)	MS2	1	Unambiguous	0	242.705	809.418	1617.83	2	Mamoon_4.raw
FALSE	High	Sequest HT (A2)	Unambiguous	[K].IGFVGVTSGPAAAWGTSNVR.[S]		1	1	AOX55_RS25410	AOX55_RS25410	0	2	0.7875	0	1	1	HCD (High Energy Collision Dissociation)	29.0347	117.31	35.3364	7753	Mamoon_4.raw	F1	5.27	0	1.369e-05	K.IGFVGVTSGPAAAWGTSNVR.S	[38-57]
	Checked	File ID	RT [min]	First Scan	Mass Analyzer	Activation Type	MS Order	# PSMs	Best PSM Ambiguity	Isolation Interference [%]	Ion Inject Time [ms]	Precursor m/z [Da]	Precursor MH+ [Da]	Precursor Charge	Spectrum File
	FALSE	F1	35.3364	7753	Fourier Transform	HCD (High Energy Collision Dissociation)	MS2	1	Unambiguous	29.0347	117.31	974.008	1947.01	2	Mamoon_4.raw
FALSE	High	Sequest HT (A2)	Unambiguous	[K].ALYAPPASNAVLGmVANYQSGPAIYK.[Y]	M14(Oxidation)	1	1	AOX55_RS25410	AOX55_RS25410	0	3	0.7971	0	1	1	HCD (High Energy Collision Dissociation)	56.5983	250	37.6685	8457	Mamoon_4.raw	F1	5.52	0	3.573e-05	K.ALYAPPASNAVLGMVANYQSGPAIYK.Y	[141-166]
	Checked	File ID	RT [min]	First Scan	Mass Analyzer	Activation Type	MS Order	# PSMs	Best PSM Ambiguity	Isolation Interference [%]	Ion Inject Time [ms]	Precursor m/z [Da]	Precursor MH+ [Da]	Precursor Charge	Spectrum File
	FALSE	F1	37.6685	8457	Fourier Transform	HCD (High Energy Collision Dissociation)	MS2	1	Unambiguous	56.5983	250	894.79	2682.35	3	Mamoon_4.raw
FALSE	High	Sequest HT (A2)	Unambiguous	[R].QLSVPmVVTEFK.[D]	M6(Oxidation)	1	1	AOX55_RS25410	AOX55_RS25410	0	2	0.6589	0	1	1	HCD (High Energy Collision Dissociation)	0	250	33.4056	7165	Mamoon_4.raw	F1	2.58	0	0.0009265	R.QLSVPMVVTEFK.D	[375-386]
	Checked	File ID	RT [min]	First Scan	Mass Analyzer	Activation Type	MS Order	# PSMs	Best PSM Ambiguity	Isolation Interference [%]	Ion Inject Time [ms]	Precursor m/z [Da]	Precursor MH+ [Da]	Precursor Charge	Spectrum File
	FALSE	F1	33.4056	7165	Fourier Transform	HCD (High Energy Collision Dissociation)	MS2	1	Unambiguous	0	250	697.375	1393.74	2	Mamoon_4.raw
FALSE	High	Sequest HT (A2)	Unambiguous	[K].YVGTTSFGQK.[R]		1	1	AOX55_RS25410	AOX55_RS25410	0	2	0.7915	0	1	1	HCD (High Energy Collision Dissociation)	0	276.807	16.6952	2688	Mamoon_4.raw	F1	2.11	0	0.02129	K.YVGTTSFGQK.R	[364-373]
	Checked	File ID	RT [min]	First Scan	Mass Analyzer	Activation Type	MS Order	# PSMs	Best PSM Ambiguity	Isolation Interference [%]	Ion Inject Time [ms]	Precursor m/z [Da]	Precursor MH+ [Da]	Precursor Charge	Spectrum File
	FALSE	F1	16.6952	2688	Fourier Transform	HCD (High Energy Collision Dissociation)	MS2	1	Unambiguous	0	276.807	544.274	1087.54	2	Mamoon_4.raw
FALSE	High	Sequest HT (A2)	Unambiguous	[K].AIDDVEEFKK.[T]		1	1	AOX55_RS25410	AOX55_RS25410	1	3	0.7472	0	1	1	HCD (High Energy Collision Dissociation)	75.1686	250	17.6419	2923	Mamoon_4.raw	F1	3.52	0	0.003541	K.AIDDVEEFKK.T	[336-345]
	Checked	File ID	RT [min]	First Scan	Mass Analyzer	Activation Type	MS Order	# PSMs	Best PSM Ambiguity	Isolation Interference [%]	Ion Inject Time [ms]	Precursor m/z [Da]	Precursor MH+ [Da]	Precursor Charge	Spectrum File
	FALSE	F1	17.6419	2923	Fourier Transform	HCD (High Energy Collision Dissociation)	MS2	1	Unambiguous	75.1686	250	398.54	1193.61	3	Mamoon_4.raw
FALSE	High	Sequest HT (A2)	Unambiguous	[K].AIDDVEEFKK.[T]		1	1	AOX55_RS25410	AOX55_RS25410	1	2	0.7735	0	1	1	HCD (High Energy Collision Dissociation)	37.7892	250	17.6931	2935	Mamoon_4.raw	F1	3.09	0	0.007659	K.AIDDVEEFKK.T	[336-345]
	Checked	File ID	RT [min]	First Scan	Mass Analyzer	Activation Type	MS Order	# PSMs	Best PSM Ambiguity	Isolation Interference [%]	Ion Inject Time [ms]	Precursor m/z [Da]	Precursor MH+ [Da]	Precursor Charge	Spectrum File
	FALSE	F1	17.6931	2935	Fourier Transform	HCD (High Energy Collision Dissociation)	MS2	1	Unambiguous	37.7892	250	597.307	1193.61	2	Mamoon_4.raw
FALSE	High	Sequest HT (A2)	Unambiguous	[K].AIDDVEEFK.[K]		1	1	AOX55_RS25410	AOX55_RS25410	0	2	0.6014	0	1	1	HCD (High Energy Collision Dissociation)	56.5641	247.021	22.676	4244	Mamoon_4.raw	F1	1.43	0.003159	0.1811	K.AIDDVEEFK.K	[336-344]
	Checked	File ID	RT [min]	First Scan	Mass Analyzer	Activation Type	MS Order	# PSMs	Best PSM Ambiguity	Isolation Interference [%]	Ion Inject Time [ms]	Precursor m/z [Da]	Precursor MH+ [Da]	Precursor Charge	Spectrum File
	FALSE	F1	22.676	4244	Fourier Transform	HCD (High Energy Collision Dissociation)	MS2	1	Unambiguous	56.5641	247.021	533.259	1065.51	2	Mamoon_4.raw
High	Master Protein	AOX55_RS03130	[branched-chain amino acid ABC transporter substrate-binding protein]	0	12.468	14	4	4	4	1	368	37.9	5.02	14.67	4	High
Checked	Confidence	Identifying Node	PSM Ambiguity	Annotated Sequence	Modifications	# Protein Groups	# Proteins	Master Protein Accessions	Protein Accessions	# Missed Cleavages	Charge	DeltaScore	DeltaCn	Rank	Search Engine Rank	Activation Type	Isolation Interference [%]	Ion Inject Time [ms]	RT [min]	First Scan	Spectrum File	File ID	XCorr	Percolator q-Value	Percolator PEP	Sequences in Protein	Positions in Protein	PSM Modification Positions in Protein
FALSE	High	Sequest HT (A2)	Unambiguous	[R].NPAAAPVIEALK.[A]		1	1	AOX55_RS03130	AOX55_RS03130	0	2	0.883	0	1	1	HCD (High Energy Collision Dissociation)	0	239.097	27.1693	5392	Mamoon_4.raw	F1	3.42	0	0.0087	R.NPAAAPVIEALK.A	[277-288]
	Checked	File ID	RT [min]	First Scan	Mass Analyzer	Activation Type	MS Order	# PSMs	Best PSM Ambiguity	Isolation Interference [%]	Ion Inject Time [ms]	Precursor m/z [Da]	Precursor MH+ [Da]	Precursor Charge	Spectrum File
	FALSE	F1	27.1693	5392	Fourier Transform	HCD (High Energy Collision Dissociation)	MS2	1	Unambiguous	0	239.097	597.348	1193.69	2	Mamoon_4.raw
FALSE	High	Sequest HT (A2)	Unambiguous	[K].AGSAEDATAVATAIK.[S]		1	1	AOX55_RS03130	AOX55_RS03130	0	2	0.6335	0	1	1	HCD (High Energy Collision Dissociation)	26.9921	250	22.0845	4103	Mamoon_4.raw	F1	4.12	0	0.0004275	K.AGSAEDATAVATAIK.S	[315-329]
	Checked	File ID	RT [min]	First Scan	Mass Analyzer	Activation Type	MS Order	# PSMs	Best PSM Ambiguity	Isolation Interference [%]	Ion Inject Time [ms]	Precursor m/z [Da]	Precursor MH+ [Da]	Precursor Charge	Spectrum File
	FALSE	F1	22.0845	4103	Fourier Transform	HCD (High Energy Collision Dissociation)	MS2	1	Unambiguous	26.9921	250	688.358	1375.71	2	Mamoon_4.raw
FALSE	High	Sequest HT (A2)	Unambiguous	[K].SGEEIDTVIGK.[L]		1	1	AOX55_RS03130	AOX55_RS03130	0	2	0.7516	0	1	1	HCD (High Energy Collision Dissociation)	0	250	22.3487	4167	Mamoon_4.raw	F1	3.14	0	0.005289	K.SGEEIDTVIGK.L	[330-340]
	Checked	File ID	RT [min]	First Scan	Mass Analyzer	Activation Type	MS Order	# PSMs	Best PSM Ambiguity	Isolation Interference [%]	Ion Inject Time [ms]	Precursor m/z [Da]	Precursor MH+ [Da]	Precursor Charge	Spectrum File
	FALSE	F1	22.3487	4167	Fourier Transform	HCD (High Energy Collision Dissociation)	MS2	1	Unambiguous	0	250	574.296	1147.59	2	Mamoon_4.raw
FALSE	High	Sequest HT (A2)	Unambiguous	[K].QSVSVSNQLAGEGVR.[Y]		1	1	AOX55_RS03130	AOX55_RS03130	0	2	0.7469	0	1	1	HCD (High Energy Collision Dissociation)	0	250	20.9198	3804	Mamoon_4.raw	F1	3.99	0	1.732e-05	K.QSVSVSNQLAGEGVR.Y	[79-93]
	Checked	File ID	RT [min]	First Scan	Mass Analyzer	Activation Type	MS Order	# PSMs	Best PSM Ambiguity	Isolation Interference [%]	Ion Inject Time [ms]	Precursor m/z [Da]	Precursor MH+ [Da]	Precursor Charge	Spectrum File
	FALSE	F1	20.9198	3804	Fourier Transform	HCD (High Energy Collision Dissociation)	MS2	1	Unambiguous	0	250	765.898	1530.79	2	Mamoon_4.raw
High	Master Protein	AOX55_RS13605	[branched-chain amino acid ABC transporter substrate-binding protein]	0	22.935	24	6	6	6	1	372	39.1	5.07	21.54	6	High
Checked	Confidence	Identifying Node	PSM Ambiguity	Annotated Sequence	Modifications	# Protein Groups	# Proteins	Master Protein Accessions	Protein Accessions	# Missed Cleavages	Charge	DeltaScore	DeltaCn	Rank	Search Engine Rank	Activation Type	Isolation Interference [%]	Ion Inject Time [ms]	RT [min]	First Scan	Spectrum File	File ID	XCorr	Percolator q-Value	Percolator PEP	Sequences in Protein	Positions in Protein	PSM Modification Positions in Protein
FALSE	High	Sequest HT (A2)	Unambiguous	[K].QGISVANKFVADGVK.[F]		1	1	AOX55_RS13605	AOX55_RS13605	1	3	0.8109	0	1	1	HCD (High Energy Collision Dissociation)	40.6666	198.069	23.0096	4324	Mamoon_4.raw	F1	4.39	0	0.0002945	K.QGISVANKFVADGVK.F	[79-93]
	Checked	File ID	RT [min]	First Scan	Mass Analyzer	Activation Type	MS Order	# PSMs	Best PSM Ambiguity	Isolation Interference [%]	Ion Inject Time [ms]	Precursor m/z [Da]	Precursor MH+ [Da]	Precursor Charge	Spectrum File
	FALSE	F1	23.0096	4324	Fourier Transform	HCD (High Energy Collision Dissociation)	MS2	1	Unambiguous	40.6666	198.069	511.62	1532.84	3	Mamoon_4.raw
FALSE	High	Sequest HT (A2)	Unambiguous	[K].LVLGDDVSDPK.[Q]		1	1	AOX55_RS13605	AOX55_RS13605	0	2	0.7138	0	1	1	HCD (High Energy Collision Dissociation)	27.1729	250	22.2443	4142	Mamoon_4.raw	F1	2.69	0	0.0004093	K.LVLGDDVSDPK.Q	[68-78]
	Checked	File ID	RT [min]	First Scan	Mass Analyzer	Activation Type	MS Order	# PSMs	Best PSM Ambiguity	Isolation Interference [%]	Ion Inject Time [ms]	Precursor m/z [Da]	Precursor MH+ [Da]	Precursor Charge	Spectrum File
	FALSE	F1	22.2443	4142	Fourier Transform	HCD (High Energy Collision Dissociation)	MS2	1	Unambiguous	27.1729	250	579.309	1157.61	2	Mamoon_4.raw
FALSE	High	Sequest HT (A2)	Unambiguous	[K].TAIGELGYDEK.[G]		1	1	AOX55_RS13605	AOX55_RS13605	0	2	0.7278	0	1	1	HCD (High Energy Collision Dissociation)	6.58154	250	21.8294	4038	Mamoon_4.raw	F1	3.38	0	0.001424	K.TAIGELGYDEK.G	[335-345]
	Checked	File ID	RT [min]	First Scan	Mass Analyzer	Activation Type	MS Order	# PSMs	Best PSM Ambiguity	Isolation Interference [%]	Ion Inject Time [ms]	Precursor m/z [Da]	Precursor MH+ [Da]	Precursor Charge	Spectrum File
	FALSE	F1	21.8294	4038	Fourier Transform	HCD (High Energy Collision Dissociation)	MS2	1	Unambiguous	6.58154	250	598.296	1195.59	2	Mamoon_4.raw
FALSE	High	Sequest HT (A2)	Unambiguous	[R].AAGFEPEAYTLYSYAALQVIADAAK.[A]		1	1	AOX55_RS13605	AOX55_RS13605	0	3	0.5664	0	1	1	HCD (High Energy Collision Dissociation)	73.5564	250	53.1814	13255	Mamoon_4.raw	F1	2.26	0	0.001201	R.AAGFEPEAYTLYSYAALQVIADAAK.A	[289-313]
	Checked	File ID	RT [min]	First Scan	Mass Analyzer	Activation Type	MS Order	# PSMs	Best PSM Ambiguity	Isolation Interference [%]	Ion Inject Time [ms]	Precursor m/z [Da]	Precursor MH+ [Da]	Precursor Charge	Spectrum File
	FALSE	F1	53.1814	13255	Fourier Transform	HCD (High Energy Collision Dissociation)	MS2	1	Unambiguous	73.5564	250	878.444	2633.32	3	Mamoon_4.raw
FALSE	High	Sequest HT (A2)	Unambiguous	[K].TPYGQGLADETKK.[S]		1	1	AOX55_RS13605	AOX55_RS13605	1	3	0.7741	0	1	1	HCD (High Energy Collision Dissociation)	38.2378	250	14.6744	2175	Mamoon_4.raw	F1	3.94	0	7.432e-05	K.TPYGQGLADETKK.S	[170-182]
	Checked	File ID	RT [min]	First Scan	Mass Analyzer	Activation Type	MS Order	# PSMs	Best PSM Ambiguity	Isolation Interference [%]	Ion Inject Time [ms]	Precursor m/z [Da]	Precursor MH+ [Da]	Precursor Charge	Spectrum File
	FALSE	F1	14.6744	2175	Fourier Transform	HCD (High Energy Collision Dissociation)	MS2	1	Unambiguous	38.2378	250	469.909	1407.71	3	Mamoon_4.raw
FALSE	High	Sequest HT (A2)	Unambiguous	[K].AAGGNDPQAVAEAIK.[A]		1	1	AOX55_RS13605	AOX55_RS13605	0	2	0.8504	0	1	1	HCD (High Energy Collision Dissociation)	0	250	21.2154	3882	Mamoon_4.raw	F1	4.88	0	7.579e-07	K.AAGGNDPQAVAEAIK.A	[314-328]
	Checked	File ID	RT [min]	First Scan	Mass Analyzer	Activation Type	MS Order	# PSMs	Best PSM Ambiguity	Isolation Interference [%]	Ion Inject Time [ms]	Precursor m/z [Da]	Precursor MH+ [Da]	Precursor Charge	Spectrum File
	FALSE	F1	21.2154	3882	Fourier Transform	HCD (High Energy Collision Dissociation)	MS2	1	Unambiguous	0	250	706.361	1411.71	2	Mamoon_4.raw
High	Master Protein	AOX55_RS18105	[carbohydrate ABC transporter substrate-binding protein]	0	2.868	3	1	1	1	1	414	44.6	5.27	2.52	1	High
Checked	Confidence	Identifying Node	PSM Ambiguity	Annotated Sequence	Modifications	# Protein Groups	# Proteins	Master Protein Accessions	Protein Accessions	# Missed Cleavages	Charge	DeltaScore	DeltaCn	Rank	Search Engine Rank	Activation Type	Isolation Interference [%]	Ion Inject Time [ms]	RT [min]	First Scan	Spectrum File	File ID	XCorr	Percolator q-Value	Percolator PEP	Sequences in Protein	Positions in Protein	PSM Modification Positions in Protein
FALSE	High	Sequest HT (A2)	Unambiguous	[K].EGALGNLDDIAAK.[E]		1	1	AOX55_RS18105	AOX55_RS18105	0	2	0.7778	0	1	1	HCD (High Energy Collision Dissociation)	70.6258	250	27.4379	5456	Mamoon_4.raw	F1	2.52	0	0.001354	K.EGALGNLDDIAAK.E	[98-110]
	Checked	File ID	RT [min]	First Scan	Mass Analyzer	Activation Type	MS Order	# PSMs	Best PSM Ambiguity	Isolation Interference [%]	Ion Inject Time [ms]	Precursor m/z [Da]	Precursor MH+ [Da]	Precursor Charge	Spectrum File
	FALSE	F1	27.4379	5456	Fourier Transform	HCD (High Energy Collision Dissociation)	MS2	1	Unambiguous	70.6258	250	643.834	1286.66	2	Mamoon_4.raw
High	Master Protein	AOX55_RS24565	[CBS domain-containing protein]	0	1.277	11	2	2	2	1	145	16	5.14	1.7	2	High
Checked	Confidence	Identifying Node	PSM Ambiguity	Annotated Sequence	Modifications	# Protein Groups	# Proteins	Master Protein Accessions	Protein Accessions	# Missed Cleavages	Charge	DeltaScore	DeltaCn	Rank	Search Engine Rank	Activation Type	Isolation Interference [%]	Ion Inject Time [ms]	RT [min]	First Scan	Spectrum File	File ID	XCorr	Percolator q-Value	Percolator PEP	Sequences in Protein	Positions in Protein	PSM Modification Positions in Protein
FALSE	High	Sequest HT (A2)	Unambiguous	[R].NmGDIQVR.[R]	M2(Oxidation)	1	1	AOX55_RS24565	AOX55_RS24565	0	2	0.4296	0	1	1	HCD (High Energy Collision Dissociation)	36.5265	250	14.3525	2098	Mamoon_4.raw	F1	1.35	0.002215	0.1593	R.NMGDIQVR.R	[90-97]
	Checked	File ID	RT [min]	First Scan	Mass Analyzer	Activation Type	MS Order	# PSMs	Best PSM Ambiguity	Isolation Interference [%]	Ion Inject Time [ms]	Precursor m/z [Da]	Precursor MH+ [Da]	Precursor Charge	Spectrum File
	FALSE	F1	14.3525	2098	Fourier Transform	HCD (High Energy Collision Dissociation)	MS2	1	Unambiguous	36.5265	250	474.732	948.457	2	Mamoon_4.raw
FALSE	High	Sequest HT (A2)	Unambiguous	[R].LVGmVTDR.[D]	M4(Oxidation)	1	1	AOX55_RS24565	AOX55_RS24565	0	2	0.4647	0	1	1	HCD (High Energy Collision Dissociation)	28.2112	250	14.9183	2233	Mamoon_4.raw	F1	1.7	0.007157	0.3319	R.LVGMVTDR.D	[43-50]
	Checked	File ID	RT [min]	First Scan	Mass Analyzer	Activation Type	MS Order	# PSMs	Best PSM Ambiguity	Isolation Interference [%]	Ion Inject Time [ms]	Precursor m/z [Da]	Precursor MH+ [Da]	Precursor Charge	Spectrum File
	FALSE	F1	14.9183	2233	Fourier Transform	HCD (High Energy Collision Dissociation)	MS2	1	Unambiguous	28.2112	250	453.739	906.471	2	Mamoon_4.raw
High	Master Protein	AOX55_RS02440	[chaperonin GroEL]	0	108.874	63	33	49	33	1	545	57.7	5.1	156.76	33	High
Checked	Confidence	Identifying Node	PSM Ambiguity	Annotated Sequence	Modifications	# Protein Groups	# Proteins	Master Protein Accessions	Protein Accessions	# Missed Cleavages	Charge	DeltaScore	DeltaCn	Rank	Search Engine Rank	Activation Type	Isolation Interference [%]	Ion Inject Time [ms]	RT [min]	First Scan	Spectrum File	File ID	XCorr	Percolator q-Value	Percolator PEP	Sequences in Protein	Positions in Protein	PSM Modification Positions in Protein
FALSE	High	Sequest HT (A2)	Unambiguous	[K].LESVTLDmLGR.[A]	M8(Oxidation)	1	1	AOX55_RS02440	AOX55_RS02440	0	2	0.6058	0	1	1	HCD (High Energy Collision Dissociation)	0	250	27.4578	5461	Mamoon_4.raw	F1	3.12	0	0.007565	K.LESVTLDMLGR.A	[309-319]
	Checked	File ID	RT [min]	First Scan	Mass Analyzer	Activation Type	MS Order	# PSMs	Best PSM Ambiguity	Isolation Interference [%]	Ion Inject Time [ms]	Precursor m/z [Da]	Precursor MH+ [Da]	Precursor Charge	Spectrum File
	FALSE	F1	27.4578	5461	Fourier Transform	HCD (High Energy Collision Dissociation)	MS2	1	Unambiguous	0	250	625.327	1249.65	2	Mamoon_4.raw
FALSE	High	Sequest HT (A2)	Unambiguous	[K].ITVKGENDDQEAGINIVR.[R]		1	1	AOX55_RS02440	AOX55_RS02440	1	3	0.7985	0	1	1	HCD (High Energy Collision Dissociation)	26.5257	250	22.0052	4082	Mamoon_4.raw	F1	5.31	0	2.963e-06	K.ITVKGENDDQEAGINIVR.R	[426-443]
	Checked	File ID	RT [min]	First Scan	Mass Analyzer	Activation Type	MS Order	# PSMs	Best PSM Ambiguity	Isolation Interference [%]	Ion Inject Time [ms]	Precursor m/z [Da]	Precursor MH+ [Da]	Precursor Charge	Spectrum File
	FALSE	F1	22.0052	4082	Fourier Transform	HCD (High Energy Collision Dissociation)	MS2	1	Unambiguous	26.5257	250	657.675	1971.01	3	Mamoon_4.raw
FALSE	High	Sequest HT (A2)	Unambiguous	[K].GENDDQEAGINIVR.[R]		1	1	AOX55_RS02440	AOX55_RS02440	0	2	0.8435	0	1	1	HCD (High Energy Collision Dissociation)	0	250	22.2028	4132	Mamoon_4.raw	F1	4.41	0	5.842e-05	K.GENDDQEAGINIVR.R	[430-443]
	Checked	File ID	RT [min]	First Scan	Mass Analyzer	Activation Type	MS Order	# PSMs	Best PSM Ambiguity	Isolation Interference [%]	Ion Inject Time [ms]	Precursor m/z [Da]	Precursor MH+ [Da]	Precursor Charge	Spectrum File
	FALSE	F1	22.2028	4132	Fourier Transform	HCD (High Energy Collision Dissociation)	MS2	1	Unambiguous	0	250	765.364	1529.72	2	Mamoon_4.raw
FALSE	High	Sequest HT (A2)	Unambiguous	[K].INTSEEVAQVGTISANGEK.[Q]		1	1	AOX55_RS02440	AOX55_RS02440	0	2	0.8997	0	1	1	HCD (High Energy Collision Dissociation)	6.94167	250	24.1523	4599	Mamoon_4.raw	F1	5.88	0	1.795e-05	K.INTSEEVAQVGTISANGEK.Q	[138-156]
	Checked	File ID	RT [min]	First Scan	Mass Analyzer	Activation Type	MS Order	# PSMs	Best PSM Ambiguity	Isolation Interference [%]	Ion Inject Time [ms]	Precursor m/z [Da]	Precursor MH+ [Da]	Precursor Charge	Spectrum File
	FALSE	F1	24.1523	4599	Fourier Transform	HCD (High Energy Collision Dissociation)	MS2	1	Unambiguous	6.94167	250	973.99	1946.97	2	Mamoon_4.raw
FALSE	High	Sequest HT (A2)	Unambiguous	[K].INTSEEVAQVGTISANGEK.[Q]		1	1	AOX55_RS02440	AOX55_RS02440	0	3	0.7254	0	1	1	HCD (High Energy Collision Dissociation)	86.3151	250	24.1831	4606	Mamoon_4.raw	F1	3.97	0	0.004807	K.INTSEEVAQVGTISANGEK.Q	[138-156]
	Checked	File ID	RT [min]	First Scan	Mass Analyzer	Activation Type	MS Order	# PSMs	Best PSM Ambiguity	Isolation Interference [%]	Ion Inject Time [ms]	Precursor m/z [Da]	Precursor MH+ [Da]	Precursor Charge	Spectrum File
	FALSE	F1	24.1831	4606	Fourier Transform	HCD (High Energy Collision Dissociation)	MS2	1	Unambiguous	86.3151	250	649.66	1946.97	3	Mamoon_4.raw
FALSE	High	Sequest HT (A2)	Unambiguous	[R].GVDILADAVK.[V]		1	1	AOX55_RS02440	AOX55_RS02440	0	2	0.4719	0	1	1	HCD (High Energy Collision Dissociation)	33.6667	250	28.5227	5759	Mamoon_4.raw	F1	2.67	0	0.0145	R.GVDILADAVK.V	[19-28]
	Checked	File ID	RT [min]	First Scan	Mass Analyzer	Activation Type	MS Order	# PSMs	Best PSM Ambiguity	Isolation Interference [%]	Ion Inject Time [ms]	Precursor m/z [Da]	Precursor MH+ [Da]	Precursor Charge	Spectrum File
	FALSE	F1	28.5227	5759	Fourier Transform	HCD (High Energy Collision Dissociation)	MS2	1	Unambiguous	33.6667	250	500.789	1000.57	2	Mamoon_4.raw
FALSE	High	Sequest HT (A2)	Unambiguous	[K].mIADLDDVFVLLHEK.[K]	M1(Oxidation)	1	1	AOX55_RS02440	AOX55_RS02440	0	3	0.8421	0	1	1	HCD (High Energy Collision Dissociation)	88.7301	137.172	42.3483	9766	Mamoon_4.raw	F1	2.09	0	0.06797	K.MIADLDDVFVLLHEK.K	[211-225]
	Checked	File ID	RT [min]	First Scan	Mass Analyzer	Activation Type	MS Order	# PSMs	Best PSM Ambiguity	Isolation Interference [%]	Ion Inject Time [ms]	Precursor m/z [Da]	Precursor MH+ [Da]	Precursor Charge	Spectrum File
	FALSE	F1	42.3483	9766	Fourier Transform	HCD (High Energy Collision Dissociation)	MS2	1	Unambiguous	88.7301	137.172	591.974	1773.91	3	Mamoon_4.raw
FALSE	High	Sequest HT (A2)	Unambiguous	[K].NTDDFGYNAQTGEYGDMIAmGIIDPVK.[V]	M20(Oxidation)	1	1	AOX55_RS02440	AOX55_RS02440	0	3		0.0068	2	2	HCD (High Energy Collision Dissociation)	40.4516	250	42.2958	9755	Mamoon_4.raw	F1	2.92	0	0.01124	K.NTDDFGYNAQTGEYGDMIAMGIIDPVK.V	[472-498]
	Checked	File ID	RT [min]	First Scan	Mass Analyzer	Activation Type	MS Order	# PSMs	Best PSM Ambiguity	Isolation Interference [%]	Ion Inject Time [ms]	Precursor m/z [Da]	Precursor MH+ [Da]	Precursor Charge	Spectrum File
	FALSE	F1	42.2958	9755	Fourier Transform	HCD (High Energy Collision Dissociation)	MS2	2	Unambiguous	40.4516	250	984.449	2951.33	3	Mamoon_4.raw
FALSE	High	Sequest HT (A2)	Unambiguous	[K].NTDDFGYNAQTGEYGDmIAMGIIDPVK.[V]	M17(Oxidation)	1	1	AOX55_RS02440	AOX55_RS02440	0	3	0.0068	0	1	1	HCD (High Energy Collision Dissociation)	40.4516	250	42.2958	9755	Mamoon_4.raw	F1	2.94	0	0.00368	K.NTDDFGYNAQTGEYGDMIAMGIIDPVK.V	[472-498]
	Checked	File ID	RT [min]	First Scan	Mass Analyzer	Activation Type	MS Order	# PSMs	Best PSM Ambiguity	Isolation Interference [%]	Ion Inject Time [ms]	Precursor m/z [Da]	Precursor MH+ [Da]	Precursor Charge	Spectrum File
	FALSE	F1	42.2958	9755	Fourier Transform	HCD (High Energy Collision Dissociation)	MS2	2	Unambiguous	40.4516	250	984.449	2951.33	3	Mamoon_4.raw
FALSE	High	Sequest HT (A2)	Unambiguous	[R].TALQDAASVAGLLVTTEAmIAELPK.[K]	M19(Oxidation)	1	1	AOX55_RS02440	AOX55_RS02440	0	3	0.8558	0	1	1	HCD (High Energy Collision Dissociation)	26.4612	199.003	55.4272	13959	Mamoon_4.raw	F1	5.2	0	1.159e-06	R.TALQDAASVAGLLVTTEAMIAELPK.K	[502-526]
	Checked	File ID	RT [min]	First Scan	Mass Analyzer	Activation Type	MS Order	# PSMs	Best PSM Ambiguity	Isolation Interference [%]	Ion Inject Time [ms]	Precursor m/z [Da]	Precursor MH+ [Da]	Precursor Charge	Spectrum File
	FALSE	F1	55.4272	13959	Fourier Transform	HCD (High Energy Collision Dissociation)	MS2	1	Unambiguous	26.4612	199.003	843.788	2529.35	3	Mamoon_4.raw
FALSE	High	Sequest HT (A2)	Unambiguous	[R].TALQDAASVAGLLVTTEAmIAELPK.[K]	M19(Oxidation)	1	1	AOX55_RS02440	AOX55_RS02440	0	3	0.8195	0	1	1	HCD (High Energy Collision Dissociation)	0	250	55.3128	13924	Mamoon_4.raw	F1	4.93	0	8.725e-06	R.TALQDAASVAGLLVTTEAMIAELPK.K	[502-526]
	Checked	File ID	RT [min]	First Scan	Mass Analyzer	Activation Type	MS Order	# PSMs	Best PSM Ambiguity	Isolation Interference [%]	Ion Inject Time [ms]	Precursor m/z [Da]	Precursor MH+ [Da]	Precursor Charge	Spectrum File
	FALSE	F1	55.3128	13924	Fourier Transform	HCD (High Energy Collision Dissociation)	MS2	1	Unambiguous	0	250	843.788	2529.35	3	Mamoon_4.raw
FALSE	High	Sequest HT (A2)	Unambiguous	[K].TNDIAGDGTTTATVLAQAIVR.[E]		1	1	AOX55_RS02440	AOX55_RS02440	0	2	0.9108	0	1	1	HCD (High Energy Collision Dissociation)	26.1233	325.44	38.2321	8617	Mamoon_4.raw	F1	6.39	0	4.499e-06	K.TNDIAGDGTTTATVLAQAIVR.E	[81-101]
	Checked	File ID	RT [min]	First Scan	Mass Analyzer	Activation Type	MS Order	# PSMs	Best PSM Ambiguity	Isolation Interference [%]	Ion Inject Time [ms]	Precursor m/z [Da]	Precursor MH+ [Da]	Precursor Charge	Spectrum File
	FALSE	F1	38.2321	8617	Fourier Transform	HCD (High Energy Collision Dissociation)	MS2	1	Unambiguous	26.1233	325.44	1044.55	2088.09	2	Mamoon_4.raw
FALSE	High	Sequest HT (A2)	Unambiguous	[K].TNDIAGDGTTTATVLAQAIVR.[E]		1	1	AOX55_RS02440	AOX55_RS02440	0	3	0.8	0	1	1	HCD (High Energy Collision Dissociation)	52.1311	103.503	38.2073	8607	Mamoon_4.raw	F1	5.2	0	0.001104	K.TNDIAGDGTTTATVLAQAIVR.E	[81-101]
	Checked	File ID	RT [min]	First Scan	Mass Analyzer	Activation Type	MS Order	# PSMs	Best PSM Ambiguity	Isolation Interference [%]	Ion Inject Time [ms]	Precursor m/z [Da]	Precursor MH+ [Da]	Precursor Charge	Spectrum File
	FALSE	F1	38.2073	8607	Fourier Transform	HCD (High Energy Collision Dissociation)	MS2	1	Unambiguous	52.1311	103.503	696.701	2088.09	3	Mamoon_4.raw
FALSE	High	Sequest HT (A2)	Unambiguous	[R].GIDLAVSEVVK.[D]		1	1	AOX55_RS02440	AOX55_RS02440	0	2	0.4006	0	1	1	HCD (High Energy Collision Dissociation)		72.16	30.2779	6229	Mamoon_4.raw	F1	3.17	0	0.0855	R.GIDLAVSEVVK.D	[119-129]
	Checked	File ID	RT [min]	First Scan	Mass Analyzer	Activation Type	MS Order	# PSMs	Best PSM Ambiguity	Isolation Interference [%]	Ion Inject Time [ms]	Precursor m/z [Da]	Precursor MH+ [Da]	Precursor Charge	Spectrum File
	FALSE	F1	30.2779	6229	Fourier Transform	HCD (High Energy Collision Dissociation)	MS2	1	Unambiguous		72.16	565.327	1129.65	2	Mamoon_4.raw
FALSE	High	Sequest HT (A2)	Unambiguous	[K].TAETELEVVEGmQFDR.[G]	M12(Oxidation)	1	1	AOX55_RS02440	AOX55_RS02440	0	3	0.8091	0	1	1	HCD (High Energy Collision Dissociation)	57.0446	250	30.3062	6236	Mamoon_4.raw	F1	3.51	0	0.0002437	K.TAETELEVVEGMQFDR.G	[182-197]
	Checked	File ID	RT [min]	First Scan	Mass Analyzer	Activation Type	MS Order	# PSMs	Best PSM Ambiguity	Isolation Interference [%]	Ion Inject Time [ms]	Precursor m/z [Da]	Precursor MH+ [Da]	Precursor Charge	Spectrum File
	FALSE	F1	30.3062	6236	Fourier Transform	HCD (High Energy Collision Dissociation)	MS2	1	Unambiguous	57.0446	250	623.957	1869.86	3	Mamoon_4.raw
FALSE	High	Sequest HT (A2)	Unambiguous	[K].TAETELEVVEGmQFDR.[G]	M12(Oxidation)	1	1	AOX55_RS02440	AOX55_RS02440	0	2	0.902	0	1	1	HCD (High Energy Collision Dissociation)	56.7533	132.085	31.0616	6467	Mamoon_4.raw	F1	3.57	0	0.004694	K.TAETELEVVEGMQFDR.G	[182-197]
	Checked	File ID	RT [min]	First Scan	Mass Analyzer	Activation Type	MS Order	# PSMs	Best PSM Ambiguity	Isolation Interference [%]	Ion Inject Time [ms]	Precursor m/z [Da]	Precursor MH+ [Da]	Precursor Charge	Spectrum File
	FALSE	F1	31.0616	6467	Fourier Transform	HCD (High Energy Collision Dissociation)	MS2	1	Unambiguous	56.7533	132.085	935.43	1869.85	2	Mamoon_4.raw
FALSE	High	Sequest HT (A2)	Unambiguous	[R].GYLSPYFVTNPEK.[M]		1	1	AOX55_RS02440	AOX55_RS02440	0	2	0.2718	0	1	1	HCD (High Energy Collision Dissociation)	0	256.398	31.2858	6528	Mamoon_4.raw	F1	3.79	0	0.001006	R.GYLSPYFVTNPEK.M	[198-210]
	Checked	File ID	RT [min]	First Scan	Mass Analyzer	Activation Type	MS Order	# PSMs	Best PSM Ambiguity	Isolation Interference [%]	Ion Inject Time [ms]	Precursor m/z [Da]	Precursor MH+ [Da]	Precursor Charge	Spectrum File
	FALSE	F1	31.2858	6528	Fourier Transform	HCD (High Energy Collision Dissociation)	MS2	1	Unambiguous	0	256.398	757.879	1514.75	2	Mamoon_4.raw
FALSE	High	Sequest HT (A2)	Unambiguous	[K].EIELEDKFENMGAQmVR.[E]	M15(Oxidation)	1	3	AOX55_RS02440	AOX55_RS32945; AOX55_RS21690; AOX55_RS02440	1	3	0.1516	0	1	1	HCD (High Energy Collision Dissociation)	86.3555	96.558	28.5888	5777	Mamoon_4.raw	F1	2.44	0	0.007662	K.EIELEDKFENMGAQMVR.E	[59-75]
	Checked	File ID	RT [min]	First Scan	Mass Analyzer	Activation Type	MS Order	# PSMs	Best PSM Ambiguity	Isolation Interference [%]	Ion Inject Time [ms]	Precursor m/z [Da]	Precursor MH+ [Da]	Precursor Charge	Spectrum File
	FALSE	F1	28.5888	5777	Fourier Transform	HCD (High Energy Collision Dissociation)	MS2	1	Unambiguous	86.3555	96.558	685.656	2054.95	3	Mamoon_4.raw
FALSE	High	Sequest HT (A2)	Unambiguous	[K].QIGLDIAEAMQK.[V]		1	1	AOX55_RS02440	AOX55_RS02440	0	2	0.848	0	1	1	HCD (High Energy Collision Dissociation)	79.8229	250	32.1465	6781	Mamoon_4.raw	F1	3.29	0	0.002032	K.QIGLDIAEAMQK.V	[157-168]
	Checked	File ID	RT [min]	First Scan	Mass Analyzer	Activation Type	MS Order	# PSMs	Best PSM Ambiguity	Isolation Interference [%]	Ion Inject Time [ms]	Precursor m/z [Da]	Precursor MH+ [Da]	Precursor Charge	Spectrum File
	FALSE	F1	32.1465	6781	Fourier Transform	HCD (High Energy Collision Dissociation)	MS2	1	Unambiguous	79.8229	250	658.848	1316.69	2	Mamoon_4.raw
FALSE	High	Sequest HT (A2)	Unambiguous	[R].GVDILADAVKVTLGPK.[G]		1	1	AOX55_RS02440	AOX55_RS02440	1	3	0.8779	0	1	1	HCD (High Energy Collision Dissociation)	74.3148	158.863	38.0236	8549	Mamoon_4.raw	F1	3.44	0	0.006617	R.GVDILADAVKVTLGPK.G	[19-34]
	Checked	File ID	RT [min]	First Scan	Mass Analyzer	Activation Type	MS Order	# PSMs	Best PSM Ambiguity	Isolation Interference [%]	Ion Inject Time [ms]	Precursor m/z [Da]	Precursor MH+ [Da]	Precursor Charge	Spectrum File
	FALSE	F1	38.0236	8549	Fourier Transform	HCD (High Energy Collision Dissociation)	MS2	1	Unambiguous	74.3148	158.863	532.65	1595.94	3	Mamoon_4.raw
FALSE	High	Sequest HT (A2)	Unambiguous	[R].AAVQEGIVPGGGVALLR.[S]		1	1	AOX55_RS02440	AOX55_RS02440	0	2	0.8765	0	1	1	HCD (High Energy Collision Dissociation)	0	250	33.606	7225	Mamoon_4.raw	F1	4.13	0	0.0001487	R.AAVQEGIVPGGGVALLR.S	[405-421]
	Checked	File ID	RT [min]	First Scan	Mass Analyzer	Activation Type	MS Order	# PSMs	Best PSM Ambiguity	Isolation Interference [%]	Ion Inject Time [ms]	Precursor m/z [Da]	Precursor MH+ [Da]	Precursor Charge	Spectrum File
	FALSE	F1	33.606	7225	Fourier Transform	HCD (High Energy Collision Dissociation)	MS2	1	Unambiguous	0	250	803.968	1606.93	2	Mamoon_4.raw
FALSE	High	Sequest HT (A2)	Unambiguous	[R].IDDALNATR.[A]		1	1	AOX55_RS02440	AOX55_RS02440	0	2	0.6046	0	1	1	HCD (High Energy Collision Dissociation)	0	386.22	16.5599	2646	Mamoon_4.raw	F1	3.06	0	0.00979	R.IDDALNATR.A	[396-404]
	Checked	File ID	RT [min]	First Scan	Mass Analyzer	Activation Type	MS Order	# PSMs	Best PSM Ambiguity	Isolation Interference [%]	Ion Inject Time [ms]	Precursor m/z [Da]	Precursor MH+ [Da]	Precursor Charge	Spectrum File
	FALSE	F1	16.5599	2646	Fourier Transform	HCD (High Energy Collision Dissociation)	MS2	1	Unambiguous	0	386.22	494.755	988.503	2	Mamoon_4.raw
FALSE	High	Sequest HT (A2)	Unambiguous	[K].ENTTIVDGAGQKSDIEGR.[V]		1	1	AOX55_RS02440	AOX55_RS02440	1	3	0.7424	0	1	1	HCD (High Energy Collision Dissociation)	48.4942	250	16.7744	2712	Mamoon_4.raw	F1	5.28	0	4.015e-08	K.ENTTIVDGAGQKSDIEGR.V	[328-345]
	Checked	File ID	RT [min]	First Scan	Mass Analyzer	Activation Type	MS Order	# PSMs	Best PSM Ambiguity	Isolation Interference [%]	Ion Inject Time [ms]	Precursor m/z [Da]	Precursor MH+ [Da]	Precursor Charge	Spectrum File
	FALSE	F1	16.7744	2712	Fourier Transform	HCD (High Energy Collision Dissociation)	MS2	1	Unambiguous	48.4942	250	630.646	1889.92	3	Mamoon_4.raw
FALSE	High	Sequest HT (A2)	Unambiguous	[K].ENTTIVDGAGQKSDIEGR.[V]		1	1	AOX55_RS02440	AOX55_RS02440	1	3	0.7514	0	1	1	HCD (High Energy Collision Dissociation)	0	250	16.8049	2720	Mamoon_4.raw	F1	5.51	0	1.088e-07	K.ENTTIVDGAGQKSDIEGR.V	[328-345]
	Checked	File ID	RT [min]	First Scan	Mass Analyzer	Activation Type	MS Order	# PSMs	Best PSM Ambiguity	Isolation Interference [%]	Ion Inject Time [ms]	Precursor m/z [Da]	Precursor MH+ [Da]	Precursor Charge	Spectrum File
	FALSE	F1	16.8049	2720	Fourier Transform	HCD (High Energy Collision Dissociation)	MS2	1	Unambiguous	0	250	630.646	1889.92	3	Mamoon_4.raw
FALSE	High	Sequest HT (A2)	Unambiguous	[K].AQIEETTSDYDR.[E]		1	3	AOX55_RS02440	AOX55_RS32945; AOX55_RS21690; AOX55_RS02440	0	2	0.9425	0	1	1	HCD (High Energy Collision Dissociation)	42.8094	250	15.9685	2481	Mamoon_4.raw	F1	3.65	0	0.0006242	K.AQIEETTSDYDR.E	[351-362]
	Checked	File ID	RT [min]	First Scan	Mass Analyzer	Activation Type	MS Order	# PSMs	Best PSM Ambiguity	Isolation Interference [%]	Ion Inject Time [ms]	Precursor m/z [Da]	Precursor MH+ [Da]	Precursor Charge	Spectrum File
	FALSE	F1	15.9685	2481	Fourier Transform	HCD (High Energy Collision Dissociation)	MS2	1	Unambiguous	42.8094	250	714.319	1427.63	2	Mamoon_4.raw
FALSE	High	Sequest HT (A2)	Unambiguous	[K].FENmGAQmVR.[E]	M4(Oxidation); M8(Oxidation)	1	3	AOX55_RS02440	AOX55_RS32945; AOX55_RS21690; AOX55_RS02440	0	2	0.8894	0	1	1	HCD (High Energy Collision Dissociation)	64.3603	250	14.0325	2022	Mamoon_4.raw	F1	1.99	0	0.005144	K.FENMGAQMVR.E	[66-75]
	Checked	File ID	RT [min]	First Scan	Mass Analyzer	Activation Type	MS Order	# PSMs	Best PSM Ambiguity	Isolation Interference [%]	Ion Inject Time [ms]	Precursor m/z [Da]	Precursor MH+ [Da]	Precursor Charge	Spectrum File
	FALSE	F1	14.0325	2022	Fourier Transform	HCD (High Energy Collision Dissociation)	MS2	1	Unambiguous	64.3603	250	607.77	1214.53	2	Mamoon_4.raw
FALSE	High	Sequest HT (A2)	Unambiguous	[K].AVAAGmNPMDLKR.[G]	M6(Oxidation)	1	1	AOX55_RS02440	AOX55_RS02440	1	3	0.2189	0	1	1	HCD (High Energy Collision Dissociation)	71.1489	163.911	16.9774	2761	Mamoon_4.raw	F1	2.65	0	0.008389	K.AVAAGMNPMDLKR.G	[106-118]
	Checked	File ID	RT [min]	First Scan	Mass Analyzer	Activation Type	MS Order	# PSMs	Best PSM Ambiguity	Isolation Interference [%]	Ion Inject Time [ms]	Precursor m/z [Da]	Precursor MH+ [Da]	Precursor Charge	Spectrum File
	FALSE	F1	16.9774	2761	Fourier Transform	HCD (High Energy Collision Dissociation)	MS2	1	Unambiguous	71.1489	163.911	463.905	1389.7	3	Mamoon_4.raw
FALSE	High	Sequest HT (A2)	Unambiguous	[R].IDDALNATR.[A]		1	1	AOX55_RS02440	AOX55_RS02440	0	2	0.4223	0	1	1	HCD (High Energy Collision Dissociation)	53.9041	250	17.121	2796	Mamoon_4.raw	F1	2.06	0	0.05674	R.IDDALNATR.A	[396-404]
	Checked	File ID	RT [min]	First Scan	Mass Analyzer	Activation Type	MS Order	# PSMs	Best PSM Ambiguity	Isolation Interference [%]	Ion Inject Time [ms]	Precursor m/z [Da]	Precursor MH+ [Da]	Precursor Charge	Spectrum File
	FALSE	F1	17.121	2796	Fourier Transform	HCD (High Energy Collision Dissociation)	MS2	1	Unambiguous	53.9041	250	494.758	988.508	2	Mamoon_4.raw
FALSE	High	Sequest HT (A2)	Unambiguous	[K].VSISKENTTIVDGAGQK.[S]		1	1	AOX55_RS02440	AOX55_RS02440	1	3	0.7169	0	1	1	HCD (High Energy Collision Dissociation)	50.6546	250	17.2109	2817	Mamoon_4.raw	F1	3.78	0	0.04302	K.VSISKENTTIVDGAGQK.S	[323-339]
	Checked	File ID	RT [min]	First Scan	Mass Analyzer	Activation Type	MS Order	# PSMs	Best PSM Ambiguity	Isolation Interference [%]	Ion Inject Time [ms]	Precursor m/z [Da]	Precursor MH+ [Da]	Precursor Charge	Spectrum File
	FALSE	F1	17.2109	2817	Fourier Transform	HCD (High Energy Collision Dissociation)	MS2	1	Unambiguous	50.6546	250	582.981	1746.93	3	Mamoon_4.raw
FALSE	High	Sequest HT (A2)	Unambiguous	[K].KDRIDDALNATR.[A]		1	1	AOX55_RS02440	AOX55_RS02440	2	3	0.7252	0	1	1	HCD (High Energy Collision Dissociation)	86.4975	250	15.6984	2418	Mamoon_4.raw	F1	3.13	0	0.003426	K.KDRIDDALNATR.A	[393-404]
	Checked	File ID	RT [min]	First Scan	Mass Analyzer	Activation Type	MS Order	# PSMs	Best PSM Ambiguity	Isolation Interference [%]	Ion Inject Time [ms]	Precursor m/z [Da]	Precursor MH+ [Da]	Precursor Charge	Spectrum File
	FALSE	F1	15.6984	2418	Fourier Transform	HCD (High Energy Collision Dissociation)	MS2	1	Unambiguous	86.4975	250	463.248	1387.73	3	Mamoon_4.raw
FALSE	High	Sequest HT (A2)	Unambiguous	[K].ENTTIVDGAGQK.[S]		1	1	AOX55_RS02440	AOX55_RS02440	0	2	0.8316	0	1	1	HCD (High Energy Collision Dissociation)	13.3134	250	14.8866	2226	Mamoon_4.raw	F1	2.85	0	0.009673	K.ENTTIVDGAGQK.S	[328-339]
	Checked	File ID	RT [min]	First Scan	Mass Analyzer	Activation Type	MS Order	# PSMs	Best PSM Ambiguity	Isolation Interference [%]	Ion Inject Time [ms]	Precursor m/z [Da]	Precursor MH+ [Da]	Precursor Charge	Spectrum File
	FALSE	F1	14.8866	2226	Fourier Transform	HCD (High Energy Collision Dissociation)	MS2	1	Unambiguous	13.3134	250	616.81	1232.61	2	Mamoon_4.raw
FALSE	High	Sequest HT (A2)	Unambiguous	[K].KVSISKENTTIVDGAGQK.[S]		1	1	AOX55_RS02440	AOX55_RS02440	2	3	0.8115	0	1	1	HCD (High Energy Collision Dissociation)	44.3402	250	15.0089	2254	Mamoon_4.raw	F1	2.6	0	0.003226	K.KVSISKENTTIVDGAGQK.S	[322-339]
	Checked	File ID	RT [min]	First Scan	Mass Analyzer	Activation Type	MS Order	# PSMs	Best PSM Ambiguity	Isolation Interference [%]	Ion Inject Time [ms]	Precursor m/z [Da]	Precursor MH+ [Da]	Precursor Charge	Spectrum File
	FALSE	F1	15.0089	2254	Fourier Transform	HCD (High Energy Collision Dissociation)	MS2	1	Unambiguous	44.3402	250	625.679	1875.02	3	Mamoon_4.raw
FALSE	High	Sequest HT (A2)	Unambiguous	[K].AQIEETTSDYDREK.[L]		1	3	AOX55_RS02440	AOX55_RS32945; AOX55_RS21690; AOX55_RS02440	1	3	0.8448	0	1	1	HCD (High Energy Collision Dissociation)	15.7041	250	14.4816	2128	Mamoon_4.raw	F1	4.06	0	3.922e-05	K.AQIEETTSDYDREK.L	[351-364]
	Checked	File ID	RT [min]	First Scan	Mass Analyzer	Activation Type	MS Order	# PSMs	Best PSM Ambiguity	Isolation Interference [%]	Ion Inject Time [ms]	Precursor m/z [Da]	Precursor MH+ [Da]	Precursor Charge	Spectrum File
	FALSE	F1	14.4816	2128	Fourier Transform	HCD (High Energy Collision Dissociation)	MS2	1	Unambiguous	15.7041	250	562.26	1684.77	3	Mamoon_4.raw
FALSE	High	Sequest HT (A2)	Unambiguous	[K].AVAAGmNPmDLK.[R]	M6(Oxidation); M9(Oxidation)	1	1	AOX55_RS02440	AOX55_RS02440	0	2	0.25	0	1	1	HCD (High Energy Collision Dissociation)	65.8458	250	15.3191	2327	Mamoon_4.raw	F1	2	0	0.1064	K.AVAAGMNPMDLK.R	[106-117]
	Checked	File ID	RT [min]	First Scan	Mass Analyzer	Activation Type	MS Order	# PSMs	Best PSM Ambiguity	Isolation Interference [%]	Ion Inject Time [ms]	Precursor m/z [Da]	Precursor MH+ [Da]	Precursor Charge	Spectrum File
	FALSE	F1	15.3191	2327	Fourier Transform	HCD (High Energy Collision Dissociation)	MS2	1	Unambiguous	65.8458	250	625.301	1249.6	2	Mamoon_4.raw
FALSE	High	Sequest HT (A2)	Unambiguous	[K].AVAAGmNPmDLKR.[G]	M6(Oxidation); M9(Oxidation)	1	1	AOX55_RS02440	AOX55_RS02440	1	3	0.1223	0	1	1	HCD (High Energy Collision Dissociation)	56.9972	250	13.996	2014	Mamoon_4.raw	F1	2.78	0	0.002215	K.AVAAGMNPMDLKR.G	[106-118]
	Checked	File ID	RT [min]	First Scan	Mass Analyzer	Activation Type	MS Order	# PSMs	Best PSM Ambiguity	Isolation Interference [%]	Ion Inject Time [ms]	Precursor m/z [Da]	Precursor MH+ [Da]	Precursor Charge	Spectrum File
	FALSE	F1	13.996	2014	Fourier Transform	HCD (High Energy Collision Dissociation)	MS2	1	Unambiguous	56.9972	250	469.237	1405.7	3	Mamoon_4.raw
FALSE	High	Sequest HT (A2)	Unambiguous	[K].KINTSEEVAQVGTISANGEK.[Q]		1	1	AOX55_RS02440	AOX55_RS02440	1	3	0.793	0	1	1	HCD (High Energy Collision Dissociation)	0	141.799	20.3158	3620	Mamoon_4.raw	F1	6.04	0	0.0001046	K.KINTSEEVAQVGTISANGEK.Q	[137-156]
	Checked	File ID	RT [min]	First Scan	Mass Analyzer	Activation Type	MS Order	# PSMs	Best PSM Ambiguity	Isolation Interference [%]	Ion Inject Time [ms]	Precursor m/z [Da]	Precursor MH+ [Da]	Precursor Charge	Spectrum File
	FALSE	F1	20.3158	3620	Fourier Transform	HCD (High Energy Collision Dissociation)	MS2	1	Unambiguous	0	141.799	692.358	2075.06	3	Mamoon_4.raw
FALSE	High	Sequest HT (A2)	Unambiguous	[K].LAGGVAVIR.[V]		1	4	AOX55_RS02440	AOX55_RS32945; AOX55_RS21690; AOX55_RS05185; AOX55_RS02440	0	2	0.5941	0	1	1	HCD (High Energy Collision Dissociation)	32.7345	54.188	20.5198	3685	Mamoon_4.raw	F1	2.39	0	0.02824	K.LAGGVAVIR.V	[372-380]
	Checked	File ID	RT [min]	First Scan	Mass Analyzer	Activation Type	MS Order	# PSMs	Best PSM Ambiguity	Isolation Interference [%]	Ion Inject Time [ms]	Precursor m/z [Da]	Precursor MH+ [Da]	Precursor Charge	Spectrum File
	FALSE	F1	20.5198	3685	Fourier Transform	HCD (High Energy Collision Dissociation)	MS2	1	Unambiguous	32.7345	54.188	428.275	855.542	2	Mamoon_4.raw
FALSE	High	Sequest HT (A2)	Unambiguous	[K].VGNEGVITVEEAK.[T]		1	4	AOX55_RS02440	AOX55_RS32945; AOX55_RS21690; AOX55_RS05185; AOX55_RS02440	0	2	0.8381	0	1	1	HCD (High Energy Collision Dissociation)	41.2044	43.039	20.5221	3686	Mamoon_4.raw	F1	3.52	0	0.0004694	K.VGNEGVITVEEAK.T	[169-181]
	Checked	File ID	RT [min]	First Scan	Mass Analyzer	Activation Type	MS Order	# PSMs	Best PSM Ambiguity	Isolation Interference [%]	Ion Inject Time [ms]	Precursor m/z [Da]	Precursor MH+ [Da]	Precursor Charge	Spectrum File
	FALSE	F1	20.5221	3686	Fourier Transform	HCD (High Energy Collision Dissociation)	MS2	1	Unambiguous	41.2044	43.039	672.853	1344.7	2	Mamoon_4.raw
FALSE	High	Sequest HT (A2)	Unambiguous	[K].KINTSEEVAQVGTISANGEK.[Q]		1	1	AOX55_RS02440	AOX55_RS02440	1	3	0.6968	0	1	1	HCD (High Energy Collision Dissociation)	34.2322	250	20.5914	3709	Mamoon_4.raw	F1	5.87	0	0.0007344	K.KINTSEEVAQVGTISANGEK.Q	[137-156]
	Checked	File ID	RT [min]	First Scan	Mass Analyzer	Activation Type	MS Order	# PSMs	Best PSM Ambiguity	Isolation Interference [%]	Ion Inject Time [ms]	Precursor m/z [Da]	Precursor MH+ [Da]	Precursor Charge	Spectrum File
	FALSE	F1	20.5914	3709	Fourier Transform	HCD (High Energy Collision Dissociation)	MS2	1	Unambiguous	34.2322	250	692.359	2075.06	3	Mamoon_4.raw
FALSE	High	Sequest HT (A2)	Unambiguous	[K].AVAAGMNPmDLK.[R]	M9(Oxidation)	1	1	AOX55_RS02440	AOX55_RS02440	0	2	0.0383	0	1	1	HCD (High Energy Collision Dissociation)	0	250	20.5962	3710	Mamoon_4.raw	F1	2.35	0	0.04818	K.AVAAGMNPMDLK.R	[106-117]
	Checked	File ID	RT [min]	First Scan	Mass Analyzer	Activation Type	MS Order	# PSMs	Best PSM Ambiguity	Isolation Interference [%]	Ion Inject Time [ms]	Precursor m/z [Da]	Precursor MH+ [Da]	Precursor Charge	Spectrum File
	FALSE	F1	20.5962	3710	Fourier Transform	HCD (High Energy Collision Dissociation)	MS2	2	Unambiguous	0	250	617.303	1233.6	2	Mamoon_4.raw
FALSE	High	Sequest HT (A2)	Unambiguous	[K].AVAAGmNPMDLK.[R]	M6(Oxidation)	1	1	AOX55_RS02440	AOX55_RS02440	0	2		0.0383	2	2	HCD (High Energy Collision Dissociation)	0	250	20.5962	3710	Mamoon_4.raw	F1	2.26	0	0.04603	K.AVAAGMNPMDLK.R	[106-117]
	Checked	File ID	RT [min]	First Scan	Mass Analyzer	Activation Type	MS Order	# PSMs	Best PSM Ambiguity	Isolation Interference [%]	Ion Inject Time [ms]	Precursor m/z [Da]	Precursor MH+ [Da]	Precursor Charge	Spectrum File
	FALSE	F1	20.5962	3710	Fourier Transform	HCD (High Energy Collision Dissociation)	MS2	2	Unambiguous	0	250	617.303	1233.6	2	Mamoon_4.raw
FALSE	High	Sequest HT (A2)	Unambiguous	[K].ITVKGENDDQEAGINIVRR.[A]		1	1	AOX55_RS02440	AOX55_RS02440	2	4	0.6178	0	1	1	HCD (High Energy Collision Dissociation)	66.2976	250	19.4224	3356	Mamoon_4.raw	F1	2.59	0	0.03813	K.ITVKGENDDQEAGINIVRR.A	[426-444]
	Checked	File ID	RT [min]	First Scan	Mass Analyzer	Activation Type	MS Order	# PSMs	Best PSM Ambiguity	Isolation Interference [%]	Ion Inject Time [ms]	Precursor m/z [Da]	Precursor MH+ [Da]	Precursor Charge	Spectrum File
	FALSE	F1	19.4224	3356	Fourier Transform	HCD (High Energy Collision Dissociation)	MS2	1	Unambiguous	66.2976	250	532.534	2127.11	4	Mamoon_4.raw
FALSE	High	Sequest HT (A2)	Unambiguous	[R].NVIIDKSFGAPR.[I]		1	1	AOX55_RS02440	AOX55_RS02440	1	3	0.6836	0	1	1	HCD (High Energy Collision Dissociation)	68.4009	250	21.501	3957	Mamoon_4.raw	F1	2.75	0	0.001394	R.NVIIDKSFGAPR.I	[37-48]
	Checked	File ID	RT [min]	First Scan	Mass Analyzer	Activation Type	MS Order	# PSMs	Best PSM Ambiguity	Isolation Interference [%]	Ion Inject Time [ms]	Precursor m/z [Da]	Precursor MH+ [Da]	Precursor Charge	Spectrum File
	FALSE	F1	21.501	3957	Fourier Transform	HCD (High Energy Collision Dissociation)	MS2	1	Unambiguous	68.4009	250	439.581	1316.73	3	Mamoon_4.raw
FALSE	High	Sequest HT (A2)	Unambiguous	[K].AVAAGMNPMDLKR.[G]		1	1	AOX55_RS02440	AOX55_RS02440	1	3	0.6889	0	1	1	HCD (High Energy Collision Dissociation)	95.0402	193.596	21.3593	3919	Mamoon_4.raw	F1	1.35	0	0.08058	K.AVAAGMNPMDLKR.G	[106-118]
	Checked	File ID	RT [min]	First Scan	Mass Analyzer	Activation Type	MS Order	# PSMs	Best PSM Ambiguity	Isolation Interference [%]	Ion Inject Time [ms]	Precursor m/z [Da]	Precursor MH+ [Da]	Precursor Charge	Spectrum File
	FALSE	F1	21.3593	3919	Fourier Transform	HCD (High Energy Collision Dissociation)	MS2	1	Unambiguous	95.0402	193.596	458.573	1373.7	3	Mamoon_4.raw
FALSE	High	Sequest HT (A2)	Unambiguous	[K].KINTSEEVAQVGTISANGEK.[Q]		1	1	AOX55_RS02440	AOX55_RS02440	1	3	0.6578	0	1	1	HCD (High Energy Collision Dissociation)	0	224.002	21.0443	3838	Mamoon_4.raw	F1	4.12	0	0.002631	K.KINTSEEVAQVGTISANGEK.Q	[137-156]
	Checked	File ID	RT [min]	First Scan	Mass Analyzer	Activation Type	MS Order	# PSMs	Best PSM Ambiguity	Isolation Interference [%]	Ion Inject Time [ms]	Precursor m/z [Da]	Precursor MH+ [Da]	Precursor Charge	Spectrum File
	FALSE	F1	21.0443	3838	Fourier Transform	HCD (High Energy Collision Dissociation)	MS2	1	Unambiguous	0	224.002	692.36	2075.07	3	Mamoon_4.raw
FALSE	High	Sequest HT (A2)	Unambiguous	[K].AVAAGmNPMDLKR.[G]	M6(Oxidation)	1	1	AOX55_RS02440	AOX55_RS02440	1	3	0.0645	0	1	1	HCD (High Energy Collision Dissociation)	85.2841	250	18.0858	3028	Mamoon_4.raw	F1	1.86	0	0.06161	K.AVAAGMNPMDLKR.G	[106-118]
	Checked	File ID	RT [min]	First Scan	Mass Analyzer	Activation Type	MS Order	# PSMs	Best PSM Ambiguity	Isolation Interference [%]	Ion Inject Time [ms]	Precursor m/z [Da]	Precursor MH+ [Da]	Precursor Charge	Spectrum File
	FALSE	F1	18.0858	3028	Fourier Transform	HCD (High Energy Collision Dissociation)	MS2	1	Unambiguous	85.2841	250	463.905	1389.7	3	Mamoon_4.raw
FALSE	High	Sequest HT (A2)	Unambiguous	[K].AVAAGmNPmDLK.[R]	M6(Oxidation); M9(Oxidation)	1	1	AOX55_RS02440	AOX55_RS02440	0	2	0.2155	0	1	1	HCD (High Energy Collision Dissociation)	0	250	16.9581	2756	Mamoon_4.raw	F1	1.16	0.001128	0.133	K.AVAAGMNPMDLK.R	[106-117]
	Checked	File ID	RT [min]	First Scan	Mass Analyzer	Activation Type	MS Order	# PSMs	Best PSM Ambiguity	Isolation Interference [%]	Ion Inject Time [ms]	Precursor m/z [Da]	Precursor MH+ [Da]	Precursor Charge	Spectrum File
	FALSE	F1	16.9581	2756	Fourier Transform	HCD (High Energy Collision Dissociation)	MS2	1	Unambiguous	0	250	625.301	1249.59	2	Mamoon_4.raw
FALSE	High	Sequest HT (A2)	Unambiguous	[K].mIADLDDVFVLLHEK.[K]	M1(Oxidation)	1	1	AOX55_RS02440	AOX55_RS02440	0	3	0.7667	0	1	1	HCD (High Energy Collision Dissociation)	75.8288	119.098	42.4405	9793	Mamoon_4.raw	F1	1.5	0.002215	0.1446	K.MIADLDDVFVLLHEK.K	[211-225]
	Checked	File ID	RT [min]	First Scan	Mass Analyzer	Activation Type	MS Order	# PSMs	Best PSM Ambiguity	Isolation Interference [%]	Ion Inject Time [ms]	Precursor m/z [Da]	Precursor MH+ [Da]	Precursor Charge	Spectrum File
	FALSE	F1	42.4405	9793	Fourier Transform	HCD (High Energy Collision Dissociation)	MS2	1	Unambiguous	75.8288	119.098	591.977	1773.92	3	Mamoon_4.raw
FALSE	High	Sequest HT (A2)	Unambiguous	[K].AQIEETTSDYDREKLQER.[L]		1	3	AOX55_RS02440	AOX55_RS32945; AOX55_RS21690; AOX55_RS02440	2	3	0.8009	0	1	1	HCD (High Energy Collision Dissociation)	28.3831	250	16.2344	2547	Mamoon_4.raw	F1	2.26	0.007157	0.3052	K.AQIEETTSDYDREKLQER.L	[351-368]
	Checked	File ID	RT [min]	First Scan	Mass Analyzer	Activation Type	MS Order	# PSMs	Best PSM Ambiguity	Isolation Interference [%]	Ion Inject Time [ms]	Precursor m/z [Da]	Precursor MH+ [Da]	Precursor Charge	Spectrum File
	FALSE	F1	16.2344	2547	Fourier Transform	HCD (High Energy Collision Dissociation)	MS2	1	Unambiguous	28.3831	250	737.684	2211.04	3	Mamoon_4.raw
High	Master Protein	AOX55_RS12780	[choline ABC transporter substrate-binding protein]	0	2.953	6	2	2	2	1	318	34	4.74	4.23	2	High
Checked	Confidence	Identifying Node	PSM Ambiguity	Annotated Sequence	Modifications	# Protein Groups	# Proteins	Master Protein Accessions	Protein Accessions	# Missed Cleavages	Charge	DeltaScore	DeltaCn	Rank	Search Engine Rank	Activation Type	Isolation Interference [%]	Ion Inject Time [ms]	RT [min]	First Scan	Spectrum File	File ID	XCorr	Percolator q-Value	Percolator PEP	Sequences in Protein	Positions in Protein	PSM Modification Positions in Protein
FALSE	High	Sequest HT (A2)	Unambiguous	[K].ALGYETDVK.[V]		1	1	AOX55_RS12780	AOX55_RS12780	0	2	0.7598	0	1	1	HCD (High Energy Collision Dissociation)	0	250	17.5597	2903	Mamoon_4.raw	F1	2.29	0	0.01695	K.ALGYETDVK.V	[59-67]
	Checked	File ID	RT [min]	First Scan	Mass Analyzer	Activation Type	MS Order	# PSMs	Best PSM Ambiguity	Isolation Interference [%]	Ion Inject Time [ms]	Precursor m/z [Da]	Precursor MH+ [Da]	Precursor Charge	Spectrum File
	FALSE	F1	17.5597	2903	Fourier Transform	HCD (High Energy Collision Dissociation)	MS2	1	Unambiguous	0	250	498.256	995.505	2	Mamoon_4.raw
FALSE	High	Sequest HT (A2)	Unambiguous	[K].ILNDGEDPEK.[A]		1	1	AOX55_RS12780	AOX55_RS12780	0	2	0.6546	0	1	1	HCD (High Energy Collision Dissociation)	0	250	15.2098	2301	Mamoon_4.raw	F1	1.94	0	0.06572	K.ILNDGEDPEK.A	[271-280]
	Checked	File ID	RT [min]	First Scan	Mass Analyzer	Activation Type	MS Order	# PSMs	Best PSM Ambiguity	Isolation Interference [%]	Ion Inject Time [ms]	Precursor m/z [Da]	Precursor MH+ [Da]	Precursor Charge	Spectrum File
	FALSE	F1	15.2098	2301	Fourier Transform	HCD (High Energy Collision Dissociation)	MS2	1	Unambiguous	0	250	565.273	1129.54	2	Mamoon_4.raw
High	Master Protein	AOX55_RS21685	[co-chaperone GroES]	0	5.361	37	3	4	2	1	104	11.3	5.29	12.01	3	High
Checked	Confidence	Identifying Node	PSM Ambiguity	Annotated Sequence	Modifications	# Protein Groups	# Proteins	Master Protein Accessions	Protein Accessions	# Missed Cleavages	Charge	DeltaScore	DeltaCn	Rank	Search Engine Rank	Activation Type	Isolation Interference [%]	Ion Inject Time [ms]	RT [min]	First Scan	Spectrum File	File ID	XCorr	Percolator q-Value	Percolator PEP	Sequences in Protein	Positions in Protein	PSM Modification Positions in Protein
FALSE	High	Sequest HT (A2)	Unambiguous	[K].LNGEDLLImK.[E]	M9(Oxidation)	1	2	AOX55_RS21685	AOX55_RS32940; AOX55_RS21685	0	2		0	1	2	HCD (High Energy Collision Dissociation)		94.844	26.1371	5109	Mamoon_4.raw	F1	2.57	0	0.03996	K.LNGEDLLIMK.E	[77-86]
	Checked	File ID	RT [min]	First Scan	Mass Analyzer	Activation Type	MS Order	# PSMs	Best PSM Ambiguity	Isolation Interference [%]	Ion Inject Time [ms]	Precursor m/z [Da]	Precursor MH+ [Da]	Precursor Charge	Spectrum File
	FALSE	F1	26.1371	5109	Fourier Transform	HCD (High Energy Collision Dissociation)	MS2	2	Unambiguous		94.844	581.315	1161.62	2	Mamoon_4.raw
FALSE	High	Sequest HT (A2)	Unambiguous	[K].LNGEDLLImK.[E]	M9(Oxidation)	1	2	AOX55_RS21685	AOX55_RS32940; AOX55_RS21685	0	2		0	1	2	HCD (High Energy Collision Dissociation)	57.093	127.941	27.1968	5399	Mamoon_4.raw	F1	3.18	0	0.01241	K.LNGEDLLIMK.E	[77-86]
	Checked	File ID	RT [min]	First Scan	Mass Analyzer	Activation Type	MS Order	# PSMs	Best PSM Ambiguity	Isolation Interference [%]	Ion Inject Time [ms]	Precursor m/z [Da]	Precursor MH+ [Da]	Precursor Charge	Spectrum File
	FALSE	F1	27.1968	5399	Fourier Transform	HCD (High Energy Collision Dissociation)	MS2	2	Unambiguous	57.093	127.941	581.313	1161.62	2	Mamoon_4.raw
FALSE	High	Sequest HT (A2)	Unambiguous	[K].TAGGIIIPDTAK.[E]		1	2	AOX55_RS21685	AOX55_RS32940; AOX55_RS21685	0	2	0.787	0	1	1	HCD (High Energy Collision Dissociation)	59.603	241.008	24.1568	4600	Mamoon_4.raw	F1	2.77	0	0.02815	K.TAGGIIIPDTAK.E	[21-32]
	Checked	File ID	RT [min]	First Scan	Mass Analyzer	Activation Type	MS Order	# PSMs	Best PSM Ambiguity	Isolation Interference [%]	Ion Inject Time [ms]	Precursor m/z [Da]	Precursor MH+ [Da]	Precursor Charge	Spectrum File
	FALSE	F1	24.1568	4600	Fourier Transform	HCD (High Energy Collision Dissociation)	MS2	1	Unambiguous	59.603	241.008	578.833	1156.66	2	Mamoon_4.raw
FALSE	High	Sequest HT (A2)	Unambiguous	[K].EKPQEGEVVAAGPGAR.[D]		1	2	AOX55_RS21685	AOX55_RS32940; AOX55_RS21685	0	3	0.6886	0	1	1	HCD (High Energy Collision Dissociation)	56.6644	250	14.4952	2131	Mamoon_4.raw	F1	3.5	0	0.01248	K.EKPQEGEVVAAGPGAR.D	[33-48]
	Checked	File ID	RT [min]	First Scan	Mass Analyzer	Activation Type	MS Order	# PSMs	Best PSM Ambiguity	Isolation Interference [%]	Ion Inject Time [ms]	Precursor m/z [Da]	Precursor MH+ [Da]	Precursor Charge	Spectrum File
	FALSE	F1	14.4952	2131	Fourier Transform	HCD (High Energy Collision Dissociation)	MS2	1	Unambiguous	56.6644	250	532.278	1594.82	3	Mamoon_4.raw
High	Master Protein	AOX55_RS12285	[cold-shock protein]	0	2.697	14	2	3	2	1	71	7.5	7.25	5.54	2	High
Checked	Confidence	Identifying Node	PSM Ambiguity	Annotated Sequence	Modifications	# Protein Groups	# Proteins	Master Protein Accessions	Protein Accessions	# Missed Cleavages	Charge	DeltaScore	DeltaCn	Rank	Search Engine Rank	Activation Type	Isolation Interference [%]	Ion Inject Time [ms]	RT [min]	First Scan	Spectrum File	File ID	XCorr	Percolator q-Value	Percolator PEP	Sequences in Protein	Positions in Protein	PSM Modification Positions in Protein
FALSE	High	Sequest HT (A2)	Unambiguous	[K].VSFDTEPDRR.[G]		1	1	AOX55_RS12285	AOX55_RS12285	1	3	0.7047	0	1	1	HCD (High Energy Collision Dissociation)	46.4884	250	15.1962	2298	Mamoon_4.raw	F1	2.98	0	0.03965	K.VSFDTEPDRR.G	[49-58]
	Checked	File ID	RT [min]	First Scan	Mass Analyzer	Activation Type	MS Order	# PSMs	Best PSM Ambiguity	Isolation Interference [%]	Ion Inject Time [ms]	Precursor m/z [Da]	Precursor MH+ [Da]	Precursor Charge	Spectrum File
	FALSE	F1	15.1962	2298	Fourier Transform	HCD (High Energy Collision Dissociation)	MS2	1	Unambiguous	46.4884	250	407.867	1221.59	3	Mamoon_4.raw
FALSE	High	Sequest HT (A2)	Unambiguous	[K].VSFDTEPDR.[R]		1	1	AOX55_RS12285	AOX55_RS12285	0	2	0.8431	0	1	1	HCD (High Energy Collision Dissociation)	57.0546	250	18.0057	3009	Mamoon_4.raw	F1	2.55	0.003159	0.1986	K.VSFDTEPDR.R	[49-57]
	Checked	File ID	RT [min]	First Scan	Mass Analyzer	Activation Type	MS Order	# PSMs	Best PSM Ambiguity	Isolation Interference [%]	Ion Inject Time [ms]	Precursor m/z [Da]	Precursor MH+ [Da]	Precursor Charge	Spectrum File
	FALSE	F1	18.0057	3009	Fourier Transform	HCD (High Energy Collision Dissociation)	MS2	1	Unambiguous	57.0546	250	533.247	1065.49	2	Mamoon_4.raw
FALSE	High	Sequest HT (A2)	Unambiguous	[K].VSFDTEPDRR.[G]		1	1	AOX55_RS12285	AOX55_RS12285	1	2	0.6496	0	1	1	HCD (High Energy Collision Dissociation)	84.5216	250	15.263	2314	Mamoon_4.raw	F1	1.37	0.003159	0.2549	K.VSFDTEPDRR.G	[49-58]
	Checked	File ID	RT [min]	First Scan	Mass Analyzer	Activation Type	MS Order	# PSMs	Best PSM Ambiguity	Isolation Interference [%]	Ion Inject Time [ms]	Precursor m/z [Da]	Precursor MH+ [Da]	Precursor Charge	Spectrum File
	FALSE	F1	15.263	2314	Fourier Transform	HCD (High Energy Collision Dissociation)	MS2	1	Unambiguous	84.5216	250	611.298	1221.59	2	Mamoon_4.raw
High	Master Protein	AOX55_RS27545	[cold-shock protein]	0	14.219	58	3	4	3	1	69	7.5	8.62	11.65	3	High
Checked	Confidence	Identifying Node	PSM Ambiguity	Annotated Sequence	Modifications	# Protein Groups	# Proteins	Master Protein Accessions	Protein Accessions	# Missed Cleavages	Charge	DeltaScore	DeltaCn	Rank	Search Engine Rank	Activation Type	Isolation Interference [%]	Ion Inject Time [ms]	RT [min]	First Scan	Spectrum File	File ID	XCorr	Percolator q-Value	Percolator PEP	Sequences in Protein	Positions in Protein	PSM Modification Positions in Protein
FALSE	High	Sequest HT (A2)	Unambiguous	[R].SLVEGQKVTYDIVRDNR.[S]		1	1	AOX55_RS27545	AOX55_RS27545	2	3	0.4639	0	1	1	HCD (High Energy Collision Dissociation)	78.4661	204.459	21.9879	4078	Mamoon_4.raw	F1	1.94	0	0.006002	R.SLVEGQKVTYDIVRDNR.S	[41-57]
	Checked	File ID	RT [min]	First Scan	Mass Analyzer	Activation Type	MS Order	# PSMs	Best PSM Ambiguity	Isolation Interference [%]	Ion Inject Time [ms]	Precursor m/z [Da]	Precursor MH+ [Da]	Precursor Charge	Spectrum File
	FALSE	F1	21.9879	4078	Fourier Transform	HCD (High Energy Collision Dissociation)	MS2	1	Unambiguous	78.4661	204.459	664.689	1992.05	3	Mamoon_4.raw
FALSE	High	Sequest HT (A2)	Unambiguous	[R].SLVEGQKVTYDIVR.[D]		1	1	AOX55_RS27545	AOX55_RS27545	1	2	0.7804	0	1	1	HCD (High Energy Collision Dissociation)	0	250	24.0263	4568	Mamoon_4.raw	F1	2.96	0	0.0003623	R.SLVEGQKVTYDIVR.D	[41-54]
	Checked	File ID	RT [min]	First Scan	Mass Analyzer	Activation Type	MS Order	# PSMs	Best PSM Ambiguity	Isolation Interference [%]	Ion Inject Time [ms]	Precursor m/z [Da]	Precursor MH+ [Da]	Precursor Charge	Spectrum File
	FALSE	F1	24.0263	4568	Fourier Transform	HCD (High Energy Collision Dissociation)	MS2	1	Unambiguous	0	250	803.942	1606.88	2	Mamoon_4.raw
FALSE	High	Sequest HT (A2)	Unambiguous	[R].SLVEGQKVTYDIVR.[D]		1	1	AOX55_RS27545	AOX55_RS27545	1	3	0.8697	0	1	1	HCD (High Energy Collision Dissociation)	87.5394	172.321	23.9098	4540	Mamoon_4.raw	F1	2.61	0	0.0003356	R.SLVEGQKVTYDIVR.D	[41-54]
	Checked	File ID	RT [min]	First Scan	Mass Analyzer	Activation Type	MS Order	# PSMs	Best PSM Ambiguity	Isolation Interference [%]	Ion Inject Time [ms]	Precursor m/z [Da]	Precursor MH+ [Da]	Precursor Charge	Spectrum File
	FALSE	F1	23.9098	4540	Fourier Transform	HCD (High Energy Collision Dissociation)	MS2	1	Unambiguous	87.5394	172.321	536.298	1606.88	3	Mamoon_4.raw
FALSE	High	Sequest HT (A2)	Unambiguous	[K].GFGFIQPDDGSTDVFVHISAVER.[A]		1	1	AOX55_RS27545	AOX55_RS27545	0	3	0.9062	0	1	1	HCD (High Energy Collision Dissociation)	35.9466	250	40.5163	9252	Mamoon_4.raw	F1	6.08	0	8.272e-06	K.GFGFIQPDDGSTDVFVHISAVER.A	[14-36]
	Checked	File ID	RT [min]	First Scan	Mass Analyzer	Activation Type	MS Order	# PSMs	Best PSM Ambiguity	Isolation Interference [%]	Ion Inject Time [ms]	Precursor m/z [Da]	Precursor MH+ [Da]	Precursor Charge	Spectrum File
	FALSE	F1	40.5163	9252	Fourier Transform	HCD (High Energy Collision Dissociation)	MS2	1	Unambiguous	35.9466	250	831.741	2493.21	3	Mamoon_4.raw
High	Master Protein	AOX55_RS31300	[cold-shock protein]	0	6.759	53	3	3	1	1	68	7.4	8.5	9.76	3	High
Checked	Confidence	Identifying Node	PSM Ambiguity	Annotated Sequence	Modifications	# Protein Groups	# Proteins	Master Protein Accessions	Protein Accessions	# Missed Cleavages	Charge	DeltaScore	DeltaCn	Rank	Search Engine Rank	Activation Type	Isolation Interference [%]	Ion Inject Time [ms]	RT [min]	First Scan	Spectrum File	File ID	XCorr	Percolator q-Value	Percolator PEP	Sequences in Protein	Positions in Protein	PSM Modification Positions in Protein
FALSE	High	Sequest HT (A2)	Unambiguous	[K].GFGFIQPDDGSADVFVHISAVER.[A]		2	2	AOX55_RS31300; AOX55_RS24130	AOX55_RS31300; AOX55_RS24130	0	3	0.8519	0	1	1	HCD (High Energy Collision Dissociation)	18.7231	235.025	40.814	9331	Mamoon_4.raw	F1	5.47	0	9.853e-06	K.GFGFIQPDDGSADVFVHISAVER.A	[14-36]
	Checked	File ID	RT [min]	First Scan	Mass Analyzer	Activation Type	MS Order	# PSMs	Best PSM Ambiguity	Isolation Interference [%]	Ion Inject Time [ms]	Precursor m/z [Da]	Precursor MH+ [Da]	Precursor Charge	Spectrum File
	FALSE	F1	40.814	9331	Fourier Transform	HCD (High Energy Collision Dissociation)	MS2	1	Unambiguous	18.7231	235.025	821.736	2463.19	3	Mamoon_4.raw
FALSE	High	Sequest HT (A2)	Unambiguous	[K].ISYELVK.[D]		1	1	AOX55_RS31300	AOX55_RS31300	0	2	0.4937	0	1	1	HCD (High Energy Collision Dissociation)	16.7432	250	21.727	4013	Mamoon_4.raw	F1	2.39	0	0.06241	K.ISYELVK.D	[48-54]
	Checked	File ID	RT [min]	First Scan	Mass Analyzer	Activation Type	MS Order	# PSMs	Best PSM Ambiguity	Isolation Interference [%]	Ion Inject Time [ms]	Precursor m/z [Da]	Precursor MH+ [Da]	Precursor Charge	Spectrum File
	FALSE	F1	21.727	4013	Fourier Transform	HCD (High Energy Collision Dissociation)	MS2	1	Unambiguous	16.7432	250	426.248	851.488	2	Mamoon_4.raw
FALSE	High	Sequest HT (A2)	Unambiguous	[K].WFNATK.[G]		2	3	AOX55_RS31300; AOX55_RS24130	AOX55_RS31300; AOX55_RS21595; AOX55_RS24130	0	2	0.6387	0	1	1	HCD (High Energy Collision Dissociation)	11.5032	250	17.7871	2957	Mamoon_4.raw	F1	1.91	0.004188	0.283	K.WFNATK.G	[8-13]
	Checked	File ID	RT [min]	First Scan	Mass Analyzer	Activation Type	MS Order	# PSMs	Best PSM Ambiguity	Isolation Interference [%]	Ion Inject Time [ms]	Precursor m/z [Da]	Precursor MH+ [Da]	Precursor Charge	Spectrum File
	FALSE	F1	17.7871	2957	Fourier Transform	HCD (High Energy Collision Dissociation)	MS2	1	Unambiguous	11.5032	250	383.698	766.39	2	Mamoon_4.raw
High	Master Protein	AOX55_RS24130	[cold-shock protein]	0	9.499	68	4	4	2	1	69	7.4	7.25	12.92	4	High
Checked	Confidence	Identifying Node	PSM Ambiguity	Annotated Sequence	Modifications	# Protein Groups	# Proteins	Master Protein Accessions	Protein Accessions	# Missed Cleavages	Charge	DeltaScore	DeltaCn	Rank	Search Engine Rank	Activation Type	Isolation Interference [%]	Ion Inject Time [ms]	RT [min]	First Scan	Spectrum File	File ID	XCorr	Percolator q-Value	Percolator PEP	Sequences in Protein	Positions in Protein	PSM Modification Positions in Protein
FALSE	High	Sequest HT (A2)	Unambiguous	[K].GFGFIQPDDGSADVFVHISAVER.[A]		2	2	AOX55_RS31300; AOX55_RS24130	AOX55_RS31300; AOX55_RS24130	0	3	0.8519	0	1	1	HCD (High Energy Collision Dissociation)	18.7231	235.025	40.814	9331	Mamoon_4.raw	F1	5.47	0	9.853e-06	K.GFGFIQPDDGSADVFVHISAVER.A	[14-36]
	Checked	File ID	RT [min]	First Scan	Mass Analyzer	Activation Type	MS Order	# PSMs	Best PSM Ambiguity	Isolation Interference [%]	Ion Inject Time [ms]	Precursor m/z [Da]	Precursor MH+ [Da]	Precursor Charge	Spectrum File
	FALSE	F1	40.814	9331	Fourier Transform	HCD (High Energy Collision Dissociation)	MS2	1	Unambiguous	18.7231	235.025	821.736	2463.19	3	Mamoon_4.raw
FALSE	High	Sequest HT (A2)	Unambiguous	[R].AGLNSIVEGQK.[L]		1	1	AOX55_RS24130	AOX55_RS24130	0	2	0.6307	0	1	1	HCD (High Energy Collision Dissociation)	0	250	20.5274	3688	Mamoon_4.raw	F1	3.52	0	0.0008697	R.AGLNSIVEGQK.L	[37-47]
	Checked	File ID	RT [min]	First Scan	Mass Analyzer	Activation Type	MS Order	# PSMs	Best PSM Ambiguity	Isolation Interference [%]	Ion Inject Time [ms]	Precursor m/z [Da]	Precursor MH+ [Da]	Precursor Charge	Spectrum File
	FALSE	F1	20.5274	3688	Fourier Transform	HCD (High Energy Collision Dissociation)	MS2	1	Unambiguous	0	250	558.306	1115.61	2	Mamoon_4.raw
FALSE	High	Sequest HT (A2)	Unambiguous	[K].LGFELER.[D]		1	1	AOX55_RS24130	AOX55_RS24130	0	2	0.4236	0	1	1	HCD (High Energy Collision Dissociation)	0	287.282	25.6258	4966	Mamoon_4.raw	F1	2.03	0.001128	0.1307	K.LGFELER.D	[48-54]
	Checked	File ID	RT [min]	First Scan	Mass Analyzer	Activation Type	MS Order	# PSMs	Best PSM Ambiguity	Isolation Interference [%]	Ion Inject Time [ms]	Precursor m/z [Da]	Precursor MH+ [Da]	Precursor Charge	Spectrum File
	FALSE	F1	25.6258	4966	Fourier Transform	HCD (High Energy Collision Dissociation)	MS2	1	Unambiguous	0	287.282	432.236	863.466	2	Mamoon_4.raw
FALSE	High	Sequest HT (A2)	Unambiguous	[K].WFNATK.[G]		2	3	AOX55_RS31300; AOX55_RS24130	AOX55_RS31300; AOX55_RS21595; AOX55_RS24130	0	2	0.6387	0	1	1	HCD (High Energy Collision Dissociation)	11.5032	250	17.7871	2957	Mamoon_4.raw	F1	1.91	0.004188	0.283	K.WFNATK.G	[8-13]
	Checked	File ID	RT [min]	First Scan	Mass Analyzer	Activation Type	MS Order	# PSMs	Best PSM Ambiguity	Isolation Interference [%]	Ion Inject Time [ms]	Precursor m/z [Da]	Precursor MH+ [Da]	Precursor Charge	Spectrum File
	FALSE	F1	17.7871	2957	Fourier Transform	HCD (High Energy Collision Dissociation)	MS2	1	Unambiguous	11.5032	250	383.698	766.39	2	Mamoon_4.raw
High	Master Protein	AOX55_RS09880	[cold-shock protein]	0	11.146	61	3	3	3	1	70	7.4	8.54	10.83	3	High
Checked	Confidence	Identifying Node	PSM Ambiguity	Annotated Sequence	Modifications	# Protein Groups	# Proteins	Master Protein Accessions	Protein Accessions	# Missed Cleavages	Charge	DeltaScore	DeltaCn	Rank	Search Engine Rank	Activation Type	Isolation Interference [%]	Ion Inject Time [ms]	RT [min]	First Scan	Spectrum File	File ID	XCorr	Percolator q-Value	Percolator PEP	Sequences in Protein	Positions in Protein	PSM Modification Positions in Protein
FALSE	High	Sequest HT (A2)	Unambiguous	[K].GFGFITPDGGAK.[D]		1	1	AOX55_RS09880	AOX55_RS09880	0	2	0.8505	0	1	1	HCD (High Energy Collision Dissociation)	54.5231	250	28.5091	5756	Mamoon_4.raw	F1	3.21	0	0.0007562	K.GFGFITPDGGAK.D	[15-26]
	Checked	File ID	RT [min]	First Scan	Mass Analyzer	Activation Type	MS Order	# PSMs	Best PSM Ambiguity	Isolation Interference [%]	Ion Inject Time [ms]	Precursor m/z [Da]	Precursor MH+ [Da]	Precursor Charge	Spectrum File
	FALSE	F1	28.5091	5756	Fourier Transform	HCD (High Energy Collision Dissociation)	MS2	1	Unambiguous	54.5231	250	583.796	1166.58	2	Mamoon_4.raw
FALSE	High	Sequest HT (A2)	Unambiguous	[K].DVFVHISAVQAAGLATLK.[D]		1	1	AOX55_RS09880	AOX55_RS09880	0	3	0.8022	0	1	1	HCD (High Energy Collision Dissociation)	81.6066	119.876	37.2463	8345	Mamoon_4.raw	F1	3.69	0	1.69e-06	K.DVFVHISAVQAAGLATLK.D	[27-44]
	Checked	File ID	RT [min]	First Scan	Mass Analyzer	Activation Type	MS Order	# PSMs	Best PSM Ambiguity	Isolation Interference [%]	Ion Inject Time [ms]	Precursor m/z [Da]	Precursor MH+ [Da]	Precursor Charge	Spectrum File
	FALSE	F1	37.2463	8345	Fourier Transform	HCD (High Energy Collision Dissociation)	MS2	1	Unambiguous	81.6066	119.876	614.016	1840.03	3	Mamoon_4.raw
FALSE	High	Sequest HT (A2)	Unambiguous	[K].DGQQVSFDTEPDR.[M]		1	1	AOX55_RS09880	AOX55_RS09880	0	2	0.9209	0	1	1	HCD (High Energy Collision Dissociation)	0	250	21.0713	3846	Mamoon_4.raw	F1	3.92	0	0.005585	K.DGQQVSFDTEPDR.M	[45-57]
	Checked	File ID	RT [min]	First Scan	Mass Analyzer	Activation Type	MS Order	# PSMs	Best PSM Ambiguity	Isolation Interference [%]	Ion Inject Time [ms]	Precursor m/z [Da]	Precursor MH+ [Da]	Precursor Charge	Spectrum File
	FALSE	F1	21.0713	3846	Fourier Transform	HCD (High Energy Collision Dissociation)	MS2	1	Unambiguous	0	250	747.329	1493.65	2	Mamoon_4.raw
High	Master Protein	AOX55_RS06365	[DNA-directed RNA polymerase subunit alpha]	0	0.939	3	1	1	1	1	336	37.2	4.87	1.73	1	High
Checked	Confidence	Identifying Node	PSM Ambiguity	Annotated Sequence	Modifications	# Protein Groups	# Proteins	Master Protein Accessions	Protein Accessions	# Missed Cleavages	Charge	DeltaScore	DeltaCn	Rank	Search Engine Rank	Activation Type	Isolation Interference [%]	Ion Inject Time [ms]	RT [min]	First Scan	Spectrum File	File ID	XCorr	Percolator q-Value	Percolator PEP	Sequences in Protein	Positions in Protein	PSM Modification Positions in Protein
FALSE	High	Sequest HT (A2)	Unambiguous	[K].ATLVAEPLER.[G]		1	1	AOX55_RS06365	AOX55_RS06365	0	2	0.7052	0	1	1	HCD (High Energy Collision Dissociation)	80.6782	250	23.0834	4342	Mamoon_4.raw	F1	1.73	0	0.1151	K.ATLVAEPLER.G	[25-34]
	Checked	File ID	RT [min]	First Scan	Mass Analyzer	Activation Type	MS Order	# PSMs	Best PSM Ambiguity	Isolation Interference [%]	Ion Inject Time [ms]	Precursor m/z [Da]	Precursor MH+ [Da]	Precursor Charge	Spectrum File
	FALSE	F1	23.0834	4342	Fourier Transform	HCD (High Energy Collision Dissociation)	MS2	1	Unambiguous	80.6782	250	549.813	1098.62	2	Mamoon_4.raw
High	Master Protein	AOX55_RS04565	[DNA-directed RNA polymerase subunit omega]	0	1.752	9	1	1	1	1	134	14.7	4.31	2.53	1	High
Checked	Confidence	Identifying Node	PSM Ambiguity	Annotated Sequence	Modifications	# Protein Groups	# Proteins	Master Protein Accessions	Protein Accessions	# Missed Cleavages	Charge	DeltaScore	DeltaCn	Rank	Search Engine Rank	Activation Type	Isolation Interference [%]	Ion Inject Time [ms]	RT [min]	First Scan	Spectrum File	File ID	XCorr	Percolator q-Value	Percolator PEP	Sequences in Protein	Positions in Protein	PSM Modification Positions in Protein
FALSE	High	Sequest HT (A2)	Unambiguous	[R].LISQGAPITVDR.[D]		1	1	AOX55_RS04565	AOX55_RS04565	0	2	0.7628	0	1	1	HCD (High Energy Collision Dissociation)	20.3411	250	22.86	4289	Mamoon_4.raw	F1	2.53	0	0.01771	R.LISQGAPITVDR.D	[29-40]
	Checked	File ID	RT [min]	First Scan	Mass Analyzer	Activation Type	MS Order	# PSMs	Best PSM Ambiguity	Isolation Interference [%]	Ion Inject Time [ms]	Precursor m/z [Da]	Precursor MH+ [Da]	Precursor Charge	Spectrum File
	FALSE	F1	22.86	4289	Fourier Transform	HCD (High Energy Collision Dissociation)	MS2	1	Unambiguous	20.3411	250	635.362	1269.72	2	Mamoon_4.raw
High	Master Protein	AOX55_RS04375	[Do family serine endopeptidase]	0	7.397	8	4	4	4	1	521	54.6	5.06	9.54	4	High
Checked	Confidence	Identifying Node	PSM Ambiguity	Annotated Sequence	Modifications	# Protein Groups	# Proteins	Master Protein Accessions	Protein Accessions	# Missed Cleavages	Charge	DeltaScore	DeltaCn	Rank	Search Engine Rank	Activation Type	Isolation Interference [%]	Ion Inject Time [ms]	RT [min]	First Scan	Spectrum File	File ID	XCorr	Percolator q-Value	Percolator PEP	Sequences in Protein	Positions in Protein	PSM Modification Positions in Protein
FALSE	High	Sequest HT (A2)	Unambiguous	[K].LEIGTLPEEAK.[A]		1	1	AOX55_RS04375	AOX55_RS04375	0	2	0.4852	0	1	1	HCD (High Energy Collision Dissociation)	0	250	26.2271	5135	Mamoon_4.raw	F1	2.37	0	0.02806	K.LEIGTLPEEAK.A	[403-413]
	Checked	File ID	RT [min]	First Scan	Mass Analyzer	Activation Type	MS Order	# PSMs	Best PSM Ambiguity	Isolation Interference [%]	Ion Inject Time [ms]	Precursor m/z [Da]	Precursor MH+ [Da]	Precursor Charge	Spectrum File
	FALSE	F1	26.2271	5135	Fourier Transform	HCD (High Energy Collision Dissociation)	MS2	1	Unambiguous	0	250	600.33	1199.65	2	Mamoon_4.raw
FALSE	High	Sequest HT (A2)	Unambiguous	[K].ALFQIEADEGSR.[F]		1	1	AOX55_RS04375	AOX55_RS04375	0	2	0.7302	0	1	1	HCD (High Energy Collision Dissociation)	41.6117	219.07	27.9003	5574	Mamoon_4.raw	F1	2.78	0	0.00678	K.ALFQIEADEGSR.F	[501-512]
	Checked	File ID	RT [min]	First Scan	Mass Analyzer	Activation Type	MS Order	# PSMs	Best PSM Ambiguity	Isolation Interference [%]	Ion Inject Time [ms]	Precursor m/z [Da]	Precursor MH+ [Da]	Precursor Charge	Spectrum File
	FALSE	F1	27.9003	5574	Fourier Transform	HCD (High Energy Collision Dissociation)	MS2	1	Unambiguous	41.6117	219.07	668.33	1335.65	2	Mamoon_4.raw
FALSE	High	Sequest HT (A2)	Unambiguous	[K].IVSVNNQEVK.[T]		1	1	AOX55_RS04375	AOX55_RS04375	0	2	0.7592	0	1	1	HCD (High Energy Collision Dissociation)	29.3867	250	15.375	2340	Mamoon_4.raw	F1	2.45	0	0.002028	K.IVSVNNQEVK.T	[472-481]
	Checked	File ID	RT [min]	First Scan	Mass Analyzer	Activation Type	MS Order	# PSMs	Best PSM Ambiguity	Isolation Interference [%]	Ion Inject Time [ms]	Precursor m/z [Da]	Precursor MH+ [Da]	Precursor Charge	Spectrum File
	FALSE	F1	15.375	2340	Fourier Transform	HCD (High Energy Collision Dissociation)	MS2	1	Unambiguous	29.3867	250	565.316	1129.62	2	Mamoon_4.raw
FALSE	High	Sequest HT (A2)	Unambiguous	[KR].TDLAVLK.[V]		1	2	AOX55_RS04375	AOX55_RS11230; AOX55_RS04375	0	2	0.2474	0	1	1	HCD (High Energy Collision Dissociation)	0	250	21.2524	3891	Mamoon_4.raw	F1	1.94	0	0.1038	R.TDLAVLK.V	[185-191]
	Checked	File ID	RT [min]	First Scan	Mass Analyzer	Activation Type	MS Order	# PSMs	Best PSM Ambiguity	Isolation Interference [%]	Ion Inject Time [ms]	Precursor m/z [Da]	Precursor MH+ [Da]	Precursor Charge	Spectrum File
	FALSE	F1	21.2524	3891	Fourier Transform	HCD (High Energy Collision Dissociation)	MS2	1	Unambiguous	0	250	380.234	759.461	2	Mamoon_4.raw
High	Master Protein	AOX55_RS18240	[DUF1013 domain-containing protein]	0	3.366	18	3	3	3	1	231	25.8	6	6.05	3	High
Checked	Confidence	Identifying Node	PSM Ambiguity	Annotated Sequence	Modifications	# Protein Groups	# Proteins	Master Protein Accessions	Protein Accessions	# Missed Cleavages	Charge	DeltaScore	DeltaCn	Rank	Search Engine Rank	Activation Type	Isolation Interference [%]	Ion Inject Time [ms]	RT [min]	First Scan	Spectrum File	File ID	XCorr	Percolator q-Value	Percolator PEP	Sequences in Protein	Positions in Protein	PSM Modification Positions in Protein
FALSE	High	Sequest HT (A2)	Unambiguous	[K].GLDPIATGQLSR.[D]		1	1	AOX55_RS18240	AOX55_RS18240	0	2	0.3882	0	1	1	HCD (High Energy Collision Dissociation)	22.6131	250	25.1372	4835	Mamoon_4.raw	F1	1.7	0	0.1032	K.GLDPIATGQLSR.D	[51-62]
	Checked	File ID	RT [min]	First Scan	Mass Analyzer	Activation Type	MS Order	# PSMs	Best PSM Ambiguity	Isolation Interference [%]	Ion Inject Time [ms]	Precursor m/z [Da]	Precursor MH+ [Da]	Precursor Charge	Spectrum File
	FALSE	F1	25.1372	4835	Fourier Transform	HCD (High Energy Collision Dissociation)	MS2	1	Unambiguous	22.6131	250	614.341	1227.67	2	Mamoon_4.raw
FALSE	High	Sequest HT (A2)	Unambiguous	[K].GRPLPTAAEVGATLEAAR.[E]		1	1	AOX55_RS18240	AOX55_RS18240	0	3	0.8233	0	1	1	HCD (High Energy Collision Dissociation)	71.7569	145.442	27.856	5562	Mamoon_4.raw	F1	2.15	0	0.0433	K.GRPLPTAAEVGATLEAAR.E	[174-191]
	Checked	File ID	RT [min]	First Scan	Mass Analyzer	Activation Type	MS Order	# PSMs	Best PSM Ambiguity	Isolation Interference [%]	Ion Inject Time [ms]	Precursor m/z [Da]	Precursor MH+ [Da]	Precursor Charge	Spectrum File
	FALSE	F1	27.856	5562	Fourier Transform	HCD (High Energy Collision Dissociation)	MS2	1	Unambiguous	71.7569	145.442	593.995	1779.97	3	Mamoon_4.raw
FALSE	High	Sequest HT (A2)	Unambiguous	[K].AIADGESAQGIK.[G]		1	1	AOX55_RS18240	AOX55_RS18240	0	2	0.6864	0	1	1	HCD (High Energy Collision Dissociation)		250	15.4144	2350	Mamoon_4.raw	F1	2.2	0	0.09641	K.AIADGESAQGIK.G	[39-50]
	Checked	File ID	RT [min]	First Scan	Mass Analyzer	Activation Type	MS Order	# PSMs	Best PSM Ambiguity	Isolation Interference [%]	Ion Inject Time [ms]	Precursor m/z [Da]	Precursor MH+ [Da]	Precursor Charge	Spectrum File
	FALSE	F1	15.4144	2350	Fourier Transform	HCD (High Energy Collision Dissociation)	MS2	1	Unambiguous		250	580.3	1159.59	2	Mamoon_4.raw
High	Master Protein	AOX55_RS12575	[DUF1059 domain-containing protein]	0	1.021	13	1	1	1	1	61	7	5.76	0	1	High
Checked	Confidence	Identifying Node	PSM Ambiguity	Annotated Sequence	Modifications	# Protein Groups	# Proteins	Master Protein Accessions	Protein Accessions	# Missed Cleavages	Charge	DeltaScore	DeltaCn	Rank	Search Engine Rank	Activation Type	Isolation Interference [%]	Ion Inject Time [ms]	RT [min]	First Scan	Spectrum File	File ID	XCorr	Percolator q-Value	Percolator PEP	Sequences in Protein	Positions in Protein	PSM Modification Positions in Protein
FALSE	High	Sequest HT (A2)	Unambiguous	[R].ENmVDNIK.[A]	M3(Oxidation)	1	1	AOX55_RS12575	AOX55_RS12575	0	2	0.7556	0	1	1	HCD (High Energy Collision Dissociation)	58.4975	250	13.8629	1983	Mamoon_4.raw	F1	1.35	0	0.09529	R.ENMVDNIK.A	[44-51]
	Checked	File ID	RT [min]	First Scan	Mass Analyzer	Activation Type	MS Order	# PSMs	Best PSM Ambiguity	Isolation Interference [%]	Ion Inject Time [ms]	Precursor m/z [Da]	Precursor MH+ [Da]	Precursor Charge	Spectrum File
	FALSE	F1	13.8629	1983	Fourier Transform	HCD (High Energy Collision Dissociation)	MS2	1	Unambiguous	58.4975	250	489.732	978.457	2	Mamoon_4.raw
High	Master Protein	AOX55_RS19550	[DUF1127 domain-containing protein]	0	1.21	22	1	1	1	1	45	5.2	10.15	2.35	1	High
Checked	Confidence	Identifying Node	PSM Ambiguity	Annotated Sequence	Modifications	# Protein Groups	# Proteins	Master Protein Accessions	Protein Accessions	# Missed Cleavages	Charge	DeltaScore	DeltaCn	Rank	Search Engine Rank	Activation Type	Isolation Interference [%]	Ion Inject Time [ms]	RT [min]	First Scan	Spectrum File	File ID	XCorr	Percolator q-Value	Percolator PEP	Sequences in Protein	Positions in Protein	PSM Modification Positions in Protein
FALSE	High	Sequest HT (A2)	Unambiguous	[R].SQIQAAVYGR.[-]		1	1	AOX55_RS19550	AOX55_RS19550	0	2	0.7362	0	1	1	HCD (High Energy Collision Dissociation)	36.4461	250	18.0464	3018	Mamoon_4.raw	F1	2.35	0	0.06173	R.SQIQAAVYGR.-	[36-45]
	Checked	File ID	RT [min]	First Scan	Mass Analyzer	Activation Type	MS Order	# PSMs	Best PSM Ambiguity	Isolation Interference [%]	Ion Inject Time [ms]	Precursor m/z [Da]	Precursor MH+ [Da]	Precursor Charge	Spectrum File
	FALSE	F1	18.0464	3018	Fourier Transform	HCD (High Energy Collision Dissociation)	MS2	1	Unambiguous	36.4461	250	546.796	1092.58	2	Mamoon_4.raw
High	Master Protein	AOX55_RS03275	[DUF1508 domain-containing protein]	0	9.11	50	3	4	3	1	58	6.5	7.24	10.45	3	High
Checked	Confidence	Identifying Node	PSM Ambiguity	Annotated Sequence	Modifications	# Protein Groups	# Proteins	Master Protein Accessions	Protein Accessions	# Missed Cleavages	Charge	DeltaScore	DeltaCn	Rank	Search Engine Rank	Activation Type	Isolation Interference [%]	Ion Inject Time [ms]	RT [min]	First Scan	Spectrum File	File ID	XCorr	Percolator q-Value	Percolator PEP	Sequences in Protein	Positions in Protein	PSM Modification Positions in Protein
FALSE	High	Sequest HT (A2)	Unambiguous	[R].FKYNNEVmFASEGYASK.[A]	M8(Oxidation)	1	1	AOX55_RS03275	AOX55_RS03275	1	3	0.8789	0	1	1	HCD (High Energy Collision Dissociation)	74.907	250	23.296	4392	Mamoon_4.raw	F1	2.89	0	0.005452	R.FKYNNEVMFASEGYASK.A	[19-35]
	Checked	File ID	RT [min]	First Scan	Mass Analyzer	Activation Type	MS Order	# PSMs	Best PSM Ambiguity	Isolation Interference [%]	Ion Inject Time [ms]	Precursor m/z [Da]	Precursor MH+ [Da]	Precursor Charge	Spectrum File
	FALSE	F1	23.296	4392	Fourier Transform	HCD (High Energy Collision Dissociation)	MS2	1	Unambiguous	74.907	250	667.641	2000.91	3	Mamoon_4.raw
FALSE	High	Sequest HT (A2)	Unambiguous	[K].ASAQNAIESIKK.[N]		1	1	AOX55_RS03275	AOX55_RS03275	1	3	0.6648	0	1	1	HCD (High Energy Collision Dissociation)	80.3174	250	15.1738	2292	Mamoon_4.raw	F1	3.52	0	0.003434	K.ASAQNAIESIKK.N	[36-47]
	Checked	File ID	RT [min]	First Scan	Mass Analyzer	Activation Type	MS Order	# PSMs	Best PSM Ambiguity	Isolation Interference [%]	Ion Inject Time [ms]	Precursor m/z [Da]	Precursor MH+ [Da]	Precursor Charge	Spectrum File
	FALSE	F1	15.1738	2292	Fourier Transform	HCD (High Energy Collision Dissociation)	MS2	1	Unambiguous	80.3174	250	420.571	1259.7	3	Mamoon_4.raw
FALSE	High	Sequest HT (A2)	Unambiguous	[K].ASAQNAIESIKK.[N]		1	1	AOX55_RS03275	AOX55_RS03275	1	2	0.7476	0	1	1	HCD (High Energy Collision Dissociation)	32.308	250	15.3011	2323	Mamoon_4.raw	F1	2.06	0	0.004297	K.ASAQNAIESIKK.N	[36-47]
	Checked	File ID	RT [min]	First Scan	Mass Analyzer	Activation Type	MS Order	# PSMs	Best PSM Ambiguity	Isolation Interference [%]	Ion Inject Time [ms]	Precursor m/z [Da]	Precursor MH+ [Da]	Precursor Charge	Spectrum File
	FALSE	F1	15.3011	2323	Fourier Transform	HCD (High Energy Collision Dissociation)	MS2	1	Unambiguous	32.308	250	630.354	1259.7	2	Mamoon_4.raw
FALSE	High	Sequest HT (A2)	Unambiguous	[K].ASAQNAIESIK.[K]		1	1	AOX55_RS03275	AOX55_RS03275	0	2	0.803	0	1	1	HCD (High Energy Collision Dissociation)	7.86937	250	18.5495	3142	Mamoon_4.raw	F1	1.98	0	0.009653	K.ASAQNAIESIK.K	[36-46]
	Checked	File ID	RT [min]	First Scan	Mass Analyzer	Activation Type	MS Order	# PSMs	Best PSM Ambiguity	Isolation Interference [%]	Ion Inject Time [ms]	Precursor m/z [Da]	Precursor MH+ [Da]	Precursor Charge	Spectrum File
	FALSE	F1	18.5495	3142	Fourier Transform	HCD (High Energy Collision Dissociation)	MS2	1	Unambiguous	7.86937	250	566.303	1131.6	2	Mamoon_4.raw
High	Master Protein	AOX55_RS09585	[DUF2059 domain-containing protein]	0	4.405	15	2	2	2	1	181	18.9	5.36	3.62	2	High
Checked	Confidence	Identifying Node	PSM Ambiguity	Annotated Sequence	Modifications	# Protein Groups	# Proteins	Master Protein Accessions	Protein Accessions	# Missed Cleavages	Charge	DeltaScore	DeltaCn	Rank	Search Engine Rank	Activation Type	Isolation Interference [%]	Ion Inject Time [ms]	RT [min]	First Scan	Spectrum File	File ID	XCorr	Percolator q-Value	Percolator PEP	Sequences in Protein	Positions in Protein	PSM Modification Positions in Protein
FALSE	High	Sequest HT (A2)	Unambiguous	[K].IGSAPAADAGTQAPAQQ.[-]		1	1	AOX55_RS09585	AOX55_RS09585	0	2	0.8729	0	1	1	HCD (High Energy Collision Dissociation)	0	250	18.2183	3060	Mamoon_4.raw	F1	3.62	0	0.0002693	K.IGSAPAADAGTQAPAQQ.-	[165-181]
	Checked	File ID	RT [min]	First Scan	Mass Analyzer	Activation Type	MS Order	# PSMs	Best PSM Ambiguity	Isolation Interference [%]	Ion Inject Time [ms]	Precursor m/z [Da]	Precursor MH+ [Da]	Precursor Charge	Spectrum File
	FALSE	F1	18.2183	3060	Fourier Transform	HCD (High Energy Collision Dissociation)	MS2	1	Unambiguous	0	250	777.381	1553.75	2	Mamoon_4.raw
FALSE	High	Sequest HT (A2)	Unambiguous	[K].KLLNDGPIASR.[E]		1	1	AOX55_RS09585	AOX55_RS09585	1	2	0.7174	0	1	1	HCD (High Energy Collision Dissociation)	62.6104	208.954	17.0574	2780	Mamoon_4.raw	F1	1.38	0.002215	0.1462	K.KLLNDGPIASR.E	[126-136]
	Checked	File ID	RT [min]	First Scan	Mass Analyzer	Activation Type	MS Order	# PSMs	Best PSM Ambiguity	Isolation Interference [%]	Ion Inject Time [ms]	Precursor m/z [Da]	Precursor MH+ [Da]	Precursor Charge	Spectrum File
	FALSE	F1	17.0574	2780	Fourier Transform	HCD (High Energy Collision Dissociation)	MS2	1	Unambiguous	62.6104	208.954	592.343	1183.68	2	Mamoon_4.raw
High	Master Protein	AOX55_RS15245	[DUF4164 domain-containing protein]	0	1.572	12	1	1	1	1	89	10.3	5.31	0	1	High
Checked	Confidence	Identifying Node	PSM Ambiguity	Annotated Sequence	Modifications	# Protein Groups	# Proteins	Master Protein Accessions	Protein Accessions	# Missed Cleavages	Charge	DeltaScore	DeltaCn	Rank	Search Engine Rank	Activation Type	Isolation Interference [%]	Ion Inject Time [ms]	RT [min]	First Scan	Spectrum File	File ID	XCorr	Percolator q-Value	Percolator PEP	Sequences in Protein	Positions in Protein	PSM Modification Positions in Protein
FALSE	High	Sequest HT (A2)	Unambiguous	[R].LAQELDQSQFR.[A]		1	1	AOX55_RS15245	AOX55_RS15245	0	2	0.7568	0	1	1	HCD (High Energy Collision Dissociation)	81.7602	250	21.6658	3997	Mamoon_4.raw	F1	1.48	0	0.0268	R.LAQELDQSQFR.A	[51-61]
	Checked	File ID	RT [min]	First Scan	Mass Analyzer	Activation Type	MS Order	# PSMs	Best PSM Ambiguity	Isolation Interference [%]	Ion Inject Time [ms]	Precursor m/z [Da]	Precursor MH+ [Da]	Precursor Charge	Spectrum File
	FALSE	F1	21.6658	3997	Fourier Transform	HCD (High Energy Collision Dissociation)	MS2	1	Unambiguous	81.7602	250	667.839	1334.67	2	Mamoon_4.raw
High	Master Protein	AOX55_RS13070	[D-xylose ABC transporter substrate-binding protein]	0	1.732	4	1	1	1	1	346	35.9	4.93	2.6	1	High
Checked	Confidence	Identifying Node	PSM Ambiguity	Annotated Sequence	Modifications	# Protein Groups	# Proteins	Master Protein Accessions	Protein Accessions	# Missed Cleavages	Charge	DeltaScore	DeltaCn	Rank	Search Engine Rank	Activation Type	Isolation Interference [%]	Ion Inject Time [ms]	RT [min]	First Scan	Spectrum File	File ID	XCorr	Percolator q-Value	Percolator PEP	Sequences in Protein	Positions in Protein	PSM Modification Positions in Protein
FALSE	High	Sequest HT (A2)	Unambiguous	[K].ATAEGIPVVGYDR.[L]		1	1	AOX55_RS13070	AOX55_RS13070	0	2	0.6692	0	1	1	HCD (High Energy Collision Dissociation)	0	250	26.1146	5102	Mamoon_4.raw	F1	2.6	0	0.01852	K.ATAEGIPVVGYDR.L	[102-114]
	Checked	File ID	RT [min]	First Scan	Mass Analyzer	Activation Type	MS Order	# PSMs	Best PSM Ambiguity	Isolation Interference [%]	Ion Inject Time [ms]	Precursor m/z [Da]	Precursor MH+ [Da]	Precursor Charge	Spectrum File
	FALSE	F1	26.1146	5102	Fourier Transform	HCD (High Energy Collision Dissociation)	MS2	1	Unambiguous	0	250	674.351	1347.69	2	Mamoon_4.raw
High	Master Protein	AOX55_RS14490	[electron transfer flavoprotein subunit beta/FixA family protein]	0	8.875	19	5	5	5	1	249	26.6	8.16	10.59	5	High
Checked	Confidence	Identifying Node	PSM Ambiguity	Annotated Sequence	Modifications	# Protein Groups	# Proteins	Master Protein Accessions	Protein Accessions	# Missed Cleavages	Charge	DeltaScore	DeltaCn	Rank	Search Engine Rank	Activation Type	Isolation Interference [%]	Ion Inject Time [ms]	RT [min]	First Scan	Spectrum File	File ID	XCorr	Percolator q-Value	Percolator PEP	Sequences in Protein	Positions in Protein	PSM Modification Positions in Protein
FALSE	High	Sequest HT (A2)	Unambiguous	[K].TPADFGVDTAPR.[L]		1	1	AOX55_RS14490	AOX55_RS14490	0	2	0.8498	0	1	1	HCD (High Energy Collision Dissociation)	51.1319	250	22.1034	4106	Mamoon_4.raw	F1	3.13	0	0.009049	K.TPADFGVDTAPR.L	[203-214]
	Checked	File ID	RT [min]	First Scan	Mass Analyzer	Activation Type	MS Order	# PSMs	Best PSM Ambiguity	Isolation Interference [%]	Ion Inject Time [ms]	Precursor m/z [Da]	Precursor MH+ [Da]	Precursor Charge	Spectrum File
	FALSE	F1	22.1034	4106	Fourier Transform	HCD (High Energy Collision Dissociation)	MS2	1	Unambiguous	51.1319	250	623.807	1246.61	2	Mamoon_4.raw
FALSE	High	Sequest HT (A2)	Unambiguous	[K].GVAEAEQPGLIIVGK.[Q]		1	2	AOX55_RS14490	AOX55_RS14490; AOX55_RS20545	0	2	0.7518	0	1	1	HCD (High Energy Collision Dissociation)	60.885	202.012	29.5822	6052	Mamoon_4.raw	F1	2.74	0	0.008181	K.GVAEAEQPGLIIVGK.Q	[103-117]
	Checked	File ID	RT [min]	First Scan	Mass Analyzer	Activation Type	MS Order	# PSMs	Best PSM Ambiguity	Isolation Interference [%]	Ion Inject Time [ms]	Precursor m/z [Da]	Precursor MH+ [Da]	Precursor Charge	Spectrum File
	FALSE	F1	29.5822	6052	Fourier Transform	HCD (High Energy Collision Dissociation)	MS2	1	Unambiguous	60.885	202.012	740.923	1480.84	2	Mamoon_4.raw
FALSE	High	Sequest HT (A2)	Unambiguous	[R].LKVLKTEEPSGR.[K]		1	2	AOX55_RS14490	AOX55_RS14490; AOX55_RS20545	2	3	0.7404	0	1	1	HCD (High Energy Collision Dissociation)	83.5145	250	14.1778	2057	Mamoon_4.raw	F1	2.35	0	0.004339	R.LKVLKTEEPSGR.K	[215-226]
	Checked	File ID	RT [min]	First Scan	Mass Analyzer	Activation Type	MS Order	# PSMs	Best PSM Ambiguity	Isolation Interference [%]	Ion Inject Time [ms]	Precursor m/z [Da]	Precursor MH+ [Da]	Precursor Charge	Spectrum File
	FALSE	F1	14.1778	2057	Fourier Transform	HCD (High Energy Collision Dissociation)	MS2	1	Unambiguous	83.5145	250	452.934	1356.79	3	Mamoon_4.raw
FALSE	High	Sequest HT (A2)	Unambiguous	[K].SVAELVEK.[L]		1	2	AOX55_RS14490	AOX55_RS14490; AOX55_RS20545	0	2	0.5907	0	1	1	HCD (High Energy Collision Dissociation)	28.5707	250	18.585	3151	Mamoon_4.raw	F1	2.37	0	0.0277	K.SVAELVEK.L	[234-241]
	Checked	File ID	RT [min]	First Scan	Mass Analyzer	Activation Type	MS Order	# PSMs	Best PSM Ambiguity	Isolation Interference [%]	Ion Inject Time [ms]	Precursor m/z [Da]	Precursor MH+ [Da]	Precursor Charge	Spectrum File
	FALSE	F1	18.585	3151	Fourier Transform	HCD (High Energy Collision Dissociation)	MS2	1	Unambiguous	28.5707	250	437.748	874.489	2	Mamoon_4.raw
FALSE	High	Sequest HT (A2)	Unambiguous	[K].KTPADFGVDTAPR.[L]		1	1	AOX55_RS14490	AOX55_RS14490	1	3	0.6803	0	1	1	HCD (High Energy Collision Dissociation)	90.897	180.062	18.5417	3140	Mamoon_4.raw	F1	1.22	0.002215	0.1499	K.KTPADFGVDTAPR.L	[202-214]
	Checked	File ID	RT [min]	First Scan	Mass Analyzer	Activation Type	MS Order	# PSMs	Best PSM Ambiguity	Isolation Interference [%]	Ion Inject Time [ms]	Precursor m/z [Da]	Precursor MH+ [Da]	Precursor Charge	Spectrum File
	FALSE	F1	18.5417	3140	Fourier Transform	HCD (High Energy Collision Dissociation)	MS2	1	Unambiguous	90.897	180.062	458.906	1374.7	3	Mamoon_4.raw
High	Master Protein	AOX55_RS19865	[elongation factor P]	0	3.11	13	2	2	2	1	189	20.9	5.41	2.53	2	High
Checked	Confidence	Identifying Node	PSM Ambiguity	Annotated Sequence	Modifications	# Protein Groups	# Proteins	Master Protein Accessions	Protein Accessions	# Missed Cleavages	Charge	DeltaScore	DeltaCn	Rank	Search Engine Rank	Activation Type	Isolation Interference [%]	Ion Inject Time [ms]	RT [min]	First Scan	Spectrum File	File ID	XCorr	Percolator q-Value	Percolator PEP	Sequences in Protein	Positions in Protein	PSM Modification Positions in Protein
FALSE	High	Sequest HT (A2)	Unambiguous	[R].VVIATEDGSYVER.[A]		1	1	AOX55_RS19865	AOX55_RS19865	0	2	0.8182	0	1	1	HCD (High Energy Collision Dissociation)	0	250	22.1273	4112	Mamoon_4.raw	F1	2.53	0	0.008882	R.VVIATEDGSYVER.A	[174-186]
	Checked	File ID	RT [min]	First Scan	Mass Analyzer	Activation Type	MS Order	# PSMs	Best PSM Ambiguity	Isolation Interference [%]	Ion Inject Time [ms]	Precursor m/z [Da]	Precursor MH+ [Da]	Precursor Charge	Spectrum File
	FALSE	F1	22.1273	4112	Fourier Transform	HCD (High Energy Collision Dissociation)	MS2	1	Unambiguous	0	250	719.371	1437.73	2	Mamoon_4.raw
FALSE	High	Sequest HT (A2)	Unambiguous	[R].TSVPPHIQAGTR.[V]		1	1	AOX55_RS19865	AOX55_RS19865	0	3	0.2697	0	1	1	HCD (High Energy Collision Dissociation)	97.7493	250	14.6642	2172	Mamoon_4.raw	F1	0.89	0	0.08736	R.TSVPPHIQAGTR.V	[162-173]
	Checked	File ID	RT [min]	First Scan	Mass Analyzer	Activation Type	MS Order	# PSMs	Best PSM Ambiguity	Isolation Interference [%]	Ion Inject Time [ms]	Precursor m/z [Da]	Precursor MH+ [Da]	Precursor Charge	Spectrum File
	FALSE	F1	14.6642	2172	Fourier Transform	HCD (High Energy Collision Dissociation)	MS2	1	Unambiguous	97.7493	250	421.899	1263.68	3	Mamoon_4.raw
High	Master Protein	AOX55_RS06980	[elongation factor Ts]	0	9.947	19	6	6	6	1	307	32.1	5.29	10.29	6	High
Checked	Confidence	Identifying Node	PSM Ambiguity	Annotated Sequence	Modifications	# Protein Groups	# Proteins	Master Protein Accessions	Protein Accessions	# Missed Cleavages	Charge	DeltaScore	DeltaCn	Rank	Search Engine Rank	Activation Type	Isolation Interference [%]	Ion Inject Time [ms]	RT [min]	First Scan	Spectrum File	File ID	XCorr	Percolator q-Value	Percolator PEP	Sequences in Protein	Positions in Protein	PSM Modification Positions in Protein
FALSE	High	Sequest HT (A2)	Unambiguous	[R].TAAEGLIGIASAGNK.[A]		1	1	AOX55_RS06980	AOX55_RS06980	0	2	0.7405	0	1	1	HCD (High Energy Collision Dissociation)	0	173.778	26.7722	5292	Mamoon_4.raw	F1	3.43	0	0.0004679	R.TAAEGLIGIASAGNK.A	[55-69]
	Checked	File ID	RT [min]	First Scan	Mass Analyzer	Activation Type	MS Order	# PSMs	Best PSM Ambiguity	Isolation Interference [%]	Ion Inject Time [ms]	Precursor m/z [Da]	Precursor MH+ [Da]	Precursor Charge	Spectrum File
	FALSE	F1	26.7722	5292	Fourier Transform	HCD (High Energy Collision Dissociation)	MS2	1	Unambiguous	0	173.778	686.877	1372.75	2	Mamoon_4.raw
FALSE	High	Sequest HT (A2)	Unambiguous	[K].TVGAPIEVAGIAR.[L]		1	1	AOX55_RS06980	AOX55_RS06980	0	2	0.7642	0	1	1	HCD (High Energy Collision Dissociation)	36.8026	250	27.8862	5570	Mamoon_4.raw	F1	2.46	0	0.003452	K.TVGAPIEVAGIAR.L	[271-283]
	Checked	File ID	RT [min]	First Scan	Mass Analyzer	Activation Type	MS Order	# PSMs	Best PSM Ambiguity	Isolation Interference [%]	Ion Inject Time [ms]	Precursor m/z [Da]	Precursor MH+ [Da]	Precursor Charge	Spectrum File
	FALSE	F1	27.8862	5570	Fourier Transform	HCD (High Energy Collision Dissociation)	MS2	1	Unambiguous	36.8026	250	627.365	1253.72	2	Mamoon_4.raw
FALSE	High	Sequest HT (A2)	Unambiguous	[K].LGVLVALK.[S]		1	1	AOX55_RS06980	AOX55_RS06980	0	2	0.822	0	1	1	HCD (High Energy Collision Dissociation)	54.6041	250	29.4852	6026	Mamoon_4.raw	F1	2.36	0	0.05097	K.LGVLVALK.S	[166-173]
	Checked	File ID	RT [min]	First Scan	Mass Analyzer	Activation Type	MS Order	# PSMs	Best PSM Ambiguity	Isolation Interference [%]	Ion Inject Time [ms]	Precursor m/z [Da]	Precursor MH+ [Da]	Precursor Charge	Spectrum File
	FALSE	F1	29.4852	6026	Fourier Transform	HCD (High Energy Collision Dissociation)	MS2	1	Unambiguous	54.6041	250	406.783	812.559	2	Mamoon_4.raw
FALSE	High	Sequest HT (A2)	Unambiguous	[K].STGNKEALNAIGR.[Q]		1	1	AOX55_RS06980	AOX55_RS06980	1	3	0.75	0	1	1	HCD (High Energy Collision Dissociation)	92.5735	115.358	14.6619	2171	Mamoon_4.raw	F1	0.24	0	0.04208	K.STGNKEALNAIGR.Q	[174-186]
	Checked	File ID	RT [min]	First Scan	Mass Analyzer	Activation Type	MS Order	# PSMs	Best PSM Ambiguity	Isolation Interference [%]	Ion Inject Time [ms]	Precursor m/z [Da]	Precursor MH+ [Da]	Precursor Charge	Spectrum File
	FALSE	F1	14.6619	2171	Fourier Transform	HCD (High Energy Collision Dissociation)	MS2	1	Unambiguous	92.5735	115.358	444.239	1330.7	3	Mamoon_4.raw
FALSE	High	Sequest HT (A2)	Unambiguous	[R].NVFIEQSR.[A]		1	1	AOX55_RS06980	AOX55_RS06980	0	2	0.5	0	1	1	HCD (High Energy Collision Dissociation)	10.5976	250	18.5027	3130	Mamoon_4.raw	F1	2.04	0	0.1032	R.NVFIEQSR.A	[215-222]
	Checked	File ID	RT [min]	First Scan	Mass Analyzer	Activation Type	MS Order	# PSMs	Best PSM Ambiguity	Isolation Interference [%]	Ion Inject Time [ms]	Precursor m/z [Da]	Precursor MH+ [Da]	Precursor Charge	Spectrum File
	FALSE	F1	18.5027	3130	Fourier Transform	HCD (High Energy Collision Dissociation)	MS2	1	Unambiguous	10.5976	250	496.761	992.516	2	Mamoon_4.raw
FALSE	High	Sequest HT (A2)	Selected	[K].EALNAIGR.[Q]		1	1	AOX55_RS06980	AOX55_RS06980	0	2		0.036	2	2	HCD (High Energy Collision Dissociation)	88.9419	152.51	17.0916	2789	Mamoon_4.raw	F1	1.07	0.007157	0.3163	K.EALNAIGR.Q	[179-186]
	Checked	File ID	RT [min]	First Scan	Mass Analyzer	Activation Type	MS Order	# PSMs	Best PSM Ambiguity	Isolation Interference [%]	Ion Inject Time [ms]	Precursor m/z [Da]	Precursor MH+ [Da]	Precursor Charge	Spectrum File
	FALSE	F1	17.0916	2789	Fourier Transform	HCD (High Energy Collision Dissociation)	MS2	1	Selected	88.9419	152.51	422.238	843.469	2	Mamoon_4.raw
High	Master Protein	AOX55_RS06235	[elongation factor Tu]	0	15.729	21	7	8	7	1	391	42.6	5.44	21.94	7	High
Checked	Confidence	Identifying Node	PSM Ambiguity	Annotated Sequence	Modifications	# Protein Groups	# Proteins	Master Protein Accessions	Protein Accessions	# Missed Cleavages	Charge	DeltaScore	DeltaCn	Rank	Search Engine Rank	Activation Type	Isolation Interference [%]	Ion Inject Time [ms]	RT [min]	First Scan	Spectrum File	File ID	XCorr	Percolator q-Value	Percolator PEP	Sequences in Protein	Positions in Protein	PSM Modification Positions in Protein
FALSE	High	Sequest HT (A2)	Unambiguous	[K].VGEEIEIVGIRPTTK.[T]		1	1	AOX55_RS06235	AOX55_RS06235	0	3	0.7773	0	1	1	HCD (High Energy Collision Dissociation)	68.251	223.635	26.9469	5338	Mamoon_4.raw	F1	4.31	0	0.003921	K.VGEEIEIVGIRPTTK.T	[236-250]
	Checked	File ID	RT [min]	First Scan	Mass Analyzer	Activation Type	MS Order	# PSMs	Best PSM Ambiguity	Isolation Interference [%]	Ion Inject Time [ms]	Precursor m/z [Da]	Precursor MH+ [Da]	Precursor Charge	Spectrum File
	FALSE	F1	26.9469	5338	Fourier Transform	HCD (High Energy Collision Dissociation)	MS2	1	Unambiguous	68.251	223.635	547.646	1640.92	3	Mamoon_4.raw
FALSE	High	Sequest HT (A2)	Unambiguous	[R].GITISTAHVEYETPAR.[H]		1	1	AOX55_RS06235	AOX55_RS06235	0	3	0.6867	0	1	1	HCD (High Energy Collision Dissociation)	21.1636	250	22.7971	4272	Mamoon_4.raw	F1	3.83	0	2.155e-05	R.GITISTAHVEYETPAR.H	[55-70]
	Checked	File ID	RT [min]	First Scan	Mass Analyzer	Activation Type	MS Order	# PSMs	Best PSM Ambiguity	Isolation Interference [%]	Ion Inject Time [ms]	Precursor m/z [Da]	Precursor MH+ [Da]	Precursor Charge	Spectrum File
	FALSE	F1	22.7971	4272	Fourier Transform	HCD (High Energy Collision Dissociation)	MS2	1	Unambiguous	21.1636	250	582.301	1744.89	3	Mamoon_4.raw
FALSE	High	Sequest HT (A2)	Unambiguous	[K].GSALAALEDSDK.[K]		1	1	AOX55_RS06235	AOX55_RS06235	0	2	0.7918	0	1	1	HCD (High Energy Collision Dissociation)	35.9746	250	22.9159	4302	Mamoon_4.raw	F1	3.41	0	0.006907	K.GSALAALEDSDK.K	[168-179]
	Checked	File ID	RT [min]	First Scan	Mass Analyzer	Activation Type	MS Order	# PSMs	Best PSM Ambiguity	Isolation Interference [%]	Ion Inject Time [ms]	Precursor m/z [Da]	Precursor MH+ [Da]	Precursor Charge	Spectrum File
	FALSE	F1	22.9159	4302	Fourier Transform	HCD (High Energy Collision Dissociation)	MS2	1	Unambiguous	35.9746	250	588.793	1176.58	2	Mamoon_4.raw
FALSE	High	Sequest HT (A2)	Unambiguous	[R].GITISTAHVEYETPAR.[H]		1	1	AOX55_RS06235	AOX55_RS06235	0	3	0.7219	0	1	1	HCD (High Energy Collision Dissociation)	43.7205	234.667	22.9549	4311	Mamoon_4.raw	F1	3.92	0	3.878e-05	R.GITISTAHVEYETPAR.H	[55-70]
	Checked	File ID	RT [min]	First Scan	Mass Analyzer	Activation Type	MS Order	# PSMs	Best PSM Ambiguity	Isolation Interference [%]	Ion Inject Time [ms]	Precursor m/z [Da]	Precursor MH+ [Da]	Precursor Charge	Spectrum File
	FALSE	F1	22.9549	4311	Fourier Transform	HCD (High Energy Collision Dissociation)	MS2	1	Unambiguous	43.7205	234.667	582.299	1744.88	3	Mamoon_4.raw
FALSE	High	Sequest HT (A2)	Unambiguous	[R].ELLSSYEFPGDDIPIVK.[G]		1	1	AOX55_RS06235	AOX55_RS06235	0	2	0.844	0	1	1	HCD (High Energy Collision Dissociation)	0	250	41.212	9441	Mamoon_4.raw	F1	3.59	0	0.0007467	R.ELLSSYEFPGDDIPIVK.G	[151-167]
	Checked	File ID	RT [min]	First Scan	Mass Analyzer	Activation Type	MS Order	# PSMs	Best PSM Ambiguity	Isolation Interference [%]	Ion Inject Time [ms]	Precursor m/z [Da]	Precursor MH+ [Da]	Precursor Charge	Spectrum File
	FALSE	F1	41.212	9441	Fourier Transform	HCD (High Energy Collision Dissociation)	MS2	1	Unambiguous	0	250	961.496	1921.98	2	Mamoon_4.raw
FALSE	High	Sequest HT (A2)	Unambiguous	[K].AEAYILTK.[E]		1	1	AOX55_RS06235	AOX55_RS06235	0	2	0.5541	0	1	1	HCD (High Energy Collision Dissociation)	45.3067	250	19.5293	3381	Mamoon_4.raw	F1	1.48	0	0.06542	K.AEAYILTK.E	[304-311]
	Checked	File ID	RT [min]	First Scan	Mass Analyzer	Activation Type	MS Order	# PSMs	Best PSM Ambiguity	Isolation Interference [%]	Ion Inject Time [ms]	Precursor m/z [Da]	Precursor MH+ [Da]	Precursor Charge	Spectrum File
	FALSE	F1	19.5293	3381	Fourier Transform	HCD (High Energy Collision Dissociation)	MS2	1	Unambiguous	45.3067	250	454.758	908.51	2	Mamoon_4.raw
FALSE	High	Sequest HT (A2)	Unambiguous	[K].TSLTAAITK.[Y]		1	1	AOX55_RS06235	AOX55_RS06235	0	2	0.8293	0	1	1	HCD (High Energy Collision Dissociation)	26.7816	250	19.0348	3262	Mamoon_4.raw	F1	2.87	0	0.03354	K.TSLTAAITK.Y	[26-34]
	Checked	File ID	RT [min]	First Scan	Mass Analyzer	Activation Type	MS Order	# PSMs	Best PSM Ambiguity	Isolation Interference [%]	Ion Inject Time [ms]	Precursor m/z [Da]	Precursor MH+ [Da]	Precursor Charge	Spectrum File
	FALSE	F1	19.0348	3262	Fourier Transform	HCD (High Energy Collision Dissociation)	MS2	1	Unambiguous	26.7816	250	453.269	905.531	2	Mamoon_4.raw
FALSE	High	Sequest HT (A2)	Unambiguous	[K].YFGEFK.[A]		1	1	AOX55_RS06235	AOX55_RS06235	0	2	0.8472	0	1	1	HCD (High Energy Collision Dissociation)	64.4982	250	21.3387	3914	Mamoon_4.raw	F1	1.44	0.003159	0.195	K.YFGEFK.A	[35-40]
	Checked	File ID	RT [min]	First Scan	Mass Analyzer	Activation Type	MS Order	# PSMs	Best PSM Ambiguity	Isolation Interference [%]	Ion Inject Time [ms]	Precursor m/z [Da]	Precursor MH+ [Da]	Precursor Charge	Spectrum File
	FALSE	F1	21.3387	3914	Fourier Transform	HCD (High Energy Collision Dissociation)	MS2	1	Unambiguous	64.4982	250	395.692	790.376	2	Mamoon_4.raw
High	Master Protein	AOX55_RS10285	[entericidin]	0	9.48	37	2	3	2	1	52	5.4	10.68	10.12	2	High
Checked	Confidence	Identifying Node	PSM Ambiguity	Annotated Sequence	Modifications	# Protein Groups	# Proteins	Master Protein Accessions	Protein Accessions	# Missed Cleavages	Charge	DeltaScore	DeltaCn	Rank	Search Engine Rank	Activation Type	Isolation Interference [%]	Ion Inject Time [ms]	RT [min]	First Scan	Spectrum File	File ID	XCorr	Percolator q-Value	Percolator PEP	Sequences in Protein	Positions in Protein	PSM Modification Positions in Protein
FALSE	High	Sequest HT (A2)	Unambiguous	[R].GMGQDTANTVNATESAGRR.[V]		1	1	AOX55_RS10285	AOX55_RS10285	1	3	0.7991	0	1	1	HCD (High Energy Collision Dissociation)	58.7449	250	14.9621	2243	Mamoon_4.raw	F1	2.34	0	0.08299	R.GMGQDTANTVNATESAGRR.V	[28-46]
	Checked	File ID	RT [min]	First Scan	Mass Analyzer	Activation Type	MS Order	# PSMs	Best PSM Ambiguity	Isolation Interference [%]	Ion Inject Time [ms]	Precursor m/z [Da]	Precursor MH+ [Da]	Precursor Charge	Spectrum File
	FALSE	F1	14.9621	2243	Fourier Transform	HCD (High Energy Collision Dissociation)	MS2	1	Unambiguous	58.7449	250	645.968	1935.89	3	Mamoon_4.raw
FALSE	High	Sequest HT (A2)	Unambiguous	[R].GmGQDTANTVNATESAGR.[R]	M2(Oxidation)	1	1	AOX55_RS10285	AOX55_RS10285	0	2	0.9189	0	1	1	HCD (High Energy Collision Dissociation)	0	250	14.4274	2116	Mamoon_4.raw	F1	5.18	0	1.721e-07	R.GMGQDTANTVNATESAGR.R	[28-45]
	Checked	File ID	RT [min]	First Scan	Mass Analyzer	Activation Type	MS Order	# PSMs	Best PSM Ambiguity	Isolation Interference [%]	Ion Inject Time [ms]	Precursor m/z [Da]	Precursor MH+ [Da]	Precursor Charge	Spectrum File
	FALSE	F1	14.4274	2116	Fourier Transform	HCD (High Energy Collision Dissociation)	MS2	1	Unambiguous	0	250	898.398	1795.79	2	Mamoon_4.raw
FALSE	High	Sequest HT (A2)	Unambiguous	[R].GmGQDTANTVNATESAGRR.[V]	M2(Oxidation)	1	1	AOX55_RS10285	AOX55_RS10285	1	3	0.7885	0	1	1	HCD (High Energy Collision Dissociation)	38.3934	250	13.7635	1958	Mamoon_4.raw	F1	2.6	0	0.02316	R.GMGQDTANTVNATESAGRR.V	[28-46]
	Checked	File ID	RT [min]	First Scan	Mass Analyzer	Activation Type	MS Order	# PSMs	Best PSM Ambiguity	Isolation Interference [%]	Ion Inject Time [ms]	Precursor m/z [Da]	Precursor MH+ [Da]	Precursor Charge	Spectrum File
	FALSE	F1	13.7635	1958	Fourier Transform	HCD (High Energy Collision Dissociation)	MS2	1	Unambiguous	38.3934	250	651.301	1951.89	3	Mamoon_4.raw
Medium	Master Protein	AOX55_RS02900	[exodeoxyribonuclease VII small subunit]	0.016	0.753	8	1	1	1	1	85	9.6	4.74	0	1	High
Checked	Confidence	Identifying Node	PSM Ambiguity	Annotated Sequence	Modifications	# Protein Groups	# Proteins	Master Protein Accessions	Protein Accessions	# Missed Cleavages	Charge	DeltaScore	DeltaCn	Rank	Search Engine Rank	Activation Type	Isolation Interference [%]	Ion Inject Time [ms]	RT [min]	First Scan	Spectrum File	File ID	XCorr	Percolator q-Value	Percolator PEP	Sequences in Protein	Positions in Protein	PSM Modification Positions in Protein
FALSE	High	Sequest HT (A2)	Unambiguous	[K].SIEIYER.[G]		1	1	AOX55_RS02900	AOX55_RS02900	0	2	0.597	0	1	1	HCD (High Energy Collision Dissociation)	52.0553	250	19.3298	3333	Mamoon_4.raw	F1	1.34	0.003159	0.1767	K.SIEIYER.G	[39-45]
	Checked	File ID	RT [min]	First Scan	Mass Analyzer	Activation Type	MS Order	# PSMs	Best PSM Ambiguity	Isolation Interference [%]	Ion Inject Time [ms]	Precursor m/z [Da]	Precursor MH+ [Da]	Precursor Charge	Spectrum File
	FALSE	F1	19.3298	3333	Fourier Transform	HCD (High Energy Collision Dissociation)	MS2	1	Unambiguous	52.0553	250	455.238	909.468	2	Mamoon_4.raw
High	Master Protein	AOX55_RS17125	[F0F1 ATP synthase subunit beta]	0	5.011	6	2	2	2	1	505	53.4	5.49	3.35	2	High
Checked	Confidence	Identifying Node	PSM Ambiguity	Annotated Sequence	Modifications	# Protein Groups	# Proteins	Master Protein Accessions	Protein Accessions	# Missed Cleavages	Charge	DeltaScore	DeltaCn	Rank	Search Engine Rank	Activation Type	Isolation Interference [%]	Ion Inject Time [ms]	RT [min]	First Scan	Spectrum File	File ID	XCorr	Percolator q-Value	Percolator PEP	Sequences in Protein	Positions in Protein	PSM Modification Positions in Protein
FALSE	High	Sequest HT (A2)	Unambiguous	[R].GQSVTDTGSPISVPVGK.[E]		1	1	AOX55_RS17125	AOX55_RS17125	0	2	0.8119	0	1	1	HCD (High Energy Collision Dissociation)	65.436	250	25.3149	4877	Mamoon_4.raw	F1	3.35	0	9.822e-05	R.GQSVTDTGSPISVPVGK.E	[99-115]
	Checked	File ID	RT [min]	First Scan	Mass Analyzer	Activation Type	MS Order	# PSMs	Best PSM Ambiguity	Isolation Interference [%]	Ion Inject Time [ms]	Precursor m/z [Da]	Precursor MH+ [Da]	Precursor Charge	Spectrum File
	FALSE	F1	25.3149	4877	Fourier Transform	HCD (High Energy Collision Dissociation)	MS2	1	Unambiguous	65.436	250	814.928	1628.85	2	Mamoon_4.raw
FALSE	High	Sequest HT (A2)	Unambiguous	[K].TAAVTATGAVGR.[V]		1	1	AOX55_RS17125	AOX55_RS17125	0	2	0.6644	0	1	1	HCD (High Energy Collision Dissociation)	92.0218	221.446	15.1198	2279	Mamoon_4.raw	F1	1.49	0	0.09921	K.TAAVTATGAVGR.V	[27-38]
	Checked	File ID	RT [min]	First Scan	Mass Analyzer	Activation Type	MS Order	# PSMs	Best PSM Ambiguity	Isolation Interference [%]	Ion Inject Time [ms]	Precursor m/z [Da]	Precursor MH+ [Da]	Precursor Charge	Spectrum File
	FALSE	F1	15.1198	2279	Fourier Transform	HCD (High Energy Collision Dissociation)	MS2	1	Unambiguous	92.0218	221.446	537.8	1074.59	2	Mamoon_4.raw
Medium	Master Protein	AOX55_RS00930	[GcrA cell cycle regulator]	0.036	0.477	5	1	1	1	1	172	19	9.94	1.94	1	High
Checked	Confidence	Identifying Node	PSM Ambiguity	Annotated Sequence	Modifications	# Protein Groups	# Proteins	Master Protein Accessions	Protein Accessions	# Missed Cleavages	Charge	DeltaScore	DeltaCn	Rank	Search Engine Rank	Activation Type	Isolation Interference [%]	Ion Inject Time [ms]	RT [min]	First Scan	Spectrum File	File ID	XCorr	Percolator q-Value	Percolator PEP	Sequences in Protein	Positions in Protein	PSM Modification Positions in Protein
FALSE	High	Sequest HT (A2)	Unambiguous	[R].LAYQPSAER.[R]		1	1	AOX55_RS00930	AOX55_RS00930	0	2	0.4639	0	1	1	HCD (High Energy Collision Dissociation)	77.7417	250	15.4523	2359	Mamoon_4.raw	F1	1.94	0.007157	0.3334	R.LAYQPSAER.R	[160-168]
	Checked	File ID	RT [min]	First Scan	Mass Analyzer	Activation Type	MS Order	# PSMs	Best PSM Ambiguity	Isolation Interference [%]	Ion Inject Time [ms]	Precursor m/z [Da]	Precursor MH+ [Da]	Precursor Charge	Spectrum File
	FALSE	F1	15.4523	2359	Fourier Transform	HCD (High Energy Collision Dissociation)	MS2	1	Unambiguous	77.7417	250	517.768	1034.53	2	Mamoon_4.raw
High	Master Protein	AOX55_RS08605	[glycine cleavage system protein GcvH]	0	3.262	10	1	1	1	1	120	12.7	4.34	3.97	1	High
Checked	Confidence	Identifying Node	PSM Ambiguity	Annotated Sequence	Modifications	# Protein Groups	# Proteins	Master Protein Accessions	Protein Accessions	# Missed Cleavages	Charge	DeltaScore	DeltaCn	Rank	Search Engine Rank	Activation Type	Isolation Interference [%]	Ion Inject Time [ms]	RT [min]	First Scan	Spectrum File	File ID	XCorr	Percolator q-Value	Percolator PEP	Sequences in Protein	Positions in Protein	PSM Modification Positions in Protein
FALSE	High	Sequest HT (A2)	Unambiguous	[R].SADGLLDEAAYK.[E]		1	1	AOX55_RS08605	AOX55_RS08605	0	2	0.8463	0	1	1	HCD (High Energy Collision Dissociation)	7.89743	250	25.3813	4895	Mamoon_4.raw	F1	3.97	0	0.0005468	R.SADGLLDEAAYK.E	[105-116]
	Checked	File ID	RT [min]	First Scan	Mass Analyzer	Activation Type	MS Order	# PSMs	Best PSM Ambiguity	Isolation Interference [%]	Ion Inject Time [ms]	Precursor m/z [Da]	Precursor MH+ [Da]	Precursor Charge	Spectrum File
	FALSE	F1	25.3813	4895	Fourier Transform	HCD (High Energy Collision Dissociation)	MS2	1	Unambiguous	7.89743	250	626.806	1252.61	2	Mamoon_4.raw
Medium	Master Protein	AOX55_RS30820	[GntR family transcriptional regulator]	0.016	0.743	4	1	1	1	1	228	25	9.2	1.96	1	High
Checked	Confidence	Identifying Node	PSM Ambiguity	Annotated Sequence	Modifications	# Protein Groups	# Proteins	Master Protein Accessions	Protein Accessions	# Missed Cleavages	Charge	DeltaScore	DeltaCn	Rank	Search Engine Rank	Activation Type	Isolation Interference [%]	Ion Inject Time [ms]	RT [min]	First Scan	Spectrum File	File ID	XCorr	Percolator q-Value	Percolator PEP	Sequences in Protein	Positions in Protein	PSM Modification Positions in Protein
FALSE	High	Sequest HT (A2)	Unambiguous	[R].GLTVVTVTR.[A]		1	1	AOX55_RS30820	AOX55_RS30820	0	2	0.4898	0	1	1	HCD (High Energy Collision Dissociation)	65.5036	250	18.1471	3042	Mamoon_4.raw	F1	1.96	0.003159	0.1807	R.GLTVVTVTR.A	[78-86]
	Checked	File ID	RT [min]	First Scan	Mass Analyzer	Activation Type	MS Order	# PSMs	Best PSM Ambiguity	Isolation Interference [%]	Ion Inject Time [ms]	Precursor m/z [Da]	Precursor MH+ [Da]	Precursor Charge	Spectrum File
	FALSE	F1	18.1471	3042	Fourier Transform	HCD (High Energy Collision Dissociation)	MS2	1	Unambiguous	65.5036	250	473.291	945.574	2	Mamoon_4.raw
High	Master Protein	AOX55_RS09250	[Grx4 family monothiol glutaredoxin]	0	1.335	10	1	1	1	1	111	12.2	4.7	2.08	1	High
Checked	Confidence	Identifying Node	PSM Ambiguity	Annotated Sequence	Modifications	# Protein Groups	# Proteins	Master Protein Accessions	Protein Accessions	# Missed Cleavages	Charge	DeltaScore	DeltaCn	Rank	Search Engine Rank	Activation Type	Isolation Interference [%]	Ion Inject Time [ms]	RT [min]	First Scan	Spectrum File	File ID	XCorr	Percolator q-Value	Percolator PEP	Sequences in Protein	Positions in Protein	PSM Modification Positions in Protein
FALSE	High	Sequest HT (A2)	Unambiguous	[K].GINVLADADLR.[Q]		1	1	AOX55_RS09250	AOX55_RS09250	0	2	0.6971	0	1	1	HCD (High Energy Collision Dissociation)	74.0059	250	29.9592	6145	Mamoon_4.raw	F1	2.08	0	0.0462	K.GINVLADADLR.Q	[49-59]
	Checked	File ID	RT [min]	First Scan	Mass Analyzer	Activation Type	MS Order	# PSMs	Best PSM Ambiguity	Isolation Interference [%]	Ion Inject Time [ms]	Precursor m/z [Da]	Precursor MH+ [Da]	Precursor Charge	Spectrum File
	FALSE	F1	29.9592	6145	Fourier Transform	HCD (High Energy Collision Dissociation)	MS2	1	Unambiguous	74.0059	250	578.82	1156.63	2	Mamoon_4.raw
High	Master Protein	AOX55_RS05685	[HU family DNA-binding protein]	0	58.519	92	10	18	10	1	90	9.3	9.19	70.69	10	High
Checked	Confidence	Identifying Node	PSM Ambiguity	Annotated Sequence	Modifications	# Protein Groups	# Proteins	Master Protein Accessions	Protein Accessions	# Missed Cleavages	Charge	DeltaScore	DeltaCn	Rank	Search Engine Rank	Activation Type	Isolation Interference [%]	Ion Inject Time [ms]	RT [min]	First Scan	Spectrum File	File ID	XCorr	Percolator q-Value	Percolator PEP	Sequences in Protein	Positions in Protein	PSM Modification Positions in Protein
FALSE	High	Sequest HT (A2)	Unambiguous	[-].mNKNELVSAVAEKAGLSK.[A]	M1(Oxidation)	1	1	AOX55_RS05685	AOX55_RS05685	2	3	0.7267	0	1	1	HCD (High Energy Collision Dissociation)	72.9459	250	23.3862	4414	Mamoon_4.raw	F1	3.44	0	8.214e-07	-.MNKNELVSAVAEKAGLSK.A	[1-18]
	Checked	File ID	RT [min]	First Scan	Mass Analyzer	Activation Type	MS Order	# PSMs	Best PSM Ambiguity	Isolation Interference [%]	Ion Inject Time [ms]	Precursor m/z [Da]	Precursor MH+ [Da]	Precursor Charge	Spectrum File
	FALSE	F1	23.3862	4414	Fourier Transform	HCD (High Energy Collision Dissociation)	MS2	1	Unambiguous	72.9459	250	635.676	1905.01	3	Mamoon_4.raw
FALSE	High	Sequest HT (A2)	Unambiguous	[K].AGLSKADASSAVDAVFETIQGELK.[S]		1	1	AOX55_RS05685	AOX55_RS05685	1	3	0.8132	0	1	1	HCD (High Energy Collision Dissociation)	0	166.401	44.5458	10452	Mamoon_4.raw	F1	6.96	0	6.819e-05	K.AGLSKADASSAVDAVFETIQGELK.S	[14-37]
	Checked	File ID	RT [min]	First Scan	Mass Analyzer	Activation Type	MS Order	# PSMs	Best PSM Ambiguity	Isolation Interference [%]	Ion Inject Time [ms]	Precursor m/z [Da]	Precursor MH+ [Da]	Precursor Charge	Spectrum File
	FALSE	F1	44.5458	10452	Fourier Transform	HCD (High Energy Collision Dissociation)	MS2	1	Unambiguous	0	166.401	803.084	2407.24	3	Mamoon_4.raw
FALSE	High	Sequest HT (A2)	Unambiguous	[K].ADASSAVDAVFETIQGELK.[S]		1	1	AOX55_RS05685	AOX55_RS05685	0	3	0.8182	0	1	1	HCD (High Energy Collision Dissociation)	0	102.869	49.1827	11954	Mamoon_4.raw	F1	5.17	0	7.698e-05	K.ADASSAVDAVFETIQGELK.S	[19-37]
	Checked	File ID	RT [min]	First Scan	Mass Analyzer	Activation Type	MS Order	# PSMs	Best PSM Ambiguity	Isolation Interference [%]	Ion Inject Time [ms]	Precursor m/z [Da]	Precursor MH+ [Da]	Precursor Charge	Spectrum File
	FALSE	F1	49.1827	11954	Fourier Transform	HCD (High Energy Collision Dissociation)	MS2	1	Unambiguous	0	102.869	650.995	1950.97	3	Mamoon_4.raw
FALSE	High	Sequest HT (A2)	Unambiguous	[K].ADASSAVDAVFETIQGELK.[S]		1	1	AOX55_RS05685	AOX55_RS05685	0	2	0.8481	0	1	1	HCD (High Energy Collision Dissociation)	0	250	49.185	11955	Mamoon_4.raw	F1	5.2	0	2.406e-06	K.ADASSAVDAVFETIQGELK.S	[19-37]
	Checked	File ID	RT [min]	First Scan	Mass Analyzer	Activation Type	MS Order	# PSMs	Best PSM Ambiguity	Isolation Interference [%]	Ion Inject Time [ms]	Precursor m/z [Da]	Precursor MH+ [Da]	Precursor Charge	Spectrum File
	FALSE	F1	49.185	11955	Fourier Transform	HCD (High Energy Collision Dissociation)	MS2	1	Unambiguous	0	250	975.988	1950.97	2	Mamoon_4.raw
FALSE	High	Sequest HT (A2)	Unambiguous	[R].LVGFGNFSVTR.[R]		1	1	AOX55_RS05685	AOX55_RS05685	0	2	0.8582	0	1	1	HCD (High Energy Collision Dissociation)	68.2421	250	31.829	6696	Mamoon_4.raw	F1	2.61	0	0.001942	R.LVGFGNFSVTR.R	[44-54]
	Checked	File ID	RT [min]	First Scan	Mass Analyzer	Activation Type	MS Order	# PSMs	Best PSM Ambiguity	Isolation Interference [%]	Ion Inject Time [ms]	Precursor m/z [Da]	Precursor MH+ [Da]	Precursor Charge	Spectrum File
	FALSE	F1	31.829	6696	Fourier Transform	HCD (High Energy Collision Dissociation)	MS2	1	Unambiguous	68.2421	250	598.823	1196.64	2	Mamoon_4.raw
FALSE	High	Sequest HT (A2)	Unambiguous	[K].GRNPSTGAEVDIPAR.[N]		1	1	AOX55_RS05685	AOX55_RS05685	1	3	0.7275	0	1	1	HCD (High Energy Collision Dissociation)	64.3021	61.319	16.3827	2590	Mamoon_4.raw	F1	3.34	0	0.01476	K.GRNPSTGAEVDIPAR.N	[60-74]
	Checked	File ID	RT [min]	First Scan	Mass Analyzer	Activation Type	MS Order	# PSMs	Best PSM Ambiguity	Isolation Interference [%]	Ion Inject Time [ms]	Precursor m/z [Da]	Precursor MH+ [Da]	Precursor Charge	Spectrum File
	FALSE	F1	16.3827	2590	Fourier Transform	HCD (High Energy Collision Dissociation)	MS2	1	Unambiguous	64.3021	61.319	513.933	1539.78	3	Mamoon_4.raw
FALSE	High	Sequest HT (A2)	Unambiguous	[K].GRNPSTGAEVDIPAR.[N]		1	1	AOX55_RS05685	AOX55_RS05685	1	2	0.6923	0	1	1	HCD (High Energy Collision Dissociation)	0	336.556	16.4216	2604	Mamoon_4.raw	F1	3.64	0	2.134e-05	K.GRNPSTGAEVDIPAR.N	[60-74]
	Checked	File ID	RT [min]	First Scan	Mass Analyzer	Activation Type	MS Order	# PSMs	Best PSM Ambiguity	Isolation Interference [%]	Ion Inject Time [ms]	Precursor m/z [Da]	Precursor MH+ [Da]	Precursor Charge	Spectrum File
	FALSE	F1	16.4216	2604	Fourier Transform	HCD (High Energy Collision Dissociation)	MS2	1	Unambiguous	0	336.556	770.398	1539.79	2	Mamoon_4.raw
FALSE	High	Sequest HT (A2)	Unambiguous	[-].mNKNELVSAVAEK.[A]	M1(Oxidation)	1	1	AOX55_RS05685	AOX55_RS05685	1	3	0.7658	0	1	1	HCD (High Energy Collision Dissociation)	15.9985	188.716	16.103	2513	Mamoon_4.raw	F1	4.27	0	0.0004109	-.MNKNELVSAVAEK.A	[1-13]
	Checked	File ID	RT [min]	First Scan	Mass Analyzer	Activation Type	MS Order	# PSMs	Best PSM Ambiguity	Isolation Interference [%]	Ion Inject Time [ms]	Precursor m/z [Da]	Precursor MH+ [Da]	Precursor Charge	Spectrum File
	FALSE	F1	16.103	2513	Fourier Transform	HCD (High Energy Collision Dissociation)	MS2	1	Unambiguous	15.9985	188.716	483.585	1448.74	3	Mamoon_4.raw
FALSE	High	Sequest HT (A2)	Unambiguous	[-].mNKNELVSAVAEK.[A]	M1(Oxidation)	1	1	AOX55_RS05685	AOX55_RS05685	1	2	0.8255	0	1	1	HCD (High Energy Collision Dissociation)	15.3477	250	16.1069	2514	Mamoon_4.raw	F1	4.47	0	0.0002174	-.MNKNELVSAVAEK.A	[1-13]
	Checked	File ID	RT [min]	First Scan	Mass Analyzer	Activation Type	MS Order	# PSMs	Best PSM Ambiguity	Isolation Interference [%]	Ion Inject Time [ms]	Precursor m/z [Da]	Precursor MH+ [Da]	Precursor Charge	Spectrum File
	FALSE	F1	16.1069	2514	Fourier Transform	HCD (High Energy Collision Dissociation)	MS2	1	Unambiguous	15.3477	250	724.874	1448.74	2	Mamoon_4.raw
FALSE	High	Sequest HT (A2)	Unambiguous	[-].mNKNELVSAVAEK.[A]	M1(Oxidation)	1	1	AOX55_RS05685	AOX55_RS05685	1	3	0.6167	0	1	1	HCD (High Energy Collision Dissociation)	10.0893	250	17.323	2844	Mamoon_4.raw	F1	3	0	0.006426	-.MNKNELVSAVAEK.A	[1-13]
	Checked	File ID	RT [min]	First Scan	Mass Analyzer	Activation Type	MS Order	# PSMs	Best PSM Ambiguity	Isolation Interference [%]	Ion Inject Time [ms]	Precursor m/z [Da]	Precursor MH+ [Da]	Precursor Charge	Spectrum File
	FALSE	F1	17.323	2844	Fourier Transform	HCD (High Energy Collision Dissociation)	MS2	1	Unambiguous	10.0893	250	483.586	1448.74	3	Mamoon_4.raw
FALSE	High	Sequest HT (A2)	Unambiguous	[R].EASKGRNPSTGAEVDIPAR.[N]		1	1	AOX55_RS05685	AOX55_RS05685	2	4	0.5932	0	1	1	HCD (High Energy Collision Dissociation)	31.7127	250	14.8293	2212	Mamoon_4.raw	F1	4.99	0	0.0007878	R.EASKGRNPSTGAEVDIPAR.N	[56-74]
	Checked	File ID	RT [min]	First Scan	Mass Analyzer	Activation Type	MS Order	# PSMs	Best PSM Ambiguity	Isolation Interference [%]	Ion Inject Time [ms]	Precursor m/z [Da]	Precursor MH+ [Da]	Precursor Charge	Spectrum File
	FALSE	F1	14.8293	2212	Fourier Transform	HCD (High Energy Collision Dissociation)	MS2	1	Unambiguous	31.7127	250	489.504	1954.99	4	Mamoon_4.raw
FALSE	High	Sequest HT (A2)	Unambiguous	[R].EASKGRNPSTGAEVDIPAR.[N]		1	1	AOX55_RS05685	AOX55_RS05685	2	3	0.6084	0	1	1	HCD (High Energy Collision Dissociation)	39.9839	250	14.84	2215	Mamoon_4.raw	F1	4.75	0	7.4e-06	R.EASKGRNPSTGAEVDIPAR.N	[56-74]
	Checked	File ID	RT [min]	First Scan	Mass Analyzer	Activation Type	MS Order	# PSMs	Best PSM Ambiguity	Isolation Interference [%]	Ion Inject Time [ms]	Precursor m/z [Da]	Precursor MH+ [Da]	Precursor Charge	Spectrum File
	FALSE	F1	14.84	2215	Fourier Transform	HCD (High Energy Collision Dissociation)	MS2	1	Unambiguous	39.9839	250	652.336	1954.99	3	Mamoon_4.raw
FALSE	High	Sequest HT (A2)	Unambiguous	[R].NVPKFTAGKGLK.[D]		1	1	AOX55_RS05685	AOX55_RS05685	2	3	0.7789	0	1	1	HCD (High Energy Collision Dissociation)	35.7758	250	14.7744	2199	Mamoon_4.raw	F1	2.94	0	0.005566	R.NVPKFTAGKGLK.D	[75-86]
	Checked	File ID	RT [min]	First Scan	Mass Analyzer	Activation Type	MS Order	# PSMs	Best PSM Ambiguity	Isolation Interference [%]	Ion Inject Time [ms]	Precursor m/z [Da]	Precursor MH+ [Da]	Precursor Charge	Spectrum File
	FALSE	F1	14.7744	2199	Fourier Transform	HCD (High Energy Collision Dissociation)	MS2	1	Unambiguous	35.7758	250	420.588	1259.75	3	Mamoon_4.raw
FALSE	High	Sequest HT (A2)	Unambiguous	[K].FTAGKGLKDAVN.[-]		1	1	AOX55_RS05685	AOX55_RS05685	2	3	0.6205	0	1	1	HCD (High Energy Collision Dissociation)	80.2096	250	15.6236	2399	Mamoon_4.raw	F1	2.24	0	0.05138	K.FTAGKGLKDAVN.-	[79-90]
	Checked	File ID	RT [min]	First Scan	Mass Analyzer	Activation Type	MS Order	# PSMs	Best PSM Ambiguity	Isolation Interference [%]	Ion Inject Time [ms]	Precursor m/z [Da]	Precursor MH+ [Da]	Precursor Charge	Spectrum File
	FALSE	F1	15.6236	2399	Fourier Transform	HCD (High Energy Collision Dissociation)	MS2	1	Unambiguous	80.2096	250	407.56	1220.66	3	Mamoon_4.raw
FALSE	High	Sequest HT (A2)	Unambiguous	[R].NPSTGAEVDIPAR.[N]		1	1	AOX55_RS05685	AOX55_RS05685	0	2	0.6822	0	1	1	HCD (High Energy Collision Dissociation)	0	159.887	19.6203	3410	Mamoon_4.raw	F1	3.87	0	0.0002261	R.NPSTGAEVDIPAR.N	[62-74]
	Checked	File ID	RT [min]	First Scan	Mass Analyzer	Activation Type	MS Order	# PSMs	Best PSM Ambiguity	Isolation Interference [%]	Ion Inject Time [ms]	Precursor m/z [Da]	Precursor MH+ [Da]	Precursor Charge	Spectrum File
	FALSE	F1	19.6203	3410	Fourier Transform	HCD (High Energy Collision Dissociation)	MS2	1	Unambiguous	0	159.887	663.835	1326.66	2	Mamoon_4.raw
FALSE	High	Sequest HT (A2)	Unambiguous	[-].MNKNELVSAVAEK.[A]		1	1	AOX55_RS05685	AOX55_RS05685	1	3	0.795	0	1	1	HCD (High Energy Collision Dissociation)	60.1316	241.893	18.3704	3098	Mamoon_4.raw	F1	4.78	0	0.002391	-.MNKNELVSAVAEK.A	[1-13]
	Checked	File ID	RT [min]	First Scan	Mass Analyzer	Activation Type	MS Order	# PSMs	Best PSM Ambiguity	Isolation Interference [%]	Ion Inject Time [ms]	Precursor m/z [Da]	Precursor MH+ [Da]	Precursor Charge	Spectrum File
	FALSE	F1	18.3704	3098	Fourier Transform	HCD (High Energy Collision Dissociation)	MS2	1	Unambiguous	60.1316	241.893	478.254	1432.75	3	Mamoon_4.raw
FALSE	High	Sequest HT (A2)	Unambiguous	[-].MNKNELVSAVAEK.[A]		1	1	AOX55_RS05685	AOX55_RS05685	1	2	0.829	0	1	1	HCD (High Energy Collision Dissociation)	48.1974	221.147	18.4268	3112	Mamoon_4.raw	F1	5.03	0	0.0002012	-.MNKNELVSAVAEK.A	[1-13]
	Checked	File ID	RT [min]	First Scan	Mass Analyzer	Activation Type	MS Order	# PSMs	Best PSM Ambiguity	Isolation Interference [%]	Ion Inject Time [ms]	Precursor m/z [Da]	Precursor MH+ [Da]	Precursor Charge	Spectrum File
	FALSE	F1	18.4268	3112	Fourier Transform	HCD (High Energy Collision Dissociation)	MS2	1	Unambiguous	48.1974	221.147	716.878	1432.75	2	Mamoon_4.raw
FALSE	High	Sequest HT (A2)	Unambiguous	[K].FTAGKGLKDAVN.[-]		1	1	AOX55_RS05685	AOX55_RS05685	2	2	0.4468	0	1	1	HCD (High Energy Collision Dissociation)	88.6904	221.627	15.6611	2408	Mamoon_4.raw	F1	0.47	0.005205	0.2947	K.FTAGKGLKDAVN.-	[79-90]
	Checked	File ID	RT [min]	First Scan	Mass Analyzer	Activation Type	MS Order	# PSMs	Best PSM Ambiguity	Isolation Interference [%]	Ion Inject Time [ms]	Precursor m/z [Da]	Precursor MH+ [Da]	Precursor Charge	Spectrum File
	FALSE	F1	15.6611	2408	Fourier Transform	HCD (High Energy Collision Dissociation)	MS2	1	Unambiguous	88.6904	221.627	610.835	1220.66	2	Mamoon_4.raw
High	Master Protein	AOX55_RS23030	[hypothetical protein]	0	1.102	5	1	1	1	1	380	39.3	4.7	2.42	1	High
Checked	Confidence	Identifying Node	PSM Ambiguity	Annotated Sequence	Modifications	# Protein Groups	# Proteins	Master Protein Accessions	Protein Accessions	# Missed Cleavages	Charge	DeltaScore	DeltaCn	Rank	Search Engine Rank	Activation Type	Isolation Interference [%]	Ion Inject Time [ms]	RT [min]	First Scan	Spectrum File	File ID	XCorr	Percolator q-Value	Percolator PEP	Sequences in Protein	Positions in Protein	PSM Modification Positions in Protein
FALSE	High	Sequest HT (A2)	Unambiguous	[K].SVDLETPGLRPAFSSLNR.[N]		1	1	AOX55_RS23030	AOX55_RS23030	0	3	0.7149	0	1	1	HCD (High Energy Collision Dissociation)	52.7312	250	30.8313	6404	Mamoon_4.raw	F1	2.42	0	0.079	K.SVDLETPGLRPAFSSLNR.N	[122-139]
	Checked	File ID	RT [min]	First Scan	Mass Analyzer	Activation Type	MS Order	# PSMs	Best PSM Ambiguity	Isolation Interference [%]	Ion Inject Time [ms]	Precursor m/z [Da]	Precursor MH+ [Da]	Precursor Charge	Spectrum File
	FALSE	F1	30.8313	6404	Fourier Transform	HCD (High Energy Collision Dissociation)	MS2	1	Unambiguous	52.7312	250	653.681	1959.03	3	Mamoon_4.raw
Medium	Master Protein	AOX55_RS25180	[hypothetical protein]	0.016	0.79	7	1	1	1	1	122	12.7	10.14	0	1	High
Checked	Confidence	Identifying Node	PSM Ambiguity	Annotated Sequence	Modifications	# Protein Groups	# Proteins	Master Protein Accessions	Protein Accessions	# Missed Cleavages	Charge	DeltaScore	DeltaCn	Rank	Search Engine Rank	Activation Type	Isolation Interference [%]	Ion Inject Time [ms]	RT [min]	First Scan	Spectrum File	File ID	XCorr	Percolator q-Value	Percolator PEP	Sequences in Protein	Positions in Protein	PSM Modification Positions in Protein
FALSE	High	Sequest HT (A2)	Unambiguous	[R].DYRPGKPWR.[V]		1	1	AOX55_RS25180	AOX55_RS25180	0	3	0.7069	0	1	1	HCD (High Energy Collision Dissociation)	89.7598	250	14.8007	2205	Mamoon_4.raw	F1	1.74	0.003159	0.162	R.DYRPGKPWR.V	[111-119]
	Checked	File ID	RT [min]	First Scan	Mass Analyzer	Activation Type	MS Order	# PSMs	Best PSM Ambiguity	Isolation Interference [%]	Ion Inject Time [ms]	Precursor m/z [Da]	Precursor MH+ [Da]	Precursor Charge	Spectrum File
	FALSE	F1	14.8007	2205	Fourier Transform	HCD (High Energy Collision Dissociation)	MS2	1	Unambiguous	89.7598	250	392.21	1174.61	3	Mamoon_4.raw
High	Master Protein	AOX55_RS17560	[inorganic diphosphatase]	0	1.824	5	1	1	1	1	177	20	6	2.91	1	High
Checked	Confidence	Identifying Node	PSM Ambiguity	Annotated Sequence	Modifications	# Protein Groups	# Proteins	Master Protein Accessions	Protein Accessions	# Missed Cleavages	Charge	DeltaScore	DeltaCn	Rank	Search Engine Rank	Activation Type	Isolation Interference [%]	Ion Inject Time [ms]	RT [min]	First Scan	Spectrum File	File ID	XCorr	Percolator q-Value	Percolator PEP	Sequences in Protein	Positions in Protein	PSM Modification Positions in Protein
FALSE	High	Sequest HT (A2)	Unambiguous	[K].EAGTLVVDR.[F]		1	1	AOX55_RS17560	AOX55_RS17560	0	2	0.6289	0	1	1	HCD (High Energy Collision Dissociation)	45.4358	250	17.4042	2865	Mamoon_4.raw	F1	2.91	0	0.01498	K.EAGTLVVDR.F	[36-44]
	Checked	File ID	RT [min]	First Scan	Mass Analyzer	Activation Type	MS Order	# PSMs	Best PSM Ambiguity	Isolation Interference [%]	Ion Inject Time [ms]	Precursor m/z [Da]	Precursor MH+ [Da]	Precursor Charge	Spectrum File
	FALSE	F1	17.4042	2865	Fourier Transform	HCD (High Energy Collision Dissociation)	MS2	1	Unambiguous	45.4358	250	480.261	959.515	2	Mamoon_4.raw
High	Master Protein	AOX55_RS05325	[integration host factor subunit alpha]	0	1.434	9	1	1	1	1	112	12.4	10.51	2.54	1	High
Checked	Confidence	Identifying Node	PSM Ambiguity	Annotated Sequence	Modifications	# Protein Groups	# Proteins	Master Protein Accessions	Protein Accessions	# Missed Cleavages	Charge	DeltaScore	DeltaCn	Rank	Search Engine Rank	Activation Type	Isolation Interference [%]	Ion Inject Time [ms]	RT [min]	First Scan	Spectrum File	File ID	XCorr	Percolator q-Value	Percolator PEP	Sequences in Protein	Positions in Protein	PSM Modification Positions in Protein
FALSE	High	Sequest HT (A2)	Unambiguous	[K].TGEEVPISPR.[R]		1	1	AOX55_RS05325	AOX55_RS05325	0	2	0.6142	0	1	1	HCD (High Energy Collision Dissociation)	22.0208	250	18.6871	3177	Mamoon_4.raw	F1	2.54	0	0.0368	K.TGEEVPISPR.R	[70-79]
	Checked	File ID	RT [min]	First Scan	Mass Analyzer	Activation Type	MS Order	# PSMs	Best PSM Ambiguity	Isolation Interference [%]	Ion Inject Time [ms]	Precursor m/z [Da]	Precursor MH+ [Da]	Precursor Charge	Spectrum File
	FALSE	F1	18.6871	3177	Fourier Transform	HCD (High Energy Collision Dissociation)	MS2	1	Unambiguous	22.0208	250	542.786	1084.56	2	Mamoon_4.raw
High	Master Protein	AOX55_RS10965	[ketol-acid reductoisomerase]	0	2.496	4	1	1	1	1	339	36.6	6.25	2.85	1	High
Checked	Confidence	Identifying Node	PSM Ambiguity	Annotated Sequence	Modifications	# Protein Groups	# Proteins	Master Protein Accessions	Protein Accessions	# Missed Cleavages	Charge	DeltaScore	DeltaCn	Rank	Search Engine Rank	Activation Type	Isolation Interference [%]	Ion Inject Time [ms]	RT [min]	First Scan	Spectrum File	File ID	XCorr	Percolator q-Value	Percolator PEP	Sequences in Protein	Positions in Protein	PSM Modification Positions in Protein
FALSE	High	Sequest HT (A2)	Unambiguous	[R].RVNDAHQIEEVGAK.[L]		1	1	AOX55_RS10965	AOX55_RS10965	1	3	0.7298	0	1	1	HCD (High Energy Collision Dissociation)	88.9167	250	13.9006	1992	Mamoon_4.raw	F1	2.85	0	0.003192	R.RVNDAHQIEEVGAK.L	[307-320]
	Checked	File ID	RT [min]	First Scan	Mass Analyzer	Activation Type	MS Order	# PSMs	Best PSM Ambiguity	Isolation Interference [%]	Ion Inject Time [ms]	Precursor m/z [Da]	Precursor MH+ [Da]	Precursor Charge	Spectrum File
	FALSE	F1	13.9006	1992	Fourier Transform	HCD (High Energy Collision Dissociation)	MS2	1	Unambiguous	88.9167	250	522.606	1565.8	3	Mamoon_4.raw
High	Master Protein	AOX55_RS15470	[LysM peptidoglycan-binding domain-containing protein]	0	10.078	13	7	7	7	1	624	65.9	5.25	11.29	7	High
Checked	Confidence	Identifying Node	PSM Ambiguity	Annotated Sequence	Modifications	# Protein Groups	# Proteins	Master Protein Accessions	Protein Accessions	# Missed Cleavages	Charge	DeltaScore	DeltaCn	Rank	Search Engine Rank	Activation Type	Isolation Interference [%]	Ion Inject Time [ms]	RT [min]	First Scan	Spectrum File	File ID	XCorr	Percolator q-Value	Percolator PEP	Sequences in Protein	Positions in Protein	PSM Modification Positions in Protein
FALSE	High	Sequest HT (A2)	Unambiguous	[K].IIALTHVGYPR.[D]		1	1	AOX55_RS15470	AOX55_RS15470	0	3	0.6275	0	1	1	HCD (High Energy Collision Dissociation)	83.3897	250	23.585	4462	Mamoon_4.raw	F1	2.47	0	0.003985	K.IIALTHVGYPR.D	[217-227]
	Checked	File ID	RT [min]	First Scan	Mass Analyzer	Activation Type	MS Order	# PSMs	Best PSM Ambiguity	Isolation Interference [%]	Ion Inject Time [ms]	Precursor m/z [Da]	Precursor MH+ [Da]	Precursor Charge	Spectrum File
	FALSE	F1	23.585	4462	Fourier Transform	HCD (High Energy Collision Dissociation)	MS2	1	Unambiguous	83.3897	250	413.912	1239.72	3	Mamoon_4.raw
FALSE	High	Sequest HT (A2)	Unambiguous	[R].AALENGVSQVEEGGGRFPQVAGLK.[F]		1	1	AOX55_RS15470	AOX55_RS15470	1	3	0.7952	0	1	1	HCD (High Energy Collision Dissociation)	0	250	29.5687	6049	Mamoon_4.raw	F1	4.54	0	0.0005196	R.AALENGVSQVEEGGGRFPQVAGLK.F	[421-444]
	Checked	File ID	RT [min]	First Scan	Mass Analyzer	Activation Type	MS Order	# PSMs	Best PSM Ambiguity	Isolation Interference [%]	Ion Inject Time [ms]	Precursor m/z [Da]	Precursor MH+ [Da]	Precursor Charge	Spectrum File
	FALSE	F1	29.5687	6049	Fourier Transform	HCD (High Energy Collision Dissociation)	MS2	1	Unambiguous	0	250	805.089	2413.25	3	Mamoon_4.raw
FALSE	High	Sequest HT (A2)	Unambiguous	[R].GGGDGYAVFK.[A]		1	1	AOX55_RS15470	AOX55_RS15470	0	2	0.6748	0	1	1	HCD (High Energy Collision Dissociation)	30.4949	223.986	20.3413	3627	Mamoon_4.raw	F1	2.06	0	0.04261	R.GGGDGYAVFK.A	[487-496]
	Checked	File ID	RT [min]	First Scan	Mass Analyzer	Activation Type	MS Order	# PSMs	Best PSM Ambiguity	Isolation Interference [%]	Ion Inject Time [ms]	Precursor m/z [Da]	Precursor MH+ [Da]	Precursor Charge	Spectrum File
	FALSE	F1	20.3413	3627	Fourier Transform	HCD (High Energy Collision Dissociation)	MS2	1	Unambiguous	30.4949	223.986	485.732	970.457	2	Mamoon_4.raw
FALSE	High	Sequest HT (A2)	Unambiguous	[K].GDPILVDSK.[I]		1	1	AOX55_RS15470	AOX55_RS15470	0	2	0.7668	0	1	1	HCD (High Energy Collision Dissociation)	26.0551	250	19.2408	3311	Mamoon_4.raw	F1	2.23	0	0.03478	K.GDPILVDSK.I	[303-311]
	Checked	File ID	RT [min]	First Scan	Mass Analyzer	Activation Type	MS Order	# PSMs	Best PSM Ambiguity	Isolation Interference [%]	Ion Inject Time [ms]	Precursor m/z [Da]	Precursor MH+ [Da]	Precursor Charge	Spectrum File
	FALSE	F1	19.2408	3311	Fourier Transform	HCD (High Energy Collision Dissociation)	MS2	1	Unambiguous	26.0551	250	472.259	943.511	2	Mamoon_4.raw
FALSE	High	Sequest HT (A2)	Unambiguous	[R].ELEIPAK.[-]		1	1	AOX55_RS15470	AOX55_RS15470	0	2	0.4954	0	1	1	HCD (High Energy Collision Dissociation)	32.422	250	19.1786	3296	Mamoon_4.raw	F1	1.09	0.003159	0.2475	R.ELEIPAK.-	[618-624]
	Checked	File ID	RT [min]	First Scan	Mass Analyzer	Activation Type	MS Order	# PSMs	Best PSM Ambiguity	Isolation Interference [%]	Ion Inject Time [ms]	Precursor m/z [Da]	Precursor MH+ [Da]	Precursor Charge	Spectrum File
	FALSE	F1	19.1786	3296	Fourier Transform	HCD (High Energy Collision Dissociation)	MS2	1	Unambiguous	32.422	250	400.233	799.458	2	Mamoon_4.raw
FALSE	High	Sequest HT (A2)	Unambiguous	[R].IKPSLVLDVGGQK.[V]		1	1	AOX55_RS15470	AOX55_RS15470	0	3	0.6607	0	1	1	HCD (High Energy Collision Dissociation)	81.2161	164.664	24.2005	4611	Mamoon_4.raw	F1	1.68	0.007157	0.3195	R.IKPSLVLDVGGQK.V	[160-172]
	Checked	File ID	RT [min]	First Scan	Mass Analyzer	Activation Type	MS Order	# PSMs	Best PSM Ambiguity	Isolation Interference [%]	Ion Inject Time [ms]	Precursor m/z [Da]	Precursor MH+ [Da]	Precursor Charge	Spectrum File
	FALSE	F1	24.2005	4611	Fourier Transform	HCD (High Energy Collision Dissociation)	MS2	1	Unambiguous	81.2161	164.664	451.941	1353.81	3	Mamoon_4.raw
FALSE	High	Sequest HT (A2)	Unambiguous	[K].IKPDEAVVAR.[I]		1	1	AOX55_RS15470	AOX55_RS15470	0	2	0.6154	0	1	1	HCD (High Energy Collision Dissociation)	51.8023	250	14.8671	2221	Mamoon_4.raw	F1	1.04	0.007157	0.3444	K.IKPDEAVVAR.I	[312-321]
	Checked	File ID	RT [min]	First Scan	Mass Analyzer	Activation Type	MS Order	# PSMs	Best PSM Ambiguity	Isolation Interference [%]	Ion Inject Time [ms]	Precursor m/z [Da]	Precursor MH+ [Da]	Precursor Charge	Spectrum File
	FALSE	F1	14.8671	2221	Fourier Transform	HCD (High Energy Collision Dissociation)	MS2	1	Unambiguous	51.8023	250	549.318	1097.63	2	Mamoon_4.raw
High	Master Protein	AOX55_RS07185	[LysM peptidoglycan-binding domain-containing protein]	0	3.804	4	2	2	2	1	513	51.9	9.58	5.32	2	High
Checked	Confidence	Identifying Node	PSM Ambiguity	Annotated Sequence	Modifications	# Protein Groups	# Proteins	Master Protein Accessions	Protein Accessions	# Missed Cleavages	Charge	DeltaScore	DeltaCn	Rank	Search Engine Rank	Activation Type	Isolation Interference [%]	Ion Inject Time [ms]	RT [min]	First Scan	Spectrum File	File ID	XCorr	Percolator q-Value	Percolator PEP	Sequences in Protein	Positions in Protein	PSM Modification Positions in Protein
FALSE	High	Sequest HT (A2)	Unambiguous	[R].TALAEPAPALPR.[Q]		1	1	AOX55_RS07185	AOX55_RS07185	0	2	0.8205	0	1	1	HCD (High Energy Collision Dissociation)	15.4246	250	24.2453	4623	Mamoon_4.raw	F1	3.12	0	0.004927	R.TALAEPAPALPR.Q	[114-125]
	Checked	File ID	RT [min]	First Scan	Mass Analyzer	Activation Type	MS Order	# PSMs	Best PSM Ambiguity	Isolation Interference [%]	Ion Inject Time [ms]	Precursor m/z [Da]	Precursor MH+ [Da]	Precursor Charge	Spectrum File
	FALSE	F1	24.2453	4623	Fourier Transform	HCD (High Energy Collision Dissociation)	MS2	1	Unambiguous	15.4246	250	603.845	1206.68	2	Mamoon_4.raw
FALSE	High	Sequest HT (A2)	Unambiguous	[K].ASQPQVHFEVR.[K]		1	1	AOX55_RS07185	AOX55_RS07185	0	3	0.5294	0	1	1	HCD (High Energy Collision Dissociation)	83.4911	250	18.2031	3056	Mamoon_4.raw	F1	2.21	0	0.03184	K.ASQPQVHFEVR.K	[490-500]
	Checked	File ID	RT [min]	First Scan	Mass Analyzer	Activation Type	MS Order	# PSMs	Best PSM Ambiguity	Isolation Interference [%]	Ion Inject Time [ms]	Precursor m/z [Da]	Precursor MH+ [Da]	Precursor Charge	Spectrum File
	FALSE	F1	18.2031	3056	Fourier Transform	HCD (High Energy Collision Dissociation)	MS2	1	Unambiguous	83.4911	250	433.226	1297.66	3	Mamoon_4.raw
Medium	Master Protein	AOX55_RS17240	[membrane protein]	0.026	0.526	4	1	1	1	1	179	17.9	8.73	1.71	1	High
Checked	Confidence	Identifying Node	PSM Ambiguity	Annotated Sequence	Modifications	# Protein Groups	# Proteins	Master Protein Accessions	Protein Accessions	# Missed Cleavages	Charge	DeltaScore	DeltaCn	Rank	Search Engine Rank	Activation Type	Isolation Interference [%]	Ion Inject Time [ms]	RT [min]	First Scan	Spectrum File	File ID	XCorr	Percolator q-Value	Percolator PEP	Sequences in Protein	Positions in Protein	PSM Modification Positions in Protein
FALSE	High	Sequest HT (A2)	Unambiguous	[K].ESmVGNWR.[V]	M3(Oxidation)	1	1	AOX55_RS17240	AOX55_RS17240	0	2	0.7836	0	1	1	HCD (High Energy Collision Dissociation)	39.5947	250	15.9865	2485	Mamoon_4.raw	F1	1.71	0.005205	0.2981	K.ESMVGNWR.V	[92-99]
	Checked	File ID	RT [min]	First Scan	Mass Analyzer	Activation Type	MS Order	# PSMs	Best PSM Ambiguity	Isolation Interference [%]	Ion Inject Time [ms]	Precursor m/z [Da]	Precursor MH+ [Da]	Precursor Charge	Spectrum File
	FALSE	F1	15.9865	2485	Fourier Transform	HCD (High Energy Collision Dissociation)	MS2	1	Unambiguous	39.5947	250	497.727	994.447	2	Mamoon_4.raw
High	Master Protein	AOX55_RS15465	[membrane protein]	0	5.702	21	1	2	1	1	121	12.6	8.35	12.21	1	High
Checked	Confidence	Identifying Node	PSM Ambiguity	Annotated Sequence	Modifications	# Protein Groups	# Proteins	Master Protein Accessions	Protein Accessions	# Missed Cleavages	Charge	DeltaScore	DeltaCn	Rank	Search Engine Rank	Activation Type	Isolation Interference [%]	Ion Inject Time [ms]	RT [min]	First Scan	Spectrum File	File ID	XCorr	Percolator q-Value	Percolator PEP	Sequences in Protein	Positions in Protein	PSM Modification Positions in Protein
FALSE	High	Sequest HT (A2)	Unambiguous	[R].AGGVEGSWVDPNGIVSTFAAGTFSTR.[T]		1	1	AOX55_RS15465	AOX55_RS15465	0	3	0.7113	0	1	1	HCD (High Energy Collision Dissociation)	0	250	45.9781	10904	Mamoon_4.raw	F1	6.13	0	0.0001991	R.AGGVEGSWVDPNGIVSTFAAGTFSTR.T	[34-59]
	Checked	File ID	RT [min]	First Scan	Mass Analyzer	Activation Type	MS Order	# PSMs	Best PSM Ambiguity	Isolation Interference [%]	Ion Inject Time [ms]	Precursor m/z [Da]	Precursor MH+ [Da]	Precursor Charge	Spectrum File
	FALSE	F1	45.9781	10904	Fourier Transform	HCD (High Energy Collision Dissociation)	MS2	1	Unambiguous	0	250	861.753	2583.24	3	Mamoon_4.raw
FALSE	High	Sequest HT (A2)	Unambiguous	[R].AGGVEGSWVDPNGIVSTFAAGTFSTR.[T]		1	1	AOX55_RS15465	AOX55_RS15465	0	3	0.7664	0	1	1	HCD (High Energy Collision Dissociation)	0	250	46.0519	10923	Mamoon_4.raw	F1	6.08	0	1.984e-06	R.AGGVEGSWVDPNGIVSTFAAGTFSTR.T	[34-59]
	Checked	File ID	RT [min]	First Scan	Mass Analyzer	Activation Type	MS Order	# PSMs	Best PSM Ambiguity	Isolation Interference [%]	Ion Inject Time [ms]	Precursor m/z [Da]	Precursor MH+ [Da]	Precursor Charge	Spectrum File
	FALSE	F1	46.0519	10923	Fourier Transform	HCD (High Energy Collision Dissociation)	MS2	1	Unambiguous	0	250	861.752	2583.24	3	Mamoon_4.raw
High	Master Protein	AOX55_RS16295	[MetQ/NlpA family ABC transporter substrate-binding protein]	0	2.703	4	1	1	1	1	259	27.6	5.07	2.4	1	High
Checked	Confidence	Identifying Node	PSM Ambiguity	Annotated Sequence	Modifications	# Protein Groups	# Proteins	Master Protein Accessions	Protein Accessions	# Missed Cleavages	Charge	DeltaScore	DeltaCn	Rank	Search Engine Rank	Activation Type	Isolation Interference [%]	Ion Inject Time [ms]	RT [min]	First Scan	Spectrum File	File ID	XCorr	Percolator q-Value	Percolator PEP	Sequences in Protein	Positions in Protein	PSM Modification Positions in Protein
FALSE	High	Sequest HT (A2)	Unambiguous	[K].VGPADVVENPK.[N]		1	1	AOX55_RS16295	AOX55_RS16295	0	2	0.7833	0	1	1	HCD (High Energy Collision Dissociation)	43.4741	196.519	19.2694	3318	Mamoon_4.raw	F1	2.4	0	0.001982	K.VGPADVVENPK.N	[155-165]
	Checked	File ID	RT [min]	First Scan	Mass Analyzer	Activation Type	MS Order	# PSMs	Best PSM Ambiguity	Isolation Interference [%]	Ion Inject Time [ms]	Precursor m/z [Da]	Precursor MH+ [Da]	Precursor Charge	Spectrum File
	FALSE	F1	19.2694	3318	Fourier Transform	HCD (High Energy Collision Dissociation)	MS2	1	Unambiguous	43.4741	196.519	562.802	1124.6	2	Mamoon_4.raw
High	Master Protein	AOX55_RS19260	[molecular chaperone DnaK]	0	9.741	7	4	4	4	1	641	69	5.03	5.57	4	High
Checked	Confidence	Identifying Node	PSM Ambiguity	Annotated Sequence	Modifications	# Protein Groups	# Proteins	Master Protein Accessions	Protein Accessions	# Missed Cleavages	Charge	DeltaScore	DeltaCn	Rank	Search Engine Rank	Activation Type	Isolation Interference [%]	Ion Inject Time [ms]	RT [min]	First Scan	Spectrum File	File ID	XCorr	Percolator q-Value	Percolator PEP	Sequences in Protein	Positions in Protein	PSM Modification Positions in Protein
FALSE	High	Sequest HT (A2)	Unambiguous	[R].IINEPTAAALAYGLDK.[K]		1	1	AOX55_RS19260	AOX55_RS19260	0	2	0.659	0	1	1	HCD (High Energy Collision Dissociation)	66.4597	250	32.9656	7049	Mamoon_4.raw	F1	3.9	0	4.884e-06	R.IINEPTAAALAYGLDK.K	[168-183]
	Checked	File ID	RT [min]	First Scan	Mass Analyzer	Activation Type	MS Order	# PSMs	Best PSM Ambiguity	Isolation Interference [%]	Ion Inject Time [ms]	Precursor m/z [Da]	Precursor MH+ [Da]	Precursor Charge	Spectrum File
	FALSE	F1	32.9656	7049	Fourier Transform	HCD (High Energy Collision Dissociation)	MS2	1	Unambiguous	66.4597	250	830.452	1659.9	2	Mamoon_4.raw
FALSE	High	Sequest HT (A2)	Unambiguous	[K].TSVETSEPDAEDIKAK.[T]		1	1	AOX55_RS19260	AOX55_RS19260	1	3	0.3889	0	1	1	HCD (High Energy Collision Dissociation)	82.2564	250	15.8728	2459	Mamoon_4.raw	F1	1.26	0	0.02221	K.TSVETSEPDAEDIKAK.T	[569-584]
	Checked	File ID	RT [min]	First Scan	Mass Analyzer	Activation Type	MS Order	# PSMs	Best PSM Ambiguity	Isolation Interference [%]	Ion Inject Time [ms]	Precursor m/z [Da]	Precursor MH+ [Da]	Precursor Charge	Spectrum File
	FALSE	F1	15.8728	2459	Fourier Transform	HCD (High Energy Collision Dissociation)	MS2	1	Unambiguous	82.2564	250	573.947	1719.83	3	Mamoon_4.raw
FALSE	High	Sequest HT (A2)	Unambiguous	[K].NQAESLIHSSEK.[S]		1	1	AOX55_RS19260	AOX55_RS19260	0	3	0.4332	0	1	1	HCD (High Energy Collision Dissociation)	97.0954	250	14.7036	2182	Mamoon_4.raw	F1	1.87	0	0.01161	K.NQAESLIHSSEK.S	[532-543]
	Checked	File ID	RT [min]	First Scan	Mass Analyzer	Activation Type	MS Order	# PSMs	Best PSM Ambiguity	Isolation Interference [%]	Ion Inject Time [ms]	Precursor m/z [Da]	Precursor MH+ [Da]	Precursor Charge	Spectrum File
	FALSE	F1	14.7036	2182	Fourier Transform	HCD (High Energy Collision Dissociation)	MS2	1	Unambiguous	97.0954	250	448.226	1342.66	3	Mamoon_4.raw
FALSE	High	Sequest HT (A2)	Unambiguous	[K].TSVETSEPDAEDIK.[A]		1	1	AOX55_RS19260	AOX55_RS19260	0	2	0.7485	0	1	1	HCD (High Energy Collision Dissociation)	85.025	250	18.0148	3011	Mamoon_4.raw	F1	1.67	0.002215	0.144	K.TSVETSEPDAEDIK.A	[569-582]
	Checked	File ID	RT [min]	First Scan	Mass Analyzer	Activation Type	MS Order	# PSMs	Best PSM Ambiguity	Isolation Interference [%]	Ion Inject Time [ms]	Precursor m/z [Da]	Precursor MH+ [Da]	Precursor Charge	Spectrum File
	FALSE	F1	18.0148	3011	Fourier Transform	HCD (High Energy Collision Dissociation)	MS2	1	Unambiguous	85.025	250	760.854	1520.7	2	Mamoon_4.raw
High	Master Protein	AOX55_RS02445	[molecular chaperone GroES]	0	35.762	63	8	14	7	1	98	10.6	5.57	46.57	8	High
Checked	Confidence	Identifying Node	PSM Ambiguity	Annotated Sequence	Modifications	# Protein Groups	# Proteins	Master Protein Accessions	Protein Accessions	# Missed Cleavages	Charge	DeltaScore	DeltaCn	Rank	Search Engine Rank	Activation Type	Isolation Interference [%]	Ion Inject Time [ms]	RT [min]	First Scan	Spectrum File	File ID	XCorr	Percolator q-Value	Percolator PEP	Sequences in Protein	Positions in Protein	PSM Modification Positions in Protein
FALSE	High	Sequest HT (A2)	Unambiguous	[K].INGEDLLImK.[E]	M9(Oxidation)	1	1	AOX55_RS02445	AOX55_RS02445	0	2	0	0	1	1	HCD (High Energy Collision Dissociation)		94.844	26.1371	5109	Mamoon_4.raw	F1	2.57	0	0.03996	K.INGEDLLIMK.E	[80-89]
	Checked	File ID	RT [min]	First Scan	Mass Analyzer	Activation Type	MS Order	# PSMs	Best PSM Ambiguity	Isolation Interference [%]	Ion Inject Time [ms]	Precursor m/z [Da]	Precursor MH+ [Da]	Precursor Charge	Spectrum File
	FALSE	F1	26.1371	5109	Fourier Transform	HCD (High Energy Collision Dissociation)	MS2	2	Unambiguous		94.844	581.315	1161.62	2	Mamoon_4.raw
FALSE	High	Sequest HT (A2)	Unambiguous	[K].INGEDLLImK.[E]	M9(Oxidation)	1	1	AOX55_RS02445	AOX55_RS02445	0	2	0	0	1	1	HCD (High Energy Collision Dissociation)	57.093	127.941	27.1968	5399	Mamoon_4.raw	F1	3.18	0	0.01241	K.INGEDLLIMK.E	[80-89]
	Checked	File ID	RT [min]	First Scan	Mass Analyzer	Activation Type	MS Order	# PSMs	Best PSM Ambiguity	Isolation Interference [%]	Ion Inject Time [ms]	Precursor m/z [Da]	Precursor MH+ [Da]	Precursor Charge	Spectrum File
	FALSE	F1	27.1968	5399	Fourier Transform	HCD (High Energy Collision Dissociation)	MS2	2	Unambiguous	57.093	127.941	581.313	1161.62	2	Mamoon_4.raw
FALSE	High	Sequest HT (A2)	Unambiguous	[K].GGIIIPDTAK.[E]		1	1	AOX55_RS02445	AOX55_RS02445	0	2	0.5946	0	1	1	HCD (High Energy Collision Dissociation)	29.3029	193.378	23.0009	4322	Mamoon_4.raw	F1	2.96	0	0.02504	K.GGIIIPDTAK.E	[26-35]
	Checked	File ID	RT [min]	First Scan	Mass Analyzer	Activation Type	MS Order	# PSMs	Best PSM Ambiguity	Isolation Interference [%]	Ion Inject Time [ms]	Precursor m/z [Da]	Precursor MH+ [Da]	Precursor Charge	Spectrum File
	FALSE	F1	23.0009	4322	Fourier Transform	HCD (High Energy Collision Dissociation)	MS2	1	Unambiguous	29.3029	193.378	492.79	984.572	2	Mamoon_4.raw
FALSE	High	Sequest HT (A2)	Unambiguous	[R].VLFGKWSGTEVK.[I]		1	1	AOX55_RS02445	AOX55_RS02445	1	3	0.5338	0	1	1	HCD (High Energy Collision Dissociation)	68.9892	250	24.2171	4615	Mamoon_4.raw	F1	2.96	0	0.03758	R.VLFGKWSGTEVK.I	[68-79]
	Checked	File ID	RT [min]	First Scan	Mass Analyzer	Activation Type	MS Order	# PSMs	Best PSM Ambiguity	Isolation Interference [%]	Ion Inject Time [ms]	Precursor m/z [Da]	Precursor MH+ [Da]	Precursor Charge	Spectrum File
	FALSE	F1	24.2171	4615	Fourier Transform	HCD (High Energy Collision Dissociation)	MS2	1	Unambiguous	68.9892	250	450.919	1350.74	3	Mamoon_4.raw
FALSE	High	Sequest HT (A2)	Unambiguous	[K].EKPQEGEIVAVGSGARDESGKVVPLDVK.[A]		1	1	AOX55_RS02445	AOX55_RS02445	2	4	0.8084	0	1	1	HCD (High Energy Collision Dissociation)	0	250	24.2983	4635	Mamoon_4.raw	F1	6.21	0	0.0004139	K.EKPQEGEIVAVGSGARDESGKVVPLDVK.A	[36-63]
	Checked	File ID	RT [min]	First Scan	Mass Analyzer	Activation Type	MS Order	# PSMs	Best PSM Ambiguity	Isolation Interference [%]	Ion Inject Time [ms]	Precursor m/z [Da]	Precursor MH+ [Da]	Precursor Charge	Spectrum File
	FALSE	F1	24.2983	4635	Fourier Transform	HCD (High Energy Collision Dissociation)	MS2	1	Unambiguous	0	250	724.138	2893.53	4	Mamoon_4.raw
FALSE	High	Sequest HT (A2)	Unambiguous	[K].EKPQEGEIVAVGSGAR.[D]		1	1	AOX55_RS02445	AOX55_RS02445	0	3	0.7431	0	1	1	HCD (High Energy Collision Dissociation)	26.7127	179.667	17.0713	2784	Mamoon_4.raw	F1	4.36	0	0.0001446	K.EKPQEGEIVAVGSGAR.D	[36-51]
	Checked	File ID	RT [min]	First Scan	Mass Analyzer	Activation Type	MS Order	# PSMs	Best PSM Ambiguity	Isolation Interference [%]	Ion Inject Time [ms]	Precursor m/z [Da]	Precursor MH+ [Da]	Precursor Charge	Spectrum File
	FALSE	F1	17.0713	2784	Fourier Transform	HCD (High Energy Collision Dissociation)	MS2	1	Unambiguous	26.7127	179.667	542.953	1626.84	3	Mamoon_4.raw
FALSE	High	Sequest HT (A2)	Unambiguous	[K].EKPQEGEIVAVGSGAR.[D]		1	1	AOX55_RS02445	AOX55_RS02445	0	2	0.8619	0	1	1	HCD (High Energy Collision Dissociation)	0	250	17.0871	2788	Mamoon_4.raw	F1	3.33	0	1.215e-05	K.EKPQEGEIVAVGSGAR.D	[36-51]
	Checked	File ID	RT [min]	First Scan	Mass Analyzer	Activation Type	MS Order	# PSMs	Best PSM Ambiguity	Isolation Interference [%]	Ion Inject Time [ms]	Precursor m/z [Da]	Precursor MH+ [Da]	Precursor Charge	Spectrum File
	FALSE	F1	17.0871	2788	Fourier Transform	HCD (High Energy Collision Dissociation)	MS2	1	Unambiguous	0	250	813.925	1626.84	2	Mamoon_4.raw
FALSE	High	Sequest HT (A2)	Unambiguous	[K].EKPQEGEIVAVGSGARDESGK.[V]		1	1	AOX55_RS02445	AOX55_RS02445	1	3	0.8475	0	1	1	HCD (High Energy Collision Dissociation)	0	250	15.691	2416	Mamoon_4.raw	F1	5.05	0	4.632e-07	K.EKPQEGEIVAVGSGARDESGK.V	[36-56]
	Checked	File ID	RT [min]	First Scan	Mass Analyzer	Activation Type	MS Order	# PSMs	Best PSM Ambiguity	Isolation Interference [%]	Ion Inject Time [ms]	Precursor m/z [Da]	Precursor MH+ [Da]	Precursor Charge	Spectrum File
	FALSE	F1	15.691	2416	Fourier Transform	HCD (High Energy Collision Dissociation)	MS2	1	Unambiguous	0	250	715.026	2143.06	3	Mamoon_4.raw
FALSE	High	Sequest HT (A2)	Unambiguous	[K].EKPQEGEIVAVGSGARDESGK.[V]		1	1	AOX55_RS02445	AOX55_RS02445	1	4	0.7707	0	1	1	HCD (High Energy Collision Dissociation)	79.4635	132.964	15.6959	2417	Mamoon_4.raw	F1	2.66	0	0.001601	K.EKPQEGEIVAVGSGARDESGK.V	[36-56]
	Checked	File ID	RT [min]	First Scan	Mass Analyzer	Activation Type	MS Order	# PSMs	Best PSM Ambiguity	Isolation Interference [%]	Ion Inject Time [ms]	Precursor m/z [Da]	Precursor MH+ [Da]	Precursor Charge	Spectrum File
	FALSE	F1	15.6959	2417	Fourier Transform	HCD (High Energy Collision Dissociation)	MS2	1	Unambiguous	79.4635	132.964	536.52	2143.06	4	Mamoon_4.raw
FALSE	High	Sequest HT (A2)	Unambiguous	[R].DESGKVVPLDVK.[A]		1	1	AOX55_RS02445	AOX55_RS02445	1	2	0.7901	0	1	1	HCD (High Energy Collision Dissociation)	0	250	20.6166	3714	Mamoon_4.raw	F1	4.24	0	0.002375	R.DESGKVVPLDVK.A	[52-63]
	Checked	File ID	RT [min]	First Scan	Mass Analyzer	Activation Type	MS Order	# PSMs	Best PSM Ambiguity	Isolation Interference [%]	Ion Inject Time [ms]	Precursor m/z [Da]	Precursor MH+ [Da]	Precursor Charge	Spectrum File
	FALSE	F1	20.6166	3714	Fourier Transform	HCD (High Energy Collision Dissociation)	MS2	1	Unambiguous	0	250	643.354	1285.7	2	Mamoon_4.raw
FALSE	High	Sequest HT (A2)	Unambiguous	[R].DESGKVVPLDVK.[A]		1	1	AOX55_RS02445	AOX55_RS02445	1	3	0.7168	0	1	1	HCD (High Energy Collision Dissociation)	87.3935	96.84	20.636	3720	Mamoon_4.raw	F1	2.26	0	0.0222	R.DESGKVVPLDVK.A	[52-63]
	Checked	File ID	RT [min]	First Scan	Mass Analyzer	Activation Type	MS Order	# PSMs	Best PSM Ambiguity	Isolation Interference [%]	Ion Inject Time [ms]	Precursor m/z [Da]	Precursor MH+ [Da]	Precursor Charge	Spectrum File
	FALSE	F1	20.636	3720	Fourier Transform	HCD (High Energy Collision Dissociation)	MS2	1	Unambiguous	87.3935	96.84	429.239	1285.7	3	Mamoon_4.raw
FALSE	High	Sequest HT (A2)	Unambiguous	[K].TKGGIIIPDTAK.[E]		1	1	AOX55_RS02445	AOX55_RS02445	1	3	0.7083	0	1	1	HCD (High Energy Collision Dissociation)	74.6942	250	18.0102	3010	Mamoon_4.raw	F1	3.6	0	0.06465	K.TKGGIIIPDTAK.E	[24-35]
	Checked	File ID	RT [min]	First Scan	Mass Analyzer	Activation Type	MS Order	# PSMs	Best PSM Ambiguity	Isolation Interference [%]	Ion Inject Time [ms]	Precursor m/z [Da]	Precursor MH+ [Da]	Precursor Charge	Spectrum File
	FALSE	F1	18.0102	3010	Fourier Transform	HCD (High Energy Collision Dissociation)	MS2	1	Unambiguous	74.6942	250	405.245	1213.72	3	Mamoon_4.raw
FALSE	High	Sequest HT (A2)	Unambiguous	[K].TKGGIIIPDTAK.[E]		1	1	AOX55_RS02445	AOX55_RS02445	1	2	0.7264	0	1	1	HCD (High Energy Collision Dissociation)	40.257	250	18.0193	3012	Mamoon_4.raw	F1	3.18	0	8.053e-05	K.TKGGIIIPDTAK.E	[24-35]
	Checked	File ID	RT [min]	First Scan	Mass Analyzer	Activation Type	MS Order	# PSMs	Best PSM Ambiguity	Isolation Interference [%]	Ion Inject Time [ms]	Precursor m/z [Da]	Precursor MH+ [Da]	Precursor Charge	Spectrum File
	FALSE	F1	18.0193	3012	Fourier Transform	HCD (High Energy Collision Dissociation)	MS2	1	Unambiguous	40.257	250	607.362	1213.72	2	Mamoon_4.raw
FALSE	High	Sequest HT (A2)	Unambiguous	[K].EKPQEGEIVAVGSGAR.[D]		1	1	AOX55_RS02445	AOX55_RS02445	0	3	0.5556	0	1	1	HCD (High Energy Collision Dissociation)	10.9875	150.13	18.1841	3051	Mamoon_4.raw	F1	1.35	0.003159	0.1983	K.EKPQEGEIVAVGSGAR.D	[36-51]
	Checked	File ID	RT [min]	First Scan	Mass Analyzer	Activation Type	MS Order	# PSMs	Best PSM Ambiguity	Isolation Interference [%]	Ion Inject Time [ms]	Precursor m/z [Da]	Precursor MH+ [Da]	Precursor Charge	Spectrum File
	FALSE	F1	18.1841	3051	Fourier Transform	HCD (High Energy Collision Dissociation)	MS2	1	Unambiguous	10.9875	150.13	542.953	1626.84	3	Mamoon_4.raw
High	Master Protein	AOX55_RS31761	Nodulation Outer Protein NopD	0	2.092	1	1	1	1	1	1441	154.8	5.34	2.44	1	High
Checked	Confidence	Identifying Node	PSM Ambiguity	Annotated Sequence	Modifications	# Protein Groups	# Proteins	Master Protein Accessions	Protein Accessions	# Missed Cleavages	Charge	DeltaScore	DeltaCn	Rank	Search Engine Rank	Activation Type	Isolation Interference [%]	Ion Inject Time [ms]	RT [min]	First Scan	Spectrum File	File ID	XCorr	Percolator q-Value	Percolator PEP	Sequences in Protein	Positions in Protein	PSM Modification Positions in Protein
FALSE	High	Sequest HT (A2)	Unambiguous	[R].TLNNPQGVAGER.[Q]		1	1	AOX55_RS31761	AOX55_RS31761	0	2	0.7705	0	1	1	HCD (High Energy Collision Dissociation)	57.1292	250	15.0044	2253	Mamoon_4.raw	F1	2.44	0	0.008082	R.TLNNPQGVAGER.Q	[457-468]
	Checked	File ID	RT [min]	First Scan	Mass Analyzer	Activation Type	MS Order	# PSMs	Best PSM Ambiguity	Isolation Interference [%]	Ion Inject Time [ms]	Precursor m/z [Da]	Precursor MH+ [Da]	Precursor Charge	Spectrum File
	FALSE	F1	15.0044	2253	Fourier Transform	HCD (High Energy Collision Dissociation)	MS2	1	Unambiguous	57.1292	250	628.326	1255.65	2	Mamoon_4.raw
High	Master Protein	AOX55_RS31495	Nodulation Outer Protein NopI	0	5.322	11	2	2	2	1	285	31.8	5.05	5.93	2	High
Checked	Confidence	Identifying Node	PSM Ambiguity	Annotated Sequence	Modifications	# Protein Groups	# Proteins	Master Protein Accessions	Protein Accessions	# Missed Cleavages	Charge	DeltaScore	DeltaCn	Rank	Search Engine Rank	Activation Type	Isolation Interference [%]	Ion Inject Time [ms]	RT [min]	First Scan	Spectrum File	File ID	XCorr	Percolator q-Value	Percolator PEP	Sequences in Protein	Positions in Protein	PSM Modification Positions in Protein
FALSE	High	Sequest HT (A2)	Unambiguous	[R].VGASVADKPGAQYFSYQLGDK.[S]		1	1	AOX55_RS31495	AOX55_RS31495	0	3	0.7808	0	1	1	HCD (High Energy Collision Dissociation)	0	255.566	26.8197	5306	Mamoon_4.raw	F1	5.93	0	1.68e-05	R.VGASVADKPGAQYFSYQLGDK.S	[103-123]
	Checked	File ID	RT [min]	First Scan	Mass Analyzer	Activation Type	MS Order	# PSMs	Best PSM Ambiguity	Isolation Interference [%]	Ion Inject Time [ms]	Precursor m/z [Da]	Precursor MH+ [Da]	Precursor Charge	Spectrum File
	FALSE	F1	26.8197	5306	Fourier Transform	HCD (High Energy Collision Dissociation)	MS2	1	Unambiguous	0	255.566	734.367	2201.09	3	Mamoon_4.raw
FALSE	High	Sequest HT (A2)	Unambiguous	[K].NISSVVAmR.[V]	M8(Oxidation)	1	1	AOX55_RS31495	AOX55_RS31495	0	2	0.5203	0	1	1	HCD (High Energy Collision Dissociation)	52.7595	250	17.3426	2849	Mamoon_4.raw	F1	1.23	0.004188	0.2838	K.NISSVVAMR.V	[151-159]
	Checked	File ID	RT [min]	First Scan	Mass Analyzer	Activation Type	MS Order	# PSMs	Best PSM Ambiguity	Isolation Interference [%]	Ion Inject Time [ms]	Precursor m/z [Da]	Precursor MH+ [Da]	Precursor Charge	Spectrum File
	FALSE	F1	17.3426	2849	Fourier Transform	HCD (High Energy Collision Dissociation)	MS2	1	Unambiguous	52.7595	250	496.759	992.512	2	Mamoon_4.raw
High	Master Protein	AOX55_RS33135	nodulation protein NopB	0	35.126	66	8	11	8	1	164	16.9	7.44	38.4	8	High
Checked	Confidence	Identifying Node	PSM Ambiguity	Annotated Sequence	Modifications	# Protein Groups	# Proteins	Master Protein Accessions	Protein Accessions	# Missed Cleavages	Charge	DeltaScore	DeltaCn	Rank	Search Engine Rank	Activation Type	Isolation Interference [%]	Ion Inject Time [ms]	RT [min]	First Scan	Spectrum File	File ID	XCorr	Percolator q-Value	Percolator PEP	Sequences in Protein	Positions in Protein	PSM Modification Positions in Protein
FALSE	High	Sequest HT (A2)	Unambiguous	[K].AALISGAPPGPSQKLPVEDGAGTER.[L]		1	1	AOX55_RS33135	AOX55_RS33135	1	3	0.8433	0	1	1	HCD (High Energy Collision Dissociation)	52.2397	386.22	25.978	5070	Mamoon_4.raw	F1	5.68	0	0.0002932	K.AALISGAPPGPSQKLPVEDGAGTER.L	[92-116]
	Checked	File ID	RT [min]	First Scan	Mass Analyzer	Activation Type	MS Order	# PSMs	Best PSM Ambiguity	Isolation Interference [%]	Ion Inject Time [ms]	Precursor m/z [Da]	Precursor MH+ [Da]	Precursor Charge	Spectrum File
	FALSE	F1	25.978	5070	Fourier Transform	HCD (High Energy Collision Dissociation)	MS2	1	Unambiguous	52.2397	386.22	806.758	2418.26	3	Mamoon_4.raw
FALSE	High	Sequest HT (A2)	Unambiguous	[-].mmLPVTSISNSLPR.[V]	M1(Oxidation); M2(Oxidation)	1	1	AOX55_RS33135	AOX55_RS33135	0	2	0.8148	0	1	1	HCD (High Energy Collision Dissociation)	5.68061	245.166	29.8319	6113	Mamoon_4.raw	F1	3.78	0	1.894e-05	-.MMLPVTSISNSLPR.V	[1-14]
	Checked	File ID	RT [min]	First Scan	Mass Analyzer	Activation Type	MS Order	# PSMs	Best PSM Ambiguity	Isolation Interference [%]	Ion Inject Time [ms]	Precursor m/z [Da]	Precursor MH+ [Da]	Precursor Charge	Spectrum File
	FALSE	F1	29.8319	6113	Fourier Transform	HCD (High Energy Collision Dissociation)	MS2	1	Unambiguous	5.68061	245.166	789.405	1577.8	2	Mamoon_4.raw
FALSE	High	Sequest HT (A2)	Unambiguous	[R].DLYNGVTQVALVSK.[G]		1	1	AOX55_RS33135	AOX55_RS33135	0	2	0.757	0	1	1	HCD (High Energy Collision Dissociation)	9.77556	226.755	33.3116	7140	Mamoon_4.raw	F1	4.61	0	3.335e-05	R.DLYNGVTQVALVSK.G	[135-148]
	Checked	File ID	RT [min]	First Scan	Mass Analyzer	Activation Type	MS Order	# PSMs	Best PSM Ambiguity	Isolation Interference [%]	Ion Inject Time [ms]	Precursor m/z [Da]	Precursor MH+ [Da]	Precursor Charge	Spectrum File
	FALSE	F1	33.3116	7140	Fourier Transform	HCD (High Energy Collision Dissociation)	MS2	1	Unambiguous	9.77556	226.755	753.913	1506.82	2	Mamoon_4.raw
FALSE	High	Sequest HT (A2)	Unambiguous	[-].MmLPVTSISNSLPR.[V]	M2(Oxidation)	1	1	AOX55_RS33135	AOX55_RS33135	0	2	0.0032	0	1	1	HCD (High Energy Collision Dissociation)	63.683	138.18	33.804	7284	Mamoon_4.raw	F1	3.14	0	9.788e-05	-.MMLPVTSISNSLPR.V	[1-14]
	Checked	File ID	RT [min]	First Scan	Mass Analyzer	Activation Type	MS Order	# PSMs	Best PSM Ambiguity	Isolation Interference [%]	Ion Inject Time [ms]	Precursor m/z [Da]	Precursor MH+ [Da]	Precursor Charge	Spectrum File
	FALSE	F1	33.804	7284	Fourier Transform	HCD (High Energy Collision Dissociation)	MS2	2	Unambiguous	63.683	138.18	781.405	1561.8	2	Mamoon_4.raw
FALSE	High	Sequest HT (A2)	Unambiguous	[-].mMLPVTSISNSLPR.[V]	M1(Oxidation)	1	1	AOX55_RS33135	AOX55_RS33135	0	2		0.0032	2	2	HCD (High Energy Collision Dissociation)	63.683	138.18	33.804	7284	Mamoon_4.raw	F1	3.13	0	9.817e-05	-.MMLPVTSISNSLPR.V	[1-14]
	Checked	File ID	RT [min]	First Scan	Mass Analyzer	Activation Type	MS Order	# PSMs	Best PSM Ambiguity	Isolation Interference [%]	Ion Inject Time [ms]	Precursor m/z [Da]	Precursor MH+ [Da]	Precursor Charge	Spectrum File
	FALSE	F1	33.804	7284	Fourier Transform	HCD (High Energy Collision Dissociation)	MS2	2	Unambiguous	63.683	138.18	781.405	1561.8	2	Mamoon_4.raw
FALSE	High	Sequest HT (A2)	Unambiguous	[R].TAPISPPmDVHR.[A]	M8(Oxidation)	1	1	AOX55_RS33135	AOX55_RS33135	0	3	0.7966	0	1	1	HCD (High Energy Collision Dissociation)	84.9708	105.864	16.2064	2539	Mamoon_4.raw	F1	1.18	0	0.004695	R.TAPISPPMDVHR.A	[48-59]
	Checked	File ID	RT [min]	First Scan	Mass Analyzer	Activation Type	MS Order	# PSMs	Best PSM Ambiguity	Isolation Interference [%]	Ion Inject Time [ms]	Precursor m/z [Da]	Precursor MH+ [Da]	Precursor Charge	Spectrum File
	FALSE	F1	16.2064	2539	Fourier Transform	HCD (High Energy Collision Dissociation)	MS2	1	Unambiguous	84.9708	105.864	446.227	1336.67	3	Mamoon_4.raw
FALSE	High	Sequest HT (A2)	Unambiguous	[K].GISGITSSVNK.[L]		1	1	AOX55_RS33135	AOX55_RS33135	0	2	0.7933	0	1	1	HCD (High Energy Collision Dissociation)	15.0556	250	17.5938	2912	Mamoon_4.raw	F1	3.29	0	0.007951	K.GISGITSSVNK.L	[149-159]
	Checked	File ID	RT [min]	First Scan	Mass Analyzer	Activation Type	MS Order	# PSMs	Best PSM Ambiguity	Isolation Interference [%]	Ion Inject Time [ms]	Precursor m/z [Da]	Precursor MH+ [Da]	Precursor Charge	Spectrum File
	FALSE	F1	17.5938	2912	Fourier Transform	HCD (High Energy Collision Dissociation)	MS2	1	Unambiguous	15.0556	250	531.794	1062.58	2	Mamoon_4.raw
FALSE	High	Sequest HT (A2)	Unambiguous	[R].ALAQAADSmKNDTASTPVR.[T]	M9(Oxidation)	1	1	AOX55_RS33135	AOX55_RS33135	1	3	0.7935	0	1	1	HCD (High Energy Collision Dissociation)	0	250	14.6303	2164	Mamoon_4.raw	F1	5.57	0	1.112e-05	R.ALAQAADSMKNDTASTPVR.T	[29-47]
	Checked	File ID	RT [min]	First Scan	Mass Analyzer	Activation Type	MS Order	# PSMs	Best PSM Ambiguity	Isolation Interference [%]	Ion Inject Time [ms]	Precursor m/z [Da]	Precursor MH+ [Da]	Precursor Charge	Spectrum File
	FALSE	F1	14.6303	2164	Fourier Transform	HCD (High Energy Collision Dissociation)	MS2	1	Unambiguous	0	250	654.99	1962.96	3	Mamoon_4.raw
FALSE	High	Sequest HT (A2)	Unambiguous	[R].ALAQAADSmK.[N]	M9(Oxidation)	1	1	AOX55_RS33135	AOX55_RS33135	0	2	0.9556	0	1	1	HCD (High Energy Collision Dissociation)	22.1194	250	13.3073	1843	Mamoon_4.raw	F1	2.25	0	0.03996	R.ALAQAADSMK.N	[29-38]
	Checked	File ID	RT [min]	First Scan	Mass Analyzer	Activation Type	MS Order	# PSMs	Best PSM Ambiguity	Isolation Interference [%]	Ion Inject Time [ms]	Precursor m/z [Da]	Precursor MH+ [Da]	Precursor Charge	Spectrum File
	FALSE	F1	13.3073	1843	Fourier Transform	HCD (High Energy Collision Dissociation)	MS2	1	Unambiguous	22.1194	250	511.253	1021.5	2	Mamoon_4.raw
FALSE	High	Sequest HT (A2)	Unambiguous	[R].VASSSFGEQAQFER.[A]		1	1	AOX55_RS33135	AOX55_RS33135	0	2	0.8186	0	1	1	HCD (High Energy Collision Dissociation)	9.53053	220.339	21.059	3843	Mamoon_4.raw	F1	4.3	0	0.0003075	R.VASSSFGEQAQFER.A	[15-28]
	Checked	File ID	RT [min]	First Scan	Mass Analyzer	Activation Type	MS Order	# PSMs	Best PSM Ambiguity	Isolation Interference [%]	Ion Inject Time [ms]	Precursor m/z [Da]	Precursor MH+ [Da]	Precursor Charge	Spectrum File
	FALSE	F1	21.059	3843	Fourier Transform	HCD (High Energy Collision Dissociation)	MS2	1	Unambiguous	9.53053	220.339	771.863	1542.72	2	Mamoon_4.raw
FALSE	High	Sequest HT (A2)	Unambiguous	[R].ALAQAADSMKNDTASTPVR.[T]		1	1	AOX55_RS33135	AOX55_RS33135	1	3	0.7799	0	1	1	HCD (High Energy Collision Dissociation)	27.4769	250	18.4708	3122	Mamoon_4.raw	F1	5.77	0	8.089e-05	R.ALAQAADSMKNDTASTPVR.T	[29-47]
	Checked	File ID	RT [min]	First Scan	Mass Analyzer	Activation Type	MS Order	# PSMs	Best PSM Ambiguity	Isolation Interference [%]	Ion Inject Time [ms]	Precursor m/z [Da]	Precursor MH+ [Da]	Precursor Charge	Spectrum File
	FALSE	F1	18.4708	3122	Fourier Transform	HCD (High Energy Collision Dissociation)	MS2	1	Unambiguous	27.4769	250	649.659	1946.96	3	Mamoon_4.raw
High	Master Protein	AOX55_RS33065	nodulation protein NopA	0	97.54	93	8	81	8	1	71	7	9.54	431	8	High
Checked	Confidence	Identifying Node	PSM Ambiguity	Annotated Sequence	Modifications	# Protein Groups	# Proteins	Master Protein Accessions	Protein Accessions	# Missed Cleavages	Charge	DeltaScore	DeltaCn	Rank	Search Engine Rank	Activation Type	Isolation Interference [%]	Ion Inject Time [ms]	RT [min]	First Scan	Spectrum File	File ID	XCorr	Percolator q-Value	Percolator PEP	Sequences in Protein	Positions in Protein	PSM Modification Positions in Protein
FALSE	High	Sequest HT (A2)	Unambiguous	[K].IGTVTSAVGAGAAAGQNVAAK.[G]		1	1	AOX55_RS33065	AOX55_RS33065	0	3	0.6	0	1	1	HCD (High Energy Collision Dissociation)	79.6816	250	25.4909	4923	Mamoon_4.raw	F1	2.5	0	0.0003062	K.IGTVTSAVGAGAAAGQNVAAK.G	[4-24]
	Checked	File ID	RT [min]	First Scan	Mass Analyzer	Activation Type	MS Order	# PSMs	Best PSM Ambiguity	Isolation Interference [%]	Ion Inject Time [ms]	Precursor m/z [Da]	Precursor MH+ [Da]	Precursor Charge	Spectrum File
	FALSE	F1	25.4909	4923	Fourier Transform	HCD (High Energy Collision Dissociation)	MS2	1	Unambiguous	79.6816	250	605.33	1813.98	3	Mamoon_4.raw
FALSE	High	Sequest HT (A2)	Unambiguous	[R].SmLLRTVTTELQTTK.[K]	M2(Oxidation)	1	1	AOX55_RS33065	AOX55_RS33065	1	3	0.7887	0	1	1	HCD (High Energy Collision Dissociation)	37.3286	257.33	25.7741	5008	Mamoon_4.raw	F1	5.49	0	0.0002893	R.SMLLRTVTTELQTTK.K	[49-63]
	Checked	File ID	RT [min]	First Scan	Mass Analyzer	Activation Type	MS Order	# PSMs	Best PSM Ambiguity	Isolation Interference [%]	Ion Inject Time [ms]	Precursor m/z [Da]	Precursor MH+ [Da]	Precursor Charge	Spectrum File
	FALSE	F1	25.7741	5008	Fourier Transform	HCD (High Energy Collision Dissociation)	MS2	1	Unambiguous	37.3286	257.33	579.986	1737.94	3	Mamoon_4.raw
FALSE	High	Sequest HT (A2)	Unambiguous	[R].SmLLRTVTTELQTTK.[K]	M2(Oxidation)	1	1	AOX55_RS33065	AOX55_RS33065	1	2	0.7863	0	1	1	HCD (High Energy Collision Dissociation)	0	325.44	25.8694	5039	Mamoon_4.raw	F1	3.93	0	0.0001039	R.SMLLRTVTTELQTTK.K	[49-63]
	Checked	File ID	RT [min]	First Scan	Mass Analyzer	Activation Type	MS Order	# PSMs	Best PSM Ambiguity	Isolation Interference [%]	Ion Inject Time [ms]	Precursor m/z [Da]	Precursor MH+ [Da]	Precursor Charge	Spectrum File
	FALSE	F1	25.8694	5039	Fourier Transform	HCD (High Energy Collision Dissociation)	MS2	1	Unambiguous	0	325.44	869.475	1737.94	2	Mamoon_4.raw
FALSE	High	Sequest HT (A2)	Unambiguous	[R].SmLLRTVTTELQTTKK.[A]	M2(Oxidation)	1	1	AOX55_RS33065	AOX55_RS33065	2	3	0.6752	0	1	1	HCD (High Energy Collision Dissociation)	34.1282	250	24.9948	4801	Mamoon_4.raw	F1	2.34	0	0.01055	R.SMLLRTVTTELQTTKK.A	[49-64]
	Checked	File ID	RT [min]	First Scan	Mass Analyzer	Activation Type	MS Order	# PSMs	Best PSM Ambiguity	Isolation Interference [%]	Ion Inject Time [ms]	Precursor m/z [Da]	Precursor MH+ [Da]	Precursor Charge	Spectrum File
	FALSE	F1	24.9948	4801	Fourier Transform	HCD (High Energy Collision Dissociation)	MS2	1	Unambiguous	34.1282	250	622.685	1866.04	3	Mamoon_4.raw
FALSE	High	Sequest HT (A2)	Unambiguous	[R].SMLLRTVTTELQTTKK.[A]		1	1	AOX55_RS33065	AOX55_RS33065	2	3	0.8831	0	1	1	HCD (High Energy Collision Dissociation)	10.7021	226.227	25.3772	4894	Mamoon_4.raw	F1	5.39	0	4.512e-07	R.SMLLRTVTTELQTTKK.A	[49-64]
	Checked	File ID	RT [min]	First Scan	Mass Analyzer	Activation Type	MS Order	# PSMs	Best PSM Ambiguity	Isolation Interference [%]	Ion Inject Time [ms]	Precursor m/z [Da]	Precursor MH+ [Da]	Precursor Charge	Spectrum File
	FALSE	F1	25.3772	4894	Fourier Transform	HCD (High Energy Collision Dissociation)	MS2	1	Unambiguous	10.7021	226.227	617.352	1850.04	3	Mamoon_4.raw
FALSE	High	Sequest HT (A2)	Unambiguous	[R].SmLLRTVTTELQTTK.[K]	M2(Oxidation)	1	1	AOX55_RS33065	AOX55_RS33065	1	3	0.7113	0	1	1	HCD (High Energy Collision Dissociation)	58.3274	250	27.9738	5591	Mamoon_4.raw	F1	2.91	0	0.0009122	R.SMLLRTVTTELQTTK.K	[49-63]
	Checked	File ID	RT [min]	First Scan	Mass Analyzer	Activation Type	MS Order	# PSMs	Best PSM Ambiguity	Isolation Interference [%]	Ion Inject Time [ms]	Precursor m/z [Da]	Precursor MH+ [Da]	Precursor Charge	Spectrum File
	FALSE	F1	27.9738	5591	Fourier Transform	HCD (High Energy Collision Dissociation)	MS2	1	Unambiguous	58.3274	250	579.985	1737.94	3	Mamoon_4.raw
FALSE	High	Sequest HT (A2)	Unambiguous	[R].SmLLRTVTTELQTTK.[K]	M2(Oxidation)	1	1	AOX55_RS33065	AOX55_RS33065	1	3	0.7529	0	1	1	HCD (High Energy Collision Dissociation)	32.5172	294.567	26.7862	5297	Mamoon_4.raw	F1	4.25	0	6.409e-05	R.SMLLRTVTTELQTTK.K	[49-63]
	Checked	File ID	RT [min]	First Scan	Mass Analyzer	Activation Type	MS Order	# PSMs	Best PSM Ambiguity	Isolation Interference [%]	Ion Inject Time [ms]	Precursor m/z [Da]	Precursor MH+ [Da]	Precursor Charge	Spectrum File
	FALSE	F1	26.7862	5297	Fourier Transform	HCD (High Energy Collision Dissociation)	MS2	1	Unambiguous	32.5172	294.567	579.987	1737.95	3	Mamoon_4.raw
FALSE	High	Sequest HT (A2)	Unambiguous	[R].SmLLRTVTTELQTTK.[K]	M2(Oxidation)	1	1	AOX55_RS33065	AOX55_RS33065	1	2	0.8035	0	1	1	HCD (High Energy Collision Dissociation)	0	250	26.9114	5330	Mamoon_4.raw	F1	3.46	0	0.007748	R.SMLLRTVTTELQTTK.K	[49-63]
	Checked	File ID	RT [min]	First Scan	Mass Analyzer	Activation Type	MS Order	# PSMs	Best PSM Ambiguity	Isolation Interference [%]	Ion Inject Time [ms]	Precursor m/z [Da]	Precursor MH+ [Da]	Precursor Charge	Spectrum File
	FALSE	F1	26.9114	5330	Fourier Transform	HCD (High Energy Collision Dissociation)	MS2	1	Unambiguous	0	250	869.474	1737.94	2	Mamoon_4.raw
FALSE	High	Sequest HT (A2)	Unambiguous	[R].SmLLRTVTTELQTTKK.[A]	M2(Oxidation)	1	1	AOX55_RS33065	AOX55_RS33065	2	3	0.7711	0	1	1	HCD (High Energy Collision Dissociation)	57.1067	250	22.6624	4241	Mamoon_4.raw	F1	3.32	0	8.605e-05	R.SMLLRTVTTELQTTKK.A	[49-64]
	Checked	File ID	RT [min]	First Scan	Mass Analyzer	Activation Type	MS Order	# PSMs	Best PSM Ambiguity	Isolation Interference [%]	Ion Inject Time [ms]	Precursor m/z [Da]	Precursor MH+ [Da]	Precursor Charge	Spectrum File
	FALSE	F1	22.6624	4241	Fourier Transform	HCD (High Energy Collision Dissociation)	MS2	1	Unambiguous	57.1067	250	622.684	1866.04	3	Mamoon_4.raw
FALSE	High	Sequest HT (A2)	Unambiguous	[K].GAGAAAFQAQIAELAAVSAEATAR.[S]		1	1	AOX55_RS33065	AOX55_RS33065	0	3	0.7886	0	1	1	HCD (High Energy Collision Dissociation)	21.0749	247.254	67.5184	17704	Mamoon_4.raw	F1	4.21	0	0.01908	K.GAGAAAFQAQIAELAAVSAEATAR.S	[25-48]
	Checked	File ID	RT [min]	First Scan	Mass Analyzer	Activation Type	MS Order	# PSMs	Best PSM Ambiguity	Isolation Interference [%]	Ion Inject Time [ms]	Precursor m/z [Da]	Precursor MH+ [Da]	Precursor Charge	Spectrum File
	FALSE	F1	67.5184	17704	Fourier Transform	HCD (High Energy Collision Dissociation)	MS2	1	Unambiguous	21.0749	247.254	749.06	2245.17	3	Mamoon_4.raw
FALSE	High	Sequest HT (A2)	Unambiguous	[K].IGTVTSAVGAGAAAGQNVAAK.[G]		1	1	AOX55_RS33065	AOX55_RS33065	0	2	0.8318	0	1	1	HCD (High Energy Collision Dissociation)	3.48927	250	22.1983	4131	Mamoon_4.raw	F1	5.29	0	2.914e-09	K.IGTVTSAVGAGAAAGQNVAAK.G	[4-24]
	Checked	File ID	RT [min]	First Scan	Mass Analyzer	Activation Type	MS Order	# PSMs	Best PSM Ambiguity	Isolation Interference [%]	Ion Inject Time [ms]	Precursor m/z [Da]	Precursor MH+ [Da]	Precursor Charge	Spectrum File
	FALSE	F1	22.1983	4131	Fourier Transform	HCD (High Energy Collision Dissociation)	MS2	1	Unambiguous	3.48927	250	907.494	1813.98	2	Mamoon_4.raw
FALSE	High	Sequest HT (A2)	Unambiguous	[K].IGTVTSAVGAGAAAGQNVAAK.[G]		1	1	AOX55_RS33065	AOX55_RS33065	0	3	0.7287	0	1	1	HCD (High Energy Collision Dissociation)	4.7364	152.541	22.1954	4130	Mamoon_4.raw	F1	7.04	0	8.746e-07	K.IGTVTSAVGAGAAAGQNVAAK.G	[4-24]
	Checked	File ID	RT [min]	First Scan	Mass Analyzer	Activation Type	MS Order	# PSMs	Best PSM Ambiguity	Isolation Interference [%]	Ion Inject Time [ms]	Precursor m/z [Da]	Precursor MH+ [Da]	Precursor Charge	Spectrum File
	FALSE	F1	22.1954	4130	Fourier Transform	HCD (High Energy Collision Dissociation)	MS2	1	Unambiguous	4.7364	152.541	605.331	1813.98	3	Mamoon_4.raw
FALSE	High	Sequest HT (A2)	Unambiguous	[R].SMLLRTVTTELQTTK.[K]		1	1	AOX55_RS33065	AOX55_RS33065	1	3	0.7528	0	1	1	HCD (High Energy Collision Dissociation)	85.0978	70.723	28.4768	5745	Mamoon_4.raw	F1	2.71	0	0.06259	R.SMLLRTVTTELQTTK.K	[49-63]
	Checked	File ID	RT [min]	First Scan	Mass Analyzer	Activation Type	MS Order	# PSMs	Best PSM Ambiguity	Isolation Interference [%]	Ion Inject Time [ms]	Precursor m/z [Da]	Precursor MH+ [Da]	Precursor Charge	Spectrum File
	FALSE	F1	28.4768	5745	Fourier Transform	HCD (High Energy Collision Dissociation)	MS2	1	Unambiguous	85.0978	70.723	574.654	1721.95	3	Mamoon_4.raw
FALSE	High	Sequest HT (A2)	Unambiguous	[K].IGTVTSAVGAGAAAGQNVAAK.[G]		1	1	AOX55_RS33065	AOX55_RS33065	0	3	0.6793	0	1	1	HCD (High Energy Collision Dissociation)	10.9111	224.264	23.2617	4385	Mamoon_4.raw	F1	6.86	0	1.517e-08	K.IGTVTSAVGAGAAAGQNVAAK.G	[4-24]
	Checked	File ID	RT [min]	First Scan	Mass Analyzer	Activation Type	MS Order	# PSMs	Best PSM Ambiguity	Isolation Interference [%]	Ion Inject Time [ms]	Precursor m/z [Da]	Precursor MH+ [Da]	Precursor Charge	Spectrum File
	FALSE	F1	23.2617	4385	Fourier Transform	HCD (High Energy Collision Dissociation)	MS2	1	Unambiguous	10.9111	224.264	605.331	1813.98	3	Mamoon_4.raw
FALSE	High	Sequest HT (A2)	Unambiguous	[K].IGTVTSAVGAGAAAGQNVAAK.[G]		1	1	AOX55_RS33065	AOX55_RS33065	0	2	0.8043	0	1	1	HCD (High Energy Collision Dissociation)	0	250	23.2825	4389	Mamoon_4.raw	F1	4.19	0	1.832e-05	K.IGTVTSAVGAGAAAGQNVAAK.G	[4-24]
	Checked	File ID	RT [min]	First Scan	Mass Analyzer	Activation Type	MS Order	# PSMs	Best PSM Ambiguity	Isolation Interference [%]	Ion Inject Time [ms]	Precursor m/z [Da]	Precursor MH+ [Da]	Precursor Charge	Spectrum File
	FALSE	F1	23.2825	4389	Fourier Transform	HCD (High Energy Collision Dissociation)	MS2	1	Unambiguous	0	250	907.493	1813.98	2	Mamoon_4.raw
FALSE	High	Sequest HT (A2)	Unambiguous	[R].SmLLRTVTTELQTTKK.[A]	M2(Oxidation)	1	1	AOX55_RS33065	AOX55_RS33065	2	3	0.7933	0	1	1	HCD (High Energy Collision Dissociation)	26.7423	229.225	23.7492	4501	Mamoon_4.raw	F1	5.08	0	4.383e-05	R.SMLLRTVTTELQTTKK.A	[49-64]
	Checked	File ID	RT [min]	First Scan	Mass Analyzer	Activation Type	MS Order	# PSMs	Best PSM Ambiguity	Isolation Interference [%]	Ion Inject Time [ms]	Precursor m/z [Da]	Precursor MH+ [Da]	Precursor Charge	Spectrum File
	FALSE	F1	23.7492	4501	Fourier Transform	HCD (High Energy Collision Dissociation)	MS2	1	Unambiguous	26.7423	229.225	622.685	1866.04	3	Mamoon_4.raw
FALSE	High	Sequest HT (A2)	Unambiguous	[R].SMLLRTVTTELQTTK.[K]		1	1	AOX55_RS33065	AOX55_RS33065	1	2	0.8446	0	1	1	HCD (High Energy Collision Dissociation)	0	250	28.4783	5746	Mamoon_4.raw	F1	4.44	0	3.525e-06	R.SMLLRTVTTELQTTK.K	[49-63]
	Checked	File ID	RT [min]	First Scan	Mass Analyzer	Activation Type	MS Order	# PSMs	Best PSM Ambiguity	Isolation Interference [%]	Ion Inject Time [ms]	Precursor m/z [Da]	Precursor MH+ [Da]	Precursor Charge	Spectrum File
	FALSE	F1	28.4783	5746	Fourier Transform	HCD (High Energy Collision Dissociation)	MS2	1	Unambiguous	0	250	861.477	1721.95	2	Mamoon_4.raw
FALSE	High	Sequest HT (A2)	Unambiguous	[K].IGTVTSAVGAGAAAGQNVAAKGAGAAAFQAQIAELAAVSAEATAR.[S]		1	1	AOX55_RS33065	AOX55_RS33065	1	4	0.7679	0	1	1	HCD (High Energy Collision Dissociation)	22.1579	51.054	42.9579	9970	Mamoon_4.raw	F1	6.98	0	1.443e-08	K.IGTVTSAVGAGAAAGQNVAAKGAGAAAFQAQIAELAAVSAEATAR.S	[4-48]
	Checked	File ID	RT [min]	First Scan	Mass Analyzer	Activation Type	MS Order	# PSMs	Best PSM Ambiguity	Isolation Interference [%]	Ion Inject Time [ms]	Precursor m/z [Da]	Precursor MH+ [Da]	Precursor Charge	Spectrum File
	FALSE	F1	42.9579	9970	Fourier Transform	HCD (High Energy Collision Dissociation)	MS2	1	Unambiguous	22.1579	51.054	1010.79	4040.13	4	Mamoon_4.raw
FALSE	High	Sequest HT (A2)	Unambiguous	[K].IGTVTSAVGAGAAAGQNVAAKGAGAAAFQAQIAELAAVSAEATAR.[S]		1	1	AOX55_RS33065	AOX55_RS33065	1	4	0.7732	0	1	1	HCD (High Energy Collision Dissociation)	0	250	43.0409	9995	Mamoon_4.raw	F1	10.98	0	7.181e-07	K.IGTVTSAVGAGAAAGQNVAAKGAGAAAFQAQIAELAAVSAEATAR.S	[4-48]
	Checked	File ID	RT [min]	First Scan	Mass Analyzer	Activation Type	MS Order	# PSMs	Best PSM Ambiguity	Isolation Interference [%]	Ion Inject Time [ms]	Precursor m/z [Da]	Precursor MH+ [Da]	Precursor Charge	Spectrum File
	FALSE	F1	43.0409	9995	Fourier Transform	HCD (High Energy Collision Dissociation)	MS2	1	Unambiguous	0	250	1010.79	4040.12	4	Mamoon_4.raw
FALSE	High	Sequest HT (A2)	Unambiguous	[K].IGTVTSAVGAGAAAGQNVAAKGAGAAAFQAQIAELAAVSAEATAR.[S]		1	1	AOX55_RS33065	AOX55_RS33065	1	3	0.8289	0	1	1	HCD (High Energy Collision Dissociation)		250	43.0501	9997	Mamoon_4.raw	F1	8.3	0	1.137e-08	K.IGTVTSAVGAGAAAGQNVAAKGAGAAAFQAQIAELAAVSAEATAR.S	[4-48]
	Checked	File ID	RT [min]	First Scan	Mass Analyzer	Activation Type	MS Order	# PSMs	Best PSM Ambiguity	Isolation Interference [%]	Ion Inject Time [ms]	Precursor m/z [Da]	Precursor MH+ [Da]	Precursor Charge	Spectrum File
	FALSE	F1	43.0501	9997	Fourier Transform	HCD (High Energy Collision Dissociation)	MS2	1	Unambiguous		250	1347.38	4040.12	3	Mamoon_4.raw
FALSE	High	Sequest HT (A2)	Unambiguous	[K].IGTVTSAVGAGAAAGQNVAAKGAGAAAFQAQIAELAAVSAEATAR.[S]		1	1	AOX55_RS33065	AOX55_RS33065	1	5	0.6993	0	1	1	HCD (High Energy Collision Dissociation)		250	43.1135	10013	Mamoon_4.raw	F1	7.45	0	5.586e-05	K.IGTVTSAVGAGAAAGQNVAAKGAGAAAFQAQIAELAAVSAEATAR.S	[4-48]
	Checked	File ID	RT [min]	First Scan	Mass Analyzer	Activation Type	MS Order	# PSMs	Best PSM Ambiguity	Isolation Interference [%]	Ion Inject Time [ms]	Precursor m/z [Da]	Precursor MH+ [Da]	Precursor Charge	Spectrum File
	FALSE	F1	43.1135	10013	Fourier Transform	HCD (High Energy Collision Dissociation)	MS2	1	Unambiguous		250	808.83	4040.12	5	Mamoon_4.raw
FALSE	High	Sequest HT (A2)	Unambiguous	[K].GAGAAAFQAQIAELAAVSAEATAR.[S]		1	1	AOX55_RS33065	AOX55_RS33065	0	2	0.7609	0	1	1	HCD (High Energy Collision Dissociation)	0	101.359	44.2772	10365	Mamoon_4.raw	F1	6.65	0	2.685e-05	K.GAGAAAFQAQIAELAAVSAEATAR.S	[25-48]
	Checked	File ID	RT [min]	First Scan	Mass Analyzer	Activation Type	MS Order	# PSMs	Best PSM Ambiguity	Isolation Interference [%]	Ion Inject Time [ms]	Precursor m/z [Da]	Precursor MH+ [Da]	Precursor Charge	Spectrum File
	FALSE	F1	44.2772	10365	Fourier Transform	HCD (High Energy Collision Dissociation)	MS2	1	Unambiguous	0	101.359	1123.09	2245.18	2	Mamoon_4.raw
FALSE	High	Sequest HT (A2)	Unambiguous	[K].GAGAAAFQAQIAELAAVSAEATAR.[S]		1	1	AOX55_RS33065	AOX55_RS33065	0	3	0.809	0	1	1	HCD (High Energy Collision Dissociation)	10.0062	19.739	44.297	10375	Mamoon_4.raw	F1	7.96	0	7.377e-06	K.GAGAAAFQAQIAELAAVSAEATAR.S	[25-48]
	Checked	File ID	RT [min]	First Scan	Mass Analyzer	Activation Type	MS Order	# PSMs	Best PSM Ambiguity	Isolation Interference [%]	Ion Inject Time [ms]	Precursor m/z [Da]	Precursor MH+ [Da]	Precursor Charge	Spectrum File
	FALSE	F1	44.297	10375	Fourier Transform	HCD (High Energy Collision Dissociation)	MS2	1	Unambiguous	10.0062	19.739	749.059	2245.16	3	Mamoon_4.raw
FALSE	High	Sequest HT (A2)	Unambiguous	[K].GAGAAAFQAQIAELAAVSAEATAR.[S]		1	1	AOX55_RS33065	AOX55_RS33065	0	2	0.8121	0	1	1	HCD (High Energy Collision Dissociation)	0	23.5	44.2993	10376	Mamoon_4.raw	F1	6.97	0	1.042e-06	K.GAGAAAFQAQIAELAAVSAEATAR.S	[25-48]
	Checked	File ID	RT [min]	First Scan	Mass Analyzer	Activation Type	MS Order	# PSMs	Best PSM Ambiguity	Isolation Interference [%]	Ion Inject Time [ms]	Precursor m/z [Da]	Precursor MH+ [Da]	Precursor Charge	Spectrum File
	FALSE	F1	44.2993	10376	Fourier Transform	HCD (High Energy Collision Dissociation)	MS2	1	Unambiguous	0	23.5	1123.09	2245.17	2	Mamoon_4.raw
FALSE	High	Sequest HT (A2)	Unambiguous	[K].GAGAAAFQAQIAELAAVSAEATAR.[S]		1	1	AOX55_RS33065	AOX55_RS33065	0	3	0.8342	0	1	1	HCD (High Energy Collision Dissociation)	0	31.86	45.3247	10680	Mamoon_4.raw	F1	7.72	0	7.632e-07	K.GAGAAAFQAQIAELAAVSAEATAR.S	[25-48]
	Checked	File ID	RT [min]	First Scan	Mass Analyzer	Activation Type	MS Order	# PSMs	Best PSM Ambiguity	Isolation Interference [%]	Ion Inject Time [ms]	Precursor m/z [Da]	Precursor MH+ [Da]	Precursor Charge	Spectrum File
	FALSE	F1	45.3247	10680	Fourier Transform	HCD (High Energy Collision Dissociation)	MS2	1	Unambiguous	0	31.86	749.056	2245.15	3	Mamoon_4.raw
FALSE	High	Sequest HT (A2)	Unambiguous	[K].GAGAAAFQAQIAELAAVSAEATAR.[S]		1	1	AOX55_RS33065	AOX55_RS33065	0	2	0.768	0	1	1	HCD (High Energy Collision Dissociation)	0	227.381	45.3431	10690	Mamoon_4.raw	F1	6.68	0	4.833e-08	K.GAGAAAFQAQIAELAAVSAEATAR.S	[25-48]
	Checked	File ID	RT [min]	First Scan	Mass Analyzer	Activation Type	MS Order	# PSMs	Best PSM Ambiguity	Isolation Interference [%]	Ion Inject Time [ms]	Precursor m/z [Da]	Precursor MH+ [Da]	Precursor Charge	Spectrum File
	FALSE	F1	45.3431	10690	Fourier Transform	HCD (High Energy Collision Dissociation)	MS2	1	Unambiguous	0	227.381	1123.08	2245.16	2	Mamoon_4.raw
FALSE	High	Sequest HT (A2)	Unambiguous	[K].GAGAAAFQAQIAELAAVSAEATAR.[S]		1	1	AOX55_RS33065	AOX55_RS33065	0	3	0.8101	0	1	1	HCD (High Energy Collision Dissociation)	0	71.048	45.3626	10699	Mamoon_4.raw	F1	7.9	0	4.311e-06	K.GAGAAAFQAQIAELAAVSAEATAR.S	[25-48]
	Checked	File ID	RT [min]	First Scan	Mass Analyzer	Activation Type	MS Order	# PSMs	Best PSM Ambiguity	Isolation Interference [%]	Ion Inject Time [ms]	Precursor m/z [Da]	Precursor MH+ [Da]	Precursor Charge	Spectrum File
	FALSE	F1	45.3626	10699	Fourier Transform	HCD (High Energy Collision Dissociation)	MS2	1	Unambiguous	0	71.048	749.056	2245.15	3	Mamoon_4.raw
FALSE	High	Sequest HT (A2)	Unambiguous	[K].GAGAAAFQAQIAELAAVSAEATAR.[S]		1	1	AOX55_RS33065	AOX55_RS33065	0	3	0.815	0	1	1	HCD (High Energy Collision Dissociation)	2.35797	130.223	46.3913	11018	Mamoon_4.raw	F1	7.73	0	5.357e-08	K.GAGAAAFQAQIAELAAVSAEATAR.S	[25-48]
	Checked	File ID	RT [min]	First Scan	Mass Analyzer	Activation Type	MS Order	# PSMs	Best PSM Ambiguity	Isolation Interference [%]	Ion Inject Time [ms]	Precursor m/z [Da]	Precursor MH+ [Da]	Precursor Charge	Spectrum File
	FALSE	F1	46.3913	11018	Fourier Transform	HCD (High Energy Collision Dissociation)	MS2	1	Unambiguous	2.35797	130.223	749.058	2245.16	3	Mamoon_4.raw
FALSE	High	Sequest HT (A2)	Unambiguous	[K].GAGAAAFQAQIAELAAVSAEATAR.[S]		1	1	AOX55_RS33065	AOX55_RS33065	0	3	0.8194	0	1	1	HCD (High Energy Collision Dissociation)	61.2757	250	56.6114	14310	Mamoon_4.raw	F1	7.2	0	8.751e-05	K.GAGAAAFQAQIAELAAVSAEATAR.S	[25-48]
	Checked	File ID	RT [min]	First Scan	Mass Analyzer	Activation Type	MS Order	# PSMs	Best PSM Ambiguity	Isolation Interference [%]	Ion Inject Time [ms]	Precursor m/z [Da]	Precursor MH+ [Da]	Precursor Charge	Spectrum File
	FALSE	F1	56.6114	14310	Fourier Transform	HCD (High Energy Collision Dissociation)	MS2	1	Unambiguous	61.2757	250	749.061	2245.17	3	Mamoon_4.raw
FALSE	High	Sequest HT (A2)	Unambiguous	[K].GAGAAAFQAQIAELAAVSAEATAR.[S]		1	1	AOX55_RS33065	AOX55_RS33065	0	2	0.8548	0	1	1	HCD (High Energy Collision Dissociation)	74.4164	250	57.3299	14526	Mamoon_4.raw	F1	4.89	0	3.448e-07	K.GAGAAAFQAQIAELAAVSAEATAR.S	[25-48]
	Checked	File ID	RT [min]	First Scan	Mass Analyzer	Activation Type	MS Order	# PSMs	Best PSM Ambiguity	Isolation Interference [%]	Ion Inject Time [ms]	Precursor m/z [Da]	Precursor MH+ [Da]	Precursor Charge	Spectrum File
	FALSE	F1	57.3299	14526	Fourier Transform	HCD (High Energy Collision Dissociation)	MS2	1	Unambiguous	74.4164	250	1123.09	2245.17	2	Mamoon_4.raw
FALSE	High	Sequest HT (A2)	Unambiguous	[K].GAGAAAFQAQIAELAAVSAEATAR.[S]		1	1	AOX55_RS33065	AOX55_RS33065	0	3	0.8278	0	1	1	HCD (High Energy Collision Dissociation)	11.6925	237.236	57.6833	14630	Mamoon_4.raw	F1	6.91	0	1.731e-05	K.GAGAAAFQAQIAELAAVSAEATAR.S	[25-48]
	Checked	File ID	RT [min]	First Scan	Mass Analyzer	Activation Type	MS Order	# PSMs	Best PSM Ambiguity	Isolation Interference [%]	Ion Inject Time [ms]	Precursor m/z [Da]	Precursor MH+ [Da]	Precursor Charge	Spectrum File
	FALSE	F1	57.6833	14630	Fourier Transform	HCD (High Energy Collision Dissociation)	MS2	1	Unambiguous	11.6925	237.236	749.058	2245.16	3	Mamoon_4.raw
FALSE	High	Sequest HT (A2)	Unambiguous	[K].GAGAAAFQAQIAELAAVSAEATAR.[S]		1	1	AOX55_RS33065	AOX55_RS33065	0	2	0.8336	0	1	1	HCD (High Energy Collision Dissociation)	31.6505	250	58.3028	14824	Mamoon_4.raw	F1	5.59	0	0.0001177	K.GAGAAAFQAQIAELAAVSAEATAR.S	[25-48]
	Checked	File ID	RT [min]	First Scan	Mass Analyzer	Activation Type	MS Order	# PSMs	Best PSM Ambiguity	Isolation Interference [%]	Ion Inject Time [ms]	Precursor m/z [Da]	Precursor MH+ [Da]	Precursor Charge	Spectrum File
	FALSE	F1	58.3028	14824	Fourier Transform	HCD (High Energy Collision Dissociation)	MS2	1	Unambiguous	31.6505	250	1123.08	2245.16	2	Mamoon_4.raw
FALSE	High	Sequest HT (A2)	Unambiguous	[K].GAGAAAFQAQIAELAAVSAEATAR.[S]		1	1	AOX55_RS33065	AOX55_RS33065	0	2	0.8071	0	1	1	HCD (High Energy Collision Dissociation)	32.2512	250	58.4041	14855	Mamoon_4.raw	F1	5.65	0	2.707e-05	K.GAGAAAFQAQIAELAAVSAEATAR.S	[25-48]
	Checked	File ID	RT [min]	First Scan	Mass Analyzer	Activation Type	MS Order	# PSMs	Best PSM Ambiguity	Isolation Interference [%]	Ion Inject Time [ms]	Precursor m/z [Da]	Precursor MH+ [Da]	Precursor Charge	Spectrum File
	FALSE	F1	58.4041	14855	Fourier Transform	HCD (High Energy Collision Dissociation)	MS2	1	Unambiguous	32.2512	250	1123.09	2245.17	2	Mamoon_4.raw
FALSE	High	Sequest HT (A2)	Unambiguous	[K].GAGAAAFQAQIAELAAVSAEATAR.[S]		1	1	AOX55_RS33065	AOX55_RS33065	0	3	0.8066	0	1	1	HCD (High Energy Collision Dissociation)	51.1153	250	59.0083	15040	Mamoon_4.raw	F1	6.36	0	0.0001173	K.GAGAAAFQAQIAELAAVSAEATAR.S	[25-48]
	Checked	File ID	RT [min]	First Scan	Mass Analyzer	Activation Type	MS Order	# PSMs	Best PSM Ambiguity	Isolation Interference [%]	Ion Inject Time [ms]	Precursor m/z [Da]	Precursor MH+ [Da]	Precursor Charge	Spectrum File
	FALSE	F1	59.0083	15040	Fourier Transform	HCD (High Energy Collision Dissociation)	MS2	1	Unambiguous	51.1153	250	749.06	2245.16	3	Mamoon_4.raw
FALSE	High	Sequest HT (A2)	Unambiguous	[K].GAGAAAFQAQIAELAAVSAEATAR.[S]		1	1	AOX55_RS33065	AOX55_RS33065	0	2	0.8759	0	1	1	HCD (High Energy Collision Dissociation)	19.9501	228.72	59.8566	15305	Mamoon_4.raw	F1	5.48	0	7.507e-05	K.GAGAAAFQAQIAELAAVSAEATAR.S	[25-48]
	Checked	File ID	RT [min]	First Scan	Mass Analyzer	Activation Type	MS Order	# PSMs	Best PSM Ambiguity	Isolation Interference [%]	Ion Inject Time [ms]	Precursor m/z [Da]	Precursor MH+ [Da]	Precursor Charge	Spectrum File
	FALSE	F1	59.8566	15305	Fourier Transform	HCD (High Energy Collision Dissociation)	MS2	1	Unambiguous	19.9501	228.72	1123.08	2245.16	2	Mamoon_4.raw
FALSE	High	Sequest HT (A2)	Unambiguous	[K].GAGAAAFQAQIAELAAVSAEATAR.[S]		1	1	AOX55_RS33065	AOX55_RS33065	0	3	0.7953	0	1	1	HCD (High Energy Collision Dissociation)	13.2598	220.094	60.0746	15375	Mamoon_4.raw	F1	6.4	0	0.0001338	K.GAGAAAFQAQIAELAAVSAEATAR.S	[25-48]
	Checked	File ID	RT [min]	First Scan	Mass Analyzer	Activation Type	MS Order	# PSMs	Best PSM Ambiguity	Isolation Interference [%]	Ion Inject Time [ms]	Precursor m/z [Da]	Precursor MH+ [Da]	Precursor Charge	Spectrum File
	FALSE	F1	60.0746	15375	Fourier Transform	HCD (High Energy Collision Dissociation)	MS2	1	Unambiguous	13.2598	220.094	749.058	2245.16	3	Mamoon_4.raw
FALSE	High	Sequest HT (A2)	Unambiguous	[K].GAGAAAFQAQIAELAAVSAEATAR.[S]		1	1	AOX55_RS33065	AOX55_RS33065	0	2	0.8574	0	1	1	HCD (High Energy Collision Dissociation)	15.9155	250	61.1137	15698	Mamoon_4.raw	F1	5.33	0	1.575e-07	K.GAGAAAFQAQIAELAAVSAEATAR.S	[25-48]
	Checked	File ID	RT [min]	First Scan	Mass Analyzer	Activation Type	MS Order	# PSMs	Best PSM Ambiguity	Isolation Interference [%]	Ion Inject Time [ms]	Precursor m/z [Da]	Precursor MH+ [Da]	Precursor Charge	Spectrum File
	FALSE	F1	61.1137	15698	Fourier Transform	HCD (High Energy Collision Dissociation)	MS2	1	Unambiguous	15.9155	250	1123.08	2245.16	2	Mamoon_4.raw
FALSE	High	Sequest HT (A2)	Unambiguous	[K].GAGAAAFQAQIAELAAVSAEATAR.[S]		1	1	AOX55_RS33065	AOX55_RS33065	0	3	0.7937	0	1	1	HCD (High Energy Collision Dissociation)	10.6878	250	61.1418	15707	Mamoon_4.raw	F1	6.69	0	1.014e-06	K.GAGAAAFQAQIAELAAVSAEATAR.S	[25-48]
	Checked	File ID	RT [min]	First Scan	Mass Analyzer	Activation Type	MS Order	# PSMs	Best PSM Ambiguity	Isolation Interference [%]	Ion Inject Time [ms]	Precursor m/z [Da]	Precursor MH+ [Da]	Precursor Charge	Spectrum File
	FALSE	F1	61.1418	15707	Fourier Transform	HCD (High Energy Collision Dissociation)	MS2	1	Unambiguous	10.6878	250	749.059	2245.16	3	Mamoon_4.raw
FALSE	High	Sequest HT (A2)	Unambiguous	[K].GAGAAAFQAQIAELAAVSAEATAR.[S]		1	1	AOX55_RS33065	AOX55_RS33065	0	2	0.847	0	1	1	HCD (High Energy Collision Dissociation)	0	250	61.5586	15837	Mamoon_4.raw	F1	5.49	0	2.371e-06	K.GAGAAAFQAQIAELAAVSAEATAR.S	[25-48]
	Checked	File ID	RT [min]	First Scan	Mass Analyzer	Activation Type	MS Order	# PSMs	Best PSM Ambiguity	Isolation Interference [%]	Ion Inject Time [ms]	Precursor m/z [Da]	Precursor MH+ [Da]	Precursor Charge	Spectrum File
	FALSE	F1	61.5586	15837	Fourier Transform	HCD (High Energy Collision Dissociation)	MS2	1	Unambiguous	0	250	1123.08	2245.16	2	Mamoon_4.raw
FALSE	High	Sequest HT (A2)	Unambiguous	[K].GAGAAAFQAQIAELAAVSAEATAR.[S]		1	1	AOX55_RS33065	AOX55_RS33065	0	3	0.8099	0	1	1	HCD (High Energy Collision Dissociation)	0	241.566	62.2169	16045	Mamoon_4.raw	F1	6.05	0	2.762e-08	K.GAGAAAFQAQIAELAAVSAEATAR.S	[25-48]
	Checked	File ID	RT [min]	First Scan	Mass Analyzer	Activation Type	MS Order	# PSMs	Best PSM Ambiguity	Isolation Interference [%]	Ion Inject Time [ms]	Precursor m/z [Da]	Precursor MH+ [Da]	Precursor Charge	Spectrum File
	FALSE	F1	62.2169	16045	Fourier Transform	HCD (High Energy Collision Dissociation)	MS2	1	Unambiguous	0	241.566	749.061	2245.17	3	Mamoon_4.raw
FALSE	High	Sequest HT (A2)	Unambiguous	[K].GAGAAAFQAQIAELAAVSAEATAR.[S]		1	1	AOX55_RS33065	AOX55_RS33065	0	2	0.8601	0	1	1	HCD (High Energy Collision Dissociation)		250	62.5347	16146	Mamoon_4.raw	F1	5.36	0	7.272e-07	K.GAGAAAFQAQIAELAAVSAEATAR.S	[25-48]
	Checked	File ID	RT [min]	First Scan	Mass Analyzer	Activation Type	MS Order	# PSMs	Best PSM Ambiguity	Isolation Interference [%]	Ion Inject Time [ms]	Precursor m/z [Da]	Precursor MH+ [Da]	Precursor Charge	Spectrum File
	FALSE	F1	62.5347	16146	Fourier Transform	HCD (High Energy Collision Dissociation)	MS2	1	Unambiguous		250	1123.09	2245.17	2	Mamoon_4.raw
FALSE	High	Sequest HT (A2)	Unambiguous	[K].GAGAAAFQAQIAELAAVSAEATAR.[S]		1	1	AOX55_RS33065	AOX55_RS33065	0	3	0.8426	0	1	1	HCD (High Energy Collision Dissociation)	0	250	63.2572	16370	Mamoon_4.raw	F1	5.78	0	3.312e-06	K.GAGAAAFQAQIAELAAVSAEATAR.S	[25-48]
	Checked	File ID	RT [min]	First Scan	Mass Analyzer	Activation Type	MS Order	# PSMs	Best PSM Ambiguity	Isolation Interference [%]	Ion Inject Time [ms]	Precursor m/z [Da]	Precursor MH+ [Da]	Precursor Charge	Spectrum File
	FALSE	F1	63.2572	16370	Fourier Transform	HCD (High Energy Collision Dissociation)	MS2	1	Unambiguous	0	250	749.058	2245.16	3	Mamoon_4.raw
FALSE	High	Sequest HT (A2)	Unambiguous	[K].GAGAAAFQAQIAELAAVSAEATAR.[S]		1	1	AOX55_RS33065	AOX55_RS33065	0	3	0.8325	0	1	1	HCD (High Energy Collision Dissociation)		250	63.3273	16387	Mamoon_4.raw	F1	5.85	0	3.799e-07	K.GAGAAAFQAQIAELAAVSAEATAR.S	[25-48]
	Checked	File ID	RT [min]	First Scan	Mass Analyzer	Activation Type	MS Order	# PSMs	Best PSM Ambiguity	Isolation Interference [%]	Ion Inject Time [ms]	Precursor m/z [Da]	Precursor MH+ [Da]	Precursor Charge	Spectrum File
	FALSE	F1	63.3273	16387	Fourier Transform	HCD (High Energy Collision Dissociation)	MS2	1	Unambiguous		250	749.057	2245.16	3	Mamoon_4.raw
FALSE	High	Sequest HT (A2)	Unambiguous	[K].GAGAAAFQAQIAELAAVSAEATAR.[S]		1	1	AOX55_RS33065	AOX55_RS33065	0	2	0.8588	0	1	1	HCD (High Energy Collision Dissociation)	42.8318	250	63.5896	16474	Mamoon_4.raw	F1	5.1	0	6.36e-05	K.GAGAAAFQAQIAELAAVSAEATAR.S	[25-48]
	Checked	File ID	RT [min]	First Scan	Mass Analyzer	Activation Type	MS Order	# PSMs	Best PSM Ambiguity	Isolation Interference [%]	Ion Inject Time [ms]	Precursor m/z [Da]	Precursor MH+ [Da]	Precursor Charge	Spectrum File
	FALSE	F1	63.5896	16474	Fourier Transform	HCD (High Energy Collision Dissociation)	MS2	1	Unambiguous	42.8318	250	1123.09	2245.17	2	Mamoon_4.raw
FALSE	High	Sequest HT (A2)	Unambiguous	[K].GAGAAAFQAQIAELAAVSAEATAR.[S]		1	1	AOX55_RS33065	AOX55_RS33065	0	3	0.8664	0	1	1	HCD (High Energy Collision Dissociation)	0	250	63.9608	16585	Mamoon_4.raw	F1	5.69	0	1.17e-07	K.GAGAAAFQAQIAELAAVSAEATAR.S	[25-48]
	Checked	File ID	RT [min]	First Scan	Mass Analyzer	Activation Type	MS Order	# PSMs	Best PSM Ambiguity	Isolation Interference [%]	Ion Inject Time [ms]	Precursor m/z [Da]	Precursor MH+ [Da]	Precursor Charge	Spectrum File
	FALSE	F1	63.9608	16585	Fourier Transform	HCD (High Energy Collision Dissociation)	MS2	1	Unambiguous	0	250	749.061	2245.17	3	Mamoon_4.raw
FALSE	High	Sequest HT (A2)	Unambiguous	[K].GAGAAAFQAQIAELAAVSAEATAR.[S]		1	1	AOX55_RS33065	AOX55_RS33065	0	3	0.8805	0	1	1	HCD (High Energy Collision Dissociation)	22.8934	183.095	64.363	16714	Mamoon_4.raw	F1	5.19	0	1.837e-06	K.GAGAAAFQAQIAELAAVSAEATAR.S	[25-48]
	Checked	File ID	RT [min]	First Scan	Mass Analyzer	Activation Type	MS Order	# PSMs	Best PSM Ambiguity	Isolation Interference [%]	Ion Inject Time [ms]	Precursor m/z [Da]	Precursor MH+ [Da]	Precursor Charge	Spectrum File
	FALSE	F1	64.363	16714	Fourier Transform	HCD (High Energy Collision Dissociation)	MS2	1	Unambiguous	22.8934	183.095	749.056	2245.15	3	Mamoon_4.raw
FALSE	High	Sequest HT (A2)	Unambiguous	[K].GAGAAAFQAQIAELAAVSAEATAR.[S]		1	1	AOX55_RS33065	AOX55_RS33065	0	2	0.8772	0	1	1	HCD (High Energy Collision Dissociation)	55.8851	250	64.8947	16881	Mamoon_4.raw	F1	4.48	0	0.0005516	K.GAGAAAFQAQIAELAAVSAEATAR.S	[25-48]
	Checked	File ID	RT [min]	First Scan	Mass Analyzer	Activation Type	MS Order	# PSMs	Best PSM Ambiguity	Isolation Interference [%]	Ion Inject Time [ms]	Precursor m/z [Da]	Precursor MH+ [Da]	Precursor Charge	Spectrum File
	FALSE	F1	64.8947	16881	Fourier Transform	HCD (High Energy Collision Dissociation)	MS2	1	Unambiguous	55.8851	250	1123.08	2245.15	2	Mamoon_4.raw
FALSE	High	Sequest HT (A2)	Unambiguous	[K].GAGAAAFQAQIAELAAVSAEATAR.[S]		1	1	AOX55_RS33065	AOX55_RS33065	0	3	0.8527	0	1	1	HCD (High Energy Collision Dissociation)	43.6694	177.477	65.0753	16932	Mamoon_4.raw	F1	4.14	0	2.041e-05	K.GAGAAAFQAQIAELAAVSAEATAR.S	[25-48]
	Checked	File ID	RT [min]	First Scan	Mass Analyzer	Activation Type	MS Order	# PSMs	Best PSM Ambiguity	Isolation Interference [%]	Ion Inject Time [ms]	Precursor m/z [Da]	Precursor MH+ [Da]	Precursor Charge	Spectrum File
	FALSE	F1	65.0753	16932	Fourier Transform	HCD (High Energy Collision Dissociation)	MS2	1	Unambiguous	43.6694	177.477	749.057	2245.16	3	Mamoon_4.raw
FALSE	High	Sequest HT (A2)	Unambiguous	[K].GAGAAAFQAQIAELAAVSAEATAR.[S]		1	1	AOX55_RS33065	AOX55_RS33065	0	3	0.8244	0	1	1	HCD (High Energy Collision Dissociation)	60.964	250	65.4251	17043	Mamoon_4.raw	F1	4.84	0	9.216e-07	K.GAGAAAFQAQIAELAAVSAEATAR.S	[25-48]
	Checked	File ID	RT [min]	First Scan	Mass Analyzer	Activation Type	MS Order	# PSMs	Best PSM Ambiguity	Isolation Interference [%]	Ion Inject Time [ms]	Precursor m/z [Da]	Precursor MH+ [Da]	Precursor Charge	Spectrum File
	FALSE	F1	65.4251	17043	Fourier Transform	HCD (High Energy Collision Dissociation)	MS2	1	Unambiguous	60.964	250	749.058	2245.16	3	Mamoon_4.raw
FALSE	High	Sequest HT (A2)	Unambiguous	[K].GAGAAAFQAQIAELAAVSAEATAR.[S]		1	1	AOX55_RS33065	AOX55_RS33065	0	2	0.8644	0	1	1	HCD (High Energy Collision Dissociation)		232.975	66.1192	17266	Mamoon_4.raw	F1	5.09	0	6.342e-05	K.GAGAAAFQAQIAELAAVSAEATAR.S	[25-48]
	Checked	File ID	RT [min]	First Scan	Mass Analyzer	Activation Type	MS Order	# PSMs	Best PSM Ambiguity	Isolation Interference [%]	Ion Inject Time [ms]	Precursor m/z [Da]	Precursor MH+ [Da]	Precursor Charge	Spectrum File
	FALSE	F1	66.1192	17266	Fourier Transform	HCD (High Energy Collision Dissociation)	MS2	1	Unambiguous		232.975	1123.08	2245.16	2	Mamoon_4.raw
FALSE	High	Sequest HT (A2)	Unambiguous	[K].GAGAAAFQAQIAELAAVSAEATAR.[S]		1	1	AOX55_RS33065	AOX55_RS33065	0	3	0.7963	0	1	1	HCD (High Energy Collision Dissociation)	43.5558	325.44	66.4692	17375	Mamoon_4.raw	F1	5.94	0	1.048e-06	K.GAGAAAFQAQIAELAAVSAEATAR.S	[25-48]
	Checked	File ID	RT [min]	First Scan	Mass Analyzer	Activation Type	MS Order	# PSMs	Best PSM Ambiguity	Isolation Interference [%]	Ion Inject Time [ms]	Precursor m/z [Da]	Precursor MH+ [Da]	Precursor Charge	Spectrum File
	FALSE	F1	66.4692	17375	Fourier Transform	HCD (High Energy Collision Dissociation)	MS2	1	Unambiguous	43.5558	325.44	749.057	2245.16	3	Mamoon_4.raw
FALSE	High	Sequest HT (A2)	Unambiguous	[K].GAGAAAFQAQIAELAAVSAEATAR.[S]		1	1	AOX55_RS33065	AOX55_RS33065	0	2	0.8134	0	1	1	HCD (High Energy Collision Dissociation)	35.6403	250	56.2071	14185	Mamoon_4.raw	F1	5.52	0	1.897e-06	K.GAGAAAFQAQIAELAAVSAEATAR.S	[25-48]
	Checked	File ID	RT [min]	First Scan	Mass Analyzer	Activation Type	MS Order	# PSMs	Best PSM Ambiguity	Isolation Interference [%]	Ion Inject Time [ms]	Precursor m/z [Da]	Precursor MH+ [Da]	Precursor Charge	Spectrum File
	FALSE	F1	56.2071	14185	Fourier Transform	HCD (High Energy Collision Dissociation)	MS2	1	Unambiguous	35.6403	250	1123.08	2245.16	2	Mamoon_4.raw
FALSE	High	Sequest HT (A2)	Unambiguous	[K].GAGAAAFQAQIAELAAVSAEATAR.[S]		1	1	AOX55_RS33065	AOX55_RS33065	0	3	0.8003	0	1	1	HCD (High Energy Collision Dissociation)	0	250	55.5182	13983	Mamoon_4.raw	F1	7.06	0	1.321e-07	K.GAGAAAFQAQIAELAAVSAEATAR.S	[25-48]
	Checked	File ID	RT [min]	First Scan	Mass Analyzer	Activation Type	MS Order	# PSMs	Best PSM Ambiguity	Isolation Interference [%]	Ion Inject Time [ms]	Precursor m/z [Da]	Precursor MH+ [Da]	Precursor Charge	Spectrum File
	FALSE	F1	55.5182	13983	Fourier Transform	HCD (High Energy Collision Dissociation)	MS2	1	Unambiguous	0	250	749.056	2245.15	3	Mamoon_4.raw
FALSE	High	Sequest HT (A2)	Unambiguous	[K].GAGAAAFQAQIAELAAVSAEATAR.[S]		1	1	AOX55_RS33065	AOX55_RS33065	0	2	0.7711	0	1	1	HCD (High Energy Collision Dissociation)	39.1061	220.974	46.4463	11035	Mamoon_4.raw	F1	6.64	0	1.085e-08	K.GAGAAAFQAQIAELAAVSAEATAR.S	[25-48]
	Checked	File ID	RT [min]	First Scan	Mass Analyzer	Activation Type	MS Order	# PSMs	Best PSM Ambiguity	Isolation Interference [%]	Ion Inject Time [ms]	Precursor m/z [Da]	Precursor MH+ [Da]	Precursor Charge	Spectrum File
	FALSE	F1	46.4463	11035	Fourier Transform	HCD (High Energy Collision Dissociation)	MS2	1	Unambiguous	39.1061	220.974	1123.09	2245.17	2	Mamoon_4.raw
FALSE	High	Sequest HT (A2)	Unambiguous	[K].GAGAAAFQAQIAELAAVSAEATAR.[S]		1	1	AOX55_RS33065	AOX55_RS33065	0	3	0.8184	0	1	1	HCD (High Energy Collision Dissociation)	6.43633	167.875	47.4783	11363	Mamoon_4.raw	F1	7.71	0	1.365e-05	K.GAGAAAFQAQIAELAAVSAEATAR.S	[25-48]
	Checked	File ID	RT [min]	First Scan	Mass Analyzer	Activation Type	MS Order	# PSMs	Best PSM Ambiguity	Isolation Interference [%]	Ion Inject Time [ms]	Precursor m/z [Da]	Precursor MH+ [Da]	Precursor Charge	Spectrum File
	FALSE	F1	47.4783	11363	Fourier Transform	HCD (High Energy Collision Dissociation)	MS2	1	Unambiguous	6.43633	167.875	749.057	2245.16	3	Mamoon_4.raw
FALSE	High	Sequest HT (A2)	Unambiguous	[K].GAGAAAFQAQIAELAAVSAEATAR.[S]		1	1	AOX55_RS33065	AOX55_RS33065	0	2	0.7877	0	1	1	HCD (High Energy Collision Dissociation)	68.4573	250	48.1258	11602	Mamoon_4.raw	F1	5.51	0	1.375e-06	K.GAGAAAFQAQIAELAAVSAEATAR.S	[25-48]
	Checked	File ID	RT [min]	First Scan	Mass Analyzer	Activation Type	MS Order	# PSMs	Best PSM Ambiguity	Isolation Interference [%]	Ion Inject Time [ms]	Precursor m/z [Da]	Precursor MH+ [Da]	Precursor Charge	Spectrum File
	FALSE	F1	48.1258	11602	Fourier Transform	HCD (High Energy Collision Dissociation)	MS2	1	Unambiguous	68.4573	250	1123.08	2245.16	2	Mamoon_4.raw
FALSE	High	Sequest HT (A2)	Unambiguous	[K].GAGAAAFQAQIAELAAVSAEATAR.[S]		1	1	AOX55_RS33065	AOX55_RS33065	0	3	0.8008	0	1	1	HCD (High Energy Collision Dissociation)	0	250	48.5804	11733	Mamoon_4.raw	F1	7.73	0	5.138e-06	K.GAGAAAFQAQIAELAAVSAEATAR.S	[25-48]
	Checked	File ID	RT [min]	First Scan	Mass Analyzer	Activation Type	MS Order	# PSMs	Best PSM Ambiguity	Isolation Interference [%]	Ion Inject Time [ms]	Precursor m/z [Da]	Precursor MH+ [Da]	Precursor Charge	Spectrum File
	FALSE	F1	48.5804	11733	Fourier Transform	HCD (High Energy Collision Dissociation)	MS2	1	Unambiguous	0	250	749.058	2245.16	3	Mamoon_4.raw
FALSE	High	Sequest HT (A2)	Unambiguous	[K].GAGAAAFQAQIAELAAVSAEATAR.[S]		1	1	AOX55_RS33065	AOX55_RS33065	0	2	0.836	0	1	1	HCD (High Energy Collision Dissociation)	27.3798	250	49.3378	11998	Mamoon_4.raw	F1	5.73	0	6.762e-07	K.GAGAAAFQAQIAELAAVSAEATAR.S	[25-48]
	Checked	File ID	RT [min]	First Scan	Mass Analyzer	Activation Type	MS Order	# PSMs	Best PSM Ambiguity	Isolation Interference [%]	Ion Inject Time [ms]	Precursor m/z [Da]	Precursor MH+ [Da]	Precursor Charge	Spectrum File
	FALSE	F1	49.3378	11998	Fourier Transform	HCD (High Energy Collision Dissociation)	MS2	1	Unambiguous	27.3798	250	1123.08	2245.16	2	Mamoon_4.raw
FALSE	High	Sequest HT (A2)	Unambiguous	[K].GAGAAAFQAQIAELAAVSAEATAR.[S]		1	1	AOX55_RS33065	AOX55_RS33065	0	3	0.8166	0	1	1	HCD (High Energy Collision Dissociation)	0	250	49.6691	12096	Mamoon_4.raw	F1	6.98	0	1.8e-08	K.GAGAAAFQAQIAELAAVSAEATAR.S	[25-48]
	Checked	File ID	RT [min]	First Scan	Mass Analyzer	Activation Type	MS Order	# PSMs	Best PSM Ambiguity	Isolation Interference [%]	Ion Inject Time [ms]	Precursor m/z [Da]	Precursor MH+ [Da]	Precursor Charge	Spectrum File
	FALSE	F1	49.6691	12096	Fourier Transform	HCD (High Energy Collision Dissociation)	MS2	1	Unambiguous	0	250	749.058	2245.16	3	Mamoon_4.raw
FALSE	High	Sequest HT (A2)	Unambiguous	[K].GAGAAAFQAQIAELAAVSAEATAR.[S]		1	1	AOX55_RS33065	AOX55_RS33065	0	2	0.842	0	1	1	HCD (High Energy Collision Dissociation)	40.5892	223.932	50.357	12324	Mamoon_4.raw	F1	5	0	6.605e-05	K.GAGAAAFQAQIAELAAVSAEATAR.S	[25-48]
	Checked	File ID	RT [min]	First Scan	Mass Analyzer	Activation Type	MS Order	# PSMs	Best PSM Ambiguity	Isolation Interference [%]	Ion Inject Time [ms]	Precursor m/z [Da]	Precursor MH+ [Da]	Precursor Charge	Spectrum File
	FALSE	F1	50.357	12324	Fourier Transform	HCD (High Energy Collision Dissociation)	MS2	1	Unambiguous	40.5892	223.932	1123.09	2245.17	2	Mamoon_4.raw
FALSE	High	Sequest HT (A2)	Unambiguous	[K].GAGAAAFQAQIAELAAVSAEATAR.[S]		1	1	AOX55_RS33065	AOX55_RS33065	0	2	0.8312	0	1	1	HCD (High Energy Collision Dissociation)	49.168	199.584	50.5076	12366	Mamoon_4.raw	F1	4.68	0	5.597e-05	K.GAGAAAFQAQIAELAAVSAEATAR.S	[25-48]
	Checked	File ID	RT [min]	First Scan	Mass Analyzer	Activation Type	MS Order	# PSMs	Best PSM Ambiguity	Isolation Interference [%]	Ion Inject Time [ms]	Precursor m/z [Da]	Precursor MH+ [Da]	Precursor Charge	Spectrum File
	FALSE	F1	50.5076	12366	Fourier Transform	HCD (High Energy Collision Dissociation)	MS2	1	Unambiguous	49.168	199.584	1123.09	2245.17	2	Mamoon_4.raw
FALSE	High	Sequest HT (A2)	Unambiguous	[K].GAGAAAFQAQIAELAAVSAEATAR.[S]		1	1	AOX55_RS33065	AOX55_RS33065	0	3	0.8214	0	1	1	HCD (High Energy Collision Dissociation)	0	250	52.0806	12897	Mamoon_4.raw	F1	7.11	0	1.173e-05	K.GAGAAAFQAQIAELAAVSAEATAR.S	[25-48]
	Checked	File ID	RT [min]	First Scan	Mass Analyzer	Activation Type	MS Order	# PSMs	Best PSM Ambiguity	Isolation Interference [%]	Ion Inject Time [ms]	Precursor m/z [Da]	Precursor MH+ [Da]	Precursor Charge	Spectrum File
	FALSE	F1	52.0806	12897	Fourier Transform	HCD (High Energy Collision Dissociation)	MS2	1	Unambiguous	0	250	749.059	2245.16	3	Mamoon_4.raw
FALSE	High	Sequest HT (A2)	Unambiguous	[K].GAGAAAFQAQIAELAAVSAEATAR.[S]		1	1	AOX55_RS33065	AOX55_RS33065	0	2	0.7947	0	1	1	HCD (High Energy Collision Dissociation)	72.8271	247.261	52.1493	12918	Mamoon_4.raw	F1	4.87	0	2.151e-06	K.GAGAAAFQAQIAELAAVSAEATAR.S	[25-48]
	Checked	File ID	RT [min]	First Scan	Mass Analyzer	Activation Type	MS Order	# PSMs	Best PSM Ambiguity	Isolation Interference [%]	Ion Inject Time [ms]	Precursor m/z [Da]	Precursor MH+ [Da]	Precursor Charge	Spectrum File
	FALSE	F1	52.1493	12918	Fourier Transform	HCD (High Energy Collision Dissociation)	MS2	1	Unambiguous	72.8271	247.261	1123.08	2245.16	2	Mamoon_4.raw
FALSE	High	Sequest HT (A2)	Unambiguous	[K].GAGAAAFQAQIAELAAVSAEATAR.[S]		1	1	AOX55_RS33065	AOX55_RS33065	0	3	0.819	0	1	1	HCD (High Energy Collision Dissociation)	5.88048	250	53.1545	13249	Mamoon_4.raw	F1	7.46	0	1.476e-07	K.GAGAAAFQAQIAELAAVSAEATAR.S	[25-48]
	Checked	File ID	RT [min]	First Scan	Mass Analyzer	Activation Type	MS Order	# PSMs	Best PSM Ambiguity	Isolation Interference [%]	Ion Inject Time [ms]	Precursor m/z [Da]	Precursor MH+ [Da]	Precursor Charge	Spectrum File
	FALSE	F1	53.1545	13249	Fourier Transform	HCD (High Energy Collision Dissociation)	MS2	1	Unambiguous	5.88048	250	749.058	2245.16	3	Mamoon_4.raw
FALSE	High	Sequest HT (A2)	Unambiguous	[K].GAGAAAFQAQIAELAAVSAEATAR.[S]		1	1	AOX55_RS33065	AOX55_RS33065	0	2	0.8184	0	1	1	HCD (High Energy Collision Dissociation)	37.2815	250	53.1889	13257	Mamoon_4.raw	F1	5.23	0	4.714e-05	K.GAGAAAFQAQIAELAAVSAEATAR.S	[25-48]
	Checked	File ID	RT [min]	First Scan	Mass Analyzer	Activation Type	MS Order	# PSMs	Best PSM Ambiguity	Isolation Interference [%]	Ion Inject Time [ms]	Precursor m/z [Da]	Precursor MH+ [Da]	Precursor Charge	Spectrum File
	FALSE	F1	53.1889	13257	Fourier Transform	HCD (High Energy Collision Dissociation)	MS2	1	Unambiguous	37.2815	250	1123.09	2245.16	2	Mamoon_4.raw
FALSE	High	Sequest HT (A2)	Unambiguous	[K].GAGAAAFQAQIAELAAVSAEATAR.[S]		1	1	AOX55_RS33065	AOX55_RS33065	0	2	0.8135	0	1	1	HCD (High Energy Collision Dissociation)	0	250	53.6255	13407	Mamoon_4.raw	F1	5.2	0	1.231e-06	K.GAGAAAFQAQIAELAAVSAEATAR.S	[25-48]
	Checked	File ID	RT [min]	First Scan	Mass Analyzer	Activation Type	MS Order	# PSMs	Best PSM Ambiguity	Isolation Interference [%]	Ion Inject Time [ms]	Precursor m/z [Da]	Precursor MH+ [Da]	Precursor Charge	Spectrum File
	FALSE	F1	53.6255	13407	Fourier Transform	HCD (High Energy Collision Dissociation)	MS2	1	Unambiguous	0	250	1123.09	2245.16	2	Mamoon_4.raw
FALSE	High	Sequest HT (A2)	Unambiguous	[K].GAGAAAFQAQIAELAAVSAEATAR.[S]		1	1	AOX55_RS33065	AOX55_RS33065	0	3	0.8442	0	1	1	HCD (High Energy Collision Dissociation)	61.7129	178.004	54.4295	13655	Mamoon_4.raw	F1	6.29	0	1.455e-06	K.GAGAAAFQAQIAELAAVSAEATAR.S	[25-48]
	Checked	File ID	RT [min]	First Scan	Mass Analyzer	Activation Type	MS Order	# PSMs	Best PSM Ambiguity	Isolation Interference [%]	Ion Inject Time [ms]	Precursor m/z [Da]	Precursor MH+ [Da]	Precursor Charge	Spectrum File
	FALSE	F1	54.4295	13655	Fourier Transform	HCD (High Energy Collision Dissociation)	MS2	1	Unambiguous	61.7129	178.004	749.057	2245.16	3	Mamoon_4.raw
FALSE	High	Sequest HT (A2)	Unambiguous	[K].GAGAAAFQAQIAELAAVSAEATAR.[S]		1	1	AOX55_RS33065	AOX55_RS33065	0	2	0.8522	0	1	1	HCD (High Energy Collision Dissociation)	28.6711	250	54.941	13817	Mamoon_4.raw	F1	4.6	0	9.381e-05	K.GAGAAAFQAQIAELAAVSAEATAR.S	[25-48]
	Checked	File ID	RT [min]	First Scan	Mass Analyzer	Activation Type	MS Order	# PSMs	Best PSM Ambiguity	Isolation Interference [%]	Ion Inject Time [ms]	Precursor m/z [Da]	Precursor MH+ [Da]	Precursor Charge	Spectrum File
	FALSE	F1	54.941	13817	Fourier Transform	HCD (High Energy Collision Dissociation)	MS2	1	Unambiguous	28.6711	250	1123.08	2245.16	2	Mamoon_4.raw
FALSE	High	Sequest HT (A2)	Unambiguous	[K].GAGAAAFQAQIAELAAVSAEATAR.[S]		1	1	AOX55_RS33065	AOX55_RS33065	0	3	0.8497	0	1	1	HCD (High Energy Collision Dissociation)	63.3585	77.99	51.0227	12555	Mamoon_4.raw	F1	5.59	0	9.674e-07	K.GAGAAAFQAQIAELAAVSAEATAR.S	[25-48]
	Checked	File ID	RT [min]	First Scan	Mass Analyzer	Activation Type	MS Order	# PSMs	Best PSM Ambiguity	Isolation Interference [%]	Ion Inject Time [ms]	Precursor m/z [Da]	Precursor MH+ [Da]	Precursor Charge	Spectrum File
	FALSE	F1	51.0227	12555	Fourier Transform	HCD (High Energy Collision Dissociation)	MS2	1	Unambiguous	63.3585	77.99	749.059	2245.16	3	Mamoon_4.raw
FALSE	High	Sequest HT (A2)	Unambiguous	[K].GAGAAAFQAQIAELAAVSAEATAR.[S]		1	1	AOX55_RS33065	AOX55_RS33065	0	2	0.8208	0	1	1	HCD (High Energy Collision Dissociation)	56.3287	250	68.7481	18115	Mamoon_4.raw	F1	3.18	0	0.003816	K.GAGAAAFQAQIAELAAVSAEATAR.S	[25-48]
	Checked	File ID	RT [min]	First Scan	Mass Analyzer	Activation Type	MS Order	# PSMs	Best PSM Ambiguity	Isolation Interference [%]	Ion Inject Time [ms]	Precursor m/z [Da]	Precursor MH+ [Da]	Precursor Charge	Spectrum File
	FALSE	F1	68.7481	18115	Fourier Transform	HCD (High Energy Collision Dissociation)	MS2	1	Unambiguous	56.3287	250	1123.09	2245.16	2	Mamoon_4.raw
FALSE	High	Sequest HT (A2)	Unambiguous	[R].TVTTELQTTK.[K]		1	1	AOX55_RS33065	AOX55_RS33065	0	2	0.8541	0	1	1	HCD (High Energy Collision Dissociation)	0	89.648	16.3992	2596	Mamoon_4.raw	F1	2.81	0	0.02413	R.TVTTELQTTK.K	[54-63]
	Checked	File ID	RT [min]	First Scan	Mass Analyzer	Activation Type	MS Order	# PSMs	Best PSM Ambiguity	Isolation Interference [%]	Ion Inject Time [ms]	Precursor m/z [Da]	Precursor MH+ [Da]	Precursor Charge	Spectrum File
	FALSE	F1	16.3992	2596	Fourier Transform	HCD (High Energy Collision Dissociation)	MS2	1	Unambiguous	0	89.648	561.306	1121.6	2	Mamoon_4.raw
FALSE	High	Sequest HT (A2)	Unambiguous	[R].TVTTELQTTK.[K]		1	1	AOX55_RS33065	AOX55_RS33065	0	2	0.8597	0	1	1	HCD (High Energy Collision Dissociation)	6.24022	250	17.4924	2886	Mamoon_4.raw	F1	2.78	0	0.02574	R.TVTTELQTTK.K	[54-63]
	Checked	File ID	RT [min]	First Scan	Mass Analyzer	Activation Type	MS Order	# PSMs	Best PSM Ambiguity	Isolation Interference [%]	Ion Inject Time [ms]	Precursor m/z [Da]	Precursor MH+ [Da]	Precursor Charge	Spectrum File
	FALSE	F1	17.4924	2886	Fourier Transform	HCD (High Energy Collision Dissociation)	MS2	1	Unambiguous	6.24022	250	561.307	1121.61	2	Mamoon_4.raw
FALSE	High	Sequest HT (A2)	Unambiguous	[R].TVTTELQTTKKAADER.[V]		1	1	AOX55_RS33065	AOX55_RS33065	2	3	0.6272	0	1	1	HCD (High Energy Collision Dissociation)	0	150.57	14.0827	2035	Mamoon_4.raw	F1	4.64	0	0.0002748	R.TVTTELQTTKKAADER.V	[54-69]
	Checked	File ID	RT [min]	First Scan	Mass Analyzer	Activation Type	MS Order	# PSMs	Best PSM Ambiguity	Isolation Interference [%]	Ion Inject Time [ms]	Precursor m/z [Da]	Precursor MH+ [Da]	Precursor Charge	Spectrum File
	FALSE	F1	14.0827	2035	Fourier Transform	HCD (High Energy Collision Dissociation)	MS2	1	Unambiguous	0	150.57	597.987	1791.95	3	Mamoon_4.raw
FALSE	High	Sequest HT (A2)	Unambiguous	[R].TVTTELQTTKKAADER.[V]		1	1	AOX55_RS33065	AOX55_RS33065	2	4	0.6358	0	1	1	HCD (High Energy Collision Dissociation)	27.5727	210.267	14.0859	2036	Mamoon_4.raw	F1	5.3	0	5.016e-06	R.TVTTELQTTKKAADER.V	[54-69]
	Checked	File ID	RT [min]	First Scan	Mass Analyzer	Activation Type	MS Order	# PSMs	Best PSM Ambiguity	Isolation Interference [%]	Ion Inject Time [ms]	Precursor m/z [Da]	Precursor MH+ [Da]	Precursor Charge	Spectrum File
	FALSE	F1	14.0859	2036	Fourier Transform	HCD (High Energy Collision Dissociation)	MS2	1	Unambiguous	27.5727	210.267	448.742	1791.95	4	Mamoon_4.raw
FALSE	High	Sequest HT (A2)	Unambiguous	[R].TVTTELQTTK.[K]		1	1	AOX55_RS33065	AOX55_RS33065	0	2	0.8837	0	1	1	HCD (High Energy Collision Dissociation)	42.0642	250	15.3946	2345	Mamoon_4.raw	F1	3.01	0	0.02342	R.TVTTELQTTK.K	[54-63]
	Checked	File ID	RT [min]	First Scan	Mass Analyzer	Activation Type	MS Order	# PSMs	Best PSM Ambiguity	Isolation Interference [%]	Ion Inject Time [ms]	Precursor m/z [Da]	Precursor MH+ [Da]	Precursor Charge	Spectrum File
	FALSE	F1	15.3946	2345	Fourier Transform	HCD (High Energy Collision Dissociation)	MS2	1	Unambiguous	42.0642	250	561.306	1121.61	2	Mamoon_4.raw
FALSE	High	Sequest HT (A2)	Unambiguous	[R].TVTTELQTTKKAADER.[V]		1	1	AOX55_RS33065	AOX55_RS33065	2	2	0.8034	0	1	1	HCD (High Energy Collision Dissociation)	0	250	14.1553	2052	Mamoon_4.raw	F1	2.9	0	0.0001147	R.TVTTELQTTKKAADER.V	[54-69]
	Checked	File ID	RT [min]	First Scan	Mass Analyzer	Activation Type	MS Order	# PSMs	Best PSM Ambiguity	Isolation Interference [%]	Ion Inject Time [ms]	Precursor m/z [Da]	Precursor MH+ [Da]	Precursor Charge	Spectrum File
	FALSE	F1	14.1553	2052	Fourier Transform	HCD (High Energy Collision Dissociation)	MS2	1	Unambiguous	0	250	896.477	1791.95	2	Mamoon_4.raw
FALSE	High	Sequest HT (A2)	Unambiguous	[R].TVTTELQTTKK.[A]		1	1	AOX55_RS33065	AOX55_RS33065	1	3	0.7345	0	1	1	HCD (High Energy Collision Dissociation)	29.634	287.625	13.6687	1933	Mamoon_4.raw	F1	2.75	0	0.003812	R.TVTTELQTTKK.A	[54-64]
	Checked	File ID	RT [min]	First Scan	Mass Analyzer	Activation Type	MS Order	# PSMs	Best PSM Ambiguity	Isolation Interference [%]	Ion Inject Time [ms]	Precursor m/z [Da]	Precursor MH+ [Da]	Precursor Charge	Spectrum File
	FALSE	F1	13.6687	1933	Fourier Transform	HCD (High Energy Collision Dissociation)	MS2	1	Unambiguous	29.634	287.625	417.239	1249.7	3	Mamoon_4.raw
FALSE	High	Sequest HT (A2)	Unambiguous	[R].TVTTELQTTKK.[A]		1	1	AOX55_RS33065	AOX55_RS33065	1	2	0.6947	0	1	1	HCD (High Energy Collision Dissociation)	52.3727	253.533	13.6899	1938	Mamoon_4.raw	F1	1.9	0	0.002193	R.TVTTELQTTKK.A	[54-64]
	Checked	File ID	RT [min]	First Scan	Mass Analyzer	Activation Type	MS Order	# PSMs	Best PSM Ambiguity	Isolation Interference [%]	Ion Inject Time [ms]	Precursor m/z [Da]	Precursor MH+ [Da]	Precursor Charge	Spectrum File
	FALSE	F1	13.6899	1938	Fourier Transform	HCD (High Energy Collision Dissociation)	MS2	1	Unambiguous	52.3727	253.533	625.355	1249.7	2	Mamoon_4.raw
FALSE	High	Sequest HT (A2)	Unambiguous	[R].TVTTELQTTK.[K]		1	1	AOX55_RS33065	AOX55_RS33065	0	2	0.55	0	1	1	HCD (High Energy Collision Dissociation)	41.8195	250	21.5273	3964	Mamoon_4.raw	F1	1.8	0	0.1001	R.TVTTELQTTK.K	[54-63]
	Checked	File ID	RT [min]	First Scan	Mass Analyzer	Activation Type	MS Order	# PSMs	Best PSM Ambiguity	Isolation Interference [%]	Ion Inject Time [ms]	Precursor m/z [Da]	Precursor MH+ [Da]	Precursor Charge	Spectrum File
	FALSE	F1	21.5273	3964	Fourier Transform	HCD (High Energy Collision Dissociation)	MS2	1	Unambiguous	41.8195	250	561.307	1121.61	2	Mamoon_4.raw
FALSE	High	Sequest HT (A2)	Unambiguous	[R].TVTTELQTTK.[K]		1	1	AOX55_RS33065	AOX55_RS33065	0	2	0.7153	0	1	1	HCD (High Energy Collision Dissociation)	27.9733	250	18.6329	3163	Mamoon_4.raw	F1	2.81	0	0.009496	R.TVTTELQTTK.K	[54-63]
	Checked	File ID	RT [min]	First Scan	Mass Analyzer	Activation Type	MS Order	# PSMs	Best PSM Ambiguity	Isolation Interference [%]	Ion Inject Time [ms]	Precursor m/z [Da]	Precursor MH+ [Da]	Precursor Charge	Spectrum File
	FALSE	F1	18.6329	3163	Fourier Transform	HCD (High Energy Collision Dissociation)	MS2	1	Unambiguous	27.9733	250	561.307	1121.61	2	Mamoon_4.raw
FALSE	High	Sequest HT (A2)	Unambiguous	[R].TVTTELQTTK.[K]		1	1	AOX55_RS33065	AOX55_RS33065	0	2	0.6757	0	1	1	HCD (High Energy Collision Dissociation)	40.2727	250	24.1327	4594	Mamoon_4.raw	F1	1.48	0.003159	0.2376	R.TVTTELQTTK.K	[54-63]
	Checked	File ID	RT [min]	First Scan	Mass Analyzer	Activation Type	MS Order	# PSMs	Best PSM Ambiguity	Isolation Interference [%]	Ion Inject Time [ms]	Precursor m/z [Da]	Precursor MH+ [Da]	Precursor Charge	Spectrum File
	FALSE	F1	24.1327	4594	Fourier Transform	HCD (High Energy Collision Dissociation)	MS2	1	Unambiguous	40.2727	250	561.308	1121.61	2	Mamoon_4.raw
High	Master Protein	AOX55_RS33070	nodulation protein NopC	0	4.618	15	1	1	1	1	98	9.8	4.81	3.71	1	High
Checked	Confidence	Identifying Node	PSM Ambiguity	Annotated Sequence	Modifications	# Protein Groups	# Proteins	Master Protein Accessions	Protein Accessions	# Missed Cleavages	Charge	DeltaScore	DeltaCn	Rank	Search Engine Rank	Activation Type	Isolation Interference [%]	Ion Inject Time [ms]	RT [min]	First Scan	Spectrum File	File ID	XCorr	Percolator q-Value	Percolator PEP	Sequences in Protein	Positions in Protein	PSM Modification Positions in Protein
FALSE	High	Sequest HT (A2)	Unambiguous	[R].SQAAIQSEAFELALR.[S]		1	1	AOX55_RS33070	AOX55_RS33070	0	2	0.7978	0	1	1	HCD (High Energy Collision Dissociation)	47.2095	250	34.4822	7473	Mamoon_4.raw	F1	3.71	0	2.411e-05	R.SQAAIQSEAFELALR.S	[59-73]
	Checked	File ID	RT [min]	First Scan	Mass Analyzer	Activation Type	MS Order	# PSMs	Best PSM Ambiguity	Isolation Interference [%]	Ion Inject Time [ms]	Precursor m/z [Da]	Precursor MH+ [Da]	Precursor Charge	Spectrum File
	FALSE	F1	34.4822	7473	Fourier Transform	HCD (High Energy Collision Dissociation)	MS2	1	Unambiguous	47.2095	250	817.434	1633.86	2	Mamoon_4.raw
High	Master Protein	AOX55_RS05020	[nucleoside-diphosphate kinase]	0	11.235	28	4	6	4	1	140	15.3	5.31	11.4	4	High
Checked	Confidence	Identifying Node	PSM Ambiguity	Annotated Sequence	Modifications	# Protein Groups	# Proteins	Master Protein Accessions	Protein Accessions	# Missed Cleavages	Charge	DeltaScore	DeltaCn	Rank	Search Engine Rank	Activation Type	Isolation Interference [%]	Ion Inject Time [ms]	RT [min]	First Scan	Spectrum File	File ID	XCorr	Percolator q-Value	Percolator PEP	Sequences in Protein	Positions in Protein	PSM Modification Positions in Protein
FALSE	High	Sequest HT (A2)	Unambiguous	[R].EAEGFYAVHR.[E]		1	1	AOX55_RS05020	AOX55_RS05020	0	3	0.6758	0	1	1	HCD (High Energy Collision Dissociation)	29.0511	250	16.9445	2753	Mamoon_4.raw	F1	2.56	0	0.03052	R.EAEGFYAVHR.E	[46-55]
	Checked	File ID	RT [min]	First Scan	Mass Analyzer	Activation Type	MS Order	# PSMs	Best PSM Ambiguity	Isolation Interference [%]	Ion Inject Time [ms]	Precursor m/z [Da]	Precursor MH+ [Da]	Precursor Charge	Spectrum File
	FALSE	F1	16.9445	2753	Fourier Transform	HCD (High Energy Collision Dissociation)	MS2	1	Unambiguous	29.0511	250	393.524	1178.56	3	Mamoon_4.raw
FALSE	High	Sequest HT (A2)	Unambiguous	[R].EVmGATNPANADEGTIR.[K]	M3(Oxidation)	1	1	AOX55_RS05020	AOX55_RS05020	0	2	0.9259	0	1	1	HCD (High Energy Collision Dissociation)	23.9186	250	17.5715	2906	Mamoon_4.raw	F1	4.05	0	1.247e-05	R.EVMGATNPANADEGTIR.K	[88-104]
	Checked	File ID	RT [min]	First Scan	Mass Analyzer	Activation Type	MS Order	# PSMs	Best PSM Ambiguity	Isolation Interference [%]	Ion Inject Time [ms]	Precursor m/z [Da]	Precursor MH+ [Da]	Precursor Charge	Spectrum File
	FALSE	F1	17.5715	2906	Fourier Transform	HCD (High Energy Collision Dissociation)	MS2	1	Unambiguous	23.9186	250	881.406	1761.81	2	Mamoon_4.raw
FALSE	High	Sequest HT (A2)	Unambiguous	[R].EAEGFYAVHR.[E]		1	1	AOX55_RS05020	AOX55_RS05020	0	2	0.6825	0	1	1	HCD (High Energy Collision Dissociation)	53.6719	250	16.9805	2762	Mamoon_4.raw	F1	2.52	0	0.01123	R.EAEGFYAVHR.E	[46-55]
	Checked	File ID	RT [min]	First Scan	Mass Analyzer	Activation Type	MS Order	# PSMs	Best PSM Ambiguity	Isolation Interference [%]	Ion Inject Time [ms]	Precursor m/z [Da]	Precursor MH+ [Da]	Precursor Charge	Spectrum File
	FALSE	F1	16.9805	2762	Fourier Transform	HCD (High Energy Collision Dissociation)	MS2	1	Unambiguous	53.6719	250	589.78	1178.55	2	Mamoon_4.raw
FALSE	High	Sequest HT (A2)	Unambiguous	[R].TFSmIKPDATK.[R]	M4(Oxidation)	1	1	AOX55_RS05020	AOX55_RS05020	0	3	0.6828	0	1	1	HCD (High Energy Collision Dissociation)	47.6365	250	14.9818	2248	Mamoon_4.raw	F1	2.27	0	0.03837	R.TFSMIKPDATK.R	[6-16]
	Checked	File ID	RT [min]	First Scan	Mass Analyzer	Activation Type	MS Order	# PSMs	Best PSM Ambiguity	Isolation Interference [%]	Ion Inject Time [ms]	Precursor m/z [Da]	Precursor MH+ [Da]	Precursor Charge	Spectrum File
	FALSE	F1	14.9818	2248	Fourier Transform	HCD (High Energy Collision Dissociation)	MS2	1	Unambiguous	47.6365	250	418.885	1254.64	3	Mamoon_4.raw
FALSE	High	Sequest HT (A2)	Unambiguous	[R].TFSmIKPDATKR.[N]	M4(Oxidation)	1	1	AOX55_RS05020	AOX55_RS05020	1	3	0.6557	0	1	1	HCD (High Energy Collision Dissociation)	54.0892	250	14.0099	2017	Mamoon_4.raw	F1	1.83	0.002215	0.1507	R.TFSMIKPDATKR.N	[6-17]
	Checked	File ID	RT [min]	First Scan	Mass Analyzer	Activation Type	MS Order	# PSMs	Best PSM Ambiguity	Isolation Interference [%]	Ion Inject Time [ms]	Precursor m/z [Da]	Precursor MH+ [Da]	Precursor Charge	Spectrum File
	FALSE	F1	14.0099	2017	Fourier Transform	HCD (High Energy Collision Dissociation)	MS2	1	Unambiguous	54.0892	250	470.919	1410.74	3	Mamoon_4.raw
FALSE	High	Sequest HT (A2)	Unambiguous	[R].TFSMIKPDATK.[R]		1	1	AOX55_RS05020	AOX55_RS05020	0	3	0.6	0	1	1	HCD (High Energy Collision Dissociation)	78.6471	250	19.1057	3278	Mamoon_4.raw	F1	1.5	0.003159	0.2358	R.TFSMIKPDATK.R	[6-16]
	Checked	File ID	RT [min]	First Scan	Mass Analyzer	Activation Type	MS Order	# PSMs	Best PSM Ambiguity	Isolation Interference [%]	Ion Inject Time [ms]	Precursor m/z [Da]	Precursor MH+ [Da]	Precursor Charge	Spectrum File
	FALSE	F1	19.1057	3278	Fourier Transform	HCD (High Energy Collision Dissociation)	MS2	1	Unambiguous	78.6471	250	413.554	1238.65	3	Mamoon_4.raw
High	Master Protein	AOX55_RS19850	[OmpA family protein]	0	12.019	29	6	8	6	1	221	23	8.81	17.94	6	High
Checked	Confidence	Identifying Node	PSM Ambiguity	Annotated Sequence	Modifications	# Protein Groups	# Proteins	Master Protein Accessions	Protein Accessions	# Missed Cleavages	Charge	DeltaScore	DeltaCn	Rank	Search Engine Rank	Activation Type	Isolation Interference [%]	Ion Inject Time [ms]	RT [min]	First Scan	Spectrum File	File ID	XCorr	Percolator q-Value	Percolator PEP	Sequences in Protein	Positions in Protein	PSM Modification Positions in Protein
FALSE	High	Sequest HT (A2)	Unambiguous	[R].VEISIAPIKQG.[-]		1	1	AOX55_RS19850	AOX55_RS19850	1	2	0.6255	0	1	1	HCD (High Energy Collision Dissociation)	57.2333	186.818	27.2084	5403	Mamoon_4.raw	F1	2.43	0	0.1081	R.VEISIAPIKQG.-	[211-221]
	Checked	File ID	RT [min]	First Scan	Mass Analyzer	Activation Type	MS Order	# PSMs	Best PSM Ambiguity	Isolation Interference [%]	Ion Inject Time [ms]	Precursor m/z [Da]	Precursor MH+ [Da]	Precursor Charge	Spectrum File
	FALSE	F1	27.2084	5403	Fourier Transform	HCD (High Energy Collision Dissociation)	MS2	1	Unambiguous	57.2333	186.818	577.844	1154.68	2	Mamoon_4.raw
FALSE	High	Sequest HT (A2)	Unambiguous	[R].DQVIPPFYPTLDSVAIVLR.[K]		1	1	AOX55_RS19850	AOX55_RS19850	0	2	0.7872	0	1	1	HCD (High Energy Collision Dissociation)	0	250	53.0051	13204	Mamoon_4.raw	F1	2.35	0	7.322e-05	R.DQVIPPFYPTLDSVAIVLR.K	[120-138]
	Checked	File ID	RT [min]	First Scan	Mass Analyzer	Activation Type	MS Order	# PSMs	Best PSM Ambiguity	Isolation Interference [%]	Ion Inject Time [ms]	Precursor m/z [Da]	Precursor MH+ [Da]	Precursor Charge	Spectrum File
	FALSE	F1	53.0051	13204	Fourier Transform	HCD (High Energy Collision Dissociation)	MS2	1	Unambiguous	0	250	1072.09	2143.18	2	Mamoon_4.raw
FALSE	High	Sequest HT (A2)	Unambiguous	[R].ISTmGYGmERPVASNSSEAGR.[A]	M4(Oxidation); M8(Oxidation)	1	1	AOX55_RS19850	AOX55_RS19850	0	3	0.8824	0	1	1	HCD (High Energy Collision Dissociation)	0	250	15.5214	2375	Mamoon_4.raw	F1	2.38	0	0.1188	R.ISTMGYGMERPVASNSSEAGR.A	[185-205]
	Checked	File ID	RT [min]	First Scan	Mass Analyzer	Activation Type	MS Order	# PSMs	Best PSM Ambiguity	Isolation Interference [%]	Ion Inject Time [ms]	Precursor m/z [Da]	Precursor MH+ [Da]	Precursor Charge	Spectrum File
	FALSE	F1	15.5214	2375	Fourier Transform	HCD (High Energy Collision Dissociation)	MS2	1	Unambiguous	0	250	744.673	2232	3	Mamoon_4.raw
FALSE	High	Sequest HT (A2)	Unambiguous	[R].AASVANYLGSR.[G]		1	1	AOX55_RS19850	AOX55_RS19850	0	2	0.841	0	1	1	HCD (High Energy Collision Dissociation)	43.2594	250	21.1691	3870	Mamoon_4.raw	F1	3.27	0	0.0009384	R.AASVANYLGSR.G	[168-178]
	Checked	File ID	RT [min]	First Scan	Mass Analyzer	Activation Type	MS Order	# PSMs	Best PSM Ambiguity	Isolation Interference [%]	Ion Inject Time [ms]	Precursor m/z [Da]	Precursor MH+ [Da]	Precursor Charge	Spectrum File
	FALSE	F1	21.1691	3870	Fourier Transform	HCD (High Energy Collision Dissociation)	MS2	1	Unambiguous	43.2594	250	554.79	1108.57	2	Mamoon_4.raw
FALSE	High	Sequest HT (A2)	Unambiguous	[R].RVEISIAPIKQG.[-]		1	1	AOX55_RS19850	AOX55_RS19850	2	2	0.6838	0	1	1	HCD (High Energy Collision Dissociation)	15.3094	250	22.7522	4263	Mamoon_4.raw	F1	2.34	0.001128	0.1296	R.RVEISIAPIKQG.-	[210-221]
	Checked	File ID	RT [min]	First Scan	Mass Analyzer	Activation Type	MS Order	# PSMs	Best PSM Ambiguity	Isolation Interference [%]	Ion Inject Time [ms]	Precursor m/z [Da]	Precursor MH+ [Da]	Precursor Charge	Spectrum File
	FALSE	F1	22.7522	4263	Fourier Transform	HCD (High Energy Collision Dissociation)	MS2	1	Unambiguous	15.3094	250	655.894	1310.78	2	Mamoon_4.raw
FALSE	High	Sequest HT (A2)	Unambiguous	[R].ISTmGYGMERPVASNSSEAGR.[A]	M4(Oxidation)	1	1	AOX55_RS19850	AOX55_RS19850	0	3	0.2152	0	1	1	HCD (High Energy Collision Dissociation)	53.3507	250	18.0328	3015	Mamoon_4.raw	F1	2.23	0.002215	0.1516	R.ISTMGYGMERPVASNSSEAGR.A	[185-205]
	Checked	File ID	RT [min]	First Scan	Mass Analyzer	Activation Type	MS Order	# PSMs	Best PSM Ambiguity	Isolation Interference [%]	Ion Inject Time [ms]	Precursor m/z [Da]	Precursor MH+ [Da]	Precursor Charge	Spectrum File
	FALSE	F1	18.0328	3015	Fourier Transform	HCD (High Energy Collision Dissociation)	MS2	1	Unambiguous	53.3507	250	739.346	2216.02	3	Mamoon_4.raw
FALSE	High	Sequest HT (A2)	Unambiguous	[R].RVEISIAPIKQG.[-]		1	1	AOX55_RS19850	AOX55_RS19850	2	3	0.6905	0	1	1	HCD (High Energy Collision Dissociation)	8.96551	250	22.779	4268	Mamoon_4.raw	F1	2.94	0.003159	0.1662	R.RVEISIAPIKQG.-	[210-221]
	Checked	File ID	RT [min]	First Scan	Mass Analyzer	Activation Type	MS Order	# PSMs	Best PSM Ambiguity	Isolation Interference [%]	Ion Inject Time [ms]	Precursor m/z [Da]	Precursor MH+ [Da]	Precursor Charge	Spectrum File
	FALSE	F1	22.779	4268	Fourier Transform	HCD (High Energy Collision Dissociation)	MS2	1	Unambiguous	8.96551	250	437.599	1310.78	3	Mamoon_4.raw
FALSE	High	Sequest HT (A2)	Unambiguous	[R].RVEISIAPIK.[Q]		1	1	AOX55_RS19850	AOX55_RS19850	1	2	0.5924	0	1	1	HCD (High Energy Collision Dissociation)	21.4148	250	23.1836	4366	Mamoon_4.raw	F1	1.57	0.007157	0.3325	R.RVEISIAPIK.Q	[210-219]
	Checked	File ID	RT [min]	First Scan	Mass Analyzer	Activation Type	MS Order	# PSMs	Best PSM Ambiguity	Isolation Interference [%]	Ion Inject Time [ms]	Precursor m/z [Da]	Precursor MH+ [Da]	Precursor Charge	Spectrum File
	FALSE	F1	23.1836	4366	Fourier Transform	HCD (High Energy Collision Dissociation)	MS2	1	Unambiguous	21.4148	250	563.353	1125.7	2	Mamoon_4.raw
High	Master Protein	AOX55_RS04035	[organic hydroperoxide resistance protein]	0	6.883	24	3	3	3	1	140	14.4	6.55	8.76	3	High
Checked	Confidence	Identifying Node	PSM Ambiguity	Annotated Sequence	Modifications	# Protein Groups	# Proteins	Master Protein Accessions	Protein Accessions	# Missed Cleavages	Charge	DeltaScore	DeltaCn	Rank	Search Engine Rank	Activation Type	Isolation Interference [%]	Ion Inject Time [ms]	RT [min]	First Scan	Spectrum File	File ID	XCorr	Percolator q-Value	Percolator PEP	Sequences in Protein	Positions in Protein	PSM Modification Positions in Protein
FALSE	High	Sequest HT (A2)	Unambiguous	[K].AVLEDLVQK.[A]		1	1	AOX55_RS04035	AOX55_RS04035	0	2	0.574	0	1	1	HCD (High Energy Collision Dissociation)	55.1123	231.633	25.4626	4915	Mamoon_4.raw	F1	2.23	0	0.004908	K.AVLEDLVQK.A	[110-118]
	Checked	File ID	RT [min]	First Scan	Mass Analyzer	Activation Type	MS Order	# PSMs	Best PSM Ambiguity	Isolation Interference [%]	Ion Inject Time [ms]	Precursor m/z [Da]	Precursor MH+ [Da]	Precursor Charge	Spectrum File
	FALSE	F1	25.4626	4915	Fourier Transform	HCD (High Energy Collision Dissociation)	MS2	1	Unambiguous	55.1123	231.633	507.795	1014.58	2	Mamoon_4.raw
FALSE	High	Sequest HT (A2)	Unambiguous	[K].SADGVLDVALTLPK.[E]		1	1	AOX55_RS04035	AOX55_RS04035	0	2	0.8542	0	1	1	HCD (High Energy Collision Dissociation)	0	138.573	38.581	8728	Mamoon_4.raw	F1	4.39	0	0.0007983	K.SADGVLDVALTLPK.E	[21-34]
	Checked	File ID	RT [min]	First Scan	Mass Analyzer	Activation Type	MS Order	# PSMs	Best PSM Ambiguity	Isolation Interference [%]	Ion Inject Time [ms]	Precursor m/z [Da]	Precursor MH+ [Da]	Precursor Charge	Spectrum File
	FALSE	F1	38.581	8728	Fourier Transform	HCD (High Energy Collision Dissociation)	MS2	1	Unambiguous	0	138.573	699.896	1398.78	2	Mamoon_4.raw
FALSE	High	Sequest HT (A2)	Unambiguous	[K].VTGTVGIGPR.[D]		1	1	AOX55_RS04035	AOX55_RS04035	0	2	0.7465	0	1	1	HCD (High Energy Collision Dissociation)	78.6535	250	17.1486	2802	Mamoon_4.raw	F1	2.13	0	0.03343	K.VTGTVGIGPR.D	[79-88]
	Checked	File ID	RT [min]	First Scan	Mass Analyzer	Activation Type	MS Order	# PSMs	Best PSM Ambiguity	Isolation Interference [%]	Ion Inject Time [ms]	Precursor m/z [Da]	Precursor MH+ [Da]	Precursor Charge	Spectrum File
	FALSE	F1	17.1486	2802	Fourier Transform	HCD (High Energy Collision Dissociation)	MS2	1	Unambiguous	78.6535	250	478.781	956.555	2	Mamoon_4.raw
High	Master Protein	AOX55_RS17315	[outer membrane lipoprotein carrier protein LolA]	0	4.561	13	3	3	3	1	220	24.4	9.73	5.05	3	High
Checked	Confidence	Identifying Node	PSM Ambiguity	Annotated Sequence	Modifications	# Protein Groups	# Proteins	Master Protein Accessions	Protein Accessions	# Missed Cleavages	Charge	DeltaScore	DeltaCn	Rank	Search Engine Rank	Activation Type	Isolation Interference [%]	Ion Inject Time [ms]	RT [min]	First Scan	Spectrum File	File ID	XCorr	Percolator q-Value	Percolator PEP	Sequences in Protein	Positions in Protein	PSM Modification Positions in Protein
FALSE	High	Sequest HT (A2)	Unambiguous	[K].TmAGEFVQFGPR.[G]	M2(Oxidation)	1	1	AOX55_RS17315	AOX55_RS17315	0	2	0.7518	0	1	1	HCD (High Energy Collision Dissociation)	64.3083	250	27.134	5383	Mamoon_4.raw	F1	2.74	0	0.005423	K.TMAGEFVQFGPR.G	[59-70]
	Checked	File ID	RT [min]	First Scan	Mass Analyzer	Activation Type	MS Order	# PSMs	Best PSM Ambiguity	Isolation Interference [%]	Ion Inject Time [ms]	Precursor m/z [Da]	Precursor MH+ [Da]	Precursor Charge	Spectrum File
	FALSE	F1	27.134	5383	Fourier Transform	HCD (High Energy Collision Dissociation)	MS2	1	Unambiguous	64.3083	250	678.323	1355.64	2	Mamoon_4.raw
FALSE	High	Sequest HT (A2)	Unambiguous	[K].TPLNLLLSER.[I]		1	1	AOX55_RS17315	AOX55_RS17315	0	2	0.6897	0	1	1	HCD (High Energy Collision Dissociation)	44.2608	192.628	33.191	7109	Mamoon_4.raw	F1	2.32	0	0.0235	K.TPLNLLLSER.I	[123-132]
	Checked	File ID	RT [min]	First Scan	Mass Analyzer	Activation Type	MS Order	# PSMs	Best PSM Ambiguity	Isolation Interference [%]	Ion Inject Time [ms]	Precursor m/z [Da]	Precursor MH+ [Da]	Precursor Charge	Spectrum File
	FALSE	F1	33.191	7109	Fourier Transform	HCD (High Energy Collision Dissociation)	MS2	1	Unambiguous	44.2608	192.628	578.343	1155.68	2	Mamoon_4.raw
FALSE	High	Sequest HT (A2)	Unambiguous	[R].IPYDEVR.[N]		1	1	AOX55_RS17315	AOX55_RS17315	0	2	0.6951	0	1	1	HCD (High Energy Collision Dissociation)	92.7899	143.898	17.5688	2905	Mamoon_4.raw	F1	0.82	0.003159	0.2158	R.IPYDEVR.N	[209-215]
	Checked	File ID	RT [min]	First Scan	Mass Analyzer	Activation Type	MS Order	# PSMs	Best PSM Ambiguity	Isolation Interference [%]	Ion Inject Time [ms]	Precursor m/z [Da]	Precursor MH+ [Da]	Precursor Charge	Spectrum File
	FALSE	F1	17.5688	2905	Fourier Transform	HCD (High Energy Collision Dissociation)	MS2	1	Unambiguous	92.7899	143.898	446.233	891.458	2	Mamoon_4.raw
High	Master Protein	AOX55_RS26315	[peptide ABC transporter substrate-binding protein]	0	28.675	28	9	10	9	1	532	58.9	5.08	29.11	9	High
Checked	Confidence	Identifying Node	PSM Ambiguity	Annotated Sequence	Modifications	# Protein Groups	# Proteins	Master Protein Accessions	Protein Accessions	# Missed Cleavages	Charge	DeltaScore	DeltaCn	Rank	Search Engine Rank	Activation Type	Isolation Interference [%]	Ion Inject Time [ms]	RT [min]	First Scan	Spectrum File	File ID	XCorr	Percolator q-Value	Percolator PEP	Sequences in Protein	Positions in Protein	PSM Modification Positions in Protein
FALSE	High	Sequest HT (A2)	Unambiguous	[K].NAADFVKPGVmVSNGAFK.[L]	M11(Oxidation)	1	1	AOX55_RS26315	AOX55_RS26315	0	3	0.7795	0	1	1	HCD (High Energy Collision Dissociation)	75.2771	250	25.3577	4888	Mamoon_4.raw	F1	3.81	0	0.0001396	K.NAADFVKPGVMVSNGAFK.L	[189-206]
	Checked	File ID	RT [min]	First Scan	Mass Analyzer	Activation Type	MS Order	# PSMs	Best PSM Ambiguity	Isolation Interference [%]	Ion Inject Time [ms]	Precursor m/z [Da]	Precursor MH+ [Da]	Precursor Charge	Spectrum File
	FALSE	F1	25.3577	4888	Fourier Transform	HCD (High Energy Collision Dissociation)	MS2	1	Unambiguous	75.2771	250	623.316	1867.93	3	Mamoon_4.raw
FALSE	High	Sequest HT (A2)	Unambiguous	[K].NASYWDAANVK.[L]		1	1	AOX55_RS26315	AOX55_RS26315	0	2	0.7132	0	1	1	HCD (High Energy Collision Dissociation)	34.069	250	22.1212	4110	Mamoon_4.raw	F1	2.65	0	0.003537	K.NASYWDAANVK.L	[221-231]
	Checked	File ID	RT [min]	First Scan	Mass Analyzer	Activation Type	MS Order	# PSMs	Best PSM Ambiguity	Isolation Interference [%]	Ion Inject Time [ms]	Precursor m/z [Da]	Precursor MH+ [Da]	Precursor Charge	Spectrum File
	FALSE	F1	22.1212	4110	Fourier Transform	HCD (High Energy Collision Dissociation)	MS2	1	Unambiguous	34.069	250	619.794	1238.58	2	Mamoon_4.raw
FALSE	High	Sequest HT (A2)	Unambiguous	[K].EAGYGEGGKPLNIEIR.[Y]		1	1	AOX55_RS26315	AOX55_RS26315	0	3	0.6832	0	1	1	HCD (High Energy Collision Dissociation)	7.92963	250	23.424	4423	Mamoon_4.raw	F1	3.03	0	0.01021	K.EAGYGEGGKPLNIEIR.Y	[364-379]
	Checked	File ID	RT [min]	First Scan	Mass Analyzer	Activation Type	MS Order	# PSMs	Best PSM Ambiguity	Isolation Interference [%]	Ion Inject Time [ms]	Precursor m/z [Da]	Precursor MH+ [Da]	Precursor Charge	Spectrum File
	FALSE	F1	23.424	4423	Fourier Transform	HCD (High Energy Collision Dissociation)	MS2	1	Unambiguous	7.92963	250	568.297	1702.88	3	Mamoon_4.raw
FALSE	High	Sequest HT (A2)	Unambiguous	[K].WSDGSPVTAEDFAFSFR.[R]		1	1	AOX55_RS26315	AOX55_RS26315	0	2	0.9192	0	1	1	HCD (High Energy Collision Dissociation)	0	250	40.9301	9363	Mamoon_4.raw	F1	4.21	0	4.279e-06	K.WSDGSPVTAEDFAFSFR.R	[98-114]
	Checked	File ID	RT [min]	First Scan	Mass Analyzer	Activation Type	MS Order	# PSMs	Best PSM Ambiguity	Isolation Interference [%]	Ion Inject Time [ms]	Precursor m/z [Da]	Precursor MH+ [Da]	Precursor Charge	Spectrum File
	FALSE	F1	40.9301	9363	Fourier Transform	HCD (High Energy Collision Dissociation)	MS2	1	Unambiguous	0	250	959.935	1918.86	2	Mamoon_4.raw
FALSE	High	Sequest HT (A2)	Unambiguous	[K].TAAEYANILFPIK.[N]		1	1	AOX55_RS26315	AOX55_RS26315	0	2	0.8263	0	1	1	HCD (High Energy Collision Dissociation)	0	250	38.6391	8744	Mamoon_4.raw	F1	2.36	0	0.0003086	K.TAAEYANILFPIK.N	[121-133]
	Checked	File ID	RT [min]	First Scan	Mass Analyzer	Activation Type	MS Order	# PSMs	Best PSM Ambiguity	Isolation Interference [%]	Ion Inject Time [ms]	Precursor m/z [Da]	Precursor MH+ [Da]	Precursor Charge	Spectrum File
	FALSE	F1	38.6391	8744	Fourier Transform	HCD (High Energy Collision Dissociation)	MS2	1	Unambiguous	0	250	725.899	1450.79	2	Mamoon_4.raw
FALSE	High	Sequest HT (A2)	Unambiguous	[R].TSYGDQVHVSPTLATYYYAFDTR.[Q]		1	1	AOX55_RS26315	AOX55_RS26315	0	3	0.8169	0	1	1	HCD (High Energy Collision Dissociation)	58.0743	250	35.9128	7954	Mamoon_4.raw	F1	4.26	0	0.001777	R.TSYGDQVHVSPTLATYYYAFDTR.Q	[271-293]
	Checked	File ID	RT [min]	First Scan	Mass Analyzer	Activation Type	MS Order	# PSMs	Best PSM Ambiguity	Isolation Interference [%]	Ion Inject Time [ms]	Precursor m/z [Da]	Precursor MH+ [Da]	Precursor Charge	Spectrum File
	FALSE	F1	35.9128	7954	Fourier Transform	HCD (High Energy Collision Dissociation)	MS2	1	Unambiguous	58.0743	250	885.745	2655.22	3	Mamoon_4.raw
FALSE	High	Sequest HT (A2)	Unambiguous	[R].GNAGEPQTLDQAHTSINIEEFILK.[D]		1	1	AOX55_RS26315	AOX55_RS26315	0	3	0.7943	0	1	1	HCD (High Energy Collision Dissociation)	48.2625	250	37.7269	8473	Mamoon_4.raw	F1	3.89	0	0.0002327	R.GNAGEPQTLDQAHTSINIEEFILK.D	[33-56]
	Checked	File ID	RT [min]	First Scan	Mass Analyzer	Activation Type	MS Order	# PSMs	Best PSM Ambiguity	Isolation Interference [%]	Ion Inject Time [ms]	Precursor m/z [Da]	Precursor MH+ [Da]	Precursor Charge	Spectrum File
	FALSE	F1	37.7269	8473	Fourier Transform	HCD (High Energy Collision Dissociation)	MS2	1	Unambiguous	48.2625	250	875.778	2625.32	3	Mamoon_4.raw
FALSE	High	Sequest HT (A2)	Unambiguous	[R].VKGWQDNAPNAHLSK.[F]		1	1	AOX55_RS26315	AOX55_RS26315	1	4	0.6051	0	1	1	HCD (High Energy Collision Dissociation)	52.7199	250	15.0648	2267	Mamoon_4.raw	F1	1.95	0	0.04974	R.VKGWQDNAPNAHLSK.F	[512-526]
	Checked	File ID	RT [min]	First Scan	Mass Analyzer	Activation Type	MS Order	# PSMs	Best PSM Ambiguity	Isolation Interference [%]	Ion Inject Time [ms]	Precursor m/z [Da]	Precursor MH+ [Da]	Precursor Charge	Spectrum File
	FALSE	F1	15.0648	2267	Fourier Transform	HCD (High Energy Collision Dissociation)	MS2	1	Unambiguous	52.7199	250	416.968	1664.85	4	Mamoon_4.raw
FALSE	High	Sequest HT (A2)	Unambiguous	[R].VKGWQDNAPNAHLSK.[F]		1	1	AOX55_RS26315	AOX55_RS26315	1	3	0.8	0	1	1	HCD (High Energy Collision Dissociation)	0	250	15.1238	2280	Mamoon_4.raw	F1	2.9	0	0.000469	R.VKGWQDNAPNAHLSK.F	[512-526]
	Checked	File ID	RT [min]	First Scan	Mass Analyzer	Activation Type	MS Order	# PSMs	Best PSM Ambiguity	Isolation Interference [%]	Ion Inject Time [ms]	Precursor m/z [Da]	Precursor MH+ [Da]	Precursor Charge	Spectrum File
	FALSE	F1	15.1238	2280	Fourier Transform	HCD (High Energy Collision Dissociation)	MS2	1	Unambiguous	0	250	555.622	1664.85	3	Mamoon_4.raw
FALSE	High	Sequest HT (A2)	Unambiguous	[K].VNKGELPVDQLGVK.[A]		1	1	AOX55_RS26315	AOX55_RS26315	1	3	0.6219	0	1	1	HCD (High Energy Collision Dissociation)	87.2024	250	22.6181	4230	Mamoon_4.raw	F1	2.01	0.007157	0.3289	K.VNKGELPVDQLGVK.A	[138-151]
	Checked	File ID	RT [min]	First Scan	Mass Analyzer	Activation Type	MS Order	# PSMs	Best PSM Ambiguity	Isolation Interference [%]	Ion Inject Time [ms]	Precursor m/z [Da]	Precursor MH+ [Da]	Precursor Charge	Spectrum File
	FALSE	F1	22.6181	4230	Fourier Transform	HCD (High Energy Collision Dissociation)	MS2	1	Unambiguous	87.2024	250	499.287	1495.85	3	Mamoon_4.raw
High	Master Protein	AOX55_RS15110	[peptidoglycan-associated lipoprotein Pal]	0	7.574	34	5	5	5	1	176	18.6	9.25	11.57	5	High
Checked	Confidence	Identifying Node	PSM Ambiguity	Annotated Sequence	Modifications	# Protein Groups	# Proteins	Master Protein Accessions	Protein Accessions	# Missed Cleavages	Charge	DeltaScore	DeltaCn	Rank	Search Engine Rank	Activation Type	Isolation Interference [%]	Ion Inject Time [ms]	RT [min]	First Scan	Spectrum File	File ID	XCorr	Percolator q-Value	Percolator PEP	Sequences in Protein	Positions in Protein	PSM Modification Positions in Protein
FALSE	High	Sequest HT (A2)	Unambiguous	[R].EYNLALGAR.[R]		1	1	AOX55_RS15110	AOX55_RS15110	0	2	0.7419	0	1	1	HCD (High Energy Collision Dissociation)	78.3238	250	22.7926	4271	Mamoon_4.raw	F1	1.55	0	0.05156	R.EYNLALGAR.R	[114-122]
	Checked	File ID	RT [min]	First Scan	Mass Analyzer	Activation Type	MS Order	# PSMs	Best PSM Ambiguity	Isolation Interference [%]	Ion Inject Time [ms]	Precursor m/z [Da]	Precursor MH+ [Da]	Precursor Charge	Spectrum File
	FALSE	F1	22.7926	4271	Fourier Transform	HCD (High Energy Collision Dissociation)	MS2	1	Unambiguous	78.3238	250	503.771	1006.53	2	Mamoon_4.raw
FALSE	High	Sequest HT (A2)	Unambiguous	[R].IFFDTDSSSIR.[A]		1	1	AOX55_RS15110	AOX55_RS15110	0	2	0.8699	0	1	1	HCD (High Energy Collision Dissociation)	0	250	29.5859	6053	Mamoon_4.raw	F1	2.69	0	0.01299	R.IFFDTDSSSIR.A	[69-79]
	Checked	File ID	RT [min]	First Scan	Mass Analyzer	Activation Type	MS Order	# PSMs	Best PSM Ambiguity	Isolation Interference [%]	Ion Inject Time [ms]	Precursor m/z [Da]	Precursor MH+ [Da]	Precursor Charge	Spectrum File
	FALSE	F1	29.5859	6053	Fourier Transform	HCD (High Energy Collision Dissociation)	MS2	1	Unambiguous	0	250	644.317	1287.63	2	Mamoon_4.raw
FALSE	High	Sequest HT (A2)	Unambiguous	[K].YPNYAITVEGHADER.[G]		1	1	AOX55_RS15110	AOX55_RS15110	0	3	0.7989	0	1	1	HCD (High Energy Collision Dissociation)	68.4013	250	21.6893	4003	Mamoon_4.raw	F1	3.73	0	0.001769	K.YPNYAITVEGHADER.G	[96-110]
	Checked	File ID	RT [min]	First Scan	Mass Analyzer	Activation Type	MS Order	# PSMs	Best PSM Ambiguity	Isolation Interference [%]	Ion Inject Time [ms]	Precursor m/z [Da]	Precursor MH+ [Da]	Precursor Charge	Spectrum File
	FALSE	F1	21.6893	4003	Fourier Transform	HCD (High Energy Collision Dissociation)	MS2	1	Unambiguous	68.4013	250	578.941	1734.81	3	Mamoon_4.raw
FALSE	High	Sequest HT (A2)	Unambiguous	[R].RAVTVLGGAGS.[-]		1	1	AOX55_RS15110	AOX55_RS15110	1	2	0.7867	0	1	1	HCD (High Energy Collision Dissociation)	73.5974	250	18.0694	3024	Mamoon_4.raw	F1	2.86	0.001128	0.1259	R.RAVTVLGGAGS.-	[166-176]
	Checked	File ID	RT [min]	First Scan	Mass Analyzer	Activation Type	MS Order	# PSMs	Best PSM Ambiguity	Isolation Interference [%]	Ion Inject Time [ms]	Precursor m/z [Da]	Precursor MH+ [Da]	Precursor Charge	Spectrum File
	FALSE	F1	18.0694	3024	Fourier Transform	HCD (High Energy Collision Dissociation)	MS2	1	Unambiguous	73.5974	250	494.283	987.559	2	Mamoon_4.raw
FALSE	High	Sequest HT (A2)	Unambiguous	[R].EYLAGQGVPANRmR.[T]	M13(Oxidation)	1	1	AOX55_RS15110	AOX55_RS15110	1	3	0.75	0	1	1	HCD (High Energy Collision Dissociation)	10.7852	250	15.4009	2347	Mamoon_4.raw	F1	2.28	0.003159	0.1787	R.EYLAGQGVPANRMR.T	[129-142]
	Checked	File ID	RT [min]	First Scan	Mass Analyzer	Activation Type	MS Order	# PSMs	Best PSM Ambiguity	Isolation Interference [%]	Ion Inject Time [ms]	Precursor m/z [Da]	Precursor MH+ [Da]	Precursor Charge	Spectrum File
	FALSE	F1	15.4009	2347	Fourier Transform	HCD (High Energy Collision Dissociation)	MS2	1	Unambiguous	10.7852	250	526.601	1577.79	3	Mamoon_4.raw
High	Master Protein	AOX55_RS14405	[peptidylprolyl isomerase]	0	30.422	40	11	11	11	1	284	31.3	6.61	30.99	11	High
Checked	Confidence	Identifying Node	PSM Ambiguity	Annotated Sequence	Modifications	# Protein Groups	# Proteins	Master Protein Accessions	Protein Accessions	# Missed Cleavages	Charge	DeltaScore	DeltaCn	Rank	Search Engine Rank	Activation Type	Isolation Interference [%]	Ion Inject Time [ms]	RT [min]	First Scan	Spectrum File	File ID	XCorr	Percolator q-Value	Percolator PEP	Sequences in Protein	Positions in Protein	PSM Modification Positions in Protein
FALSE	High	Sequest HT (A2)	Unambiguous	[R].DKYLALLDTAK.[K]		1	1	AOX55_RS14405	AOX55_RS14405	1	2	0.371	0	1	1	HCD (High Energy Collision Dissociation)	89.4657	235.235	27.8206	5553	Mamoon_4.raw	F1	1.86	0	0.002982	R.DKYLALLDTAK.K	[248-258]
	Checked	File ID	RT [min]	First Scan	Mass Analyzer	Activation Type	MS Order	# PSMs	Best PSM Ambiguity	Isolation Interference [%]	Ion Inject Time [ms]	Precursor m/z [Da]	Precursor MH+ [Da]	Precursor Charge	Spectrum File
	FALSE	F1	27.8206	5553	Fourier Transform	HCD (High Energy Collision Dissociation)	MS2	1	Unambiguous	89.4657	235.235	625.855	1250.7	2	Mamoon_4.raw
FALSE	High	Sequest HT (A2)	Unambiguous	[R].AAALSAVIDVK.[L]		1	1	AOX55_RS14405	AOX55_RS14405	0	2	0.7593	0	1	1	HCD (High Energy Collision Dissociation)	5.59332	250	27.4525	5460	Mamoon_4.raw	F1	3.78	0	0.001085	R.AAALSAVIDVK.L	[64-74]
	Checked	File ID	RT [min]	First Scan	Mass Analyzer	Activation Type	MS Order	# PSMs	Best PSM Ambiguity	Isolation Interference [%]	Ion Inject Time [ms]	Precursor m/z [Da]	Precursor MH+ [Da]	Precursor Charge	Spectrum File
	FALSE	F1	27.4525	5460	Fourier Transform	HCD (High Energy Collision Dissociation)	MS2	1	Unambiguous	5.59332	250	529.317	1057.63	2	Mamoon_4.raw
FALSE	High	Sequest HT (A2)	Unambiguous	[K].RPQAPPPLEQVEPQVR.[Q]		1	1	AOX55_RS14405	AOX55_RS14405	0	3	0.8081	0	1	1	HCD (High Energy Collision Dissociation)	24.1677	206.197	22.805	4275	Mamoon_4.raw	F1	5.68	0	3.223e-06	K.RPQAPPPLEQVEPQVR.Q	[227-242]
	Checked	File ID	RT [min]	First Scan	Mass Analyzer	Activation Type	MS Order	# PSMs	Best PSM Ambiguity	Isolation Interference [%]	Ion Inject Time [ms]	Precursor m/z [Da]	Precursor MH+ [Da]	Precursor Charge	Spectrum File
	FALSE	F1	22.805	4275	Fourier Transform	HCD (High Energy Collision Dissociation)	MS2	1	Unambiguous	24.1677	206.197	614.339	1841	3	Mamoon_4.raw
FALSE	High	Sequest HT (A2)	Unambiguous	[K].ATGVEISDPALK.[K]		1	1	AOX55_RS14405	AOX55_RS14405	0	2	0.7615	0	1	1	HCD (High Energy Collision Dissociation)	59.9906	250	22.9204	4303	Mamoon_4.raw	F1	2.6	0	0.001444	K.ATGVEISDPALK.K	[260-271]
	Checked	File ID	RT [min]	First Scan	Mass Analyzer	Activation Type	MS Order	# PSMs	Best PSM Ambiguity	Isolation Interference [%]	Ion Inject Time [ms]	Precursor m/z [Da]	Precursor MH+ [Da]	Precursor Charge	Spectrum File
	FALSE	F1	22.9204	4303	Fourier Transform	HCD (High Energy Collision Dissociation)	MS2	1	Unambiguous	59.9906	250	600.828	1200.65	2	Mamoon_4.raw
FALSE	High	Sequest HT (A2)	Unambiguous	[K].SQFGFHVILVEDK.[R]		1	1	AOX55_RS14405	AOX55_RS14405	0	3	0.7808	0	1	1	HCD (High Energy Collision Dissociation)	93.8509	146.341	31.177	6497	Mamoon_4.raw	F1	2.19	0	0.02889	K.SQFGFHVILVEDK.R	[214-226]
	Checked	File ID	RT [min]	First Scan	Mass Analyzer	Activation Type	MS Order	# PSMs	Best PSM Ambiguity	Isolation Interference [%]	Ion Inject Time [ms]	Precursor m/z [Da]	Precursor MH+ [Da]	Precursor Charge	Spectrum File
	FALSE	F1	31.177	6497	Fourier Transform	HCD (High Energy Collision Dissociation)	MS2	1	Unambiguous	93.8509	146.341	506.937	1518.8	3	Mamoon_4.raw
FALSE	High	Sequest HT (A2)	Unambiguous	[K].HVVDAVTKEEVK.[A]		1	1	AOX55_RS14405	AOX55_RS14405	1	3	0.8526	0	1	1	HCD (High Energy Collision Dissociation)	71.556	250	14.3149	2089	Mamoon_4.raw	F1	3.8	0	0.001447	K.HVVDAVTKEEVK.A	[111-122]
	Checked	File ID	RT [min]	First Scan	Mass Analyzer	Activation Type	MS Order	# PSMs	Best PSM Ambiguity	Isolation Interference [%]	Ion Inject Time [ms]	Precursor m/z [Da]	Precursor MH+ [Da]	Precursor Charge	Spectrum File
	FALSE	F1	14.3149	2089	Fourier Transform	HCD (High Energy Collision Dissociation)	MS2	1	Unambiguous	71.556	250	451.918	1353.74	3	Mamoon_4.raw
FALSE	High	Sequest HT (A2)	Unambiguous	[K].EGLQNDATFKQR.[V]		1	1	AOX55_RS14405	AOX55_RS14405	1	3	0.6276	0	1	1	HCD (High Energy Collision Dissociation)	33.5074	250	15.1153	2278	Mamoon_4.raw	F1	2.39	0	0.001373	K.EGLQNDATFKQR.V	[83-94]
	Checked	File ID	RT [min]	First Scan	Mass Analyzer	Activation Type	MS Order	# PSMs	Best PSM Ambiguity	Isolation Interference [%]	Ion Inject Time [ms]	Precursor m/z [Da]	Precursor MH+ [Da]	Precursor Charge	Spectrum File
	FALSE	F1	15.1153	2278	Fourier Transform	HCD (High Energy Collision Dissociation)	MS2	1	Unambiguous	33.5074	250	469.572	1406.7	3	Mamoon_4.raw
FALSE	High	Sequest HT (A2)	Unambiguous	[K].KATGVEISDPALKK.[A]		1	1	AOX55_RS14405	AOX55_RS14405	2	3	0.7468	0	1	1	HCD (High Energy Collision Dissociation)	18.108	250	15.2007	2299	Mamoon_4.raw	F1	3.95	0	0.0001592	K.KATGVEISDPALKK.A	[259-272]
	Checked	File ID	RT [min]	First Scan	Mass Analyzer	Activation Type	MS Order	# PSMs	Best PSM Ambiguity	Isolation Interference [%]	Ion Inject Time [ms]	Precursor m/z [Da]	Precursor MH+ [Da]	Precursor Charge	Spectrum File
	FALSE	F1	15.2007	2299	Fourier Transform	HCD (High Energy Collision Dissociation)	MS2	1	Unambiguous	18.108	250	486.285	1456.84	3	Mamoon_4.raw
FALSE	High	Sequest HT (A2)	Unambiguous	[K].STDPNKDDGGDLGYFTK.[G]		1	1	AOX55_RS14405	AOX55_RS14405	1	3	0.9293	0	1	1	HCD (High Energy Collision Dissociation)	78.1089	217.476	21.6763	4000	Mamoon_4.raw	F1	2.83	0	9.854e-05	K.STDPNKDDGGDLGYFTK.G	[172-188]
	Checked	File ID	RT [min]	First Scan	Mass Analyzer	Activation Type	MS Order	# PSMs	Best PSM Ambiguity	Isolation Interference [%]	Ion Inject Time [ms]	Precursor m/z [Da]	Precursor MH+ [Da]	Precursor Charge	Spectrum File
	FALSE	F1	21.6763	4000	Fourier Transform	HCD (High Energy Collision Dissociation)	MS2	1	Unambiguous	78.1089	217.476	610.612	1829.82	3	Mamoon_4.raw
FALSE	High	Sequest HT (A2)	Unambiguous	[K].SFVELAK.[A]		1	1	AOX55_RS14405	AOX55_RS14405	0	2	0.5907	0	1	1	HCD (High Energy Collision Dissociation)	31.4867	250	21.2908	3900	Mamoon_4.raw	F1	1.93	0	0.1125	K.SFVELAK.A	[163-169]
	Checked	File ID	RT [min]	First Scan	Mass Analyzer	Activation Type	MS Order	# PSMs	Best PSM Ambiguity	Isolation Interference [%]	Ion Inject Time [ms]	Precursor m/z [Da]	Precursor MH+ [Da]	Precursor Charge	Spectrum File
	FALSE	F1	21.2908	3900	Fourier Transform	HCD (High Energy Collision Dissociation)	MS2	1	Unambiguous	31.4867	250	397.227	793.446	2	Mamoon_4.raw
FALSE	High	Sequest HT (A2)	Unambiguous	[K].KATGVEISDPALK.[K]		1	1	AOX55_RS14405	AOX55_RS14405	1	3	0.283	0	1	1	HCD (High Energy Collision Dissociation)	88.9349	250	18.3911	3103	Mamoon_4.raw	F1	1.59	0.003159	0.248	K.KATGVEISDPALK.K	[259-271]
	Checked	File ID	RT [min]	First Scan	Mass Analyzer	Activation Type	MS Order	# PSMs	Best PSM Ambiguity	Isolation Interference [%]	Ion Inject Time [ms]	Precursor m/z [Da]	Precursor MH+ [Da]	Precursor Charge	Spectrum File
	FALSE	F1	18.3911	3103	Fourier Transform	HCD (High Energy Collision Dissociation)	MS2	1	Unambiguous	88.9349	250	443.586	1328.74	3	Mamoon_4.raw
High	Master Protein	AOX55_RS09065	[peptidylprolyl isomerase]	0	9.039	28	4	4	4	1	190	20.2	5	11.75	4	High
Checked	Confidence	Identifying Node	PSM Ambiguity	Annotated Sequence	Modifications	# Protein Groups	# Proteins	Master Protein Accessions	Protein Accessions	# Missed Cleavages	Charge	DeltaScore	DeltaCn	Rank	Search Engine Rank	Activation Type	Isolation Interference [%]	Ion Inject Time [ms]	RT [min]	First Scan	Spectrum File	File ID	XCorr	Percolator q-Value	Percolator PEP	Sequences in Protein	Positions in Protein	PSM Modification Positions in Protein
FALSE	High	Sequest HT (A2)	Unambiguous	[K].ELAAAGEYDNVAFHR.[V]		1	1	AOX55_RS09065	AOX55_RS09065	0	3	0.7836	0	1	1	HCD (High Energy Collision Dissociation)	25.0803	250	23.6947	4488	Mamoon_4.raw	F1	4.76	0	3.941e-06	K.ELAAAGEYDNVAFHR.V	[57-71]
	Checked	File ID	RT [min]	First Scan	Mass Analyzer	Activation Type	MS Order	# PSMs	Best PSM Ambiguity	Isolation Interference [%]	Ion Inject Time [ms]	Precursor m/z [Da]	Precursor MH+ [Da]	Precursor Charge	Spectrum File
	FALSE	F1	23.6947	4488	Fourier Transform	HCD (High Energy Collision Dissociation)	MS2	1	Unambiguous	25.0803	250	554.934	1662.79	3	Mamoon_4.raw
FALSE	High	Sequest HT (A2)	Unambiguous	[K].VVEGmENVDK.[I]	M5(Oxidation)	1	1	AOX55_RS09065	AOX55_RS09065	0	2	0.8085	0	1	1	HCD (High Energy Collision Dissociation)	0	250	13.493	1889	Mamoon_4.raw	F1	1.88	0	0.03663	K.VVEGMENVDK.I	[156-165]
	Checked	File ID	RT [min]	First Scan	Mass Analyzer	Activation Type	MS Order	# PSMs	Best PSM Ambiguity	Isolation Interference [%]	Ion Inject Time [ms]	Precursor m/z [Da]	Precursor MH+ [Da]	Precursor Charge	Spectrum File
	FALSE	F1	13.493	1889	Fourier Transform	HCD (High Energy Collision Dissociation)	MS2	1	Unambiguous	0	250	568.269	1135.53	2	Mamoon_4.raw
FALSE	High	Sequest HT (A2)	Unambiguous	[K].DGFQPEAAGTGGSSKPDLK.[A]		1	1	AOX55_RS09065	AOX55_RS09065	0	3	0.6228	0	1	1	HCD (High Energy Collision Dissociation)	0	250	19.025	3259	Mamoon_4.raw	F1	2.81	0	0.02415	K.DGFQPEAAGTGGSSKPDLK.A	[90-108]
	Checked	File ID	RT [min]	First Scan	Mass Analyzer	Activation Type	MS Order	# PSMs	Best PSM Ambiguity	Isolation Interference [%]	Ion Inject Time [ms]	Precursor m/z [Da]	Precursor MH+ [Da]	Precursor Charge	Spectrum File
	FALSE	F1	19.025	3259	Fourier Transform	HCD (High Energy Collision Dissociation)	MS2	1	Unambiguous	0	250	621.303	1861.89	3	Mamoon_4.raw
FALSE	High	Sequest HT (A2)	Unambiguous	[K].AEFSDVPFER.[G]		1	1	AOX55_RS09065	AOX55_RS09065	0	2	0.7991	0	1	1	HCD (High Energy Collision Dissociation)	50.7428	250	27.2758	5418	Mamoon_4.raw	F1	2.29	0.003159	0.2623	K.AEFSDVPFER.G	[109-118]
	Checked	File ID	RT [min]	First Scan	Mass Analyzer	Activation Type	MS Order	# PSMs	Best PSM Ambiguity	Isolation Interference [%]	Ion Inject Time [ms]	Precursor m/z [Da]	Precursor MH+ [Da]	Precursor Charge	Spectrum File
	FALSE	F1	27.2758	5418	Fourier Transform	HCD (High Energy Collision Dissociation)	MS2	1	Unambiguous	50.7428	250	598.782	1196.56	2	Mamoon_4.raw
High	Master Protein	AOX55_RS09070	[peptidylprolyl isomerase]	0	14.946	40	5	7	5	1	169	18.6	5.59	19.12	5	High
Checked	Confidence	Identifying Node	PSM Ambiguity	Annotated Sequence	Modifications	# Protein Groups	# Proteins	Master Protein Accessions	Protein Accessions	# Missed Cleavages	Charge	DeltaScore	DeltaCn	Rank	Search Engine Rank	Activation Type	Isolation Interference [%]	Ion Inject Time [ms]	RT [min]	First Scan	Spectrum File	File ID	XCorr	Percolator q-Value	Percolator PEP	Sequences in Protein	Positions in Protein	PSM Modification Positions in Protein
FALSE	High	Sequest HT (A2)	Unambiguous	[R].VIEDFmAQTGDVQYGK.[T]	M6(Oxidation)	1	1	AOX55_RS09070	AOX55_RS09070	0	2	0.8738	0	1	1	HCD (High Energy Collision Dissociation)	0	250	25.4497	4912	Mamoon_4.raw	F1	4.28	0	9.21e-06	R.VIEDFMAQTGDVQYGK.T	[53-68]
	Checked	File ID	RT [min]	First Scan	Mass Analyzer	Activation Type	MS Order	# PSMs	Best PSM Ambiguity	Isolation Interference [%]	Ion Inject Time [ms]	Precursor m/z [Da]	Precursor MH+ [Da]	Precursor Charge	Spectrum File
	FALSE	F1	25.4497	4912	Fourier Transform	HCD (High Energy Collision Dissociation)	MS2	1	Unambiguous	0	250	908.926	1816.84	2	Mamoon_4.raw
FALSE	High	Sequest HT (A2)	Unambiguous	[R].VVIELRPDVAPGHVAR.[I]		1	1	AOX55_RS09070	AOX55_RS09070	0	4	0.7774	0	1	1	HCD (High Energy Collision Dissociation)	95.5377	237.48	23.2258	4376	Mamoon_4.raw	F1	2.65	0	0.02166	R.VVIELRPDVAPGHVAR.I	[20-35]
	Checked	File ID	RT [min]	First Scan	Mass Analyzer	Activation Type	MS Order	# PSMs	Best PSM Ambiguity	Isolation Interference [%]	Ion Inject Time [ms]	Precursor m/z [Da]	Precursor MH+ [Da]	Precursor Charge	Spectrum File
	FALSE	F1	23.2258	4376	Fourier Transform	HCD (High Energy Collision Dissociation)	MS2	1	Unambiguous	95.5377	237.48	432.753	1727.99	4	Mamoon_4.raw
FALSE	High	Sequest HT (A2)	Unambiguous	[K].AEFSEISHVR.[G]		1	1	AOX55_RS09070	AOX55_RS09070	0	3	0.7666	0	1	1	HCD (High Energy Collision Dissociation)	46.5076	250	17.5012	2888	Mamoon_4.raw	F1	3.17	0	0.01985	K.AEFSEISHVR.G	[91-100]
	Checked	File ID	RT [min]	First Scan	Mass Analyzer	Activation Type	MS Order	# PSMs	Best PSM Ambiguity	Isolation Interference [%]	Ion Inject Time [ms]	Precursor m/z [Da]	Precursor MH+ [Da]	Precursor Charge	Spectrum File
	FALSE	F1	17.5012	2888	Fourier Transform	HCD (High Energy Collision Dissociation)	MS2	1	Unambiguous	46.5076	250	392.2	1174.59	3	Mamoon_4.raw
FALSE	High	Sequest HT (A2)	Unambiguous	[K].AEFSEISHVR.[G]		1	1	AOX55_RS09070	AOX55_RS09070	0	2	0.8223	0	1	1	HCD (High Energy Collision Dissociation)	55.8269	250	17.5417	2899	Mamoon_4.raw	F1	3.32	0	0.001383	K.AEFSEISHVR.G	[91-100]
	Checked	File ID	RT [min]	First Scan	Mass Analyzer	Activation Type	MS Order	# PSMs	Best PSM Ambiguity	Isolation Interference [%]	Ion Inject Time [ms]	Precursor m/z [Da]	Precursor MH+ [Da]	Precursor Charge	Spectrum File
	FALSE	F1	17.5417	2899	Fourier Transform	HCD (High Energy Collision Dissociation)	MS2	1	Unambiguous	55.8269	250	587.796	1174.59	2	Mamoon_4.raw
FALSE	High	Sequest HT (A2)	Unambiguous	[R].EGAYDGVVFHR.[V]		1	1	AOX55_RS09070	AOX55_RS09070	0	3	0.6738	0	1	1	HCD (High Energy Collision Dissociation)	55.7183	250	20.5636	3701	Mamoon_4.raw	F1	2.79	0	0.006194	R.EGAYDGVVFHR.V	[42-52]
	Checked	File ID	RT [min]	First Scan	Mass Analyzer	Activation Type	MS Order	# PSMs	Best PSM Ambiguity	Isolation Interference [%]	Ion Inject Time [ms]	Precursor m/z [Da]	Precursor MH+ [Da]	Precursor Charge	Spectrum File
	FALSE	F1	20.5636	3701	Fourier Transform	HCD (High Energy Collision Dissociation)	MS2	1	Unambiguous	55.7183	250	417.202	1249.59	3	Mamoon_4.raw
FALSE	High	Sequest HT (A2)	Unambiguous	[R].GEPVRDPDSIVSMR.[V]		1	1	AOX55_RS09070	AOX55_RS09070	1	3	0.5294	0	1	1	HCD (High Energy Collision Dissociation)	90.7901	223.091	21.7502	4019	Mamoon_4.raw	F1	1.53	0	0.1165	R.GEPVRDPDSIVSMR.V	[151-164]
	Checked	File ID	RT [min]	First Scan	Mass Analyzer	Activation Type	MS Order	# PSMs	Best PSM Ambiguity	Isolation Interference [%]	Ion Inject Time [ms]	Precursor m/z [Da]	Precursor MH+ [Da]	Precursor Charge	Spectrum File
	FALSE	F1	21.7502	4019	Fourier Transform	HCD (High Energy Collision Dissociation)	MS2	1	Unambiguous	90.7901	223.091	519.927	1557.77	3	Mamoon_4.raw
FALSE	High	Sequest HT (A2)	Unambiguous	[R].GEPVRDPDSIVSmR.[V]	M13(Oxidation)	1	1	AOX55_RS09070	AOX55_RS09070	1	3	0.631	0	1	1	HCD (High Energy Collision Dissociation)	48.0278	250	18.2844	3076	Mamoon_4.raw	F1	2.9	0.004188	0.2866	R.GEPVRDPDSIVSMR.V	[151-164]
	Checked	File ID	RT [min]	First Scan	Mass Analyzer	Activation Type	MS Order	# PSMs	Best PSM Ambiguity	Isolation Interference [%]	Ion Inject Time [ms]	Precursor m/z [Da]	Precursor MH+ [Da]	Precursor Charge	Spectrum File
	FALSE	F1	18.2844	3076	Fourier Transform	HCD (High Energy Collision Dissociation)	MS2	1	Unambiguous	48.0278	250	525.258	1573.76	3	Mamoon_4.raw
High	Master Protein	AOX55_RS27960	[peroxiredoxin]	0	7.43	16	3	3	3	1	219	24	6.7	8.04	3	High
Checked	Confidence	Identifying Node	PSM Ambiguity	Annotated Sequence	Modifications	# Protein Groups	# Proteins	Master Protein Accessions	Protein Accessions	# Missed Cleavages	Charge	DeltaScore	DeltaCn	Rank	Search Engine Rank	Activation Type	Isolation Interference [%]	Ion Inject Time [ms]	RT [min]	First Scan	Spectrum File	File ID	XCorr	Percolator q-Value	Percolator PEP	Sequences in Protein	Positions in Protein	PSM Modification Positions in Protein
FALSE	High	Sequest HT (A2)	Unambiguous	[K].IIGISVDPVDSHAK.[W]		1	1	AOX55_RS27960	AOX55_RS27960	0	3	0.8325	0	1	1	HCD (High Energy Collision Dissociation)	26.0716	250	25.2342	4859	Mamoon_4.raw	F1	3.94	0	5.321e-05	K.IIGISVDPVDSHAK.W	[66-79]
	Checked	File ID	RT [min]	First Scan	Mass Analyzer	Activation Type	MS Order	# PSMs	Best PSM Ambiguity	Isolation Interference [%]	Ion Inject Time [ms]	Precursor m/z [Da]	Precursor MH+ [Da]	Precursor Charge	Spectrum File
	FALSE	F1	25.2342	4859	Fourier Transform	HCD (High Energy Collision Dissociation)	MS2	1	Unambiguous	26.0716	250	484.268	1450.79	3	Mamoon_4.raw
FALSE	High	Sequest HT (A2)	Unambiguous	[R].AIDSIQLTAK.[H]		1	1	AOX55_RS27960	AOX55_RS27960	0	2	0.6667	0	1	1	HCD (High Energy Collision Dissociation)	21.6342	250	22.7836	4269	Mamoon_4.raw	F1	2.37	0	0.005303	R.AIDSIQLTAK.H	[162-171]
	Checked	File ID	RT [min]	First Scan	Mass Analyzer	Activation Type	MS Order	# PSMs	Best PSM Ambiguity	Isolation Interference [%]	Ion Inject Time [ms]	Precursor m/z [Da]	Precursor MH+ [Da]	Precursor Charge	Spectrum File
	FALSE	F1	22.7836	4269	Fourier Transform	HCD (High Energy Collision Dissociation)	MS2	1	Unambiguous	21.6342	250	530.307	1059.61	2	Mamoon_4.raw
FALSE	High	Sequest HT (A2)	Unambiguous	[K].LILTYPmTTGR.[N]	M7(Oxidation)	1	1	AOX55_RS27960	AOX55_RS27960	0	2	0.593	0	1	1	HCD (High Energy Collision Dissociation)	0	250	27.0309	5358	Mamoon_4.raw	F1	1.72	0.001128	0.1317	K.LILTYPMTTGR.N	[144-154]
	Checked	File ID	RT [min]	First Scan	Mass Analyzer	Activation Type	MS Order	# PSMs	Best PSM Ambiguity	Isolation Interference [%]	Ion Inject Time [ms]	Precursor m/z [Da]	Precursor MH+ [Da]	Precursor Charge	Spectrum File
	FALSE	F1	27.0309	5358	Fourier Transform	HCD (High Energy Collision Dissociation)	MS2	1	Unambiguous	0	250	641.346	1281.69	2	Mamoon_4.raw
High	Master Protein	AOX55_RS06925	[phasin family protein]	0	18.567	48	7	9	7	1	117	12.6	5.57	25.89	7	High
Checked	Confidence	Identifying Node	PSM Ambiguity	Annotated Sequence	Modifications	# Protein Groups	# Proteins	Master Protein Accessions	Protein Accessions	# Missed Cleavages	Charge	DeltaScore	DeltaCn	Rank	Search Engine Rank	Activation Type	Isolation Interference [%]	Ion Inject Time [ms]	RT [min]	First Scan	Spectrum File	File ID	XCorr	Percolator q-Value	Percolator PEP	Sequences in Protein	Positions in Protein	PSM Modification Positions in Protein
FALSE	High	Sequest HT (A2)	Unambiguous	[K].GFQAIATEAADYSK.[K]		1	1	AOX55_RS06925	AOX55_RS06925	0	2	0.7911	0	1	1	HCD (High Energy Collision Dissociation)	12.3542	250	27.5025	5473	Mamoon_4.raw	F1	4.26	0	0.0001625	K.GFQAIATEAADYSK.K	[28-41]
	Checked	File ID	RT [min]	First Scan	Mass Analyzer	Activation Type	MS Order	# PSMs	Best PSM Ambiguity	Isolation Interference [%]	Ion Inject Time [ms]	Precursor m/z [Da]	Precursor MH+ [Da]	Precursor Charge	Spectrum File
	FALSE	F1	27.5025	5473	Fourier Transform	HCD (High Energy Collision Dissociation)	MS2	1	Unambiguous	12.3542	250	736.36	1471.71	2	Mamoon_4.raw
FALSE	High	Sequest HT (A2)	Unambiguous	[K].GFQAIATEAADYSK.[K]		1	1	AOX55_RS06925	AOX55_RS06925	0	2	0.7821	0	1	1	HCD (High Energy Collision Dissociation)	14.9375	250	27.4805	5467	Mamoon_4.raw	F1	4.59	0	0.0001399	K.GFQAIATEAADYSK.K	[28-41]
	Checked	File ID	RT [min]	First Scan	Mass Analyzer	Activation Type	MS Order	# PSMs	Best PSM Ambiguity	Isolation Interference [%]	Ion Inject Time [ms]	Precursor m/z [Da]	Precursor MH+ [Da]	Precursor Charge	Spectrum File
	FALSE	F1	27.4805	5467	Fourier Transform	HCD (High Energy Collision Dissociation)	MS2	1	Unambiguous	14.9375	250	736.358	1471.71	2	Mamoon_4.raw
FALSE	High	Sequest HT (A2)	Unambiguous	[K].SSYEAFVAEASK.[I]		1	1	AOX55_RS06925	AOX55_RS06925	0	2	0.9204	0	1	1	HCD (High Energy Collision Dissociation)	64.7954	250	24.6443	4719	Mamoon_4.raw	F1	3.14	0	0.001202	K.SSYEAFVAEASK.I	[73-84]
	Checked	File ID	RT [min]	First Scan	Mass Analyzer	Activation Type	MS Order	# PSMs	Best PSM Ambiguity	Isolation Interference [%]	Ion Inject Time [ms]	Precursor m/z [Da]	Precursor MH+ [Da]	Precursor Charge	Spectrum File
	FALSE	F1	24.6443	4719	Fourier Transform	HCD (High Energy Collision Dissociation)	MS2	1	Unambiguous	64.7954	250	644.807	1288.61	2	Mamoon_4.raw
FALSE	High	Sequest HT (A2)	Unambiguous	[-].mFNIDDANKK.[S]	M1(Oxidation)	1	1	AOX55_RS06925	AOX55_RS06925	1	3	0.7799	0	1	1	HCD (High Energy Collision Dissociation)	76.0313	250	15.0134	2255	Mamoon_4.raw	F1	2.68	0	0.01611	-.MFNIDDANKK.S	[1-10]
	Checked	File ID	RT [min]	First Scan	Mass Analyzer	Activation Type	MS Order	# PSMs	Best PSM Ambiguity	Isolation Interference [%]	Ion Inject Time [ms]	Precursor m/z [Da]	Precursor MH+ [Da]	Precursor Charge	Spectrum File
	FALSE	F1	15.0134	2255	Fourier Transform	HCD (High Energy Collision Dissociation)	MS2	1	Unambiguous	76.0313	250	404.53	1211.58	3	Mamoon_4.raw
FALSE	High	Sequest HT (A2)	Unambiguous	[-].mFNIDDANKK.[S]	M1(Oxidation)	1	1	AOX55_RS06925	AOX55_RS06925	1	2	0.8689	0	1	1	HCD (High Energy Collision Dissociation)		250	15.1693	2291	Mamoon_4.raw	F1	1.83	0	0.01222	-.MFNIDDANKK.S	[1-10]
	Checked	File ID	RT [min]	First Scan	Mass Analyzer	Activation Type	MS Order	# PSMs	Best PSM Ambiguity	Isolation Interference [%]	Ion Inject Time [ms]	Precursor m/z [Da]	Precursor MH+ [Da]	Precursor Charge	Spectrum File
	FALSE	F1	15.1693	2291	Fourier Transform	HCD (High Energy Collision Dissociation)	MS2	1	Unambiguous		250	606.294	1211.58	2	Mamoon_4.raw
FALSE	High	Sequest HT (A2)	Unambiguous	[K].SKEALDVAVK.[S]		1	1	AOX55_RS06925	AOX55_RS06925	1	2	0.7171	0	1	1	HCD (High Energy Collision Dissociation)	23.7294	250	15.283	2319	Mamoon_4.raw	F1	2.51	0	0.002044	K.SKEALDVAVK.S	[11-20]
	Checked	File ID	RT [min]	First Scan	Mass Analyzer	Activation Type	MS Order	# PSMs	Best PSM Ambiguity	Isolation Interference [%]	Ion Inject Time [ms]	Precursor m/z [Da]	Precursor MH+ [Da]	Precursor Charge	Spectrum File
	FALSE	F1	15.283	2319	Fourier Transform	HCD (High Energy Collision Dissociation)	MS2	1	Unambiguous	23.7294	250	530.306	1059.61	2	Mamoon_4.raw
FALSE	High	Sequest HT (A2)	Unambiguous	[K].IGEmYADLAK.[D]	M4(Oxidation)	1	1	AOX55_RS06925	AOX55_RS06925	0	2	0.8265	0	1	1	HCD (High Energy Collision Dissociation)	35.0676	250	21.3925	3929	Mamoon_4.raw	F1	2.94	0	0.002187	K.IGEMYADLAK.D	[85-94]
	Checked	File ID	RT [min]	First Scan	Mass Analyzer	Activation Type	MS Order	# PSMs	Best PSM Ambiguity	Isolation Interference [%]	Ion Inject Time [ms]	Precursor m/z [Da]	Precursor MH+ [Da]	Precursor Charge	Spectrum File
	FALSE	F1	21.3925	3929	Fourier Transform	HCD (High Energy Collision Dissociation)	MS2	1	Unambiguous	35.0676	250	563.78	1126.55	2	Mamoon_4.raw
FALSE	High	Sequest HT (A2)	Unambiguous	[K].EALDVAVK.[S]		1	1	AOX55_RS06925	AOX55_RS06925	0	2	0.472	0	1	1	HCD (High Energy Collision Dissociation)	57.7872	250	19.0172	3257	Mamoon_4.raw	F1	2.14	0	0.06179	K.EALDVAVK.S	[13-20]
	Checked	File ID	RT [min]	First Scan	Mass Analyzer	Activation Type	MS Order	# PSMs	Best PSM Ambiguity	Isolation Interference [%]	Ion Inject Time [ms]	Precursor m/z [Da]	Precursor MH+ [Da]	Precursor Charge	Spectrum File
	FALSE	F1	19.0172	3257	Fourier Transform	HCD (High Energy Collision Dissociation)	MS2	1	Unambiguous	57.7872	250	422.743	844.479	2	Mamoon_4.raw
FALSE	High	Sequest HT (A2)	Unambiguous	[-].mFNIDDANK.[K]	M1(Oxidation)	1	1	AOX55_RS06925	AOX55_RS06925	0	2	0.7944	0	1	1	HCD (High Energy Collision Dissociation)	64.294	250	18.5941	3153	Mamoon_4.raw	F1	1.8	0	0.02967	-.MFNIDDANK.K	[1-9]
	Checked	File ID	RT [min]	First Scan	Mass Analyzer	Activation Type	MS Order	# PSMs	Best PSM Ambiguity	Isolation Interference [%]	Ion Inject Time [ms]	Precursor m/z [Da]	Precursor MH+ [Da]	Precursor Charge	Spectrum File
	FALSE	F1	18.5941	3153	Fourier Transform	HCD (High Energy Collision Dissociation)	MS2	1	Unambiguous	64.294	250	542.242	1083.48	2	Mamoon_4.raw
High	Master Protein	AOX55_RS00900	[phosphonate ABC transporter substrate-binding protein]	0	1.5	3	1	1	1	1	344	36.4	5.05	0	1	High
Checked	Confidence	Identifying Node	PSM Ambiguity	Annotated Sequence	Modifications	# Protein Groups	# Proteins	Master Protein Accessions	Protein Accessions	# Missed Cleavages	Charge	DeltaScore	DeltaCn	Rank	Search Engine Rank	Activation Type	Isolation Interference [%]	Ion Inject Time [ms]	RT [min]	First Scan	Spectrum File	File ID	XCorr	Percolator q-Value	Percolator PEP	Sequences in Protein	Positions in Protein	PSM Modification Positions in Protein
FALSE	High	Sequest HT (A2)	Unambiguous	[K].ALAAEVVVDGK.[L]		1	1	AOX55_RS00900	AOX55_RS00900	0	2	0.5168	0	1	1	HCD (High Energy Collision Dissociation)	90.1285	147.412	22.4232	4185	Mamoon_4.raw	F1	1.49	0	0.03162	K.ALAAEVVVDGK.L	[135-145]
	Checked	File ID	RT [min]	First Scan	Mass Analyzer	Activation Type	MS Order	# PSMs	Best PSM Ambiguity	Isolation Interference [%]	Ion Inject Time [ms]	Precursor m/z [Da]	Precursor MH+ [Da]	Precursor Charge	Spectrum File
	FALSE	F1	22.4232	4185	Fourier Transform	HCD (High Energy Collision Dissociation)	MS2	1	Unambiguous	90.1285	147.412	536.306	1071.6	2	Mamoon_4.raw
High	Master Protein	AOX55_RS06715	[phosphopyruvate hydratase]	0	18.239	24	7	7	7	1	424	45	4.92	25.02	7	High
Checked	Confidence	Identifying Node	PSM Ambiguity	Annotated Sequence	Modifications	# Protein Groups	# Proteins	Master Protein Accessions	Protein Accessions	# Missed Cleavages	Charge	DeltaScore	DeltaCn	Rank	Search Engine Rank	Activation Type	Isolation Interference [%]	Ion Inject Time [ms]	RT [min]	First Scan	Spectrum File	File ID	XCorr	Percolator q-Value	Percolator PEP	Sequences in Protein	Positions in Protein	PSM Modification Positions in Protein
FALSE	High	Sequest HT (A2)	Unambiguous	[K].ALTDLIGNK.[C]		1	1	AOX55_RS06715	AOX55_RS06715	0	2	0.7155	0	1	1	HCD (High Energy Collision Dissociation)	26.6336	250	26.1053	5100	Mamoon_4.raw	F1	2.39	0	0.03969	K.ALTDLIGNK.C	[297-305]
	Checked	File ID	RT [min]	First Scan	Mass Analyzer	Activation Type	MS Order	# PSMs	Best PSM Ambiguity	Isolation Interference [%]	Ion Inject Time [ms]	Precursor m/z [Da]	Precursor MH+ [Da]	Precursor Charge	Spectrum File
	FALSE	F1	26.1053	5100	Fourier Transform	HCD (High Energy Collision Dissociation)	MS2	1	Unambiguous	26.6336	250	472.775	944.542	2	Mamoon_4.raw
FALSE	High	Sequest HT (A2)	Unambiguous	[K].AAAEAAGLPLYR.[Y]		1	1	AOX55_RS06715	AOX55_RS06715	0	2	0.6676	0	1	1	HCD (High Energy Collision Dissociation)	34.3273	250	25.3904	4897	Mamoon_4.raw	F1	3.58	0	0.003323	K.AAAEAAGLPLYR.Y	[120-131]
	Checked	File ID	RT [min]	First Scan	Mass Analyzer	Activation Type	MS Order	# PSMs	Best PSM Ambiguity	Isolation Interference [%]	Ion Inject Time [ms]	Precursor m/z [Da]	Precursor MH+ [Da]	Precursor Charge	Spectrum File
	FALSE	F1	25.3904	4897	Fourier Transform	HCD (High Energy Collision Dissociation)	MS2	1	Unambiguous	34.3273	250	601.831	1202.66	2	Mamoon_4.raw
FALSE	High	Sequest HT (A2)	Unambiguous	[R].IEEQLGLQAQYAGR.[S]		1	1	AOX55_RS06715	AOX55_RS06715	0	2	0.7856	0	1	1	HCD (High Energy Collision Dissociation)	31.3854	250	24.9127	4782	Mamoon_4.raw	F1	4.57	0	3.502e-05	R.IEEQLGLQAQYAGR.S	[406-419]
	Checked	File ID	RT [min]	First Scan	Mass Analyzer	Activation Type	MS Order	# PSMs	Best PSM Ambiguity	Isolation Interference [%]	Ion Inject Time [ms]	Precursor m/z [Da]	Precursor MH+ [Da]	Precursor Charge	Spectrum File
	FALSE	F1	24.9127	4782	Fourier Transform	HCD (High Energy Collision Dissociation)	MS2	1	Unambiguous	31.3854	250	788.41	1575.81	2	Mamoon_4.raw
FALSE	High	Sequest HT (A2)	Unambiguous	[K].VNQIGSLSETLDAVETAHK.[A]		1	1	AOX55_RS06715	AOX55_RS06715	0	3	0.6657	0	1	1	HCD (High Energy Collision Dissociation)	83.0561	150.096	31.1927	6501	Mamoon_4.raw	F1	3.5	0	0.005801	K.VNQIGSLSETLDAVETAHK.A	[337-355]
	Checked	File ID	RT [min]	First Scan	Mass Analyzer	Activation Type	MS Order	# PSMs	Best PSM Ambiguity	Isolation Interference [%]	Ion Inject Time [ms]	Precursor m/z [Da]	Precursor MH+ [Da]	Precursor Charge	Spectrum File
	FALSE	F1	31.1927	6501	Fourier Transform	HCD (High Energy Collision Dissociation)	MS2	1	Unambiguous	83.0561	150.096	671.35	2012.04	3	Mamoon_4.raw
FALSE	High	Sequest HT (A2)	Unambiguous	[R].GNPTVEVDVHLEDGSFGR.[A]		1	1	AOX55_RS06715	AOX55_RS06715	0	3	0.8268	0	1	1	HCD (High Energy Collision Dissociation)	26.5289	250	28.5588	5768	Mamoon_4.raw	F1	5.14	0	0.002517	R.GNPTVEVDVHLEDGSFGR.A	[17-34]
	Checked	File ID	RT [min]	First Scan	Mass Analyzer	Activation Type	MS Order	# PSMs	Best PSM Ambiguity	Isolation Interference [%]	Ion Inject Time [ms]	Precursor m/z [Da]	Precursor MH+ [Da]	Precursor Charge	Spectrum File
	FALSE	F1	28.5588	5768	Fourier Transform	HCD (High Energy Collision Dissociation)	MS2	1	Unambiguous	26.5289	250	643.31	1927.92	3	Mamoon_4.raw
FALSE	High	Sequest HT (A2)	Unambiguous	[R].AAVPSGASTGAHEAVELR.[D]		1	1	AOX55_RS06715	AOX55_RS06715	0	3	0.7642	0	1	1	HCD (High Energy Collision Dissociation)	76.6709	250	18.3149	3084	Mamoon_4.raw	F1	3.69	0	4.809e-05	R.AAVPSGASTGAHEAVELR.D	[35-52]
	Checked	File ID	RT [min]	First Scan	Mass Analyzer	Activation Type	MS Order	# PSMs	Best PSM Ambiguity	Isolation Interference [%]	Ion Inject Time [ms]	Precursor m/z [Da]	Precursor MH+ [Da]	Precursor Charge	Spectrum File
	FALSE	F1	18.3149	3084	Fourier Transform	HCD (High Energy Collision Dissociation)	MS2	1	Unambiguous	76.6709	250	574.964	1722.88	3	Mamoon_4.raw
FALSE	High	Sequest HT (A2)	Unambiguous	[K].TmIELDGTSNK.[A]	M2(Oxidation)	1	1	AOX55_RS06715	AOX55_RS06715	0	2	0.6372	0	1	1	HCD (High Energy Collision Dissociation)	75.811	250	17.3569	2853	Mamoon_4.raw	F1	2.15	0.003159	0.178	K.TMIELDGTSNK.A	[92-102]
	Checked	File ID	RT [min]	First Scan	Mass Analyzer	Activation Type	MS Order	# PSMs	Best PSM Ambiguity	Isolation Interference [%]	Ion Inject Time [ms]	Precursor m/z [Da]	Precursor MH+ [Da]	Precursor Charge	Spectrum File
	FALSE	F1	17.3569	2853	Fourier Transform	HCD (High Energy Collision Dissociation)	MS2	1	Unambiguous	75.811	250	612.792	1224.58	2	Mamoon_4.raw
High	Master Protein	AOX55_RS05070	[porin family protein]	0	38.903	38	5	10	5	1	212	21.8	5.34	46.33	5	High
Checked	Confidence	Identifying Node	PSM Ambiguity	Annotated Sequence	Modifications	# Protein Groups	# Proteins	Master Protein Accessions	Protein Accessions	# Missed Cleavages	Charge	DeltaScore	DeltaCn	Rank	Search Engine Rank	Activation Type	Isolation Interference [%]	Ion Inject Time [ms]	RT [min]	First Scan	Spectrum File	File ID	XCorr	Percolator q-Value	Percolator PEP	Sequences in Protein	Positions in Protein	PSM Modification Positions in Protein
FALSE	High	Sequest HT (A2)	Unambiguous	[R].VGVDMNPVLVYGTAGLALGNAK.[L]		1	1	AOX55_RS05070	AOX55_RS05070	0	2	0.8911	0	1	1	HCD (High Energy Collision Dissociation)	0	250	43.3282	10074	Mamoon_4.raw	F1	5.6	0	5.459e-05	R.VGVDMNPVLVYGTAGLALGNAK.L	[122-143]
	Checked	File ID	RT [min]	First Scan	Mass Analyzer	Activation Type	MS Order	# PSMs	Best PSM Ambiguity	Isolation Interference [%]	Ion Inject Time [ms]	Precursor m/z [Da]	Precursor MH+ [Da]	Precursor Charge	Spectrum File
	FALSE	F1	43.3282	10074	Fourier Transform	HCD (High Energy Collision Dissociation)	MS2	1	Unambiguous	0	250	1080.08	2159.15	2	Mamoon_4.raw
FALSE	High	Sequest HT (A2)	Unambiguous	[R].VGVDmNPVLVYGTAGLALGNAK.[L]	M5(Oxidation)	1	1	AOX55_RS05070	AOX55_RS05070	0	2	0.8084	0	1	1	HCD (High Energy Collision Dissociation)	44.038	250	39.102	8855	Mamoon_4.raw	F1	5.69	0	0.0002748	R.VGVDMNPVLVYGTAGLALGNAK.L	[122-143]
	Checked	File ID	RT [min]	First Scan	Mass Analyzer	Activation Type	MS Order	# PSMs	Best PSM Ambiguity	Isolation Interference [%]	Ion Inject Time [ms]	Precursor m/z [Da]	Precursor MH+ [Da]	Precursor Charge	Spectrum File
	FALSE	F1	39.102	8855	Fourier Transform	HCD (High Energy Collision Dissociation)	MS2	1	Unambiguous	44.038	250	1088.08	2175.15	2	Mamoon_4.raw
FALSE	High	Sequest HT (A2)	Unambiguous	[R].VGVDmNPVLVYGTAGLALGNAK.[L]	M5(Oxidation)	1	1	AOX55_RS05070	AOX55_RS05070	0	3	0.8232	0	1	1	HCD (High Energy Collision Dissociation)	7.2847	250	39.1638	8866	Mamoon_4.raw	F1	6.39	0	2.086e-06	R.VGVDMNPVLVYGTAGLALGNAK.L	[122-143]
	Checked	File ID	RT [min]	First Scan	Mass Analyzer	Activation Type	MS Order	# PSMs	Best PSM Ambiguity	Isolation Interference [%]	Ion Inject Time [ms]	Precursor m/z [Da]	Precursor MH+ [Da]	Precursor Charge	Spectrum File
	FALSE	F1	39.1638	8866	Fourier Transform	HCD (High Energy Collision Dissociation)	MS2	1	Unambiguous	7.2847	250	725.724	2175.16	3	Mamoon_4.raw
FALSE	High	Sequest HT (A2)	Unambiguous	[K].LSTPAGSDDKTLVGWTAGAGAETFVTDNVTAR.[V]		1	1	AOX55_RS05070	AOX55_RS05070	1	3	0.7961	0	1	1	HCD (High Energy Collision Dissociation)	56.268	325.44	36.7389	8216	Mamoon_4.raw	F1	6.23	0	1.774e-05	K.LSTPAGSDDKTLVGWTAGAGAETFVTDNVTAR.V	[144-175]
	Checked	File ID	RT [min]	First Scan	Mass Analyzer	Activation Type	MS Order	# PSMs	Best PSM Ambiguity	Isolation Interference [%]	Ion Inject Time [ms]	Precursor m/z [Da]	Precursor MH+ [Da]	Precursor Charge	Spectrum File
	FALSE	F1	36.7389	8216	Fourier Transform	HCD (High Energy Collision Dissociation)	MS2	1	Unambiguous	56.268	325.44	1070.2	3208.58	3	Mamoon_4.raw
FALSE	High	Sequest HT (A2)	Unambiguous	[K].TLVGWTAGAGAETFVTDNVTAR.[V]		1	1	AOX55_RS05070	AOX55_RS05070	0	2	0.9119	0	1	1	HCD (High Energy Collision Dissociation)	0	241.5	37.6642	8456	Mamoon_4.raw	F1	5.45	0	3.004e-06	K.TLVGWTAGAGAETFVTDNVTAR.V	[154-175]
	Checked	File ID	RT [min]	First Scan	Mass Analyzer	Activation Type	MS Order	# PSMs	Best PSM Ambiguity	Isolation Interference [%]	Ion Inject Time [ms]	Precursor m/z [Da]	Precursor MH+ [Da]	Precursor Charge	Spectrum File
	FALSE	F1	37.6642	8456	Fourier Transform	HCD (High Energy Collision Dissociation)	MS2	1	Unambiguous	0	241.5	1119.06	2237.12	2	Mamoon_4.raw
FALSE	High	Sequest HT (A2)	Unambiguous	[K].TLVGWTAGAGAETFVTDNVTAR.[V]		1	1	AOX55_RS05070	AOX55_RS05070	0	3	0.7582	0	1	1	HCD (High Energy Collision Dissociation)	0	250	37.6955	8465	Mamoon_4.raw	F1	4.26	0	0.0002049	K.TLVGWTAGAGAETFVTDNVTAR.V	[154-175]
	Checked	File ID	RT [min]	First Scan	Mass Analyzer	Activation Type	MS Order	# PSMs	Best PSM Ambiguity	Isolation Interference [%]	Ion Inject Time [ms]	Precursor m/z [Da]	Precursor MH+ [Da]	Precursor Charge	Spectrum File
	FALSE	F1	37.6955	8465	Fourier Transform	HCD (High Energy Collision Dissociation)	MS2	1	Unambiguous	0	250	746.377	2237.12	3	Mamoon_4.raw
FALSE	High	Sequest HT (A2)	Unambiguous	[R].YTDYASKDFR.[A]		1	1	AOX55_RS05070	AOX55_RS05070	1	2	0.9212	0	1	1	HCD (High Energy Collision Dissociation)	0	250	15.7029	2419	Mamoon_4.raw	F1	2.92	0	0.001441	R.YTDYASKDFR.A	[180-189]
	Checked	File ID	RT [min]	First Scan	Mass Analyzer	Activation Type	MS Order	# PSMs	Best PSM Ambiguity	Isolation Interference [%]	Ion Inject Time [ms]	Precursor m/z [Da]	Precursor MH+ [Da]	Precursor Charge	Spectrum File
	FALSE	F1	15.7029	2419	Fourier Transform	HCD (High Energy Collision Dissociation)	MS2	1	Unambiguous	0	250	633.294	1265.58	2	Mamoon_4.raw
FALSE	High	Sequest HT (A2)	Unambiguous	[R].YTDYASKDFR.[A]		1	1	AOX55_RS05070	AOX55_RS05070	1	3	0.8048	0	1	1	HCD (High Energy Collision Dissociation)	29.7132	250	15.6382	2403	Mamoon_4.raw	F1	3.33	0	0.001153	R.YTDYASKDFR.A	[180-189]
	Checked	File ID	RT [min]	First Scan	Mass Analyzer	Activation Type	MS Order	# PSMs	Best PSM Ambiguity	Isolation Interference [%]	Ion Inject Time [ms]	Precursor m/z [Da]	Precursor MH+ [Da]	Precursor Charge	Spectrum File
	FALSE	F1	15.6382	2403	Fourier Transform	HCD (High Energy Collision Dissociation)	MS2	1	Unambiguous	29.7132	250	422.532	1265.58	3	Mamoon_4.raw
FALSE	High	Sequest HT (A2)	Unambiguous	[R].AGGSTVSSGYDEHSVR.[L]		1	1	AOX55_RS05070	AOX55_RS05070	0	2	0.747	0	1	1	HCD (High Energy Collision Dissociation)	0	250	13.9141	1995	Mamoon_4.raw	F1	3.28	0	0.002585	R.AGGSTVSSGYDEHSVR.L	[190-205]
	Checked	File ID	RT [min]	First Scan	Mass Analyzer	Activation Type	MS Order	# PSMs	Best PSM Ambiguity	Isolation Interference [%]	Ion Inject Time [ms]	Precursor m/z [Da]	Precursor MH+ [Da]	Precursor Charge	Spectrum File
	FALSE	F1	13.9141	1995	Fourier Transform	HCD (High Energy Collision Dissociation)	MS2	1	Unambiguous	0	250	804.869	1608.73	2	Mamoon_4.raw
FALSE	High	Sequest HT (A2)	Unambiguous	[R].AGGSTVSSGYDEHSVR.[L]		1	1	AOX55_RS05070	AOX55_RS05070	0	3	0.7868	0	1	1	HCD (High Energy Collision Dissociation)	96.2541	170.698	13.836	1976	Mamoon_4.raw	F1	3.19	0	0.0008513	R.AGGSTVSSGYDEHSVR.L	[190-205]
	Checked	File ID	RT [min]	First Scan	Mass Analyzer	Activation Type	MS Order	# PSMs	Best PSM Ambiguity	Isolation Interference [%]	Ion Inject Time [ms]	Precursor m/z [Da]	Precursor MH+ [Da]	Precursor Charge	Spectrum File
	FALSE	F1	13.836	1976	Fourier Transform	HCD (High Energy Collision Dissociation)	MS2	1	Unambiguous	96.2541	170.698	536.913	1608.73	3	Mamoon_4.raw
High	Master Protein	AOX55_RS02560	[PRC-barrel domain containing protein]	0	17.809	42	5	5	5	1	209	21.2	4.16	22.84	5	High
Checked	Confidence	Identifying Node	PSM Ambiguity	Annotated Sequence	Modifications	# Protein Groups	# Proteins	Master Protein Accessions	Protein Accessions	# Missed Cleavages	Charge	DeltaScore	DeltaCn	Rank	Search Engine Rank	Activation Type	Isolation Interference [%]	Ion Inject Time [ms]	RT [min]	First Scan	Spectrum File	File ID	XCorr	Percolator q-Value	Percolator PEP	Sequences in Protein	Positions in Protein	PSM Modification Positions in Protein
FALSE	High	Sequest HT (A2)	Unambiguous	[R].NAAQPVDTSTTSATGTTPAPAPVEPAPQQ.[-]		1	1	AOX55_RS02560	AOX55_RS02560	0	3	0.7337	0	1	1	HCD (High Energy Collision Dissociation)	0	250	27.2119	5404	Mamoon_4.raw	F1	4.13	0	0.03057	R.NAAQPVDTSTTSATGTTPAPAPVEPAPQQ.-	[181-209]
	Checked	File ID	RT [min]	First Scan	Mass Analyzer	Activation Type	MS Order	# PSMs	Best PSM Ambiguity	Isolation Interference [%]	Ion Inject Time [ms]	Precursor m/z [Da]	Precursor MH+ [Da]	Precursor Charge	Spectrum File
	FALSE	F1	27.2119	5404	Fourier Transform	HCD (High Energy Collision Dissociation)	MS2	1	Unambiguous	0	250	935.794	2805.37	3	Mamoon_4.raw
FALSE	High	Sequest HT (A2)	Unambiguous	[K].LTTTETADSLKGAPEFK.[T]		1	1	AOX55_RS02560	AOX55_RS02560	1	3	0.7385	0	1	1	HCD (High Energy Collision Dissociation)	61.48	250	22.6873	4247	Mamoon_4.raw	F1	4.78	0	8.219e-05	K.LTTTETADSLKGAPEFK.T	[155-171]
	Checked	File ID	RT [min]	First Scan	Mass Analyzer	Activation Type	MS Order	# PSMs	Best PSM Ambiguity	Isolation Interference [%]	Ion Inject Time [ms]	Precursor m/z [Da]	Precursor MH+ [Da]	Precursor Charge	Spectrum File
	FALSE	F1	22.6873	4247	Fourier Transform	HCD (High Energy Collision Dissociation)	MS2	1	Unambiguous	61.48	250	603.648	1808.93	3	Mamoon_4.raw
FALSE	High	Sequest HT (A2)	Unambiguous	[K].EGGVAAAVVGVGGFLGIGEK.[N]		1	1	AOX55_RS02560	AOX55_RS02560	0	2	0.8304	0	1	1	HCD (High Energy Collision Dissociation)	66.5657	250	42.6358	9847	Mamoon_4.raw	F1	5.66	0	5.315e-06	K.EGGVAAAVVGVGGFLGIGEK.N	[114-133]
	Checked	File ID	RT [min]	First Scan	Mass Analyzer	Activation Type	MS Order	# PSMs	Best PSM Ambiguity	Isolation Interference [%]	Ion Inject Time [ms]	Precursor m/z [Da]	Precursor MH+ [Da]	Precursor Charge	Spectrum File
	FALSE	F1	42.6358	9847	Fourier Transform	HCD (High Energy Collision Dissociation)	MS2	1	Unambiguous	66.5657	250	893.99	1786.97	2	Mamoon_4.raw
FALSE	High	Sequest HT (A2)	Unambiguous	[K].NVAVPFESIEVTEQPDSDALKLTTTETADSLKGAPEFK.[T]		1	1	AOX55_RS02560	AOX55_RS02560	2	4	0.7288	0	1	1	HCD (High Energy Collision Dissociation)	28.6422	250	39.6168	8986	Mamoon_4.raw	F1	5.31	0	3.985e-05	K.NVAVPFESIEVTEQPDSDALKLTTTETADSLKGAPEFK.T	[134-171]
	Checked	File ID	RT [min]	First Scan	Mass Analyzer	Activation Type	MS Order	# PSMs	Best PSM Ambiguity	Isolation Interference [%]	Ion Inject Time [ms]	Precursor m/z [Da]	Precursor MH+ [Da]	Precursor Charge	Spectrum File
	FALSE	F1	39.6168	8986	Fourier Transform	HCD (High Energy Collision Dissociation)	MS2	1	Unambiguous	28.6422	250	1020.27	4078.04	4	Mamoon_4.raw
FALSE	High	Sequest HT (A2)	Unambiguous	[K].NVAVPFESIEVTEQPDSDALK.[L]		1	1	AOX55_RS02560	AOX55_RS02560	0	2	0.8508	0	1	1	HCD (High Energy Collision Dissociation)	0	250	37.1332	8322	Mamoon_4.raw	F1	2.95	0	0.002915	K.NVAVPFESIEVTEQPDSDALK.L	[134-154]
	Checked	File ID	RT [min]	First Scan	Mass Analyzer	Activation Type	MS Order	# PSMs	Best PSM Ambiguity	Isolation Interference [%]	Ion Inject Time [ms]	Precursor m/z [Da]	Precursor MH+ [Da]	Precursor Charge	Spectrum File
	FALSE	F1	37.1332	8322	Fourier Transform	HCD (High Energy Collision Dissociation)	MS2	1	Unambiguous	0	250	1144.57	2288.13	2	Mamoon_4.raw
High	Master Protein	AOX55_RS09110	[protein=ABC transporter; identity=100; RefCov=100; QueryCov=100]	0	4.891	37	1	2	1	1	46	4.7	8.92	3.59	1	High
Checked	Confidence	Identifying Node	PSM Ambiguity	Annotated Sequence	Modifications	# Protein Groups	# Proteins	Master Protein Accessions	Protein Accessions	# Missed Cleavages	Charge	DeltaScore	DeltaCn	Rank	Search Engine Rank	Activation Type	Isolation Interference [%]	Ion Inject Time [ms]	RT [min]	First Scan	Spectrum File	File ID	XCorr	Percolator q-Value	Percolator PEP	Sequences in Protein	Positions in Protein	PSM Modification Positions in Protein
FALSE	High	Sequest HT (A2)	Unambiguous	[K].APPPAAEPAVEPAPVYK.[-]		1	1	AOX55_RS09110	AOX55_RS09110	0	2	0.8468	0	1	1	HCD (High Energy Collision Dissociation)	0	250	23.8584	4527	Mamoon_4.raw	F1	3.59	0	0.0001795	K.APPPAAEPAVEPAPVYK.-	[30-46]
	Checked	File ID	RT [min]	First Scan	Mass Analyzer	Activation Type	MS Order	# PSMs	Best PSM Ambiguity	Isolation Interference [%]	Ion Inject Time [ms]	Precursor m/z [Da]	Precursor MH+ [Da]	Precursor Charge	Spectrum File
	FALSE	F1	23.8584	4527	Fourier Transform	HCD (High Energy Collision Dissociation)	MS2	1	Unambiguous	0	250	852.452	1703.9	2	Mamoon_4.raw
FALSE	High	Sequest HT (A2)	Unambiguous	[K].APPPAAEPAVEPAPVYK.[-]		1	1	AOX55_RS09110	AOX55_RS09110	0	3	0.669	0	1	1	HCD (High Energy Collision Dissociation)	96.0428	156.586	23.8764	4531	Mamoon_4.raw	F1	1.42	0	0.07161	K.APPPAAEPAVEPAPVYK.-	[30-46]
	Checked	File ID	RT [min]	First Scan	Mass Analyzer	Activation Type	MS Order	# PSMs	Best PSM Ambiguity	Isolation Interference [%]	Ion Inject Time [ms]	Precursor m/z [Da]	Precursor MH+ [Da]	Precursor Charge	Spectrum File
	FALSE	F1	23.8764	4531	Fourier Transform	HCD (High Energy Collision Dissociation)	MS2	1	Unambiguous	96.0428	156.586	568.635	1703.89	3	Mamoon_4.raw
High	Master Protein	AOX55_RS12540	[protein=Alkaline phosphatase; identity=100; RefCov=100; QueryCov=100]	0	8.023	3	3	3	3	1	1012	101.6	4.12	7.39	3	High
Checked	Confidence	Identifying Node	PSM Ambiguity	Annotated Sequence	Modifications	# Protein Groups	# Proteins	Master Protein Accessions	Protein Accessions	# Missed Cleavages	Charge	DeltaScore	DeltaCn	Rank	Search Engine Rank	Activation Type	Isolation Interference [%]	Ion Inject Time [ms]	RT [min]	First Scan	Spectrum File	File ID	XCorr	Percolator q-Value	Percolator PEP	Sequences in Protein	Positions in Protein	PSM Modification Positions in Protein
FALSE	High	Sequest HT (A2)	Unambiguous	[R].AGSGNDTLTAGTALSVK.[F]		1	1	AOX55_RS12540	AOX55_RS12540	0	2	0.8817	0	1	1	HCD (High Energy Collision Dissociation)	0	250	23.576	4460	Mamoon_4.raw	F1	4.31	0	2.262e-05	R.AGSGNDTLTAGTALSVK.F	[464-480]
	Checked	File ID	RT [min]	First Scan	Mass Analyzer	Activation Type	MS Order	# PSMs	Best PSM Ambiguity	Isolation Interference [%]	Ion Inject Time [ms]	Precursor m/z [Da]	Precursor MH+ [Da]	Precursor Charge	Spectrum File
	FALSE	F1	23.576	4460	Fourier Transform	HCD (High Energy Collision Dissociation)	MS2	1	Unambiguous	0	250	781.907	1562.81	2	Mamoon_4.raw
FALSE	High	Sequest HT (A2)	Unambiguous	[R].AGAGTDTVTIVRR.[D]		1	1	AOX55_RS12540	AOX55_RS12540	1	3	0.4322	0	1	1	HCD (High Energy Collision Dissociation)	53.6038	250	15.8131	2445	Mamoon_4.raw	F1	1.99	0	0.1127	R.AGAGTDTVTIVRR.D	[419-431]
	Checked	File ID	RT [min]	First Scan	Mass Analyzer	Activation Type	MS Order	# PSMs	Best PSM Ambiguity	Isolation Interference [%]	Ion Inject Time [ms]	Precursor m/z [Da]	Precursor MH+ [Da]	Precursor Charge	Spectrum File
	FALSE	F1	15.8131	2445	Fourier Transform	HCD (High Energy Collision Dissociation)	MS2	1	Unambiguous	53.6038	250	439.581	1316.73	3	Mamoon_4.raw
FALSE	High	Sequest HT (A2)	Unambiguous	[R].AGAGTDTVTIVR.[R]		1	1	AOX55_RS12540	AOX55_RS12540	0	2	0.5793	0	1	1	HCD (High Energy Collision Dissociation)	39.0317	250	19.2011	3302	Mamoon_4.raw	F1	3.09	0	0.003721	R.AGAGTDTVTIVR.R	[419-430]
	Checked	File ID	RT [min]	First Scan	Mass Analyzer	Activation Type	MS Order	# PSMs	Best PSM Ambiguity	Isolation Interference [%]	Ion Inject Time [ms]	Precursor m/z [Da]	Precursor MH+ [Da]	Precursor Charge	Spectrum File
	FALSE	F1	19.2011	3302	Fourier Transform	HCD (High Energy Collision Dissociation)	MS2	1	Unambiguous	39.0317	250	580.821	1160.63	2	Mamoon_4.raw
High	Master Protein	AOX55_RS11415	[protein=Conserved hypothetical signal peptide protein; identity=100; RefCov=100; QueryCov=100]	0	2.739	29	1	2	1	1	79	8.2	6.51	2.42	1	High
Checked	Confidence	Identifying Node	PSM Ambiguity	Annotated Sequence	Modifications	# Protein Groups	# Proteins	Master Protein Accessions	Protein Accessions	# Missed Cleavages	Charge	DeltaScore	DeltaCn	Rank	Search Engine Rank	Activation Type	Isolation Interference [%]	Ion Inject Time [ms]	RT [min]	First Scan	Spectrum File	File ID	XCorr	Percolator q-Value	Percolator PEP	Sequences in Protein	Positions in Protein	PSM Modification Positions in Protein
FALSE	High	Sequest HT (A2)	Unambiguous	[R].AQGEQLHQSGDHAGSQAALGEAK.[K]		1	1	AOX55_RS11415	AOX55_RS11415	0	4	0.6653	0	1	1	HCD (High Energy Collision Dissociation)	20.339	250	13.8026	1968	Mamoon_4.raw	F1	2.42	0	0.006266	R.AQGEQLHQSGDHAGSQAALGEAK.K	[52-74]
	Checked	File ID	RT [min]	First Scan	Mass Analyzer	Activation Type	MS Order	# PSMs	Best PSM Ambiguity	Isolation Interference [%]	Ion Inject Time [ms]	Precursor m/z [Da]	Precursor MH+ [Da]	Precursor Charge	Spectrum File
	FALSE	F1	13.8026	1968	Fourier Transform	HCD (High Energy Collision Dissociation)	MS2	1	Unambiguous	20.339	250	573.278	2290.09	4	Mamoon_4.raw
FALSE	High	Sequest HT (A2)	Unambiguous	[R].AQGEQLHQSGDHAGSQAALGEAK.[K]		1	1	AOX55_RS11415	AOX55_RS11415	0	3	0.8367	0	1	1	HCD (High Energy Collision Dissociation)	38.1049	250	13.89	1989	Mamoon_4.raw	F1	1.96	0.005205	0.2908	R.AQGEQLHQSGDHAGSQAALGEAK.K	[52-74]
	Checked	File ID	RT [min]	First Scan	Mass Analyzer	Activation Type	MS Order	# PSMs	Best PSM Ambiguity	Isolation Interference [%]	Ion Inject Time [ms]	Precursor m/z [Da]	Precursor MH+ [Da]	Precursor Charge	Spectrum File
	FALSE	F1	13.89	1989	Fourier Transform	HCD (High Energy Collision Dissociation)	MS2	1	Unambiguous	38.1049	250	764.031	2290.08	3	Mamoon_4.raw
High	Master Protein	AOX55_RS26890	[protein=C-type lectin-like protein; identity=90; RefCov=100; QueryCov=100]	0	1.018	5	1	1	1	1	207	21	6.28	1.86	1	High
Checked	Confidence	Identifying Node	PSM Ambiguity	Annotated Sequence	Modifications	# Protein Groups	# Proteins	Master Protein Accessions	Protein Accessions	# Missed Cleavages	Charge	DeltaScore	DeltaCn	Rank	Search Engine Rank	Activation Type	Isolation Interference [%]	Ion Inject Time [ms]	RT [min]	First Scan	Spectrum File	File ID	XCorr	Percolator q-Value	Percolator PEP	Sequences in Protein	Positions in Protein	PSM Modification Positions in Protein
FALSE	High	Sequest HT (A2)	Unambiguous	[R].AYLSTDAENAK.[D]		1	1	AOX55_RS26890	AOX55_RS26890	0	2	0.8226	0	1	1	HCD (High Energy Collision Dissociation)	31.3672	250	15.7776	2436	Mamoon_4.raw	F1	1.86	0	0.09601	R.AYLSTDAENAK.D	[66-76]
	Checked	File ID	RT [min]	First Scan	Mass Analyzer	Activation Type	MS Order	# PSMs	Best PSM Ambiguity	Isolation Interference [%]	Ion Inject Time [ms]	Precursor m/z [Da]	Precursor MH+ [Da]	Precursor Charge	Spectrum File
	FALSE	F1	15.7776	2436	Fourier Transform	HCD (High Energy Collision Dissociation)	MS2	1	Unambiguous	31.3672	250	591.786	1182.56	2	Mamoon_4.raw
High	Master Protein	AOX55_RS33080	Effector protein NopP	0	15.855	17	3	3	3	1	270	31.2	5.1	12.41	3	High
Checked	Confidence	Identifying Node	PSM Ambiguity	Annotated Sequence	Modifications	# Protein Groups	# Proteins	Master Protein Accessions	Protein Accessions	# Missed Cleavages	Charge	DeltaScore	DeltaCn	Rank	Search Engine Rank	Activation Type	Isolation Interference [%]	Ion Inject Time [ms]	RT [min]	First Scan	Spectrum File	File ID	XCorr	Percolator q-Value	Percolator PEP	Sequences in Protein	Positions in Protein	PSM Modification Positions in Protein
FALSE	High	Sequest HT (A2)	Unambiguous	[K].QTDAETQEFADTFAR.[M]		1	1	AOX55_RS33080	AOX55_RS33080	0	2	0.7876	0	1	1	HCD (High Energy Collision Dissociation)	0	250	27.5214	5478	Mamoon_4.raw	F1	5.18	0	9.038e-06	K.QTDAETQEFADTFAR.M	[20-34]
	Checked	File ID	RT [min]	First Scan	Mass Analyzer	Activation Type	MS Order	# PSMs	Best PSM Ambiguity	Isolation Interference [%]	Ion Inject Time [ms]	Precursor m/z [Da]	Precursor MH+ [Da]	Precursor Charge	Spectrum File
	FALSE	F1	27.5214	5478	Fourier Transform	HCD (High Energy Collision Dissociation)	MS2	1	Unambiguous	0	250	865.386	1729.76	2	Mamoon_4.raw
FALSE	High	Sequest HT (A2)	Unambiguous	[R].YTLDHEPPVVPIDLK.[T]		1	1	AOX55_RS33080	AOX55_RS33080	0	3	0.8376	0	1	1	HCD (High Energy Collision Dissociation)	45.0212	250	31.6293	6643	Mamoon_4.raw	F1	3.88	0	1.06e-05	R.YTLDHEPPVVPIDLK.T	[49-63]
	Checked	File ID	RT [min]	First Scan	Mass Analyzer	Activation Type	MS Order	# PSMs	Best PSM Ambiguity	Isolation Interference [%]	Ion Inject Time [ms]	Precursor m/z [Da]	Precursor MH+ [Da]	Precursor Charge	Spectrum File
	FALSE	F1	31.6293	6643	Fourier Transform	HCD (High Energy Collision Dissociation)	MS2	1	Unambiguous	45.0212	250	579.314	1735.93	3	Mamoon_4.raw
FALSE	High	Sequest HT (A2)	Unambiguous	[R].IDSSSDFHYTQSASK.[Q]		1	1	AOX55_RS33080	AOX55_RS33080	0	2	0.8358	0	1	1	HCD (High Energy Collision Dissociation)	0	250	16.1645	2529	Mamoon_4.raw	F1	3.35	0	1.456e-06	R.IDSSSDFHYTQSASK.Q	[5-19]
	Checked	File ID	RT [min]	First Scan	Mass Analyzer	Activation Type	MS Order	# PSMs	Best PSM Ambiguity	Isolation Interference [%]	Ion Inject Time [ms]	Precursor m/z [Da]	Precursor MH+ [Da]	Precursor Charge	Spectrum File
	FALSE	F1	16.1645	2529	Fourier Transform	HCD (High Energy Collision Dissociation)	MS2	1	Unambiguous	0	250	836.876	1672.74	2	Mamoon_4.raw
High	Master Protein	AOX55_RS31780	[protein=Glycosyl hydrolase; identity=100; RefCov=100; QueryCov=100]	0	13.216	16	3	4	3	1	268	28.8	7.14	14.34	3	High
Checked	Confidence	Identifying Node	PSM Ambiguity	Annotated Sequence	Modifications	# Protein Groups	# Proteins	Master Protein Accessions	Protein Accessions	# Missed Cleavages	Charge	DeltaScore	DeltaCn	Rank	Search Engine Rank	Activation Type	Isolation Interference [%]	Ion Inject Time [ms]	RT [min]	First Scan	Spectrum File	File ID	XCorr	Percolator q-Value	Percolator PEP	Sequences in Protein	Positions in Protein	PSM Modification Positions in Protein
FALSE	High	Sequest HT (A2)	Unambiguous	[R].APIWSSHAPYGSFSR.[D]		1	1	AOX55_RS31780	AOX55_RS31780	0	3	1	0	1	1	HCD (High Energy Collision Dissociation)	33.5165	250	25.3858	4896	Mamoon_4.raw	F1	4.42	0	5.454e-06	R.APIWSSHAPYGSFSR.D	[48-62]
	Checked	File ID	RT [min]	First Scan	Mass Analyzer	Activation Type	MS Order	# PSMs	Best PSM Ambiguity	Isolation Interference [%]	Ion Inject Time [ms]	Precursor m/z [Da]	Precursor MH+ [Da]	Precursor Charge	Spectrum File
	FALSE	F1	25.3858	4896	Fourier Transform	HCD (High Energy Collision Dissociation)	MS2	1	Unambiguous	33.5165	250	554.94	1662.81	3	Mamoon_4.raw
FALSE	High	Sequest HT (A2)	Unambiguous	[R].QAANEAGSLSSAALVSAR.[A]		1	1	AOX55_RS31780	AOX55_RS31780	0	2	0.9389	0	1	1	HCD (High Energy Collision Dissociation)	73.5257	250	24.4148	4664	Mamoon_4.raw	F1	5.07	0	1.322e-05	R.QAANEAGSLSSAALVSAR.A	[30-47]
	Checked	File ID	RT [min]	First Scan	Mass Analyzer	Activation Type	MS Order	# PSMs	Best PSM Ambiguity	Isolation Interference [%]	Ion Inject Time [ms]	Precursor m/z [Da]	Precursor MH+ [Da]	Precursor Charge	Spectrum File
	FALSE	F1	24.4148	4664	Fourier Transform	HCD (High Energy Collision Dissociation)	MS2	1	Unambiguous	73.5257	250	851.94	1702.87	2	Mamoon_4.raw
FALSE	High	Sequest HT (A2)	Unambiguous	[R].TQEDHDLFR.[Q]		1	1	AOX55_RS31780	AOX55_RS31780	0	2	0.8621	0	1	1	HCD (High Energy Collision Dissociation)	46.2316	250	16.2138	2542	Mamoon_4.raw	F1	2.32	0	0.06423	R.TQEDHDLFR.Q	[21-29]
	Checked	File ID	RT [min]	First Scan	Mass Analyzer	Activation Type	MS Order	# PSMs	Best PSM Ambiguity	Isolation Interference [%]	Ion Inject Time [ms]	Precursor m/z [Da]	Precursor MH+ [Da]	Precursor Charge	Spectrum File
	FALSE	F1	16.2138	2542	Fourier Transform	HCD (High Energy Collision Dissociation)	MS2	1	Unambiguous	46.2316	250	580.77	1160.53	2	Mamoon_4.raw
FALSE	High	Sequest HT (A2)	Unambiguous	[R].TQEDHDLFR.[Q]		1	1	AOX55_RS31780	AOX55_RS31780	0	3	0.7945	0	1	1	HCD (High Energy Collision Dissociation)	49.9913	250	16.2014	2538	Mamoon_4.raw	F1	2.53	0	0.01314	R.TQEDHDLFR.Q	[21-29]
	Checked	File ID	RT [min]	First Scan	Mass Analyzer	Activation Type	MS Order	# PSMs	Best PSM Ambiguity	Isolation Interference [%]	Ion Inject Time [ms]	Precursor m/z [Da]	Precursor MH+ [Da]	Precursor Charge	Spectrum File
	FALSE	F1	16.2014	2538	Fourier Transform	HCD (High Energy Collision Dissociation)	MS2	1	Unambiguous	49.9913	250	387.516	1160.53	3	Mamoon_4.raw
High	Master Protein	AOX55_RS07925	[protein=Invasion protein B involved in pathogenesis; identity=100; RefCov=100; QueryCov=100]	0	10.908	23	5	6	5	1	207	22.3	8.85	13.12	5	High
Checked	Confidence	Identifying Node	PSM Ambiguity	Annotated Sequence	Modifications	# Protein Groups	# Proteins	Master Protein Accessions	Protein Accessions	# Missed Cleavages	Charge	DeltaScore	DeltaCn	Rank	Search Engine Rank	Activation Type	Isolation Interference [%]	Ion Inject Time [ms]	RT [min]	First Scan	Spectrum File	File ID	XCorr	Percolator q-Value	Percolator PEP	Sequences in Protein	Positions in Protein	PSM Modification Positions in Protein
FALSE	High	Sequest HT (A2)	Unambiguous	[K].KGNEVVFTSVNFQR.[A]		1	1	AOX55_RS07925	AOX55_RS07925	1	3	0.7403	0	1	1	HCD (High Energy Collision Dissociation)	24.1301	233.912	24.605	4710	Mamoon_4.raw	F1	4.12	0	0.02297	K.KGNEVVFTSVNFQR.A	[136-149]
	Checked	File ID	RT [min]	First Scan	Mass Analyzer	Activation Type	MS Order	# PSMs	Best PSM Ambiguity	Isolation Interference [%]	Ion Inject Time [ms]	Precursor m/z [Da]	Precursor MH+ [Da]	Precursor Charge	Spectrum File
	FALSE	F1	24.605	4710	Fourier Transform	HCD (High Energy Collision Dissociation)	MS2	1	Unambiguous	24.1301	233.912	542.285	1624.84	3	Mamoon_4.raw
FALSE	High	Sequest HT (A2)	Unambiguous	[K].GNEVVFTSVNFQR.[A]		1	1	AOX55_RS07925	AOX55_RS07925	0	2	0.7853	0	1	1	HCD (High Energy Collision Dissociation)	56.5955	250	29.7813	6099	Mamoon_4.raw	F1	3.4	0	0.000522	K.GNEVVFTSVNFQR.A	[137-149]
	Checked	File ID	RT [min]	First Scan	Mass Analyzer	Activation Type	MS Order	# PSMs	Best PSM Ambiguity	Isolation Interference [%]	Ion Inject Time [ms]	Precursor m/z [Da]	Precursor MH+ [Da]	Precursor Charge	Spectrum File
	FALSE	F1	29.7813	6099	Fourier Transform	HCD (High Energy Collision Dissociation)	MS2	1	Unambiguous	56.5955	250	748.878	1496.75	2	Mamoon_4.raw
FALSE	High	Sequest HT (A2)	Unambiguous	[R].KVVQVSVPSAR.[M]		1	1	AOX55_RS07925	AOX55_RS07925	1	2	0.9007	0	1	1	HCD (High Energy Collision Dissociation)	23.8569	250	16.2268	2545	Mamoon_4.raw	F1	2.82	0	0.008395	R.KVVQVSVPSAR.M	[82-92]
	Checked	File ID	RT [min]	First Scan	Mass Analyzer	Activation Type	MS Order	# PSMs	Best PSM Ambiguity	Isolation Interference [%]	Ion Inject Time [ms]	Precursor m/z [Da]	Precursor MH+ [Da]	Precursor Charge	Spectrum File
	FALSE	F1	16.2268	2545	Fourier Transform	HCD (High Energy Collision Dissociation)	MS2	1	Unambiguous	23.8569	250	585.355	1169.7	2	Mamoon_4.raw
FALSE	High	Sequest HT (A2)	Unambiguous	[R].KVVQVSVPSAR.[M]		1	1	AOX55_RS07925	AOX55_RS07925	1	3	0.8022	0	1	1	HCD (High Energy Collision Dissociation)	75.5967	250	16.1781	2532	Mamoon_4.raw	F1	2.78	0	0.01364	R.KVVQVSVPSAR.M	[82-92]
	Checked	File ID	RT [min]	First Scan	Mass Analyzer	Activation Type	MS Order	# PSMs	Best PSM Ambiguity	Isolation Interference [%]	Ion Inject Time [ms]	Precursor m/z [Da]	Precursor MH+ [Da]	Precursor Charge	Spectrum File
	FALSE	F1	16.1781	2532	Fourier Transform	HCD (High Energy Collision Dissociation)	MS2	1	Unambiguous	75.5967	250	390.572	1169.7	3	Mamoon_4.raw
FALSE	High	Sequest HT (A2)	Unambiguous	[R].LLQEEmQK.[K]	M6(Oxidation)	1	1	AOX55_RS07925	AOX55_RS07925	0	2	0.6696	0	1	1	HCD (High Energy Collision Dissociation)	81.7835	250	13.9393	2000	Mamoon_4.raw	F1	1.12	0	0.04434	R.LLQEEMQK.K	[181-188]
	Checked	File ID	RT [min]	First Scan	Mass Analyzer	Activation Type	MS Order	# PSMs	Best PSM Ambiguity	Isolation Interference [%]	Ion Inject Time [ms]	Precursor m/z [Da]	Precursor MH+ [Da]	Precursor Charge	Spectrum File
	FALSE	F1	13.9393	2000	Fourier Transform	HCD (High Energy Collision Dissociation)	MS2	1	Unambiguous	81.7835	250	517.764	1034.52	2	Mamoon_4.raw
FALSE	High	Sequest HT (A2)	Unambiguous	[R].mIPPGVQmQIDGGK.[G]	M1(Oxidation); M8(Oxidation)	1	1	AOX55_RS07925	AOX55_RS07925	0	2	0.5902	0	1	1	HCD (High Energy Collision Dissociation)	0	250	21.4919	3955	Mamoon_4.raw	F1	1.22	0.003159	0.2032	R.MIPPGVQMQIDGGK.G	[93-106]
	Checked	File ID	RT [min]	First Scan	Mass Analyzer	Activation Type	MS Order	# PSMs	Best PSM Ambiguity	Isolation Interference [%]	Ion Inject Time [ms]	Precursor m/z [Da]	Precursor MH+ [Da]	Precursor Charge	Spectrum File
	FALSE	F1	21.4919	3955	Fourier Transform	HCD (High Energy Collision Dissociation)	MS2	1	Unambiguous	0	250	751.87	1502.73	2	Mamoon_4.raw
High	Master Protein	AOX55_RS33180	Nodulation outer protein NopL	0	4.894	9	2	3	2	1	338	37.1	5.26	5.68	2	High
Checked	Confidence	Identifying Node	PSM Ambiguity	Annotated Sequence	Modifications	# Protein Groups	# Proteins	Master Protein Accessions	Protein Accessions	# Missed Cleavages	Charge	DeltaScore	DeltaCn	Rank	Search Engine Rank	Activation Type	Isolation Interference [%]	Ion Inject Time [ms]	RT [min]	First Scan	Spectrum File	File ID	XCorr	Percolator q-Value	Percolator PEP	Sequences in Protein	Positions in Protein	PSM Modification Positions in Protein
FALSE	High	Sequest HT (A2)	Unambiguous	[R].ATASPAPLTAER.[G]		1	1	AOX55_RS33180	AOX55_RS33180	0	2	0.8128	0	1	1	HCD (High Energy Collision Dissociation)	58.074	257.251	16.7934	2717	Mamoon_4.raw	F1	2.19	0	0.04698	R.ATASPAPLTAER.G	[184-195]
	Checked	File ID	RT [min]	First Scan	Mass Analyzer	Activation Type	MS Order	# PSMs	Best PSM Ambiguity	Isolation Interference [%]	Ion Inject Time [ms]	Precursor m/z [Da]	Precursor MH+ [Da]	Precursor Charge	Spectrum File
	FALSE	F1	16.7934	2717	Fourier Transform	HCD (High Energy Collision Dissociation)	MS2	1	Unambiguous	58.074	257.251	592.819	1184.63	2	Mamoon_4.raw
FALSE	High	Sequest HT (A2)	Unambiguous	[R].VLQDAPEHDQDQHVEAAGPR.[A]		1	1	AOX55_RS33180	AOX55_RS33180	0	4	0.7851	0	1	1	HCD (High Energy Collision Dissociation)	25.304	250	14.5746	2151	Mamoon_4.raw	F1	3.49	0	0.0009735	R.VLQDAPEHDQDQHVEAAGPR.A	[101-120]
	Checked	File ID	RT [min]	First Scan	Mass Analyzer	Activation Type	MS Order	# PSMs	Best PSM Ambiguity	Isolation Interference [%]	Ion Inject Time [ms]	Precursor m/z [Da]	Precursor MH+ [Da]	Precursor Charge	Spectrum File
	FALSE	F1	14.5746	2151	Fourier Transform	HCD (High Energy Collision Dissociation)	MS2	1	Unambiguous	25.304	250	553.765	2212.04	4	Mamoon_4.raw
FALSE	High	Sequest HT (A2)	Unambiguous	[R].VLQDAPEHDQDQHVEAAGPR.[A]		1	1	AOX55_RS33180	AOX55_RS33180	0	3	0.8355	0	1	1	HCD (High Energy Collision Dissociation)	66.5376	250	14.6483	2168	Mamoon_4.raw	F1	1.52	0.004188	0.2788	R.VLQDAPEHDQDQHVEAAGPR.A	[101-120]
	Checked	File ID	RT [min]	First Scan	Mass Analyzer	Activation Type	MS Order	# PSMs	Best PSM Ambiguity	Isolation Interference [%]	Ion Inject Time [ms]	Precursor m/z [Da]	Precursor MH+ [Da]	Precursor Charge	Spectrum File
	FALSE	F1	14.6483	2168	Fourier Transform	HCD (High Energy Collision Dissociation)	MS2	1	Unambiguous	66.5376	250	738.019	2212.04	3	Mamoon_4.raw
High	Master Protein	AOX55_RS00120	[protein=Organic solvent tolerance protein; identity=100; RefCov=100; QueryCov=100]	0	1.912	10	2	2	2	1	188	19.7	5.63	3.78	2	High
Checked	Confidence	Identifying Node	PSM Ambiguity	Annotated Sequence	Modifications	# Protein Groups	# Proteins	Master Protein Accessions	Protein Accessions	# Missed Cleavages	Charge	DeltaScore	DeltaCn	Rank	Search Engine Rank	Activation Type	Isolation Interference [%]	Ion Inject Time [ms]	RT [min]	First Scan	Spectrum File	File ID	XCorr	Percolator q-Value	Percolator PEP	Sequences in Protein	Positions in Protein	PSM Modification Positions in Protein
FALSE	High	Sequest HT (A2)	Unambiguous	[K].AIFTGNVK.[V]		1	1	AOX55_RS00120	AOX55_RS00120	0	2	0.5155	0	1	1	HCD (High Energy Collision Dissociation)	20.7208	250	18.234	3064	Mamoon_4.raw	F1	1.61	0	0.06108	K.AIFTGNVK.V	[65-72]
	Checked	File ID	RT [min]	First Scan	Mass Analyzer	Activation Type	MS Order	# PSMs	Best PSM Ambiguity	Isolation Interference [%]	Ion Inject Time [ms]	Precursor m/z [Da]	Precursor MH+ [Da]	Precursor Charge	Spectrum File
	FALSE	F1	18.234	3064	Fourier Transform	HCD (High Energy Collision Dissociation)	MS2	1	Unambiguous	20.7208	250	425.245	849.484	2	Mamoon_4.raw
FALSE	High	Sequest HT (A2)	Unambiguous	[R].VQIQLDPQSR.[K]		1	1	AOX55_RS00120	AOX55_RS00120	0	2	0.6221	0	1	1	HCD (High Energy Collision Dissociation)	0	250	22.0533	4095	Mamoon_4.raw	F1	2.17	0.003159	0.2006	R.VQIQLDPQSR.K	[176-185]
	Checked	File ID	RT [min]	First Scan	Mass Analyzer	Activation Type	MS Order	# PSMs	Best PSM Ambiguity	Isolation Interference [%]	Ion Inject Time [ms]	Precursor m/z [Da]	Precursor MH+ [Da]	Precursor Charge	Spectrum File
	FALSE	F1	22.0533	4095	Fourier Transform	HCD (High Energy Collision Dissociation)	MS2	1	Unambiguous	0	250	592.325	1183.64	2	Mamoon_4.raw
High	Master Protein	AOX55_RS05000	[protein=Putative signal peptide protein; identity=100; RefCov=100; QueryCov=100]	0	26.823	39	5	9	5	1	92	9.5	8.5	29.95	5	High
Checked	Confidence	Identifying Node	PSM Ambiguity	Annotated Sequence	Modifications	# Protein Groups	# Proteins	Master Protein Accessions	Protein Accessions	# Missed Cleavages	Charge	DeltaScore	DeltaCn	Rank	Search Engine Rank	Activation Type	Isolation Interference [%]	Ion Inject Time [ms]	RT [min]	First Scan	Spectrum File	File ID	XCorr	Percolator q-Value	Percolator PEP	Sequences in Protein	Positions in Protein	PSM Modification Positions in Protein
FALSE	High	Sequest HT (A2)	Unambiguous	[R].TSTGSVSEYAVQPKLVR.[G]		1	1	AOX55_RS05000	AOX55_RS05000	1	3	0.8282	0	1	1	HCD (High Energy Collision Dissociation)	32.1747	250	22.1553	4120	Mamoon_4.raw	F1	4.19	0	0.0001197	R.TSTGSVSEYAVQPKLVR.G	[64-80]
	Checked	File ID	RT [min]	First Scan	Mass Analyzer	Activation Type	MS Order	# PSMs	Best PSM Ambiguity	Isolation Interference [%]	Ion Inject Time [ms]	Precursor m/z [Da]	Precursor MH+ [Da]	Precursor Charge	Spectrum File
	FALSE	F1	22.1553	4120	Fourier Transform	HCD (High Energy Collision Dissociation)	MS2	1	Unambiguous	32.1747	250	607.994	1821.97	3	Mamoon_4.raw
FALSE	High	Sequest HT (A2)	Unambiguous	[K].LVRGGEGEYYQGISR.[-]		1	1	AOX55_RS05000	AOX55_RS05000	1	2	0.6098	0	1	1	HCD (High Energy Collision Dissociation)	14.4728	250	17.7271	2943	Mamoon_4.raw	F1	2.46	0	0.0003539	K.LVRGGEGEYYQGISR.-	[78-92]
	Checked	File ID	RT [min]	First Scan	Mass Analyzer	Activation Type	MS Order	# PSMs	Best PSM Ambiguity	Isolation Interference [%]	Ion Inject Time [ms]	Precursor m/z [Da]	Precursor MH+ [Da]	Precursor Charge	Spectrum File
	FALSE	F1	17.7271	2943	Fourier Transform	HCD (High Energy Collision Dissociation)	MS2	1	Unambiguous	14.4728	250	842.429	1683.85	2	Mamoon_4.raw
FALSE	High	Sequest HT (A2)	Unambiguous	[K].LVRGGEGEYYQGISR.[-]		1	1	AOX55_RS05000	AOX55_RS05000	1	3	0.7906	0	1	1	HCD (High Energy Collision Dissociation)	63.5572	250	17.6514	2925	Mamoon_4.raw	F1	4.49	0	6.885e-06	K.LVRGGEGEYYQGISR.-	[78-92]
	Checked	File ID	RT [min]	First Scan	Mass Analyzer	Activation Type	MS Order	# PSMs	Best PSM Ambiguity	Isolation Interference [%]	Ion Inject Time [ms]	Precursor m/z [Da]	Precursor MH+ [Da]	Precursor Charge	Spectrum File
	FALSE	F1	17.6514	2925	Fourier Transform	HCD (High Energy Collision Dissociation)	MS2	1	Unambiguous	63.5572	250	561.953	1683.85	3	Mamoon_4.raw
FALSE	High	Sequest HT (A2)	Unambiguous	[R].TSTGSVSEYAVQPK.[L]		1	1	AOX55_RS05000	AOX55_RS05000	0	2	0.8491	0	1	1	HCD (High Energy Collision Dissociation)	0	250	19.2317	3309	Mamoon_4.raw	F1	2.32	0	0.005259	R.TSTGSVSEYAVQPK.L	[64-77]
	Checked	File ID	RT [min]	First Scan	Mass Analyzer	Activation Type	MS Order	# PSMs	Best PSM Ambiguity	Isolation Interference [%]	Ion Inject Time [ms]	Precursor m/z [Da]	Precursor MH+ [Da]	Precursor Charge	Spectrum File
	FALSE	F1	19.2317	3309	Fourier Transform	HCD (High Energy Collision Dissociation)	MS2	1	Unambiguous	0	250	727.365	1453.72	2	Mamoon_4.raw
FALSE	High	Sequest HT (A2)	Unambiguous	[R].GGEGEYYQGISR.[-]		1	1	AOX55_RS05000	AOX55_RS05000	0	2	0.8951	0	1	1	HCD (High Energy Collision Dissociation)	0	250	19.3208	3331	Mamoon_4.raw	F1	2.86	0	0.01819	R.GGEGEYYQGISR.-	[81-92]
	Checked	File ID	RT [min]	First Scan	Mass Analyzer	Activation Type	MS Order	# PSMs	Best PSM Ambiguity	Isolation Interference [%]	Ion Inject Time [ms]	Precursor m/z [Da]	Precursor MH+ [Da]	Precursor Charge	Spectrum File
	FALSE	F1	19.3208	3331	Fourier Transform	HCD (High Energy Collision Dissociation)	MS2	1	Unambiguous	0	250	658.3	1315.59	2	Mamoon_4.raw
FALSE	High	Sequest HT (A2)	Unambiguous	[R].TSTGSVSEYAVQPK.[L]		1	1	AOX55_RS05000	AOX55_RS05000	0	3	0.4803	0	1	1	HCD (High Energy Collision Dissociation)	91.1536	250	18.2294	3063	Mamoon_4.raw	F1	1.52	0	0.06811	R.TSTGSVSEYAVQPK.L	[64-77]
	Checked	File ID	RT [min]	First Scan	Mass Analyzer	Activation Type	MS Order	# PSMs	Best PSM Ambiguity	Isolation Interference [%]	Ion Inject Time [ms]	Precursor m/z [Da]	Precursor MH+ [Da]	Precursor Charge	Spectrum File
	FALSE	F1	18.2294	3063	Fourier Transform	HCD (High Energy Collision Dissociation)	MS2	1	Unambiguous	91.1536	250	485.245	1453.72	3	Mamoon_4.raw
FALSE	High	Sequest HT (A2)	Unambiguous	[R].GGEGEYYQGISR.[-]		1	1	AOX55_RS05000	AOX55_RS05000	0	2	0.9086	0	1	1	HCD (High Energy Collision Dissociation)	14.3518	250	18.2087	3058	Mamoon_4.raw	F1	3.83	0	0.001758	R.GGEGEYYQGISR.-	[81-92]
	Checked	File ID	RT [min]	First Scan	Mass Analyzer	Activation Type	MS Order	# PSMs	Best PSM Ambiguity	Isolation Interference [%]	Ion Inject Time [ms]	Precursor m/z [Da]	Precursor MH+ [Da]	Precursor Charge	Spectrum File
	FALSE	F1	18.2087	3058	Fourier Transform	HCD (High Energy Collision Dissociation)	MS2	1	Unambiguous	14.3518	250	658.3	1315.59	2	Mamoon_4.raw
FALSE	High	Sequest HT (A2)	Unambiguous	[R].TSTGSVSEYAVQPK.[L]		1	1	AOX55_RS05000	AOX55_RS05000	0	2	0.8884	0	1	1	HCD (High Energy Collision Dissociation)	19.6801	250	18.1168	3035	Mamoon_4.raw	F1	4.21	0	2.197e-05	R.TSTGSVSEYAVQPK.L	[64-77]
	Checked	File ID	RT [min]	First Scan	Mass Analyzer	Activation Type	MS Order	# PSMs	Best PSM Ambiguity	Isolation Interference [%]	Ion Inject Time [ms]	Precursor m/z [Da]	Precursor MH+ [Da]	Precursor Charge	Spectrum File
	FALSE	F1	18.1168	3035	Fourier Transform	HCD (High Energy Collision Dissociation)	MS2	1	Unambiguous	19.6801	250	727.364	1453.72	2	Mamoon_4.raw
FALSE	High	Sequest HT (A2)	Unambiguous	[R].TNGSIDRTSTGSVSEYAVQPK.[L]		1	1	AOX55_RS05000	AOX55_RS05000	1	3	0.8301	0	1	1	HCD (High Energy Collision Dissociation)	0	250	18.9931	3251	Mamoon_4.raw	F1	5.59	0	1.959e-06	R.TNGSIDRTSTGSVSEYAVQPK.L	[57-77]
	Checked	File ID	RT [min]	First Scan	Mass Analyzer	Activation Type	MS Order	# PSMs	Best PSM Ambiguity	Isolation Interference [%]	Ion Inject Time [ms]	Precursor m/z [Da]	Precursor MH+ [Da]	Precursor Charge	Spectrum File
	FALSE	F1	18.9931	3251	Fourier Transform	HCD (High Energy Collision Dissociation)	MS2	1	Unambiguous	0	250	733.031	2197.08	3	Mamoon_4.raw
High	Master Protein	AOX55_RS11365	[protein=Putative SIGNAL PEPTIDE protein; identity=100; RefCov=100; QueryCov=100]	0	6.112	39	3	4	3	1	100	10.7	9.25	9.03	3	High
Checked	Confidence	Identifying Node	PSM Ambiguity	Annotated Sequence	Modifications	# Protein Groups	# Proteins	Master Protein Accessions	Protein Accessions	# Missed Cleavages	Charge	DeltaScore	DeltaCn	Rank	Search Engine Rank	Activation Type	Isolation Interference [%]	Ion Inject Time [ms]	RT [min]	First Scan	Spectrum File	File ID	XCorr	Percolator q-Value	Percolator PEP	Sequences in Protein	Positions in Protein	PSM Modification Positions in Protein
FALSE	High	Sequest HT (A2)	Unambiguous	[R].TVAPSNVDVmPTGSIDGQR.[V]	M10(Oxidation)	1	1	AOX55_RS11365	AOX55_RS11365	0	2	0.8136	0	1	1	HCD (High Energy Collision Dissociation)	0	250	23.4813	4436	Mamoon_4.raw	F1	3.81	0	0.0003793	R.TVAPSNVDVMPTGSIDGQR.V	[53-71]
	Checked	File ID	RT [min]	First Scan	Mass Analyzer	Activation Type	MS Order	# PSMs	Best PSM Ambiguity	Isolation Interference [%]	Ion Inject Time [ms]	Precursor m/z [Da]	Precursor MH+ [Da]	Precursor Charge	Spectrum File
	FALSE	F1	23.4813	4436	Fourier Transform	HCD (High Energy Collision Dissociation)	MS2	1	Unambiguous	0	250	980.475	1959.94	2	Mamoon_4.raw
FALSE	High	Sequest HT (A2)	Unambiguous	[R].TVAPSNVDVmPTGSIDGQR.[V]	M10(Oxidation)	1	1	AOX55_RS11365	AOX55_RS11365	0	3	0.6463	0	1	1	HCD (High Energy Collision Dissociation)	69.2326	244.447	23.6082	4466	Mamoon_4.raw	F1	2.29	0	0.07886	R.TVAPSNVDVMPTGSIDGQR.V	[53-71]
	Checked	File ID	RT [min]	First Scan	Mass Analyzer	Activation Type	MS Order	# PSMs	Best PSM Ambiguity	Isolation Interference [%]	Ion Inject Time [ms]	Precursor m/z [Da]	Precursor MH+ [Da]	Precursor Charge	Spectrum File
	FALSE	F1	23.6082	4466	Fourier Transform	HCD (High Energy Collision Dissociation)	MS2	1	Unambiguous	69.2326	244.447	653.987	1959.95	3	Mamoon_4.raw
FALSE	High	Sequest HT (A2)	Unambiguous	[R].VYPTGGGAYR.[E]		1	1	AOX55_RS11365	AOX55_RS11365	0	2	0.7569	0	1	1	HCD (High Energy Collision Dissociation)	89.0274	192.581	15.1845	2295	Mamoon_4.raw	F1	1.44	0.002215	0.1444	R.VYPTGGGAYR.E	[72-81]
	Checked	File ID	RT [min]	First Scan	Mass Analyzer	Activation Type	MS Order	# PSMs	Best PSM Ambiguity	Isolation Interference [%]	Ion Inject Time [ms]	Precursor m/z [Da]	Precursor MH+ [Da]	Precursor Charge	Spectrum File
	FALSE	F1	15.1845	2295	Fourier Transform	HCD (High Energy Collision Dissociation)	MS2	1	Unambiguous	89.0274	192.581	520.763	1040.52	2	Mamoon_4.raw
FALSE	High	Sequest HT (A2)	Unambiguous	[R].YQAGEGQYYR.[G]		1	1	AOX55_RS11365	AOX55_RS11365	0	2	0.9044	0	1	1	HCD (High Energy Collision Dissociation)	34.7198	250	15.3344	2331	Mamoon_4.raw	F1	2.93	0.003159	0.179	R.YQAGEGQYYR.G	[84-93]
	Checked	File ID	RT [min]	First Scan	Mass Analyzer	Activation Type	MS Order	# PSMs	Best PSM Ambiguity	Isolation Interference [%]	Ion Inject Time [ms]	Precursor m/z [Da]	Precursor MH+ [Da]	Precursor Charge	Spectrum File
	FALSE	F1	15.3344	2331	Fourier Transform	HCD (High Energy Collision Dissociation)	MS2	1	Unambiguous	34.7198	250	617.779	1234.55	2	Mamoon_4.raw
High	Master Protein	AOX55_RS05265	[protein=Putative transmembrane protein; identity=100; RefCov=100; QueryCov=100]	0	11.242	36	3	4	3	1	116	12.6	5.48	11.06	3	High
Checked	Confidence	Identifying Node	PSM Ambiguity	Annotated Sequence	Modifications	# Protein Groups	# Proteins	Master Protein Accessions	Protein Accessions	# Missed Cleavages	Charge	DeltaScore	DeltaCn	Rank	Search Engine Rank	Activation Type	Isolation Interference [%]	Ion Inject Time [ms]	RT [min]	First Scan	Spectrum File	File ID	XCorr	Percolator q-Value	Percolator PEP	Sequences in Protein	Positions in Protein	PSM Modification Positions in Protein
FALSE	High	Sequest HT (A2)	Unambiguous	[R].ASLLAAVEANKPLAAK.[L]		1	1	AOX55_RS05265	AOX55_RS05265	0	2	0.8442	0	1	1	HCD (High Energy Collision Dissociation)	0	250	27.6431	5507	Mamoon_4.raw	F1	2.76	0	0.0002356	R.ASLLAAVEANKPLAAK.L	[74-89]
	Checked	File ID	RT [min]	First Scan	Mass Analyzer	Activation Type	MS Order	# PSMs	Best PSM Ambiguity	Isolation Interference [%]	Ion Inject Time [ms]	Precursor m/z [Da]	Precursor MH+ [Da]	Precursor Charge	Spectrum File
	FALSE	F1	27.6431	5507	Fourier Transform	HCD (High Energy Collision Dissociation)	MS2	1	Unambiguous	0	250	783.965	1566.92	2	Mamoon_4.raw
FALSE	High	Sequest HT (A2)	Unambiguous	[R].ASLLAAVEANKPLAAK.[L]		1	1	AOX55_RS05265	AOX55_RS05265	0	3	0.5088	0	1	1	HCD (High Energy Collision Dissociation)	83.1895	99.506	27.4661	5463	Mamoon_4.raw	F1	2.28	0	0.009181	R.ASLLAAVEANKPLAAK.L	[74-89]
	Checked	File ID	RT [min]	First Scan	Mass Analyzer	Activation Type	MS Order	# PSMs	Best PSM Ambiguity	Isolation Interference [%]	Ion Inject Time [ms]	Precursor m/z [Da]	Precursor MH+ [Da]	Precursor Charge	Spectrum File
	FALSE	F1	27.4661	5463	Fourier Transform	HCD (High Energy Collision Dissociation)	MS2	1	Unambiguous	83.1895	99.506	522.979	1566.92	3	Mamoon_4.raw
FALSE	High	Sequest HT (A2)	Unambiguous	[R].VVDVDTLKQENQTR.[M]		1	1	AOX55_RS05265	AOX55_RS05265	1	3	0.7116	0	1	1	HCD (High Energy Collision Dissociation)	43.4171	250	17.6159	2916	Mamoon_4.raw	F1	3.71	0	0.0002506	R.VVDVDTLKQENQTR.M	[49-62]
	Checked	File ID	RT [min]	First Scan	Mass Analyzer	Activation Type	MS Order	# PSMs	Best PSM Ambiguity	Isolation Interference [%]	Ion Inject Time [ms]	Precursor m/z [Da]	Precursor MH+ [Da]	Precursor Charge	Spectrum File
	FALSE	F1	17.6159	2916	Fourier Transform	HCD (High Energy Collision Dissociation)	MS2	1	Unambiguous	43.4171	250	548.956	1644.85	3	Mamoon_4.raw
FALSE	High	Sequest HT (A2)	Unambiguous	[K].mNWPSHIDQSVR.[A]	M1(Oxidation)	1	1	AOX55_RS05265	AOX55_RS05265	0	3	0.7391	0	1	1	HCD (High Energy Collision Dissociation)	67.0435	250	19.3434	3336	Mamoon_4.raw	F1	2.3	0	0.01056	K.MNWPSHIDQSVR.A	[29-40]
	Checked	File ID	RT [min]	First Scan	Mass Analyzer	Activation Type	MS Order	# PSMs	Best PSM Ambiguity	Isolation Interference [%]	Ion Inject Time [ms]	Precursor m/z [Da]	Precursor MH+ [Da]	Precursor Charge	Spectrum File
	FALSE	F1	19.3434	3336	Fourier Transform	HCD (High Energy Collision Dissociation)	MS2	1	Unambiguous	67.0435	250	495.902	1485.69	3	Mamoon_4.raw
High	Master Protein	AOX55_RS17800	[protein=Signal peptide protein; identity=100; RefCov=100; QueryCov=100]	0	9.202	27	3	3	3	1	167	17.7	9.32	9.81	3	High
Checked	Confidence	Identifying Node	PSM Ambiguity	Annotated Sequence	Modifications	# Protein Groups	# Proteins	Master Protein Accessions	Protein Accessions	# Missed Cleavages	Charge	DeltaScore	DeltaCn	Rank	Search Engine Rank	Activation Type	Isolation Interference [%]	Ion Inject Time [ms]	RT [min]	First Scan	Spectrum File	File ID	XCorr	Percolator q-Value	Percolator PEP	Sequences in Protein	Positions in Protein	PSM Modification Positions in Protein
FALSE	High	Sequest HT (A2)	Unambiguous	[R].LQQFNAWGAYAYQSGGGK.[V]		1	1	AOX55_RS17800	AOX55_RS17800	0	2	0.9466	0	1	1	HCD (High Energy Collision Dissociation)	0	250	31.0247	6457	Mamoon_4.raw	F1	3.56	0	0.0002254	R.LQQFNAWGAYAYQSGGGK.V	[28-45]
	Checked	File ID	RT [min]	First Scan	Mass Analyzer	Activation Type	MS Order	# PSMs	Best PSM Ambiguity	Isolation Interference [%]	Ion Inject Time [ms]	Precursor m/z [Da]	Precursor MH+ [Da]	Precursor Charge	Spectrum File
	FALSE	F1	31.0247	6457	Fourier Transform	HCD (High Energy Collision Dissociation)	MS2	1	Unambiguous	0	250	973.455	1945.9	2	Mamoon_4.raw
FALSE	High	Sequest HT (A2)	Unambiguous	[R].KGTATSYSYSLSGISAALK.[Q]		1	1	AOX55_RS17800	AOX55_RS17800	1	3	0.7859	0	1	1	HCD (High Energy Collision Dissociation)	54.8009	202.512	28.8764	5856	Mamoon_4.raw	F1	3.55	0	0.0002414	R.KGTATSYSYSLSGISAALK.Q	[143-161]
[truncated: 393 more rows]

## Sheet: CCBAU25509 Secretome Rep 2
Protein	Protein FDR Confidence: Combined	Master	Accession	Description	Exp. q-value: Combined	Sum PEP Score	Coverage [%]	# Peptides	# PSMs	# Unique Peptides	# Protein Groups	# AAs	MW [kDa]	calc. pI	Score Sequest HT: Sequest HT	# Peptides (by Search Engine): Sequest HT	Found in Sample
[truncated: 2,276 more rows]

[truncated: 4 more sheets: CCBAU45436 Secretome Rep1, CCBAU45436 Secretome Rep 2,  rhcN-Tn5 mutant Secretome Rep1, rhcN-Tn5 Mutant Secretome Rep 2]
