# Supplementary material for: High-Throughput Mass Spectrometric Analysis of the Whole Proteome and Secretome From Sinorhizobium fredii Strains CCBAU25509 and CCBAU45436
Source: Front Microbiol. 2019 Nov 12;10:2569. doi: 10.3389/fmicb.2019.02569 (PMC6865838; doi:10.3389/fmicb.2019.02569)
Supplement: Supplementary file 7 [file Table_7.xlsx]

## Sheet: Genome-wide Nops in both strain
Supplementary Table S7. Genome-wide identified Nops and TTS box sequences from CCBAU25509, CCBAU45436 and selected genomes from Supplementary Table S1
Nops	Strains	Sequences
NopA	CCBAU25509	MSKIGTVTSAVGAGAAAGQNVAAKGAGAAAFQAQIAELAAVSAEATARSMLLRTVTTELQTTKKAADERVQ
	CCBAU45436	MSKIGTVTSAVGAGAAAGQNVAAKGAGAAAFQAQIAELAAVSAEATARSMLLRTVTTELQTTKKAADERVQ
NopAA	CCBAU25509	MDSNRINGGAAKGSPTGYVRTQEDHDLFRQAANEAGSLSSAALVSARAPIWSSHAPYGSFSRDGYSWNNDVWGPRPGPQTISVSGVNRWSVWSDQPNTPGIKSYPHVAFNIGKPLSSINTLSSSFNQEVPTGGAWDVAYDIWDSSNKHEIMLWTNYTGNSDGSGNVKPISYHYAPSGAAIPVYSNVNVGGATWNVFEGEGPDGHKVISLLRTSKTNSGTVDIKSILQWIKSKGYFGDIEVGSVQYGVEITSSPGGKNFNFNNWSVTSK
	CCBAU45436	MDSNRINGGAAKGSPTGYVRTQEDHDLFRQAANEAGSLSSAALVSARAPIWSSHAPYGSFSRDGYSWNNDVWGPRPGPQTISVSGVNRWSVWSDQPNTPGIKSYPHVAFNIGKPLSSINTLSSSFNQEVPTGGAWDVAYDIWDSSNKHEIMLWTNYTGNSDGSGNVKPISYHYAPSGAAIPVYSNVNVGGATWNVFEGEGPDGHKVISLLRTSKTNSGTVDIKSILQWIKSKGYFGDIEVGSVQYGVEITSSPGGKNFNFNNWSVTSK
NopB	CCBAU25509	MMLPVTSISNSLPRVASSSFGEQAQFERALAQAADSMKNDTASTPVRTAPISPPMDVHRAAPTSPLKDRVLQTISAICPDSIVAAAAPNHKAALISGAPPGPSQKLPVEDGAGTERLGIPQGGHDFDVMVAGLRDLYNGVTQVALVSKGISGITSSVNKLLKEG
	CCBAU45436	MMLPVTSISNSLPRVASSSFGEQAQFERALAQAADSMKNDTASTPVRTAPISPPMDVHRAAPTSPLKDRVLQTISAICPDSIVAAAAPNHKAALISGAPPGPSQKLPVEDGAGTERLGIPQGGHDFDVMVAGLRDLYNGVTQVALVSKGISGITSSVNKLLKEG
NopBE	CCBAU25509	MEHCPLSAAQLIPTEEVNPDRVDALQAQILQTGSWTVPITAEKDALFVIDDYHRLTAAHRLRLTRMPVLLLDNDSVRVESWRPGGNITPAEIFAMARSGRKFPYKTTRHVFAHGLPTCDVPLELLSSPTPMDMAPVFSAGAL
	CCBAU45436	MEHCPLSAAQLIPTEEVNPDRVDALQAQILQTGSWTVPITAEKDALFVIDDYHRLTAAHRLRLTRMPVLLLDNDSVRVESWRPGGNITPAEIFAMARSGRKFPYKTTRHVFAHGLPTCDVPLELLSSPTPMDMAPVFSAGAL
NopBF	CCBAU25509	MPFRFVHTADLHLDSPLRSLALRNEELAGIVRGATRNALVRIVDLCIAEGVDALLIAGDLYDGNQTSMNTALFLAGELRRLDEAGIRTFIIRGNHDAQSQVTRELTLPPSVHVFPGRGKPVLAKTLENGRTVHVHGMSFADPHAPESLLPHFHPPVADAINIGMLHTSLAGSAGHDPYAPCSVADLERHGYDYWALGHVHQRQVHSVKPSIVMPGMPQGRDINESGVKGITLVTIDDDGAVALEERPVGAAVFERVSIDLTATADWRDMLDVVGRHLALLRRGLPEADLILRITLTGTTPLSWRLRRDFDLLQGELANIAAGFGRCWVEKVETLFAGCSQHANRIAVDPIGELTALVENEVLSAFAFRADMRAVAEELLPHLPAELRRLLAADEGMLDD…
	CCBAU45436	MPFRFVHTADLHLDSPLRSLALRNEELAGVVRGATRNALVRIVDLCIAEGVDALLIAGDLYDGNQTSMNTALFLAGELRRLDEAGIRTFIIRGNHDAQSQVTRELTLPPSVHVFPGRGKPVLAKTLENGRAVHVHGMSFADPHAPESLLPHFHPPVADAINIGMLHTSLAGSAGHDPYAPCSVADLERHGYDYWALGHVHQRQVHSVKPSIVMPGMPQGRDINEAGVKGITLVTIDDEGQVALEERPVGAAVFERVSIDLTGTAEWHDMLETSRRHLALLRKSLPEADLILRITLTGTTPLSWRLRRDFDLLQGELANIAAGFGRCWVEKVETLFAGCSKQAVRIAADPIGELTALVENEVLSAFAFRADMRAVAEELLPHLPAELRRLLAADEGMLDD…
NopBH	CCBAU25509	MAPFQFIERPSPFNTSAGKTLPIFAVTPAHIETGSIDPIALDWAKKAGFKAESGAVLLVPSSDGHLGGALFGLGSKPSEAPFLTGKLARTLPAGKWHIETAPLTANRLALGYGLGAYRFERYKSAKPEAPTLMIPADADEADIKRQLAGVFLARDLINTPTNDMGPEALEAAFRALAAHYKADVSVISGEALLTQNFPLVHTVGRASAEAPRLLEMRWGKKGHRKVTLVGKGVCFDTGGLDIKTAVSMHLMKKDMGGAANVMGLALMIMDAKLKVDLRVIVPAVENSISSNAFRPGDIYRSRKGLTVQIDNTDAEGRLILADALAYADEEKIDLLVDMATLTGAARVALGPDLPPFFTDNEDLARDLSEASLSVDDPVWRMPLYMGYDKDVSARIADLT…
	CCBAU45436	MAPFQFIERPSPFNTSAGKTLPIFAVTPAHIETGSIDPIALDWAKKAGFKAESGAVLLVPSSDGHLGGALFGLGSKPSEAPFLTGKLARTLPAGKWHIETAPLTANRLALGYGLGAYRFERYKSAKPEAPTLMIPADADEADIKRQLAGVFLARDLINTPTNDMGPEALEAAFRALAAHYKADVSVISGEALLTQNFPLVHTVGRASAEAPRLLEMRWGKKGHRKVTLVGKGVCFDTGGLDIKTAVSMHLMKKDMGGAANVMGLALMIMDAKLKVDLRVIVPAVENSISSNAFRPGDIYRSRKGLTVQIDNTDAEGRLILADALAYADEEKIDLLVDMATLTGAARVALGPDLPPFFTDDEDLARDLSEASLSVDDPVWRMPLYMGYDKDVSARIADLT…
NopC	CCBAU25509	MVGVIGSGVGSIGVSLARKGGHGHSTGQPPRDSGGPSGHNRPDRGSGVTDGPTISGDRSQAAIQSEAFELALRSVALQLMNDAMADADEAMAETEEDA
	CCBAU45436	MVGVIGSGVGSIGVSLARKGGHGHSTGQPPRDSGGPSGHNRPDRGSGVTDGPTISGDRSQAAIQSEAFELALRSVALQLMNDAMADADEAMAETEEDA
NopD	CCBAU25509	MDFPSTKSVHEQSDSTGPQESSPAAPSAAAATFERQLKEIGSSGGGGGAMPAAAAPQPTQSKGILRRLSKSPLYSQDAPLILGLEKALIKGGAAERTARGYVRTLRSFGQWLFANNKDPIAARLEDEDPLTADAREFIGKDNPLRLLAAIVHLRTSQSTGGVVRIAGRTEYHPYPQDAALIEEYKNEAATDPGKKDASRKDATALRSFSDYLRDNNRPGIAAGLGTSFDGDVESYRKVAGADSRIGAALARLRKSQAGAEAMESSAPQPAQSPGIAIGRDNRPLYSEDAPLISGLEGALIKGGFSKSAAEQHGGSLRSFSRWLFAKEKPSIRARLDNQSLTDGGEVLEFTGQGNPKRLVQAIDYLRTLRSTGEVPISRRAKLNPHPQNVALINPEDTVL…
	CCBAU45436	MDFPSTKSVHEQSDSTGPQESSPAAPSAAAATFERQLKEIGSSGGGGGAMPAAAAPQPTQSKGILRRLSKSPLYSQDAPLILGLEKALIKGGAAERTARGYVRTLRSFGQWLFANNKDPIAARLEDEDPLTADAREFIGKDNPLRLLAAIVHLRTSQSTGGVVRIAGRTEYHPYPQDAALIEEYKNEAATDPGKKDASRKDATALRSFSDYLRDNNRPGIAAGLGTSFDGDVESYRKVAGADSRIGAALARLRKSQAGAEAMESSAPQPAQSPGIAIGRDNRPLYSEDAPLISGLEGALIKGGFSKSAAEQHGGSLRSFSRWLFAKEKPSIRARLDNQSLTDGGEVLEFTGQGNPKRLVQAIDYLRTLRSTGEVPISRRAKLNPHPQNVALINPEDTVL…
NopL	CCBAU25509	MDINSTRPLNASPQPDSPPPANESAFAHQLSGFQYSPPHAADSLLPQVEADSPYLDTGHPYSQYLDSAYPYPSPCEWQHDLYTRTRERSPHPSEQRPHARVLQDAPEHDQDQHVEAAGPRAGSWQVGPSRSGPSQAGPSSSATPLNASPPPHATDLETEHPYSQYLDWANPSLLDWQHDLHTRATASPAPLTAERGKSPQPSEQQPHARALQVPEYDQDLIWQRVDAAGPQAGPWQVGPSHSGPSQARPSHAWPSSSAGAEPTELSDFVMDSGVRAWDHWFLAPHMASEDQMSMLRATGLMPTAEVPTTTFLMMGMPHVAEFRGEGVIRIRPSLDFDI
	CCBAU45436	MDINSTRPLNASPQPDSPPPANESAFAHQLSGFQYSPPHAADSLLPQVEADSPYLDTGHPYSQYLDSAYPYPSPCEWQHDLYTRTRERSPHPSEQRPHARVLQDAPEHDQDQHVEAAGPRAGSWQVGPSRSGPSQAGPSSSATPLNASPPPHATDLETEHPYSQYLDWANPSLLDWQHDLHTRATASPAPLTAERGKSPQPSEQQPHARALQVPEYDQDLIWQRVDAAGPQAGPWQVGPSHSGPSQARPSHAWPSSSAGAEPTELSDFVMDSGVRAWDHWFLAPHMASEDQMSMLRATGLMPTAEVPTTTFLMMGMPHVAEFRGEGVIRIRPSLDFDI
NopP	CCBAU25509	MYGRIDSSSDFHYTQSASKQTDAETQEFADTFARMHLDRSDSNGGSSRYTLDHEPPVVPIDLKTFRREIRKFHGKEITDIADNPQEYSDFVSAKARRTADVAQQYGIRRDSENARYFSYQLGNQCVGLMRTEGGFSMEEEFESKSWRDQFPGHQEITSTVDLQVAHPLVENAGDILLEHQLRRDGERPLLNWRAENPEAKARAAMMGFVEVDDCDMVLDPKQHPDKWTQTSAAEWRRKDKPPLYLRKFEDAETAQCSTSCSYETYEDDFM
	CCBAU45436	MYGRIDSSSDFHYTQSASKQTDAETQEFADTFARMHLDRSDSNGGSSRYTLDHEPPVVPIDLETFRREIRKFHGKEITDIADNPQEYSDFVSAKARRTADVAQQYGIRRDSENAQYFSYQLGNQCVGLMRTEGGFSMEEEFESKSWRDQFPGHQEITSTVDLQVAHPLVENAGDILLEHQLRRDGERPLLNWRAENPEAKARAAMMGFVEVDDCDMVLDPKQHPDKWTQTSAAEWRRKDKPPLYLRKFEDAETAQCSTSCSYETYEDDFM
NopX	CCBAU25509	MSASNLLPMISSNPAQFAQASLAKAFAPRVAQGQQSVLSFEAMLSTNMLDRIGPLASREDLLPPDAESTLEDLQKDPLALLPPHMRAAIESMDQTPQSAVAIDDHYVAPAPIQSSRITWNGGSLTKPELQIVAVLNRHKDLCPLSWESLEAKVNDPSTPPDLKAAIEALLQDPELFYAIGSQGDGRCGGKITAKDLSEFSKHHPQVAAFQESQAQSYAQNYIPSDSAENAQPSVMTENDALRELYRYSEYLPKNLSLADFKQIVDGEAKTGKCPPQVIAAAQYFVSHPEEWKRLYGGNIDKVHKEDFLQVASSSMSLTQAELDTLKTINSHQELFFGSGDLTRDKLASMADDKSLDPKVREAASQLLSDPLLFGLLNNAITGYKTHHGFFDFGGGHTVD…
	CCBAU45436	MSASNLLPMISSNPAQFAQASLAKAFAPRVAQGQQSVLSFEAMLSTNMLDRIGPLASREDLLPPDAESTLEDLQKDPLALLPPHMRAAIESMDQTPQSAVAIDDHYVAPAPIQSSRITWNGGSLTKPELQIVAVLNRHKDLCPLSWESLEAKVNDPSTPPDLKAAIEALLQDPELFYAIGSQGDGRCGGKITAKDLSEFSKHHPQVAAFQESQAQSYAQNYIPSDSAENAQPSVMTENDALRELYRYSEYLPKNLSLADFKQIVDGEAKTGKCPPQVIAAAQYFVSHPEEWKRLYGGNIDKVHKEDFLQVASSSMSLTQAELDTLKTINSHQELFFGSGDLTRDKLASMADDKSLDPKVREAASQLLSDPLLFGLLNNAITGYKTHHGFFDFGGGHTVD…
NopI	CCBAU25509	MYSSITGSASQSTSASQADESGQAADDQTFTETLAEAASGSSSASRLYSLTSEPPIYELDRKTFEKELKNFYSDDVKHIADNPLEYSDFVSKKAERTAMVARVGASVADKPGAQYFSYQLGDKSVGLLRVDPGFRIKGKDWQKEHFPERKNISSVVAMRVTHPLVENAGDVLLEHQLRLDGKKPLIMSRPANDDPRPRLEQMGFVDVGGNEFVLDPKRHGDKWTLNGDREWQRADKPRQYLQAESEDPVEGRSDENEGYVETDSSSDDPSWYLERALNFRGGPAD
	CCBAU45436	MYSSITGSASQSTSASQADESGQAADDQTFTETLAEAASGSSSASRLYSLTSEPPIYELDRKTFEKELKNFCSDDVKHIADNPLEYSDFVSKKAERTAMVARVGASVADKPGAQYFSYQLGDKSVGLLRVDPGFRIKGKDWQKEHFPERKNISSVVAMRVTHPLVENAGDVLLEHQLRLDGKKPLIMSRPANDDPRPRLEQMGFVDVGGNEFVLDPKRHGDKWTLNGDREWQRADKPRQYLQAESEDPVEGRSDENEGYVETDSSSDDPSWYLERALNFRGGPAD
NopM1	CCBAU25509	MNIGDAQQSAGSSPATSEEGEQESYLSGFARAVADLVEAMTGYRTPASARAQILDNWVAEEGQGEAENRRQGRTRIRGSDNTGSHSLDLSSLSLTALPAALPPRLLELRARHNELSSLPASFPPGLQHLLISHNRLTSLPDALPATLSRLEVADNSLTSLPANLPAGLEILNASDNRLTSLPDALPSRLTSLAVSGNQLTDLPDSLPSGLIELDVSSNQLANLPDPLPSTLQSLNLSGNRLTGLPEDLLEGRVPNLSLSYPHLENLEFGDNPLPDDVLANLAAAEAPPQLAQQSLYEAAAHWLADDPATLAEWQHFADEPGAQDYAQFLERLRGTVNYGNDEFRQRVADDLRQTAANPRLREQFFAQASDANASCEDRVTLHWNGMQTARLNADVEGGV…
	CCBAU45436	MNIGDAQQSAGSSPATSEEGEQESYLSGFARAVADLVEAMTGYRTPASARAQILDNWVAEEGQGEAENRRQGRTRIRGSDNTGSHSLDLSSLSLTALPAALPPRLLELRARHNELSSLPASFPPGLQHLLISHNRLTSLPDALPATLSRLEVADNSLTSLPANLPAGLEILNASDNRLTSLPDALPSRLTSLAVSGNQLTDLPDSLPSGLIELDVSSNQLANLPDPLPSTLQSLNLSGNRLTGLPEDLLEGRVPNLSLSYPHLENLEFGDNPLPDDVLANLAAAEAPPQLAQQSLYEAAAHWLADDPATLAEWQHFADEPGAQDYAQFLERLRGTVNYGNDEFRQRVADDLRQTAANPRLREQFFAQASDANASCEDRVTLHWNGMQTARLNADVEGGV…
NolT	CCBAU25509	MFGSAHGDTTSSDTSGRRPLRLVVLPLLLALSSCKVDLYTQLQEREANEMLALLMDNGVDAVRVAGKDGTSTIQVDEKLLAFSIKLLNGKGLPRQSFKNLGEIFQGSGLIASPTEERARYVYALSEELSHTISDIDGVFSARVHVVLPHNDLLRAGDTPSSASVFIRHDAKTNLPALLPKIKMLVAESIEGLAYDKVEVVLVPVERSAQEQRSLLEPDLAQASRPIPVPLLAVAVGVGAAVFAVTCYLLFIVLGHRRRQLTGELSRVQERPGVSALAAIRKKIPALGRR
	CCBAU45436	MFGSAHGDTTSSDTSGRRPLRLVVLPLLLALSSCKVDLYTQLQEREANEMLALLMDNGVDAVRVAGKDGTSTIQVDEKLLAFSIKLLNGKGLPRQSFKNLGEIFQGSGLIASPTEERARYVYALSEELSHTISDIDGVFSARVHVVLPHNDLLRAGDTPSSASVFIRHDAKTNLPALLPKIKMLVAESIEGLAYDKVEVVLVPVERSAQEQRSLLEPDLAQASRPIPVPLLAVAVGVGAAVFAVTCYLLFIVLGHRRRQLTGELSRVQERPGVSALAAIRKKIPALGRR
NopU	CCBAU25509	MPIAIQNTQPDVSFQSHSVPRSELAASTHPTRLAARLDPELSAATVVQLQKCARLQPRLAELLLGNDMDWNRIGWGPDLLRGHDPRRAALLAGSIWHARSLLKVVSQRDLARLVERIGADAHAFGIRHLAHAIADKLISDPEKLALQIEHDGHACLGAWLNIRPALERNRVLLRLPLGTAAENPAPEHDGASSGLFSLVIAHFEMESP
	CCBAU45436	MPIAIQNTQPDVSFQSHSVPRSELAASTHPTRLAARLDPELSAATVVQLQKCARLQPRLAELLLGNDMDWNRIGWGPDLLRGHDPRRAALLAGSIWHARSLLKVVSQRDLARLVERIGADAHAFGIRHLAHAIADKLISDPEKLALQIEHDGHACLGAWLNIRPALERNRVLLRLPLGTAAENPAPEHDGASSGLFSLVIAHFEMESP
NopV	CCBAU25509	MTADISAAPVAPQMRPLGPLIPASELNIWHSAGDALAAAKRHQQRVRTWARAAYQRERARGYAEGLNTGAEEMSGLIARAVTEVAQRKAVLEKELPQLVIEILSDLLGAFNPGELLVRAVRHAIERRYNGAEEVCLHVCATQVDMLAREFAGCDGREKRPKVRIETDPTLSPQECVLWSEYGNVALGLDAQMRALRLGFEYLSEEGEL
	CCBAU45436	MTADISAAPVAPQMRPLGPLIPASELNIWHSAGDALAAAKRHQQRVRTWARAAYQRERARGYAEGLNTGAEEMSGLIARAVTEVAQRKAVLEKELPQLVIEILSDLLGAFNPGELLVRAVRHAIERRYNGAEEVCLHVCATQVDMLAREFAGCDGREKRPKVRIETDPTLSPQECVLWSEYGNVALGLDAQMRALRLGFEYLSEEGEL
NopY	CCBAU25509	MNDAISLQFKVISGLYCELTGTTALETSLIGSGLDADIVFVEQGLAPHHFRVTLLGKTLEVEALAAGLSIEGNGNIAAGERVVAPLPVVIHAGAMSILWSVQDAASSGSIGKPRLSISVLALVLLGSLGIGVLSAIFSYYDNAVVSNADLSGDAREPKLPDNRTDDETAFTAAKALQQEVDRAGLSNIKISAAEGVVTVEGTVTSASAISWHKVQQWFDHRTRGALALLNGVIIDDEKAPSAIAVEAVWRGSLPYLVIKGEKYFVGALLDDGWMVERIEDGRVMLSRNGRLAALPY
	CCBAU45436	MSILWSVQDAASSGSIGKPRLSISVLALVLLGSLGIGVLSAIFSYYDNAVVSNADLSGDAREPKLPDNRTDDETAFTAAKALQQEVDRAGLSNIKISAAEGVVTVEGTVTSASAISWHKVQQWFDHRTRGALALLNGVIIDDEKAPSAIAVEAVWRGSLPYLVIKGEKYFVGALLDDGWMVERIEDGRVMLSRNGRLAALPY
NopZ	CCBAU25509	MDVAFDLVNYAYASRLRLLKEMRERDARRKLSKKEAQHHMAIVAAQNASRELEIAQQQRAGKEAQLYQELTSLNTLSSAALDHHHLHIERLAAEITIRGQVLDDARIAQEQAETAASEAKALLVKRSEARHKWQQIQDDLRRAVDILSEAAGEIEADDEILLRYGRGSLAQRSRNEFR
	CCBAU45436	MDVAFDLVNYAYASRLRLLKEMRERDARRKLSKKEAQHHMAIVAAQNASRELEIAQQQRAGKEAQLYQELTSLNTLSSAALDHHHLHIERLAAEITIRGQVLDDARIAQEQAETAASEAKALLVKRSEARHKWQQIQDDLRRAVDILSEAAGEIEADDEILLRYGRGSLAQRSRNEFR

## Sheet: TTs boxes
Location of tts box	tts box start	tts box sequence	Strand	Gene start	Gene End	Gene ID and decription
	CCBAU45436
-699	2710764	GTCAGCTTCTCGAA	-	2709476	2710066	AB395_00002757;product=FMN reductase (NADH) (EC 1.5.1.42);ec_number=1.5.1.42
-251	77613	TCAGCTGATCGACAGGAAGGCCTGCT	+	77889	79634	AB395_00004277;product=NopM
-109	100883	TCAGCTTCTCGAAAGCCAACCTTC	+	101015	101821	AB395_00004297;type III effector NopAA
-47	352127	GTCAGCTTTTCGAAAGCTGGAGCTC	-	351785	352081	AB395_00004556 NopC
-41	362830	GTCAGCGTGTCGTCAGCTCGCCTCGCT	-	362296	362790	AB395_00004569 NopB
66	363715	TCAGTTTCTCGAAAGCTAAACCG	+	362928	363650	AB395_00004570 NolW
-89	373079	TCAGCTTCTCGAAAGGTATCT	+	373188	374204	AB395_00004580 NopL
-710	379261	TCAGCTTTCTGTCAGCCAGGCTGAT	+	379995	380246	AB395_00004585 hypothetical protein
-71	352712	TAGTCAGCTGAACGTCAGTTGTG	-	352783	353595	AB395_00004558;product=NopP
	CCBAU25509
-1883	502319	TCGTCAGCTTTTCGA	+	504201	505502	AOX55_0000499;product=Uncharacterized membrane-anchored protein
-1607	2060793	CGTCAGCTTCTCGTTCAGAAGCTGTTCG	+	2062399	2063139	AOX55_00002122;product=Fnr-type transcriptional regulator
-251	76520	CGTCAGCTGATCGACAGGAAGGCCTGCT	+	76770	78515	AOX55_00004306;product= NopM
-112	99783	CGTCAGCTTCTCGAAAGCCAACC	+	99894	100700	AOX55_00004326;product=NopAA
-71	337184	TAGTCAGCTGAACGTCAGTTGTG	-	336279	337091	AOX55_00004579;product=NopP
-42	346355	TAGTCAGCGTGTCGTCAGCTCGCCTCGC	-	345792	346286	AOX55_00004591;product=Nodulation outer protein NopB
-87	356596	TGTCAGCTTCTCGAAAGGTATCTCT	+	356682	357698	AOX55_00004601;product=NopL
-51	335230	GTCAGCTTTTCGAAAGCTGGAGCTC	-	335281	335577	AOX55_RS33070;product=NopC

## Sheet: Secretome based Nops in genomes
	NopA			NopB			NopC			NopD			NopI			NopL			NopP			NopX
Strain	Feature name	Location	Protein sequence	Feature name	Location	Protein sequence	Feature name	Location	Protein sequence	Feature name	Location	Protein sequence	Feature name	Location	Protein sequence	Feature name	Location	Protein sequence	Feature name	Location	Protein sequence	Feature name	Location	Protein sequence
S. fredii HH103	GCA_000283895.1_06381	complement (60741..60956)	MSKIGTVTSAVGAGAAAGQNVAAKGAGAAAFQAQIAELAAVSAEATARSMLLRTVTTELQTTKKAADERVQ	GCA_000283895.1_06396	c(71538..71924)	MMLPVTSISNSLPRVASSSFGEQAQFERALAQAADSMKNDTASTPVRTAPISPPMDVHRAAPTSPLKDRVLQTISAICPDSIVAAAAPNHKAALISGAPPGPSQKLPVEDGAGTERLGIPQGGHDFDVMVAGLRDLYNGVTQVALVSKGISGITSSVNKLLKEG	GCA_000283895.1_06382	complement(61027..61323)	MVGVIGSGVGSIGVSLARKGGHGHSTGQPPRDSGGPSGHNRPDRGSGVTDGPTISGDRSQAAIQSEAFELALRSVALQLMNDAMADADEAMAETEEDA	GCA_000283895.1_06436	complement(112162..116265)	MDFPSTKSVHEQSDSTGPQESSPAAPSAAAATFERQLKEIGSSGGGGGAMPAAAAPQPTQSKGILRRLSKSPLYSQDAPLILGLEKALIKGGAAERTARGYVRTLRSFGQWLFANNKDPIAARLEDEDPLTADAREFIGKDNPLRLLAAIVHLRTSQSTGGVVRIAGRTEYHPYPQDAALIEEYKNEAATDPGKKDASRKDATALRSFSDYLRDNNRPGIAAGLGTSFDGDVESYRKVAGADSRIGAALARLRKSQAGAEAMESSAPQPAQSPGIAIGRDNRPLYSEDAPLISGLEGALIKGGFSKSAAEQHGGSLRSFSRWLFAKEKPSIRARLDNQSLTDGGEVLEFTGQGNPKRLVQAIDYLRTLRSTGEVPISRRAKLNPHPQNVALINPEDTVL…	GCA_000283895.1_04309	102998..103855	MYSSITGSASQSTSASQADESGQAADDQTFTETLAEAASGSSSASRLYSLTSEPPIYELDRKTFEKELKNFCSDDVKHIADNPLEYSDFVSKKAERTAMVARVGASVADKPGAQYFSYQLGDKSVGLLRVDPGFRIKGKDWQKEHFPERKNISSVVAMRVTHPLVENAGDVLLEHQLRLDGKKPLIMSRPANDDPRPRLEQMGFVDVGGNEFVLDPKRHGDKWTLNGDREWQRADKPRQYLQAESEDPVEGRSDENEGYVETDSSSDDPSWYLERALNFRGGPAD	GCA_000283895.1_06406	82430..83446	MDINSTRPLNASPQPDSPPPANESAFAHQLSGFQYSPPHAADSLLPQVEADSPYLDTGHPYSQYLDSAYPYPSPCEWQHDLYTRTRERSPHPSEQRPHARVLQDAPEHDQDQHVEAAGPRAGSWQVGPSRSGPSQAGPSSSATPLNASPPPHATDLETEHPYSQYLDWANPSLLDWQHDLHTRATASPAPLTAERGKSPQPSEQQPHARALQVPEYDQDLIWQRVDAAGPQAGPWQVGPSHSGPSQARPSHAWPSSSAGAEPTELSDFVMDSGVRAWDHWFLAPHMASEDQMSMLRATGLMPTAEVPTTTFLMMGMPHVAEFRGEGVIRIRPSLDFDI	GCA_000283895.1_06384	complement(62025..62837)	MYGRIDSSSDFHYTQSASKQTDAETQEFADTFARMHLDRSDSNGGSSRYTLDHEPPVVPIDLKRFRREIRKFRGKEITDIADNPQEYSDFVSAKARRTADVAQQYGIRRDSENARYFSYQLGNQCVGLMRTEGGFSMEEEFESKSWRDQFPGHQEITSTVDLQVAHPLVENAGDILLEYQLRRDGERPLLNWRAENPEAKARAAMMGFVEVDDCDMVLDPKQHPDKWTQTSAAEWRRKDKPPLYLCKFEDAETAQCSTSCSYETYEDDFM	GCA_000283895.1_06398	73174..74964	MSASNLLPMISSNPAQFAQASLAKAFAPRVAQGQQSVLSFEAMLSTNMLDRIGPLASREDLLPPDAESTLEDLQKDPLALLPPHMRAAIESMDQTPQSAVAIDDHYVAPAPIQSSRITWNGGSLTKPELQIVAVLNRHKDLCPLSWESLEAKVNDPSTPPDLKAAIEALLQDPELFYAIGSQGDGRCGGKITAKDLSEFSKHHPQVAAFQESQAQSYAQNYIPSDSAENAQPSVMTENDALRELYRYSEYLPKNLSLADFKQIVDGEAKTGKCPPQVIAAAQYFVSHPEEWKRLYGGNIDKVHKEDFLQVASSSMSLTQAELDTLKTINSHQELFFGSGDLTRDKLASMADDKSLDPKVREAASQLLSDPLLFGLLNNAITGYKTHHGFFDFGGGHTVD…
S. fredii CCBAU05557	GCA_000261845.1_05779	14485..14700	MSKIGTVTSAVGAGAAAGQNVAAKGAGAAAFQAQIAELAAVSAEATARSMLLRTVTTELQTTKKAADERVQ				GCA_000261845.1_05778	14118..14414	MVGVIGSGVGSIGVSLARKGGHGHSTGQPPRDSGGPSGHNRPDRGSGVTDGPTISGDRSQAAIQSEAFELALRSVALQLMNDAMADADEAMAETEEDA	GCA_000261845.1_06243	88..3822	MDFPSTKSVHEQSDSTGPQESSPAAPSAAAATFERQLKEIGSSGGGGGAMPAAAAPQPTQSKGILRRLSKSPLYSQDAPLILGLEKALIKGGAAERTARGYVRTLRSFGQWLFANNKDPIAARLEDEDPLTADAREFIGKDNPLRLLAAIVHLRTSQSTGGVVRIAGRTEYHPYPQDAALIEEYKNEAATDPGKKDASRKDATALRSFSDYLRDNNRPGIAAGLGTSFDGDVESYRKVAGADSRIGAALARLRKSQAGAEAMESSAPQPAQSPGIAIGRDNRPLYSEDAPLISGLEGALIKGGFSKSAAEQHGGSLRSFSRWLFAKEKPSIRARLDNQSLTDGGEVLEFTGQGNPKRLVQAIDYLRTLRSTGEVPISRRAKLNPHPQNVALINPEDTVL…	GCA_000261845.1_06241	complement(2..355)	MYSSITGSASQSTSASQADESGQAADDQTFTETLAEAASGSSSASRLYSLTSEPPIYELDRKTFEKELKNFCSDDVKHIADNPLEYSDFVSKKAERTAMVARVGASVADKPGAQYFSY	GCA_000261845.1_05754	complement(327..1343)	MDINSTRPLNASPQPDSPPPANESAFAHQLSGFQYSPPHAADSLLPQVEADSPYLDTGHPYSQYLDSAYPYPSPCEWQHDLYTRTRERSPHPSEQRPHARVLQDAPEHDQDQHVEAAGPRAGSWQVGPSRSGPSQAGPSSSATPLNASPPPHATDLETEHPYSQYLDWANPSLLDWQHDLHTRATASPAPLTAERGKSPQPSEQQPHARALQVPEYDQDLIWQRVDAAGPQAGPWQVGPSHSGPSQARPSHAWPSSSAGAEPTELSDFVMDSGVRAWDHWFLAPHMASEDQMSMLRATGLMPTAEVPTTTFLMMGMPHVAEFRGEGVIRIRPSLDFDI	GCA_000261845.1_05776	12604..13416	MYGRIDSSSDFHYTQSASKQTDAETQEFADTFARMHLDRSDSNGGSSRYTLDHEPPVVPIDLETFRREIRKFHGKEITDIADNPQEYSDFVSAKARRTADVAQQYGIRRDSENARYFSYQLGNQCVGLMRTEGGFSMEEEFESKSWRDQFPGHQEITSTVDLQVAHPLVENAGDILLEHQLQRDGERPLLNWRAENPEAKARAAMMGFVEVDDCDMVLDPKQHPDKWTQTSAAEWRRKDKPPLYLRKFEDAETAQCSTSCSYETYEDDFM	GCA_000261845.1_05763	complement(477..2267)	MSASNLLPMISSNPAQFAQASLAKAFAPRVAQGQQSVLSFEAMLSTNMLDRIGPLASREDLLPPDAESTLEDLQKDPLALLPPHMRAAIESMDQTPQSAVAIDDHYVAPAPIQSSRITWNGGSLTKPELQIVAVLNRHKDLCPLSWESLEAKVNDPSTPPDLKAAIEALLQDPELFYAIGSQGDGRCGGKITAKDLSEFSKHHPQVAAFQESQAQSYAQNYIPSDSAENAQPSVMTENDALRELYRYSEYLPKNLSLADFKQIVDGEAKTGKCPPQVIAAAQYFVSHPEEWKRLYGGNIDKVHKEDFLQVASSSMSLTQAELDTLKTINSHQELFFGSGDLTRDKLASMADDKSLDPKVREAASQLLSDPLLFGLLNNAITGYKTHHGFFDFGGGHTVD…
S. fredii CCBAU25509	GCA_000261865.1_05584	complement (4808..5023)	MSKIGTVTSAVGAGAAAGQNVAAKGAGAAAFQAQIAELAAVSAEATARSMLLRTVTTELQTTKKAADERVQ	GCA_000261865.1_05599	c(15605..15991)	MMLPVTSISNSLPRVASSSFGEQAQFERALAQAADSMKNDTASTPVRTAPISPPMDVHRAAPTSPLKDRVLQTISAICPDSIVAAAAPNHKAALISGAPPGPSQKLPVEDGAGTERLGIPQGGHDFDVMVAGLRDLYNGVTQVALVSKGISGITSSVNKLLKEG	GCA_000261865.1_05585	complement(5094..5390)	MVGVIGSGVGSIGVSLARKGGHGHSTGQPPRDSGGPSGHNRPDRGSGVTDGPTISGDRSQAAIQSEAFELALRSVALQLMNDAMADADEAMAETEEDA	GCA_000261865.1_06311	1353..4349	MDFPSTKSVHEQSDSTGPQESSPAAPSAAAATFERQLKEIGSSGGGGGAMPAAAAPQPTQSKGILRRLSKSPLYSQDAPLILGLEKALIKGGAAERTARGYVRTLRSFGQWLFANNKDPIAARLEDEDPLTADAREFIGKDNPLRLLAAIVHLRTSQSTGGVVRIAGRTEYHPYPQDAALIEEYKNEAATDPGKKDASRKDATALRSFSDYLRDNNRPGIAAGLGTSFDGDVESYRKVAGADSRIGAALARLRKSQAGAEAMESSAPQPAQSPGIAIGRDNRPLYSEDAPLISGLEGALIKGGFSKSAAEQHGGSLRSFSRWLFAKEKPSIRARLDNQSLTDGGEVLEFTGQGNPKRLVQAIDYLRTLRSTGEVPISRRAKLNPHPQNVALINPEDTVL…	GCA_000261865.1_06310	complement(6715..7572)	MYSSITGSASQSTSASQADESGQAADDQTFTETLAEAASGSSSASRLYSLTSEPPIYELDRKTFEKELKNFYSDDVKHIADNPLEYSDFVSKKAERTAMVARVGASVADKPGAQYFSYQLGDKSVGLLRVDPGFRIKGKDWQKEHFPERKNISSVVAMRVTHPLVENAGDVLLEHQLRLDGKKPLIMSRPANDDPRPRLEQMGFVDVGGNEFVLDPKRHGDKWTLNGDREWQRADKPRQYLQAESEDPVEGRSDENEGYVETDSSSDDPSWYLERALNFRGGPAD	GCA_000261865.1_05609	26495..27511	MDINSTRPLNASPQPDSPPPANESAFAHQLSGFQYSPPHAADSLLPQVEADSPYLDTGHPYSQYLDSAYPYPSPCEWQHDLYTRTRERSPHPSEQRPHARVLQDAPEHDQDQHVEAAGPRAGSWQVGPSRSGPSQAGPSSSATPLNASPPPHATDLETEHPYSQYLDWANPSLLDWQHDLHTRATASPAPLTAERGKSPQPSEQQPHARALQVPEYDQDLIWQRVDAAGPQAGPWQVGPSHSGPSQARPSHAWPSSSAGAEPTELSDFVMDSGVRAWDHWFLAPHMASEDQMSMLRATGLMPTAEVPTTTFLMMGMPHVAEFRGEGVIRIRPSLDFDI	GCA_000261865.1_05587	complement(6092..6904)	MYGRIDSSSDFHYTQSASKQTDAETQEFADTFARMHLDRSDSNGGSSRYTLDHEPPVVPIDLKTFRREIRKFHGKEITDIADNPQEYSDFVSAKARRTADVAQQYGIRRDSENARYFSYQLGNQCVGLMRTEGGFSMEEEFESKSWRDQFPGHQEITSTVDLQVAHPLVENAGDILLEHQLRRDGERPLLNWRAENPEAKARAAMMGFVEVDDCDMVLDPKQHPDKWTQTSAAEWRRKDKPPLYLRKFEDAETAQCSTSCSYETYEDDFM	GCA_000261865.1_05601	17241..19031	MSASNLLPMISSNPAQFAQASLAKAFAPRVAQGQQSVLSFEAMLSTNMLDRIGPLASREDLLPPDAESTLEDLQKDPLALLPPHMRAAIESMDQTPQSAVAIDDHYVAPAPIQSSRITWNGGSLTKPELQIVAVLNRHKDLCPLSWESLEAKVNDPSTPPDLKAAIEALLQDPELFYAIGSQGDGRCGGKITAKDLSEFSKHHPQVAAFQESQAQSYAQNYIPSDSAENAQPSVMTENDALRELYRYSEYLPKNLSLADFKQIVDGEAKTGKCPPQVIAAAQYFVSHPEEWKRLYGGNIDKVHKEDFLQVASSSMSLTQAELDTLKTINSHQELFFGSGDLTRDKLASMADDKSLDPKVREAASQLLSDPLLFGLLNNAITGYKTHHGFFDFGGGHTVD…
S. fredii CCBAU45436	GCA_000261885.1_06379	complement (11574..11789)	MSKIGTVTSAVGAGAAAGQNVAAKGAGAAAFQAQIAELAAVSAEATARSMLLRTVTTELQTTKKAADERVQ	AB395_00004569	362296..362790	MMLPVTSISNSLPRVASSSFGEQAQFERALAQAADSMKNDTASTPVRTAPISPPMDVHRAAPTSPLKDRVLQTISAICPDSIVAAAAPNHKAALISGAPPGPSQKLPVEDGAGTERLGIPQGGHDFDVMVAGLRDLYNGVTQVALVSKGISGITSSVNKLLKEG	GCA_000261885.1_06380	complement(11860..12156)	MVGVIGSGVGSIGVSLARKGGHGHSTGQPPRDSGGPSGHNRPDRGSGVTDGPTISGDRSQAAIQSEAFELALRSVALQLMNDAMADADEAMAETEEDA	GCA_000261885.1_06168	complement(2871..5867)	MDFPSTKSVHEQSDSTGPQESSPAAPSAAAATFERQLKEIGSSGGGGGAMPAAAAPQPTQSKGILRRLSKSPLYSQDAPLILGLEKALIKGGAAERTARGYVRTLRSFGQWLFANNKDPIAARLEDEDPLTADAREFIGKDNPLRLLAAIVHLRTSQSTGGVVRIAGRTEYHPYPQDAALIEEYKNEAATDPGKKDASRKDATALRSFSDYLRDNNRPGIAAGLGTSFDGDVESYRKVAGADSRIGAALARLRKSQAGAEAMESSAPQPAQSPGIAIGRDNRPLYSEDAPLISGLEGALIKGGFSKSAAEQHGGSLRSFSRWLFAKEKPSIRARLDNQSLTDGGEVLEFTGQGNPKRLVQAIDYLRTLRSTGEVPISRRAKLNPHPQNVALINPEDTVL…	GCA_000261885.1_06569	403..1260	MYSSITGSASQSTSASQADESGQAADDQTFTETLAEAASGSSSASRLYSLTSEPPIYELDRKTFEKELKNFCSDDVKHIADNPLEYSDFVSKKAERTAMVARVGASVADKPGAQYFSYQLGDKSVGLLRVDPGFRIKGKDWQKEHFPERKNISSVVAMRVTHPLVENAGDVLLEHQLRLDGKKPLIMSRPANDDPRPRLEQMGFVDVGGNEFVLDPKRHGDKWTLNGDREWQRADKPRQYLQAESEDPVEGRSDENEGYVETDSSSDDPSWYLERALNFRGGPAD	GCA_000261885.1_06404	1047..2063	MDINSTRPLNASPQPDSPPPANESAFAHQLSGFQYSPPHAADSLLPQVEADSPYLDTGHPYSQYLDSAYPYPSPCEWQHDLYTRTRERSPHPSEQRPHARVLQDAPEHDQDQHVEAAGPRAGSWQVGPSRSGPSQAGPSSSATPLNASPPPHATDLETEHPYSQYLDWANPSLLDWQHDLHTRATASPAPLTAERGKSPQPSEQQPHARALQVPEYDQDLIWQRVDAAGPQAGPWQVGPSHSGPSQARPSHAWPSSSAGAEPTELSDFVMDSGVRAWDHWFLAPHMASEDQMSMLRATGLMPTAEVPTTTFLMMGMPHVAEFRGEGVIRIRPSLDFDI	GCA_000261885.1_06382	complement(12858..13670)	MYGRIDSSSDFHYTQSASKQTDAETQEFADTFARMHLDRSDSNGGSSRYTLDHEPPVVPIDLETFRREIRKFHGKEITDIADNPQEYSDFVSAKARRTADVAQQYGIRRDSENAQYFSYQLGNQCVGLMRTEGGFSMEEEFESKSWRDQFPGHQEITSTVDLQVAHPLVENAGDILLEHQLRRDGERPLLNWRAENPEAKARAAMMGFVEVDDCDMVLDPKQHPDKWTQTSAAEWRRKDKPPLYLRKFEDAETAQCSTSCSYETYEDDFM	GCA_000261885.1_06395	24007..25797	MSASNLLPMISSNPAQFAQASLAKAFAPRVAQGQQSVLSFEAMLSTNMLDRIGPLASREDLLPPDAESTLEDLQKDPLALLPPHMRAAIESMDQTPQSAVAIDDHYVAPAPIQSSRITWNGGSLTKPELQIVAVLNRHKDLCPLSWESLEAKVNDPSTPPDLKAAIEALLQDPELFYAIGSQGDGRCGGKITAKDLSEFSKHHPQVAAFQESQAQSYAQNYIPSDSAENAQPSVMTENDALRELYRYSEYLPKNLSLADFKQIVDGEAKTGKCPPQVIAAAQYFVSHPEEWKRLYGGNIDKVHKEDFLQVASSSMSLTQAELDTLKTINSHQELFFGSGDLTRDKLASMADDKSLDPKVREAASQLLSDPLLFGLLNNAITGYKTHHGFFDFGGGHTVD…
S. fredii CCBAU83622 (R)	GCA_000261905.1_05517	complement (4827..5042)	MSKIGTVTSAVGAGAAAGQNVAAKGAGAAAFQAQIAELAAVSAEATARSMLLRTVTTELQTTKKAADERVQ				GCA_000261905.1_05518	complement(5113..5409)	MVGVIGSGVGSIGVSLARKGGHGHSTGQPPRDSGGPSGHNRPDRGSGVTDGPTISGDRSQAAIQSEAFELALRSVALQLMNDAMADADEAMAETEEDA	GCA_000261905.1_06148	complement(2916..5912)	MDFPSTKSVHEQSDSTGPQESSPAAPSAAAATFERQLKEIGSSGGGGGAMPAAAAPQPTQSKGILRRLSKSPLYSQDAPLILGLEKALIKGGAAERTARGYVRTLRSFGQWLFANNKDPIAARLEDEDPLTADAREFIGKDNPLRLLAAIVHLRTSQSTGGVVRIAGRTEYHPYPQDAALIEEYKNEAATDPGKKDASRKDATALRSFSDYLRDNNRPGIAAGLGTSFDGDVESYRKVAGADSRIGAALARLRKSQAGAEAMESSAPQPAQSPGIAIGRDNRPLYSEDAPLISGLEGALIKGGFSKSAAEQHGGSLRSFSRWLFAKEKPSIRARLDNQSLTDGGEVLEFTGQGNPKRLVQAIDYLRTLRSTGEVPISRRAKLNPHPQNVALINPEDTVL…	GCA_000261905.1_06137	448..1305	MYSSITGSASQSTSASQADESGQAADDQTFTETLAEAASGSSSASRLYSLTSEPPIYELDRKTFEKELKNFYSDDVKHIADNPLEYSDFVSKKAERTAMVARVGASVADKPGAQYFSYQLGDKSVWLLRVDPGFRIKGKDWQKEHFPERKNISSVVAMRVTHPLVENAGDVLLEHQLRLDGKKPLIMSRPANDDPRPRLEQMGFVDVGGNEFVLDPKRHGDKWTLNGDREWQRADKPRQYLQAESEDPVEGRSDENEGYVETDSSSDDPSWYLERALNFRGGPAD	GCA_000261905.1_05541	26516..27532	MDINSTRPLNASPQPDSPPPANESAFAHQLSGFQYSPPHAADSLLPQVEADSPYLDTGHPYSQYLDSAYPYPSPCEWQHDLYTRTRERSPHPSEQRPHARVLQDAPEHDQDQHVEAAGPRAGSWQVGPSRSGPSQAGPSSSATPLNASPPPHATDLETEHPYSQYLDWANPSLLDWQHDLHTRATASPAPLTAERGKSPQPSEQQPHARALQVPEYDQDLIWQRVDAAGPQAGPWQVGPSHSGPSQARPSHAWPSSSAGAEPTELSDFVMDSGVRAWDHWFLAPHMASEDQMSMLRATGLMPTAEVPTTTFLMMGMPHVAEFRGEGVIRIRPSLDFDI	GCA_000261905.1_05520	complement(6111..6923)	MYGRIDSSSDFHYTQSASKQTDAETQEFADTFARMHLDRSDSNGGSSRYTLDHEPPVVPIDLKTFRREIRKFHGKEITDIADNPQEYSDFVSAKARRTADVAQQYGIRRDSENARYFSYQLGNQCVGLMRTEGGFSMEEEFESKSWRDQFPGHQEITSTVDLQVAHPLVENAGDILLEHQLRRDGERPLLNWRAENPEAKARAAMMGFVEVDDCDMVLDPKQHPDKWTQTSAAEWRRKDKPPLYLRKFEDAETAQCSTSCSYETYEDDFM	GCA_000261905.1_05533	17260..19050	MSASNLLPMISSNPAQFAQASLAKAFAPRVAQGQQSVLSFEAMLSTNMLDRIGPLASREDLLPPDAESTLEDLQKDPLALLPPHMRAAIESMDQTPQSAVAIDDHYVAPAPIQSSRITWNGGSLTKPELQIVAVLNRHKDLCPLSWESLEAKVNDPSTPPDLKAAIEALLQDPELFYAIGSQGDGRCGGKITAKDLSEFSKHHPQVAAFQESQAQSYAQNYIPSDSAENAQPSVMTENDALRELYRYSEYLPKNLSLADFKQIVDGEAKTGKCPPQVIAAAQYFVSHPEEWKRLYGGNIDKVHKEDFLQVASSSMSLTQAELDTLKTINSHQELFFGSGDLTRDKLASMADDKSLDPKVREAASQLLSDPLLFGLLNNAITGYKTHHGFFDFGGGHTVD…
S. fredii CCBAU83643	GCA_000261925.1_05603	complement (6129..6344)	MSKIGTVTSAVGAGAAAGQNVAAKGAGAAAFQAQIAELAAVSAEATARSMLLRTVTTELQTTKKAADERVQ				GCA_000261925.1_05604	complement(6415..6711)	MVGVIGSGVGSIGVSLARKGGHGHSTGQPPRDSGGPSGHNRPDRGSGVTDGPTISGDRSQAAIQSEAFELALRSVALQLMNDAMADADEAMAETEEDA	GCA_000261925.1_06499	complement(2893..5889)	MDFPSTKSVHEQSDSTGPQESSPAAPSAAAATFERQLKEIGSSGGGGGAMPAAAAPQPTQSKGILRRLSKSPLYSQDAPLILGLEKALIKGGAAERTARGYVRTLRSFGQWLFANNKDPIAARLEDEDPLTADAREFIGKDNPLRLLAAIVHLRTSQSTGGVVRIAGRTEYHPYPQDAALIEEYKNEAATDPGKKDASRKDATALRSFSDYLRDNNRPGIAAGLGTSFDGDVESYRKVAGADSRIGAALARLRKSQAGAEAMESSAPQPAQSPGIAIGRDNRPLYSEDAPLISGLEGALIKGGFSKSAAEQHGGSLRSFSRWLFAKEKPSIRARLDNQSLTDGGEVLEFTGQGNPKRLVQAIDYLRTLRSTGEVPISRRAKLNPHPQNVALINPEDTVL…	GCA_000261925.1_06472	403..1260	MYSSITGSASQSTSASQADESGQAADDQTFTETLAEAASGSSSASRLYSLTSEPPIYELDRKTFEKELKNFYSDDVKHIADNPLEYSDFVSKKAERTAMVARVGASVADKPGAQYFSYQLGDKSVGLLRVDPGFRIKGKDWQKEHFPERKNISSVVAMRVTHPLVENAGDVLLEHQLRLDGKKPLIMSRPANDDPRPRLEQMGFVDVGGNEFVLDPKRHGDKWTLNGDREWQRADKPRQYLQAESEDPVEGRSDENEGYVETDSSSDDPSWYLERALNFRGGPAD	GCA_000261925.1_05627	27818..28834	MDINSTRPLNASPQPDSPPPANESAFAHQLSGFQYSPPHAADSLLPQVEADSPYLDTGHPYSQYLDSAYPYPSPCEWQHDLYTRTRERSPHPSEQRPHARVLQDAPEHDQDQHVEAAGPRAGSWQVGPSRSGPSQAGPSSSATPLNASPPPHATDLETEHPYSQYLDWANPSLLDWQHDLHTRATASPAPLTAERGKSPQPSEQQPHARALQVPEYDQDLIWQRVDAAGPQAGPWQVGPSHSGPSQARPSHAWPSSSAGAEPTELSDFVMDSGVRAWDHWFLAPHMASEDQMSMLRATGLMPTAEVPTTTFLMMGMPHVAEFRGEGVIRIRPSLDFDI	GCA_000261925.1_05606	complement(7413..8225)	MYGRIDSSSDFHYTQSASKQTDAETQEFADTFARMHLDRSDSNGGSSRYTLDHEPPVVPIDLKTFRREIRKFHGKEITDIADNPQEYSDFVSAKARRTADVAQQYGIRRDSENARYFSYQLGNQCVGLMRTEGGFSMEEEFESKSWRDQFPGHQEITSTVDLQVAHPLVENAGDILLEHQLRRDGERPLLNWRAENPEAKARAAMMGFVEVDDCDMVLDPKQHPDKWTQTSAAEWRRKDKPPLYLRKFEDAETAQCSTSCSYETYEDDFM	GCA_000261925.1_05619	18562..20352	MSASNLLPMISSNPAQFAQASLAKAFAPRVAQGQQSVLSFEAMLSTNMLDRIGPLASREDLLPPDAESTLEDLQKDPLALLPPHMRAAIESMDQTPQSAVAIDDHYVAPAPIQSSRITWNGGSLTKPELQIVAVLNRHKDLCPLSWESLEAKVNDPSTPPDLKAAIEALLQDPELFYAIGSQGDGRCGGKITAKDLSEFSKHHPQVAAFQESQAQSYAQNYIPSDSAENAQPSVMTENDALRELYRYSEYLPKNLSLADFKQIVDGEAKTGKCPPQVIAAAQYFVSHPEEWKRLYGGNIDKVHKEDFLQVASSSMSLTQAELDTLKTINSHQELFFGSGDLTRDKLASMADDKSLDPKVREAASQLLSDPLLFGLLNNAITGYKTHHGFFDFGGGHTVD…
S. fredii CCBAU 83666	GCA_000261945.1_05387	30753..30968	MSKIGTVTSAVGAGAAAGQNVAAKGAGAAAFQAQIAELAAVSAEATARSMLLRTVTTELQTTKKAADERVQ	GCA_000261945.1_05373	19784..20170	MKNDTASTPVRTAPISPPMDVHRAAPTSPLKDRVLQTISAICPDSIVAAAAPNHKAALISGAPPGPSQKLPVEDGAGTERLGIPQGGHDFDVMVADLRDLYNGVTQVALVSKGISGITSSVNKLLKEG	GCA_000261945.1_05386	30386..30682	MVGVIGSGVGSIGVSLARKGGHGHSTGQPPRDSGGPSGHNRPDRGSGVTDGPTISGDRSQAAIQSEAFELALRSVALQLMNDAMADADEAMAETEEDA	GCA_000261945.1_06559	1350..4388	MDFPSTKSVHEQSDSTGPQESSPAAPSAAAATFERQLKEIGSSGGGGGAMPAAAAPQPTQSKGILRRLSKSPLYSQDAPLILGLEKALIKGGAAERTARGYVRTLRSFGQWLFANNKDPIAARLEDEDPLTADAREFIGKGNPLRLLAAMVHLRTSQSTGGVVRIAGRTEYHPYPQDAALIEEYKNEAATDPGKKDASRKDATALRSFSDYLRDNNRPGIAAGLGTSFDGDVESYRKVAGADSRIGAALARLRKSQAGAEAMELERLLGPMDEPGPSSSAPQPAQSPGIAIGRDNRPLYSEDAPLISGLEGALIKGGFSKSAAEQHGGSLRSFSRWLFAKEKPSIRARLDNQSLTDGGEVLEFTGQGNPKRLVQAIDYLRTLRSTGEVPISRRAKLNPH…	GCA_000261945.1_06750	complement(437..1294)	MYSSITGSASQSTSASQADESGQAADDQTFTETLAEAASGSSSASRLYSLTSEPPIYELDRKTFEKELKNFYSDDVKHIADNPLEYSDFVSKKAERTAMVARVGASVADKPGAQYFSYQLGDKSVGLLRVDPGFRIKGKDWQKEHFPERKNISSVVAMRVTHPLVENAGDVLLEHQLRLDGKKPLIMSRPANDDPRPRLEQMGFVDVGGNEFVLDPKRHGDKWTLNGDREWQRADKPRQYLQAESEDPVEGRSDENEGYVETDSSSDDPSWYLERALNFRGGPAD	GCA_000261945.1_05364	complement(8252..9268)	MDINSTRPLNASPQPDSPPPANESAFAHQLSGFQYSPPHAADSLLPQVEADSPYLDTGHPYSQYLDSAYPYPSPCEWQHDLYTRTRERSPHPSEQRPHARVLQDAPEHDQDQHVEAAGPRAGSWQVGPSRSGPSQAGPSSSATPLNASPPPHATDLETEHPYSQYLDWANPSLLDWQHDLHTRATASPAPLTAERGKSPQPSEQQPHARALQVPEYDQDLIWQRVDAAGPQAGPWQVGPSHSGPSQARPSHAWPSSSAGAEPTELSDFVMDSGVRAWDHWFLAPHMASEDQMSMLRATGLMPTAEVPTTTFLMMGMPHVAEFRGEGVIRIRPSLDFDI	GCA_000261945.1_05384	28872..29684	MYGRIDSSSDFHYTQSASKQTDAETQEFADTFARMHLDRSDSNGGSSRYTLDHEPPVVPIDLKTFRREIRKFHGKEITDIADNPQEYSDFVSAKARRTADVAQQYGIRRDSENARYFSYQLGNQCVGLMRTEGGFSMEEEFESKSWRDQFPGHQEITSTVDLQVAHPLVENAGDILLEHQLRRDGERPLLNWRAENPEAKARAAMMGFVEVDDCDMVLDPKQHPDKWTQTSAAEWRRKDKPPLYLRKFEDAETAQCSTSCSYETYEDDFM	GCA_000261945.1_05371	complement(16744..18534)	MSASNLLPMISSNPAQFAQASLAKAFAPRVAQGQQSVLSFEAMLSTNMLDRIGPLASREDLLPPDAESTLEDLQKDPLALLPPHMRAAIESMGQTPQSAVAIDDHYVAPAPIQSSRITWNGGSLTKPELQIVAVLNRHKDLCPLSWESLEAKVNDPSTPPDLKAAIEALLQDPELFYAIGSQGDGRCGGKITAKDLSEFSKHHPQVAAFQESQAQSYAQNYIPSDSAENAQPSVMTENDALRELYRYSEYLPKNLSLADFKQIVDGEAKTGKCPPQVIAAAQYFVSHPEEWKRLYGGNIDKVHKEDFLQVASSSMSLTQAELDTLKTINSHQELFFGSGDLTRDKLASMADDKSLDPKVREAASQLLSDPLLFGLLNNAITGYKTHHGFFDFGGGHTVD…
S. fredii CCBAU 83753	GCA_000261965.1_05864	complement (6136..6351)	MSKIGTVTSAVGAGAAAGQNVAAKGAGAAAFQAQIAELAAVSAEATARSMLLRTVTTELQTTKKAADERVQ				GCA_000261965.1_05865	complement(6422..6718)	MVGVIGSGVGSIGVSLARKGGHGHSTGQPPRDSGGPSGHNRPDRGSGVTDGPTISGDRSQAAIQSEAFELVLRSVALQLMNDAMADADEAMAETEEDA	GCA_000261965.1_06600	3..716	SDTYGGLPLVDLTAPAPSPLRDDIVRRFPITSSDAQIGALNPIALSHNRGLVLEDTEWLGDEHILRDYQLQELDLQRSDSDLAARTRFVDPLEALRLRLGAESDVLRVFHRIVHDRRDNDTADFLFLPVNDASATDRGRHWSLLFVDRSNRQRPVAHHYDSYGRYNETHARQLAERLNLALEPAGMAQQQNTYDCGVFVVDGTRELVRQLAQGREPDLLNLSNVVANRQALQARLRG	GCA_000261965.1_06479	426..1283	MYSSITGSASQSTSASQADESGQAADDQTFTETLAEAASGSSSASRLYSLTSEPPIYELDRKTFEKELKNFYSDDVKHIADNPLEYSDFVSKKAERTAMVARVGASVADKPGAQYFSYQLGDKSVGLLRVDPGFRIKGKDWQKEHFPERKNISSVVAMRVTHPLVENAGDVLLEHQLRLDGKKPLIMSRPANDDPRPRLEQMGFVDVGGNEFVLDPKRHGDKWTLNGDREWQRADKPRQYLQAESEDPVEGRSDENEGYVETDSSSDDPSWYLERALNFRGGPAD	GCA_000261965.1_05889	6129..7145	MDINSTRPLNASPQPDSPPPANESAFAHQLSGFQYSPPHAADSLLPQVEADSPYLDTGHPYSQYLDSAYPYPSPCEWQHDLYTRTRERSPHPSEQRPHARVLQDAPEHDQDQHVEAAGPRAGSWQVGPSRSGPSQAGPSSSATPLNASPPPHATDLETEHPYSQYLDWANPSLLDWQHDLHTRATASPAPLTAERGKSPQPSEQQPHARALQVPEYDQDLIWQRVDAAGPQAGPWQVGPSHSGPSQARPSHAWPSSSAGAEPTELSDFVMDSGVRAWDHWFLAPHMASEDQMSMLRATGLMPTAEVPTTTFLMMGMPHVAEFRGEGVIRIRPSLDFDI	GCA_000261965.1_05867	complement(7420..8232)	MYGRIDSSSDFHYTQSASKQTDAETQEFADTFARMHLDRSDSNGGSSRYTLDHEPPVVPIDLKTFRREIRKFHGKEITDIADNPQEYSDFVSAKARRTADVAQQYGIRRDSENARYFSYQLGNQCVGLMRTEGGFSMEEEFESKSWRDQFPGHQEITSTVDLQVAHPLVENAGDILLEHQLRRDGERPLLNWRAENPEAKARAAMMGFVEVDDCDMVLDPKQHPDKWTQTSAAEWRRKDKPPLYLRKFEDAETAQCSTSCSYETYEDDFM	GCA_000261965.1_05880	18560..20350	MSASNLLPMISSNPAQFAQASLAKAFAPRVAQGQQSVLSFEAMLSTNMLDRIGPLASREDLLPPDAESTLEDLQKDPLALLPPHMRAAIESMDQTPQSAVAIDDHYVAPAPIQSSRITWNGGSLTKPELQIVAVLNRHKDLCPLSWESLEAKVNDPSTPPDLKAAIEALLQDPELFYAIGSQGDGRCGGKITAKDLSEFSKHHPQVAAFQESQAQSYAQNYIPSDSAENAQPSVMTENDALRELYRYSEYLPKNLSLADFKQIVDGEAKTGKCPPQVIAAAQYFVSHPEEWKRLYGGNIDKVHKEDFLQVASSSMSLTQAELDTLKTINSHQELFFGSGDLTRDKLASMADDKSLDPKVREAASQLLSDPLLFGLLNNAITGYKTHHGFFDFGGGHTVD…
S. fredii USDA 205										GCA_001461695.1_01412	51..740	MVDLTAPAPSPLRDDIVRRFPITSSDAQIGALNPIALSHNRGLVLEDTEWLGDEHILRDYQLQELDLQRSDSDLAARTRFVDPLEALRLRLGAESDVLRVFHRIVHDRRDNDTADFLFLPVNDASATDRGRHWSLLFVDRSNRQRPVAHHYDSYGRYNETHARQLAERLNLALEPAGMAQQQNTYDCGVFVVDGTRELVRQLAQGREPDLLNLSNVVANRQALQARLRG	GCA_001461695.1_00902	complement(5390..6247)	MYSSITGSASQSTSASQADESGQAADDQTFTETLAEAASGSSSASRLYSLTSEPPIYELDRKTFEKELKNFYSDDVKHIADNPLEYSDFVSKKAERTAMVARVGASVADKPGAQYFSYQLGDKSVGLLRVDPGFRIKGKDWQKEHFPERKNISSVVAMRVTHPLVENAGDVLLEHQLRLDGKKPLIMSRPANDDPRPRLEQMGFVDVGGNEFVLDPKRHGDKWTLNGDREWQRADKPRQYLQAESEDPVEGRSDENEGYVETDSSSDDPSWYLERALNFRGGPAD
B. japonicum USDA 6	GCA_000284375.1_08084	8445494..8445685	MAVNSVGGNGAAPATQQTQDAGFQNQMAEFERVSQKVQAQAVAMRRITTELSSEKKVADERVQ	AGH09934.1	27..170	MTHSMLLGATPIPPSSAGCLSGACSPAAAGEQARFEQSLAQVAPNQGSAFPTANPPAATPPILEVQRTNVLASPPGDRILQTLSGIYQGRAVSPAIAPAVVNGVQPGPAAQPLLPADNAGANAAVKPVGADFESMMTNLRDVYKDVVQVSLVSKGTSAVSSSLNKLLSAG				GCA_000284375.1_08038	complement(8399671..8402466)	MDFPSTKRVREQSDSTGPQESSPAAPSAAAATFERQLSEIGSSGEGDGAMPAASTPQPAQSKGILRRLSKSPLYSQDAPLILGLEKALIKGGAAKGTARNNLYSLRSFGQWLFANNKDPIAARLDDEESLTVDARVFEKRPATLLRAIDHLRTSRSTGGIVPIAGRTELHPYPQDAALIEGYKNDAATDTGKKDASKNATALRSFSDYLRENSKKGIAARLSDEALDGDVKSYKRAPGADSRIGAALAHLRKSQAGAKAMELERHIDSEDAALKESRQVGDAAAQHSSLQKAGSWPEELLPAEGHDQNLLLGPMDEPGPPSSAPQPAQSTGVAIGHKKRPLHSEDVPLIAGFEEALRNGSAAERTVRNYLSSLRSFGQRLYANNKKSIFARLDDEESLT…				BJ6T_80130	8292246..8292749	MDFNAVAPANTSPEPDTARTATDATEFERQLSGSEAPASAQGVAHPVLQGEAYSPYLDAGHPYSPYLETGHLYPPYPDLAHPLGPDSGWQDNLYAAPAAVAAPEPDNGQLHLSPQAIAQAIEEHPGFDQDVIWQTLDVGPSEAEPRHGEPQAGTSHAGPSRTAPFSG	GCA_000284375.1_07979	complement(8337281..8338114)	MYGRVVGSSSQSTSANQVDEPGDSPRFAETLAGMEPGGSSSETRAYYLNSGPPIVEIDQRSFDRGLQRFLGRDIMNIAINPQEYSDFVSKKAERAATVAGSYSATHYDPARPVRFFSYQLGDETVGLLRAGGPVRIKGETFREKFGRNDLTSVVDLRVTHPLVENAGDILLEYQLREDGDDPLILSKPGLPGMEPRLAEMGFVHVGRNHWVLDPHQHPEVWTKNENDQWQRVGKPTKYLSKVEDDDAAAESTVQADYSDEDDPSVYLERVLTGLSME
B. japonicum SEMIA5079	GCA_000661935.1_08984	complement (9398201..9398392)	MAVNSVGGNGAAPATQQTQDAGFQNQMAEFERVSQKVQAQAVAMRRITTELSSEKKVADERVQ	AHY57071.1	9559980..9560306	MEVQRTNVLASPPGDRILQTLSGIYQGRAVSPAIAPAVVNGVQPGPAAQPLLPADNAGANAAVKPVGADFESMMTNLRDVYKDVVQVSLVSKGTSAVSSSLNKLLSAG				GCA_000661935.1_09035	9448350..9453491	MDFPSTKRVREQSDSTGPQESSPAAPSAAAATFERQLSEIGSSGEGDGAMPAASTPQPAQSKGILRRLSKSPLYSQDAPLILGLEKALIKGGAAKGTARNNLYSLRSFGQWLFANNKDPIAARLDDEESLTVDARVFEKRPATLLRAIDHLRTSRSTGGIVPIAGRTELHPYPQDAALIEGYKNDAATDTGKKDASKNATALRSFSDYLRENSKKGIAARLSDEALDGDVKSYKRAPGADSRIGAALAHLRKSQAGAKAMELERHIDSEDAALKESRQVGDAAAQHSSLQKAGSWPEELLPAEGHDQNLLLGPMDEPGPPSSAPQPAQSTGVAIGHKKRPLHSEDVPLIAGFEEALRNGSAAERTVRNYLSSLRSFGQRLYANNKKSIFARLDDEESLT…							GCA_000661935.1_09091	9512817..9513650	MYGRVVGSSSQSTSANQVDEPGDSPRFAETLAGMEPGGSSSETRAYYLNSGPPIVEIDQLSFDRGLQRFLGRDIMNIAINPQEYSDFVSKKAERAATVAGSYSATHYDPARPVRFFSYQLGDETVGLLRAGGPVRIKGETFREKFGRNDLTSVVDLRVTHPLVENAGDILLEYQLREDGDDPLILSKPGLPGMEPRLAEMGFVHVGRNHWVLDPHQHPEVWTKNENDQWQRVGKPTKYLSKVEDDDAAAESTVQADYSDEDDPSVYLERVLTGLSME
B. japonicum CCBAU15354	GCA_000261545.1_10462	373..564	MAVNSVGGNGAAPATQQTQDAGFQNQMAEFERVSQKVQAQAVAMRRITTELSSEKKVADERVQ							GCA_000261545.1_10254	complement(2..1444)	MDFPSTKSVHEQSGSTGPQESSPAAPSAAAATFERQLREISRSGVGGGAMPAAAALQPAQSTEVLIGRQCNQILYSEDARLISGLEKALTKGGAAKGTTNNYLRVLRGFGHWLSANNKKGISARLDDKKSLSQDAREFSGEGEPWKLLTAIGHLRNSQSTGEVVPITRHVEVNPYQQDAELIKEYQNEVASEMGKRDATALRNFSDYLRDNNKKGIVGRLRGELLNEDVKSYKKVSAFRSKIGVALDRLRKSSAGAKAMDLERNIDPEDAALKESRQVGDAAAQHSSSQKAGSWPEELLPAEGHDQNLLLGPMDEPGASSSAPQPTQSTGILRGRRRRPLYPEDAALISGLEKALIKGGAAEGTAKDHVRTLLSFGQRLYANNKKSIFARLDDEESLTA…							GCA_000261545.1_09599	44..595	MYGRVVGSSSQSTSANQVDEPGDSPRFAETLAGMEPGGSSSETRAYYLNSGPPIVEIDQRSFDRGLQRFLGRDIMNIAINPQEYSDFVSKKAERAATVAGSYSATHYDPARPVRFFSYQLGDETVGLLRAGGPVRIKGETFREKFGRNDLTSVVDLRVTHPLVENAGDILLEPPRVTSNSSGCG
B. japonicum CCBAU15618	GCA_000261585.1_09785	404..595	MAVNSVGGNGAAPATQQTQDAGFQNQMAEFERVSQKVQAQAVAMRRITTELSSEKKVADERVQ							GCA_000261585.1_09816	complement(1..2259)	MDFPSTKRVREQSDSTGPQESSPAAPSAAAATFERQLSEIGSSGEGAMPAASTPQPAQSKGILRRLSKSPLYSQDAPLILGLEKALIKGGAAKGTARNNLYSLRSFGQWLFANNKDPIAARLDDEESLTVDARVFEKRPATLLRAIDHLRTSRSTGGFVPIAGRTELHPYPQDAALIEGYKNDAATDTGKKDASKNATALRSFSDYLRENSKKGIAARLSDEALDGDVKSYKRAPGADSRIGAALAHLRKSQAGAKAMELERHIDSEDAALKESRQVGDAAAQHSSLQKAGSWPEELLPAEGHDQNLLLGPMDEPGPPSSAPQPAQSTGVAIGHKKRPLHSEDVPLIAGFEEALRNGSAAERTVRNYLSSLRSFGQRLYANNKKSIFARLDDEESLTAD…							GCA_000261585.1_08851	9099..9932	MYGRVVGSSSQSTSANQVDEPGDSPRFAETLAGMEPGGSSSETRAYYLNSGPPIVEIDQRSFDRGLRRFLGRDIMNIAINPQEYSDFVSKKAERAATVAGSYSATHYDPARPVRFFSYQLGDETVGLLRAGGPVRIKGETFREKFGRNDLTSVVDLRVTHPLVENAGDILLEHQLREDGDDPLILSKPGLPGMEPRLAEMGFVHVGRNHWVLDPHQHPEVWTKNENDQWQRVGKPTKYLSKVEDDDAAAESTVQADYSDEDDPSVYLERVFTGLSME
B.japonicum CCBAU25435	GCA_000261605.1_09231	407..598	MAVNSVGGNGAAPATQQTQDAGFQNQMAEFERVSQKVQAQAVAMRRITTELSSEKKVADERVQ							GCA_000261605.1_09189	complement(3..3872)	MDFPSTKRVREQSDSTGPQESSPAAPSAAAATFERQLSEIGSSGEGDGAMPAASTPQPAQSKGILRRLSKSPLYSQDAPLILGLEKALIKGGAAKGTARNNLYSLRSFGQWLFANNKDPIAARLDDEESLTVDARVFEKRPATLLRAIDHLRTSRSTGGIVPIAGCTELHPYPQDAALIEGYKNDAATDTGKKDASKNATALRSFSDYLRENSKKGIAARLSDEALDGDVKSYKRAPGADSRIGAALAHLRKSQAGAKAMELERHIDSEDAALKESRQVGDAAAQHSSLQKAGSWPEELLPAEGHDQNLLLGPMDEPGPPSSAPQPAQSTGVAIGHKKRPLHSEDVPLIAGFEEALRNGSAAERTVRNYLSSLRSFGQRLYANNKKSIFARLDDEESLT…				GCA_000261605.1_08974	9458..10117	MDKRPDARGKLGSAAFTQCEALKINVGLRTRASELAEASHSSMRVISWKEKQGGFQCSRPGEYEPEPDTARTATDATEFERQLSGSEAPASAQGVAHPVLQGEAYSPYLDAGHPYSPYLETGHLYPPYPDLAHPLGPDSGWQDNLYAAPAAVAAPEPDNGQLHLSPQAIAQAIEEHPGFDQDVIWQTLDVGPSEAEPRHGEPQAGTSHAGPSRTAPFSG	GCA_000261605.1_08632	9103..9936	MYGRVVGSSSQSTSANQVDEPGDSPRFAETLAGMEPGGSSSETRAYYLNSGPPIVEIDQRSFDRGLQRFLGRDIMNIAINPQEYSDFVSKKAERAATVAGSYSATHYDPARPVRFFSYQLGDETVGLLRAGGPVRIKGETFREKFGRNDLTSVVDLRVTHPLVENAGDILLEYQLREDGDDPLILSKPGLPGMEPRLAEMGFVHVGRNHWVLDPHQHPEVWTKNENDQWQRVGKPTKYLSKVEDDDAAAESTVQADYSDEDDPSVYLERVLTGLSME
B. japonicum E109	GCA_000807315.1_08063	8478120..8478311	MAVNSVGGNGAAPATQQTQDAGFQNQMAEFERVSQKVQAQAVAMRRITTELSSEKKVADERVQ	RN69_38915	8322454..8322711	MYQGRAVSPAIAPAVVNGVQPGPAAQPLLPADNAGANAAVKPVGADFESMMTNLRDVYKDVVQVSLVSKGTSAVSSSLNKLLSAG				GCA_000807315.1_08676	complement(9169495..9170790)	MPAAAALQPAQSTEVLIGRQCNQILYSEDARLISGLEKALTKGGAAKGTTNNYLRVLRGFGHWLSANNKKGISARLDDKKSLSQDAREFSGEGEPWKLLTAIGHLRNSQSTGEVVPITRHVEVNPYQQDAELIKEYQNEVASEMGKRDATALRNFSDYLRDNNKKGIVGRLRGELLNEDVKSYKKVSAFRSKIGVALDRLRKSSAGAKAMDLERNIDPEDAALKESRQVGDAAAQHSSSQKAGSWPEELLPAEGHDQNLLLGPMDEPGASSSAPQPTQSTGILRGRRRRPLYPEDAALISGLEKALIKGGAAEGTAKDHVRTLLSFGQRLYANNKDPIAARLDDEKSLTADARELFEKRPATLHRAIDHLRTSRSTGGIVPIAGRTELHPYPQDAALIK…				RN69_38925	8324110..8324613	MDFNAVAPANTSPEPDTARTATDATEFERQLSGSEAPASAQGVAHPVLQGEAYSPYLDAGHPYSPYLETGHLYPPYPDLAHPLGPDSGWQDNLYAAPAAVAAPEPDNGQLHLSPQAIAQAIEEHPGFDQDVIWQTLDVGPSEAEPRHGEPQAGTSHAGPSRTAPFSG	GCA_000807315.1_07958	complement(8369145..8369978)	MYGRVVGSSSQSTSANQVDEPGDSPRFAETLAGMEPGGSSSETRAYYLNSGPPIVEIDQRSFDRGLQRFLGRDIMNIAINPQEYSDFVSKKAERAATVAGSYSATHYDPARPVRFFSYQLGDETVGLLRAGGPVRIKGETFREKFGRNDLTSVVDLRVTHPLVENAGDILLEYQLREDGDDPLILSKPGLPGMEPRLAEMGFVHVGRNHWVLDPHQHPEVWTKNENDQWQRVGKPTKYLSKVEDDDAAAESTVQADYSDEDDPSVYLERVLTGLSME
B. japonicum FN1	GCA_001038185.1_08644	424..615	MAVNSVGGNGAAPATQQTQDAGFQNQMAEFERVSQKVQAQAVAMRRITTELSSEKKVADERVQ	CF64_43760	7975..8280	MLASPPGDRILQTLSGIYQGRAVSPAIAPAVVNGVQPGPAAQPLLPADNAGANAAVKPVGADFESMMTNLRDVYKDVVQVSLVSKGTSAVSSSLNKLLSAG				GCA_001038185.1_08516	12982..16065	MDFPLTKSVHEQSGSTGPQESSPAAPSAAAATFERQLREISSSGVGGGAMPAAAALQPAQSTEVLIGRQCNQILYSEDARLISGLEKALTKGGAAKGTTNNYLRVLRGFGHWLSANNKKGISARLDDKKSLSQDAREFSGEGEPWKLLTAIGHLRNSQSTGEVVPITRHVEVNPYQQDAELIKEYQNEVASEMGKRDATALRNFSDYLRDNNKKGIVGRLRGELLNEDVKSYKKVSAFRSKIGVALDRLRKSSAGAKAMDLERNIDPEDAALKESRQVGDAAAQHSSSQKAGSWPEELLPAEGHDQNLLLGPMDEPGASSSAPQPTQSTGILRGRRRRPLYPEDAALISGLEKALIKGGAAEGTAKDHVRTLLSFGQRLYANNKDPIAARLDDEKSLTA…							GCA_001038185.1_08241	complement(20292..21125)	MYGRVVGSSSQSTSANQVDEPGDSPRFAETLAGMEPGGSSSETRAYYLNSGPPIVEIDQRSFDRGLQRFLGRDIMNIAINPQEYSDFVSKKAERAATVAGSYSATHYDPARPVRFFSYQLGDETVGLLRAGGPVRIKGETFREKFGRNDLTSVVDLRVTHPLVENAGDILLEYQLREDGDDPLILSKPGLPGMEPRLAEMGFVHVGRNHWVLDPHQHPEVWTKNENDQWQRVGKPTKYLSKVEDDDAAAESTVQADYSDEDDPSVYLERVLTGLSME
B. japonicum USDA 38	GCA_000472745.1_08849	complement (2251..2442)	MAVNSVGGNGAAPATQQTQDAGFQNQMAEFERVSQKVQAQAVAMRRITTELSSEKKVADERVQ							GCA_000472745.1_08861	complement(2..2323)	MDFPSTKRVREQSDSTGPQESSPAAPSAAAATFERQLSEIGSSGEGDGAMPAASTPQPAQSKGILRRLSKSPLYSQDAPLILGLEKALIKGGAAKGTARNNLYSLRSFGQWLFANNKDPIAARLDDEESLTVDARVFEKRPATLLRAIDHLRTSRSTGGIVPIAGRTELHPYPQDAALIEGYKNDAATDTGKKDASKNATALRSFSDYLRENSKKGIAARLSDEALDGDVKSYKRAPGADSRIGAALAHLRKSQAGAKAMELERHIDSEDAALKESRQVGDAAAQHSSLQKAGSWPEELLPAEGHDQNLLLGPMDEPGPPSSAPQPAQSTGVAIGHKKRPLHSEDVPLIAGFEEALRNGSAAERTVRNYLSSLRSFGQRLYANNKKSIFARLDDEESLT…							GCA_000472745.1_06779	9223..10056	MYGRVVGSSSQSTSANQVDEPGDSPRFAETLAGMEPGGSSSETRAYYLNSGPPIVEIDQRSFDRGLQRFLGRDIMNIAINPQEYSDFVSKKAERAATVAGSYSATHYDPARPVRFFSYQLGDETVGLLRAGGPVRIKGETFREKFGRNDLTSVVDLRVTHPLVENAGDILLEYQLREDGDDPLILSKPGLPGMEPRLAEMGFVHVGRNHWVLDPHQHPEVWTKNENDQWQRVGKPTKYLSKVEDDDAAAESTVQADYSDEDDPSVYLERVLTGLSME
B. japonicum USDA 123	GCA_000482525.1_10532	complement (753..944)	MAVNSVGGNGAAPATQQTQDAGFQNQMAEFERVSQKVQAQAVAMRRITTELSSEKKVADERVQ	AGH09998	1..513	MTHSMLLGATPIPPSSAGCLSGACSPAAAGEQARFEQSLAQVAPNQGSAFPSANPPAATPPILEVQRTNVLASPPGDRILQTLSGIYQGRAVSPAIAPAVVNGVQPGPAAQPLLPADNAGANAAVKPVGADFESMMTNLRDVYKDVVQVSLVSKGTSAVSSSLNKLLSAG				GCA_000482525.1_09861	complement(3..1466)	MDFPSTKSVHEQSGSTGPQESSPAAPSAAAATFERQLSEIGSSGEGDGAMPAASTPQPAQSKGILRRLSKSPLYSQDAPLIFGLEKALIKGGAAKGTTNNYLRVLRGFGHWLSANNKKGISARLDDKKSLSQDAREFSGEGEPWKLLTAIGHLRNSQSTGEVVPITRHVEVNPYQQDAELIKEYQNEVASEMGKRDATALRNFSDYLRDNNKKGIVGRLRGELLNEDVKSYKKVSAFRSKIGVALDRLRKSSAGAKAMDLERNIDPEDAALKESRQVGDAAAQHSSSQKAGSWPEELLPAEGHDQNLLLGPMDEPGASSSAPQPTQSTGILRGRRRRPLYPEDAALISGLEKALIKGGAAEGTAKDHVRTLLSFGQRLYANNKDPIAARLDDEESLTAD…				GCA_000482525.1_09067	9883..10386	MDFNAVAPANTSPEPDTARTATDATEFERQLSGSEAPASAQGVAHPVLQGEAYSPYLDAGHPYSPYLETGHLYPPYPDLAHPLGPDSGWQDNLYAAPAAVAAPEPDNGQEHLSPQAIAQAIEEHPGFDQDVIWQTLDVGPSEAEPRHGEPQAGTSHAGPSRTAPFSG
M. ciceri CMG6 (R)	GCA_000472365.1_05933	21446..21688	MAAVDNNKKSGNTNTSSAGNTDKTNSGTPGNTSGADATAFQAQVQELTNVSLEATKRSVQLRTLTTNLQTIKKAADERVS	GCA_000472365.1_06656	1918..2331	MMMPVTSISATLTAGLPRVGSPSIVEQAQFERALGHAADSLKNDAAAGPASAAPVAAAMDVQRAAAPTSGMGDRVLQTISSLYPHNTVSFPALDHDIALSKGALPGPAQKLPVPGEAGTGISGIPQQGQDFETMMAGLRDVYNGVTQVALISKGVSGVTSSVNKLLKEG				GCA_000472365.1_06346	19899..22991	MGELQAADELMGALGEEVLVNGSHGKGELRPTKRQRIQSNLQHAVTERQPGEVGNSGARVMMQLPTDQVGTSEREAQLVMQGDEHEYTPAPHLDGSMPSTVQPDRPIVVPDGADKRPVYSNDATAIEGLKSALLAGKARPDTVTRSTNSLFGFSRWLFQNNKPGLAARLYHPSLSQDLEEYESRGGSSTVAGALRQLMKSMGGAGPIVGRAVLNPHPDDAALTRHFRSASGYATALNHFSHYLRQNDKLGIAGRIYDKSLDKDVESYKAASSNGGAPIESALVYLRKNPPRVILGNHLENAVSMEARPRGDAAQHTAPQQGFDWPEELLPVGYKEGTDLPLSLAPTAHQHQAPDFGEAVPHLNWRHGDQGAPEELVAARDRSSPLPSEAVPHKSGRGLA…							GCA_000472365.1_05929	16253..17056	MYGRIGGSSDSYRAHNAGEQSDAGSEGFADTFARMHLSGSEGSGASSSAAPQAYSLNSRPPVVEINRTSFRRQVRQFHGDEITHIADNPQEYSEFVSSRARRTADVAQQYGIRRDTEHARYFSYQLGDRSAGLLRMEGGFSMNEFESESWREQFPGRTEVTSIVDLQVAHPLVENAGDILLEHQLRIDGDRPLLNWRAANPEAQARAQTMGFVEVDHGDLVLDPTQHPDKWTKNSAGEWQRAGKPPLYLHKTEDSDSSDSGSDDDFM	GCA_000472365.1_05916	complement(4383..6317)	MSASNLSTFYRSNSLQSARGWPGLKVSHFATQHQQSASCFEAMLSTCVLADKPGSFAQGDLPASNLDSTMDKLRQDPLGHLAPDVLTLNGLEQHPLDLLPPNMRAALKEDQSQRSKATEAQHLLGVTPKIEPAPRPSPGITWNGGSLTTAELQIVAVLNRHKDQCPLTWKSLTDKANDPSTPPDLKAAIQGLQQDSGLFYAIGSQGDGRCGGKINAKDLAGFSNHHPQVAAFQEAQARSYEQNYIPSDGSGGLQPSVMTLSDALREFYRYSENLSKDLSLDEFKKMVGGESKNGKFPPQVIAAAQYFLDHPDAWNQLCGGSKGKMHKEDFLQVASSSMSLTQTELNTVEMIKDHQDTFFGSGVLTRDKLAKMKDDKSLDPKVREAASQLLSDPLLFGLL…
Mesorhizobium sp. CC1192	GCA_001618825.1_04295	4331268..4331510	MAAVDNNKKSGNTNTSSAGNTDKTNSGTPGNTSGADATAFQAQVQELTNVSLEATKRSVQLRTLTTNLQTIKKAADERVS	GCA_001618825.1_04280	4317328..4317837	MMMPVTSISATLTAGLPRVGSPSIVEQAQFERALGHAADSLKNDAAAGPASAAPVAAAMDVQRAAAPTSGMGDRVLQTISSLYPHNTVSFPALDHDIALSKGALPGPAQKLPVPGEAGTGISGIPQQGQDFETMMAGLRDVYNGVTQVALISKGVSGVTSSVNKLLKEG	A4R28_21145	4330852..4331196	MPEYLMIAAIGSGVGNLGTSLIRKGHGDSKSEHSGDGKPADGNDGKPAGGNDGKAAGGNDRADNRTVSNDQLQDNSQSAAQSEAFQSILRSFAFQFANDAMAEADEALDDTEDA	GCA_001618825.1_04220	complement(4248853..4252425)	MHPYKLDIHRGSLAAGAARRTARASGQAGQAGFEQHLGELQAADELMGALGEEVLVNGSHGKGELRPTKRQRIQSNLQHAVTERQPGEVGNSGARVMMQLPTDQVGTSEREAQLVMQGDEHEYTPAPHLDGSMPSTVQPDRPIVVPDGADKRPVYSNDATAIEGLKSALLAGKARPDTVTRSTNSLFGFSRWLFQNNKPGLAARLYHPSLSQDLEEYESRGGSSTVAGALRQLMKSMGGAGPIVGRAVLNPHPDDAALTRHFRSASGYATALNHFSHYLRQNDKLGIAGRIYDKSLDKDVESYKAASSNGGAPIESALVYLRKNPPRVILGNHLENAVSMEARPRGDAAQHTAPQQGFDWPEELLPVGYKEGTDLPLSLAPTAHQHQAPDFGEAVPHLN…							GCA_001618825.1_04291	4326075..4326878	MYGRIGGSSDSYRAHNAGEQSDAGSEGFADTFARMHLSGSEGSGASSSAAPQAYSLNSRPPVVEINRTSFRRQVRQFHGDEITHIADNPQEYSEFVSSRARRTADVAQQYGIRRDTEHARYFSYQLGDRSAGLLRMEGGFSMNEFESESWREQFPGRTEVTSIVDLQVAHPLVENAGDILLEHQLRIDGDRPLLNWRAANPEAQARAQTMGFVEVDHGDLVLDPTQHPDKWTKNSAGEWQRAGKPPLYLHKTEDSDSSDSGSDDDFM	GCA_001618825.1_04278	complement(4314206..4316140)	MSASNLSTFYRSNSLQSARGWPGLKVSHFATQHQQSASCFEAMLSTCVLADKPGSFAQGDLPASNLDSTMDKLRQDPLGHLAPDVLTLNGLEQHPLDLLPPNMRAALKEDQSQRSKATEAQHLLGVTPKIEPAPRPSPGITWNGGSLTTAELQIVAVLNRHKDQCPLTWKSLTDKANDPSTPPDLKAAIQGLQQDSGLFYAIGSQGDGRCGGKINAKDLAGFSNHHPQVAAFQEAQARSYEQNYIPSDGSGGLQPSVMTLSDALREFYRYSENLSKDLSLDEFKKMVGGESKNGKFPPQVIAAAQYFLDHPDAWNQLCGGSKGKMHKEDFLQVASSSMSLTQTELNTVEMIKDHQDTFFGSGVLTRDKLAKMKDDKSLDPKVREAASQLLSDPLLFGLL…
Mesorhizobium sp. WSM1271										GCA_000185905.1_05657	complement(5787493..5790675)	MSVEQQVAEAFRPMFDDRADEAHNEGAVLRVEQGLRDVLHQEQNDQAAQPIVAASQQQIRPLSDALDQGNHRPQLVIVNGEHFTALWPAERLAALNARQAVALHQQPSQIGHSGGRVPMQPLMQRLAELPLAGLPVQGARAEHIRRMHVQAAPSAKFEAPSAAIGSSITVSFALPKGVSHGTQRVPQAMLSSSDRDGRLPDAGPARQVGIEQHVAAPRRSNPAPVAPRVRRDPSYRHVSDEHWNVIDKAIAQAADSQQGYSKSRLQAYTYSLRRLANHFGERGQANDLTNHQSLVDHLDTFFSDYPDMKPALNVLRAYHEPDYSVADRPVPAKADAHLLEQAAGDSGLASGTRVIYSRSLRKFSAALDKQGQTITGLDHDERAKIAESLYPDDRYLSYA…
Mesorhizobium sp. WSM1293										GCA_000513875.1_02730	26168..30517	MNPRNSNPSRVTALSQVQGAGLGEGQADQARQVGYNQHLAEARRLLDQADESPTNPEEVLRLEQGFREVLQLRQHDQAASSFFSDPGMPARRGDLNSIVADAFAATGSGHAGVEAAAPPPLAASQQQTRPWLEALDQSNRLLPEWVIINDEHYTALVRPAERQRVLNTPQAAAIQPPRSEIGNSGGRVPMQPLVQQLGELPLEAVPVQGRGSEHTRRLHAEAAPFARSEAPPAAIEYSINVSFAVPKDFSHGIQRVPDAMLSFVDRHDPLPNAGRTRQARLEQHVAEPRRASGDPATRYPHLSDEHRDVIDKAIADAEAQQHHSAGTLRIYSAALRRLANDLGARGQATDLKNHQSLVDHVDAFLPKNGDIKTALNFLRAYHEPGYSAPGRRPVPSKAD…
Mesorhizobium sp. WSM1284										GCA_001618845.1_01093	1221374..1225723	MNPRNSNPSRVTALSQVQGAGLGEGQADQARQVGYNQHLAEARRLLDQADESPTNPEEVLRLEQGFREVLQLRQHDQAASSFFSDPGMPARRGDLNSIVADAFAATGSGHAGVEAAAPPPLAASQQQTRPWPEALDQSNRLLPEWVIINDEHYTALVRPAERQRVLNTPQAAAIQPPRSEIGNSGGRVPMQPLVQQLGELPLEAVPVQGRGSEHTRRLHAEAAPFARSEAPPAAIEYSINVSFAVPKDFSHGIQRVPDAMLSFVDRHDPLPNAGRTRQARLEQHVAEPRRASGDPATRYPHLSDEHRDVIDKAIADAEAQQHHSAGTLRIYSAALRRLANDLGARGQATDLKNHQSLVDHVDAFLPKNGDIKTALNFLRAYHEPGYSAPGRRPVPSKAD…
Rhizobium sp. 3841										GCA_000009265.1_06903	90675..93380	METQESVEALNKFLAKKRKLNPTKANEVFKREILGSMAVENGGLQNPIFLVVGGQPAAGKTSAIRQLLNKYDPEYTQVVSENELRSFLPDNHRARIRGSHVVEEINRFVVLNWRDQLIEYAIRHRSNIILETRDTPNYILLERARHIGYKTELNIVATDRITSFTAMHDRYDRWLSRDSIAPITSPDAKSHDLSYSVWAFIAATAVCYESFDRIAIIRRSGETIFENNQANDLTGPMKMQGVMQALMIARNRPLGKTHRDEIQNIWNKLEQSDRFARHLPCANLPIKSYKAEIGLALNNQVDFDPYKIPADDQRNIAEMFVRNVKQDEDFIVANLGEPYCYSSHILERITSSHKILQEAFLGKSAIARTGPSDSTFAPQEDTTWGTPHQEPPRSSIVKR…
Rhizobium sp. FA23
B. elkanii CCBAU05737						MTPYMMLGATPISPNSADCLANACSPAAAGEQAHFEQSLAQAASDQSATSSVADRAAVVPPVSEVQRTNTLANPPDRILQALSTMYHSHVGAPAVGSVSSAPSVIQPGPAAQPLLQPLDIGAHETVKPVAADFDSMVVNLRDVYRDVVQVSLVKSTSAVSSSLNKLLSAG				GCA_000261505.1_09178	complement(1..2841)	MPAAAALQPAQSTEVLIGRQCNQILYSEDARLISGLEKALTKGGAAKGTTNNYLRVLRGFGHWLSANNKKGISARLDDKKSLSQDAREFSGEGEPWKLLTAIGHLRNSQSTGEVVPITRHVEVNPYQQDAELIKEYQNEVASEMGKRDATALRNFSDYLRDNNKKGIVGRLRGELLNEDVKSYKKVSAFRSKIGVALDRLRKSSAGAKAMDLERNIDPEDAALKESRQVGDAAAQHSSSQKAGSWPEELLPAEGHDQNLLLGPMDEPGASSSAPQPTQSTGILRGRRRRPLYPEDAALISGLEKALIKGGAAEGTAKDHVRTLLSFGQRLYANNKDPIAARLDDEKSLTADARELFEKRPATLHRAIDHLRTSRSTGGIVPIAGRTELHPYPQDAALIK…				GCA_000261505.1_09526	7363..8118	MQMAFVELWLEPNFQRRSRMDFNSISPTNTSPQPDSPSAPAGPAGFEHQLREVEDSALPPAAGSPVQQGKAYSPYLDARHPYSQYLESGHPYSSLLDREDDLYAPAAPSPGPLVAARESSPQPGSQQPIAQAIAELPEFDPDLIWQNVEAGSSQAGPSQAGPSQAGPSSSAGAALSELTNFIPEDERFIADHWVFCPHTASDAQINILRRAGLLPSNNSRTTSFTMLGMPHTAEFRQEGFVRIKPSMDAGL	GCA_000261505.1_08944	18390..19391	MYGRIVGSSSPSTGASQADEAGEAGDSSHFTEMVAGVGSSGASPARYSLESNPPISEIDRSSFNDGLWRFLGSDIQSIASSREEYSDFVSKKAERAATVAGSYLHTYDDLSRPAKFFSYKLGDETVGLLRVGGPVRIKGDAFRNQFGRNDLTSVVDLRVTHPLVENAGDILLEHQLRIDARNGAEPLILSKPALGGMEPRLAEMGFVHVGRNHWVLDPHQHPEVWTKNENDEWQRVGKPTKYLAKAGDGDSATQAPRQFDSSDEDDSTEYYYLERALAGLHTE	GCA_000261505.1_06528	1033..2820	MSVDLSPTANSTVAFSGMPAPPSSAQDFSSFQAMLASLSSKDTTNDHSASQVTASTESTKQLTEELTQEARSILPPEIRAALDAYQDDPQPSCAAGSPIIAEAPVQSSRITWNGGTLTNAELQIVSVLNRHKDKCPLDWKSLGDLANDPSTPPDLKAAIEALQQDPELFYAIGSQGDGRCGGKIKAGDLSGFSDHHPQVAAFQEQRARIYEQNYMPSDGTGNGEPSVMTLTDALRELYRYSDNLPKNLSLADFRRIVDGNADIGKCPPQVLAAAQYFLDHPDQWKQLYGGSIDKVHKEDFLQVASSSMSLTRPELSTLNTINKNQDAFFGNGDLTREKLVSMVDDKSLSPEVRSAASQLLSDPVLFGLMNNAITGYKTHHKFFDFGGGHTVDSGNISRN…
B. elkanii CCBAU43297						SPAAAGEQAHFEQSLAQAASDQSATSSVADRAAVVPPVSEVQRTNTLANPPGDRILQALSTMYHSHVGAPAVGSVSSAPSVIQPGPAAQPLLQPLDIGAHETVKPVAADFDSMVVNLRDVYRDVVQVSLVSKSTSAVSSSLNKLLSAG				GCA_000261525.1_08499	complement(1..3594)	MDFPLTKSVHEQSGSTGPQESSPAAPSAAAATFERQLREISSSGVGGGAMPAAAALQPAQSTEVLIGRQCNQILYSEDARLISGLEKALTKGGAAKGTTNNYLRVLRGFGHWLSANNKKGISARLDDKKSLSQDAREFSGEGEPWKLLTAIGHLRNSQSTGEVVPITRHVEVNPYQQDAELIKEYQNEVASEMGKRDATALRNFSDYLRDNNKKGIVGRLRGELLNEDVKSYKKVSAFRSKIGVALDRLRKSSAGAKAMDLERNIDPEDAALKESRQVGDAAAQHSSSQKAGSWPEELLPAEGHDQNLLLGPMDEPGASSSAPQPTQSTGILRGRRRRPLYPEDAALISGLEKALIKGGAAEGTAKDHVRTLLSFGQRLYANNKDPIAARLDDEKSLTA…				GCA_000261525.1_05996	complement(1528..2283)	MQMAFVELWLEPNFQRRSRMDFNSISPTNTSPQPDSPSAPAGPAGFEHQLREVEDSALPPAAGSPVQQGKAYSPYLDARHPYSQYLESGHPYSSLLDREDDLYAPAAPSPGPLVAARESSPQPGSQQPIAQAIAELPEFDPDLIWQNVEAGSSQAGPSQAGPSQAGPSSSAGAALSELTNFIPEDERFIADHWVFCPHTASDAQINILRRAGLLPSNNSRTTSFTMLGMPHTAEFRQEGFVRIKPSMDAGL	GCA_000261525.1_04000	16696..17697	MYGRIVGSSSPSTGASQADEAGEAGDSSHFTEMVAGVGSSGASPARYSLESNPPISEIDRSSFNDGLWRFLGSDIQSIASSREEYSDFVSKKAERAATVAGSYLHTYDDLSRPAKFFSYKLGDETVGLLRVGGPVRIKGDAFRNQFGRNDLTSVVDLRVTHPLVENAGDILLEHQLRIDARNGAEPLILSKPALGGMEPRLAEMGFVHVGRNHWVLDPHQHPEVWTKNENDEWQRVGKPTKYLAKAGDGDSATQAPRQFDSSDEDDSTEYYYLERALAGLHTE	GCA_000261525.1_06000	10625..12412	MSVDLSPTANSTVAFSGMPAPPSSAQDFSSFQAMLASLSSKDTTNDHSASQVTASTESTKQLTEELTQEARSILPPEIRAALDAYQDDPQPSCAAGSPIIAEAPVQSSRITWNGGTLTNAELQIVSVLNRHKDKCPLDWKSLGDLANDPSTPPDLKAAIEALQQDPELFYAIGSQGDGRCGGKIKAGDLSGFSDHHPQVAAFQEQRARIYEQNYMPSDGTGNGEPSVMTLTDALRELYRYSDNLPKNLSLADFRRIVDGNADIGKCPPQVLAAAQYFLDHPDQWKQLYGGSIDKVHKEDFLQVASSSMSLTRPELSTLNTINKNQDAFFGNGDLTREKLVSMVDDKSLSPEVRSAASQLLSDPVLFGLMNNAITGYKTHHKFFDFGGGHTVDSGNISRN…
B. elkanii USDA94						MTPYMMLGATPISPNSADCLANACSPAAAGEQAHFEQSLAQAASDQSATSSVADRAAVVPPVSEVQRTNTLANPPGDRILQALSTMYHSHVGAPAVGSVSSAPSVIQPGPAAQPLLQPLDIGAHETVKPVAADFDSMVVNLRDVYRDVVQVSLVSKSTSAVSSSLNKLLSAG				GCA_000519225.1_01224	177541..180294	MPAASALQSAQSTWVLIGRQGKHLLYSEDARLISGLEKALIGNPTHRNAGDYLTSLRSFGGWLFANNKTSIVARLNDPSLTHDAREFEKRRPSNILAALNHLRTFQSTGGVTVTARTELNPHPQDADLINEYKKETATSTGRMYATALRSFGHYLRENNKKGIATRLSGGALDEDVNSYKKGAGADSRIGAALAQLRKSQAGAKAMEPERHFDPKDAALMESMQVGDAAAQHSASQQAGSWSEELNHLRTFQSTGGVTVTARTELNPHPQDADLINEYKKETATSTGRMYATALRSFGHYLRENNKKGIATRLSGGALDEDINSYKKGAGADSRIGAALAQLRKSQAGANAMELERHIDPKDAALMESMQVGDAAAQHSASQQAGSWPEEFLPAEGHDQ…				GCA_000519225.1_01255	complement(839..1594)	MQMAFVELWLEPNFQRRSRMDFNSISPTNTSPQPDSPSAPAGPAGFEHQLREVEDSALPPAAGSPVQQGKAYSPYLDARHPYSQYLESGHPYSSLLDREDDLYAPAAPSPGPLVAARESSPQPGSQQPIAQAIAELPEFDPDLIWQNVEAGSSQAGPSQAGPSQAGPSSSAGAALSELTNFIPEDERFIADHWVFCPHTASDAQINILRRAGLLPSNNSRTTSFTMLGMPHTAEFRQEGFVRIKPSMDAGL	GCA_000519225.1_08195	27112..28113	MYGRIVGSSSPSTGASQADEAGEAGDSSHFTEMVAGVGSSGASPARYSLESNPPISEIDRSSFNDGLWRFLGSDIQSIASSREEYSDFVSKKAERAATVAGSYLHTYDDLSRPAKFFSYKLGDETVGLLRVGGPVRIKGDAFRNQFGRNDLTSVVDLRVTHPLVENAGDILLEHQLRIDARNGAEPLILSKPALGGMEPRLAEMGFVHVGRNHWVLDPHQHPEVWTKNENDEWQRVGKPTKYLAKAGDGDSATQAPRQFDSSDEDDSTEYYYLERALAGLHTE	GCA_000519225.1_06090	complement(69855..71642)	MSVDLSPTANSTVAFSGMPAPPSSAQDFSSFQAMLASLSSKDTTNDHSASQVTASTESTKQLTEELTQEARSILPPEIRAALDAYQDDPQPSCAAGSPIIAEAPVQSSRITWNGGTLTNAELQIVSVLNRHKDKCPLDWKSLGDLANDPSTPPDLKAAIEALQQDPELFYAIGSQGDGRCGGKIKAGDLSGFSDHHPQVAAFQEQRARIYEQNYMPSDGTGNGEPSVMTLTDALRELYRYSDNLPKNLSLADFRRIVDGNADIGKCPPQVLAAAQYFLDHPDQWKQLYGGSIDKVHKEDFLQVASSSMSLTRPELSTLNTINKNQDAFFGNGDLTREKLVSMVDDKSLSPEVRSAASQLLSDPVLFGLMNNAITGYKTHHKFFDFGGGHTVDSGNISRN…
B. elkanii USDA76(T)						MTPYMMLGATPISPNSADCLANACSPAAAGEQAHFEQSLAQAASDQSATSSVADRAAVVPPVSEVQRTNTLANPPGDRILQALSTMYHSHVGAPAVGSVSSAPSVIQPGPAAQPLLQPLDIGAHETVKPVAADFDSMVVNLRDVYRDVVQVSLVSKSTSAVSSSLNKLLSAG				GCA_000379145.1_08945	complement(289937..294724)	MDFPSTKRVREQSDSTGPQESSPAAPSATAATFERQLSEIGSSGEGDGAMPAASTPQPAQSKGILRRLSKSPLYSQDAPLIFGLEKALIKGGAAKGTAQNNLYSLRSFGQWLFANNKDPIAARLDDEESLTVDARVFEKRPATLLRAIDHLRTSRSTGGIVPIAGRTELHPYPQDAALIEEYKNDAATDTGKKDASKNATALRSFSDYLRENSKKGIAARLSDEALDGDVKSYKRAPGADSRIGAALAHLRKSQAGAKAMELERHIDSEDAALKESRQVGDAAAQHSSSQKAGSWPEELLPAEGHDQNLLLGPMDEPGPPSSAPQPAQSTGVAIGHKKRPLHSEDVPLIAGFEEALRNGSAAERTVRNYLSSLRSFGQRLYANNKKSIFARLDDEESLT…				GCA_000379145.1_03021	3185412..3186167	MQMAFVELWLEPNFQRRSRMDFNSISPTNTSPQPDSPSAPAGPAGFEHQLREVEDSALPPAAGSPVQQGKAYSPYLDARHPYSQYLESGHPYSSLLDREDDLYAPAAPSPGPLVAARESSPQPGSQQPIAQAIAELPEFDPDLIWQNVEAGSSQAGPSQAGPSQAGPSSSAGAALSELTNFIPEDERFIADHWVFCPHTASDAQINILRRAGLLPSNNSRTTSFTMLGMPHTAEFRQEGFVRIKPSMDAGL	GCA_000379145.1_03384	3669250..3670251	MYGRIVGSSSPSTGASQADEAGEAGDSSHFAEMVAGVGSSGASPARYSLESNPPISEIDRSSFNDGLWRFLGSDIQSIASSREEYSDFVSKKAERAATVAGSYLHTYDDLSRPAKFFSYKLGDETVGLLRVGGPVRIKGDAFRNQFGRNDLTSVVDLRVTHPLVENAGDILLEHQLRIDARNGAEPLILSKPALGGMEPRLVEMGFVHVGRNHWVLDPHQHPEVWTKNENDEWQRVGRPTKYLAKAGDGDSATQAPRQCDSSDEDESTAYYYLERALAGMHTE	GCA_000379145.1_03017	complement(3175283..3177070)	MSVDLSPTANSTVAFSGMPAPPSSAQDFSSFQAMLASLSSKDTTNDHSASQVTASTESTKQLTEELTQEARSILPPEIRAALDAYQDDPQPSCAAGSPIIAEAPVQSSRITWNGGTLTNAELQIVSVLNRHKDKCPLDWKSLGDLANDPSTPPDLKAAIEALQQDPELFYAIGSQGDGRCGGKIKAGDLSGFSDHHPQVAAFQEQRARIYEQNYMPSDGTGNGEPSVMTLTDALRELYRYSDNLPKNLSLADFRRIVDGNADIGKCPPQVLAAAQYFLDHPDQWKQLYGGSIDKVHKEDFLQVASSSMSLTRPELSTLNTINKNQDAFFGNGDLTREKLVSMVDDKSLSPEVRSAASQLLSDPVLFGLMNNAITGYKTHHKFFDFGGGHTVDSGNISRN…
B. diazoefficiens USDA 110 (T)	GCA_000011365.1_01672	complement(1805580..1805771)	MAVNSVGGNGAAPATQQTQDAGFQNQMAEFERVSQKVQAQAVAMRRITTELSSEKKVADERVQ	blr1812	1966268..1966780	MTHSMLLGATPIPPSSAGCLSGACSPAAAGEQARFEQSLAQVAPNQGSAFPTANPPAATPPILEVQRTNVLASPPGDRILQTLSGIYQGRAVSPAIAPAVVNGVQPGPAAQPLLPADNAGANAAVKPVGADFESMMTNLRDVYKDVVQVSLVSKGTSAVSSSLNKLLSAG	GCA_000011365.1_01826	complement(1964052..1964255)	MDTGAADIAATAPDAGTNTDNAANGGDNSHAALLQRAFEKALVAVATQVISDTQSDMDDAMSELDDG	GCA_000011365.1_01718	1848702..1853852	MDFPSTKRVREQSDSTGPQESSPAAPSAAAATFERQLSEIGSSGEGDGAMPAASTPQPAQSKGILRRLSKSPLYSQDAPLILGLEKALIKGGAAKGTARNNLYSLRSFGQWLFANNKDPIAARLDDEESLTVDARVFEKRPATLLRAIDHLRTSRSTGGIVPIAGRTELHPYPQDAALIEGYKNDAATDTGKKDASKNATALRSFSDYLRENSKKGIAARLSDEALDGDVKSYKRAPGADSRIGAALAHLRKSQAGAKAMELERHIDSEDAALKESRRVGDAAAQHSSLQKAGSWPEELLPAEGHDQNLLLGPMDEPGPPSSAPQPAQSTGVAIGHKKRPLHSEDVPLIAGFEEALRNGSAAERTVRNYLSSLRSFGQRLYANNKKSIFARLDDEESLT…							GCA_000011365.1_01777	1916378..1917211	MYGRVVGSSSQSTSANQVDEPGDSPRFAETLAGMEPGGSSSETRAYYLNSGPPIVEIDQLSFDRGLQRFLGRDIMNIAINPQEYSDFVSKKAERAATVAGSYSATHYDPARPVRFFSYQLGDETVGLLRAGGPVRIKGETFREKFGRNDLTSVVDLRVTHPLVENAGDILLEYQLREDGDDPLILSKPGLPGMEPRLAEMGFVHVGRNHWVLDPHQHPEVWTKNENDQWQRVGKPTKYLSKVEDDDAAAESTVQADYSDEDDPSVYLERVLTGLSME
B. diazoefficiens CCBAU 41267	GCA_000261765.1_08877	complement(2225..2416)	MAVNSVGGNGAAPATQQTQDAGFQNQMAEFERVSQKVQAQAVAMRRITTELSSEKKVADERVQ				GCA_000261765.1_08712	complement(565..768)	MDTGAADIAATAPDAGTNTDNAANGGDNSHAALLQRAFEKALVAVATQVISDTQSDMDDAMSELDDG	GCA_000261765.1_08809	complement(5716..7356)	MPAASTPQPAQSKGILRRLSKSPLYSQDAPLILGLEKALIKGGAPKGTARNISLSLRSFGQGLFANNKDPIAARLDDEESLTVDARVFEKRPATLPSSQDHLRTSRSTVGFVPIAGRTELHPYPEWADPIEGYKNDAATDTGKKDASKNATALRSFSDYLRENSKKGIAARLSDEALDGDVKSYKRAPGADSRIGAALAHLRKSQAGAKAMELERHIDSEDAALKESRRVGDAAAQHSSLQKAGSWPDVVLPAEGHDQNLLLGPMDEPGPPSSAPQPAQSTGVAIGHKKRPLHSEDVPLIAGFEEALRNGSAAERTVRNYLSSLRSFGQRLYANNKKSIFARLDDEESLTADARELFEKRPATLLRALDHLRTSRLTGGIVPIAGRTELHPYPQDAALI…							GCA_000261765.1_08503	40..873	MYGRVVGSSSQSTSANQVDEPGDSPRFAETLAGMEPGGSSSETRAYYLNSGPPIVEIDQLSFDRGLQRFLGRDIMNIAINPQEYSDFVSKKAERAATVAGSYSATHYDPARPVRFFSYQLGDETVGLLRAGGPVRIKGETFREKFGRNDLTSVVDLRVTHPLVENAGDILLEYQLREDGDDPLILSKPGLPGMEPRLAEMGFVHVGRNHWVLDPHQHPEVWTKNENDQWQRVGKPTKYLSKVEDDDAAAESTVQADYSDEDDPSVYLERVLTGLSME
B. diazoefficiens SEMIA 5080	GCA_000648595.2_07391	complement(1853280..1853471)	MAVNSVGGNGAAPATQQTQDAGFQNQMAEFERVSQKVQAQAVAMRRITTELSSEKKVADERVQ	BJA5080_08084	17402..17728	MEVQRTNVLASPPGDRILQTLSGIYQGRAVSPAIAPAVVNGVQPGPAAQPLLPADNAGANAAVKPVGADFESMMTNLRDVYKDVVQVSLVSKGTSAVSSSLNKLLSAG	GCA_000648595.2_00123	21553..21756	MDTGAADIAATAPDAGTNTDNAANGGDNSHAALLQRAFEKALVAVATQVISDTQSDMDDAMSELDDG	GCA_000648595.2_08530	246..2942	MPAASTPQPAQSKGILRRLSKSPLYSQDAPLILGLEKALIKGGAAKGTARNNLYSLRSFGQWLFANNKDPIAARLDDEESLTVDARVFEKRPATLLRAIDHLRTSRSTGGIVPIAGRTELHPYPQDAALIEGYKNDAATDTGKKDASKNATALRSFSDYLRENSKKGIAARLSDEALDGDVKSYKRAPGADSRIGAALAHLRKSQAGAKAMELERHIDSEDAALKESRQVGDAAAQHSSLQKAGSWPEELLPAEGHDQNLLLGPMDEPGPPSSAPQPAQSTGVAIGHKKRPLHSEDVPLIAGFEEALRNGSAAERTVRNYLSSLRSFGQRLYANNKKSIFARLDDEESLTADARELFEKRPATLLRAIDHLRTSRLTGGIVPIAGRTELHPYPQDAALI…							GCA_000648595.2_00170	complement(65718..66551)	MYGRVVGSSSQSTSANQVDEPGDSPRFAETLAGMEPGGSSSETRAYYLNSGPPIVEIDQRSFDRGLRRFLGRDIMNIAINPQEYSDFVSKKAERAATVAGSYSATHYDPARPVRFFSYQLGDETVGLLRAGGPVRIKGETFREKFGRNDLTSVVDLRVTHPLVENAGDILLEHQLREDGDDPLILSKPGLPGMEPRLAEMGFVHVGRNHWVLDPHQHPEVWTKNENDQWQRVGKPTKYLSKVEDDDAAAESTVQADYSDEDDPSVYLERVFTGLSME
B. diazoefficiens USDA 122	GCF_000473025.1_07870	complement(2197..2388)	MAVNSVGGNGAAPATQQTQDAGFQNQMAEFERVSQKVQAQAVAMRRITTELSSEKKVADERVQ	BD122_09290	2006197..2006709	MTHSMLLGATPIPPSSAGCLSGACSPAAAGEQARFEQSLAQVAPNQGSAFPTANPPAATPPILEVQRTNVLASPPGDRILQTLSGIYQGRAVSPAIAPAVVNGVQPGPAAQPLLPADNAGANAAVKPVGADFESMMTNLRDVYKDVVQVSLVSKGTSAVSSSLNKLLSAG	GCA_000473025.1_06987	10678..10881	MDTGAADIAATAPDAGTNTDNAANGGDNSHAALLQRAFEKALVAVATQVISDTQSDMDDAMSELDDG	GCF_000473025.1_08172	340..2514	MPAASTPQPAQSKGILRRLSKSPLYSQDAPLILGLEKALIKGGAAKGTARNNLYSLRSFGQWLFANNKDPIAARLDDEESLTVDARVFEKRPATLLRAIDHLRTSRSTGGIVPIAGRTELHPYPQDAALIEGYKNDAATDTGKKDASKNATALRSFSDYLRENSKKGIAARLSDEALDGDVKSYKRAPGADSRIGAALAHLRKSQAGAKAMELERHIDSEDAALKESRQVGDAAAQHSSLQKAGSWPEELLPAEGHDQNLLLGPMDEPGPPSSAPQPAQSTGVAIGHKKRPLHSEDVPLIAGFEEALRNGSAAERTVRNYLSSLRSFGQRLYANNKKSIFARLDDEESLTADARELFEKRPATLLRAIDHLRTSRLTGGIVPIAGRTELHPYPQDAALI…							GCF_000473025.1_06322	complement(20596..21429)	MYGRVVGSSSQSTSANQVDEPGDSPRFAETLAGMEPGGSSSETRAYYLNSGPPIVEIDQRSFDRGLRRFLGRDIMNIAINPQEYSDFVSKKAERAATVAGSYSATHYDPARPVRFFSYQLGDETVGLLRAGGPVRIKGETFREKFGRNDLTSVVDLRVTHPLVENAGDILLEHQLREDGDDPLILSKPGLPGMEPRLAEMGFVHVGRNHWVLDPHQHPEVWTKNENDQWQRVGKPTKYLSKVEDDDAAAESTVQADYSDEDDPSVYLERVFTGLSME
B. diazoefficiens Is-1	GCA_001280585.1_08406	389..580	MAVNSVGGNGAAPATQQTQDAGFQNQMAEFERVSQKVQAQAVAMRRITTELSSEKKVADERVQ	AF336_40550	3049..3306	MYQGRAVSPAIAPAVVNGVQPGPAAQPLLPADNAGANAAVKPVGADFESMMTNLRDVYKDVVQVSLVSKGTSAVSSSLNKLLSAG	GCA_001280585.1_07573	complement(578..781)	MDTGAADIAATAPDAGTNTDNAANGGDNSHAALLQRAFEKALVAVATQVISDTQSDMDDAMSELDDG										GCA_001280585.1_07476	9246..10079	MYGRVVGSSSQSTSANQVDEPGDSPRFAETLAGMEPGGSSSETRAYYLNSGPPIVEIDQRSFDRGLRRFLGRDIMNIAINPQEYSDFVSKKAERAATVAGSYSATHYDPARPVRFFSYQLGDETVGLLRAGGPVRIKGETFREKFGRNDLTSVVDLRVTHPLVENAGDILLEHQLREDGDDPLILSKPGLPGMEPRLAEMGFVHVGRNHWVLDPHQHPEVWTKNENDQWQRVGKPTKYLSKVEDDDAAAESTVQADYSDEDDPSVYLERVFTGLSME
B. diazoefficiens NK6	GCA_001549695.1_02810	2869261..2869452	MAVNSVGGNGAAPATQQTQDAGFQNQMAEFERVSQKVQAQAVAMRRITTELSSEKKVADERVQ	NK6_2577	2559286..2559396	MMTNLRDVYKDVVQVSLVSKGTSAVSSSLNKLLSAG				GCA_001549695.1_02769	complement(2829391..2834394)	MPAASTPQPAQSKGILRRLSKSPLYSQDAPLILGLEKALIKGGAAKGTAQNNLYSLRSFGQWLFANNKDPIAARLDDEESLTVDARVFEKRPATLLRAIDHLRTSRSTGGIVPIAGRTELHPYPQDAALIEEYKNDAATDTGKKDASKNATALRSFSDYLRENSKKGIAARLSDEALDGDVKSYKRAPGADSRIGAALAHLRKSQAGAKAMELERHIDSEDAALKESRQVGDAAAQHSSSQKAGSWPEELLPAEGHDQNLLLGPMDEPGPPSSAPQPAQSTGVAIGHKKRPLHSEDVPLIAGFEEALRNGSAAERTVRNYLSSLRSFGQRLYANNKKSIFARLDDEESLTADARELFEKRPATLLRAIDHLRTSRLTGGIVPIAGRTELHPYPQDAALI…				GCA_001549695.1_02508	2560942..2561178	MDFNAVAPADTSPEPDTARTATDATEFERQLSGSEAPASAQGVAHPVLQGEAYSPYLDAGHPYLHTWRQDTSIRLTQI	GCA_001549695.1_02849	complement(2910336..2911169)	MYGRIVGSSSQSTSASQVDESGDSPRFAETLAGMEPGGSSSETRAYYLNARPPIDEIDERSFDRGLQRFLGRGIMNIAINPQEYSDFVSKKAERAATVAGSYSATHYDPARPVRFFSYQLGDETVGLLRAGGPVRIKGEAFRERFGRNDLTSVVDLRVTHPLVENAGDILLEHQLREDGDHPLILSKPGLPGMEPRLAEMGFVHVGRNHWVLDPHQHPEVWTKNENDQWQRVGKPTKYLSKVEDDDAAAESTVQADYSDEDDPSVYLERVLTGLSME
M. australicum WSM2073(T)										GCA_000230995.3_05600	complement(5716453..5719635)	MSVEQQVAEAFRPMFDDRADEAHNEGAVLRVEQGLRDVLHQEQNDQAAQPIVAASQQQIRPLSDALDQGNHRPQLVIVNGEHFTALWPAERLAALNARQAVALHQQPSQIGHSGGRVPMQPLMQRLAELPLAGLPVQGARAEHIRRMHVQAAPSAKFEAPSAAIGSSITVSFALPKGVSHGTQRVPQAMLSSSDRDGRLPDAGPARQVGIEQHVAAPRRSNPAPVAPRVRRDPSYRHVSDEHWNVIDKAIAQAADSQQGYSKSRLQAYTYSLRRLANHFGERGQANDLTNHQSLVDHLDTFFSDYPDMKPALNVLRAYHEPDYSVADRPVPAKADAHLLEQAAGDSGLASGTRVIYSRSLRKFSAALDKQGQTITGLDHDERAKIAESLYPDDRYLSYA…
M. australicum LNHC209A00										GCA_000502915.1_06377	complement(8943..9557)	MNPRNSNPSRVTALSQVQDAGLEDGQAVQARRVGFEQHVSEALRPLFDGRADEPPTSPEELLRLEKGFREVLQRGQDHQAASSFFSDPRMPAGRDDPKGSVSDAFAAAGSRHAGVEAAAPPVLAASQQQIRPSPVAFDRPVSSSAAAGVRLYAPSMISRKTSSENCDQLPALCCRLAVEVETPANQWKVSGPWGQSATASTPPI
Note
Red color showing those sequences found only from NCBI
Yellow color showing the not found sequences from Ezbiocloud.net and NCBI servers.
