# Supplementary material for: High-Throughput Mass Spectrometric Analysis of the Whole Proteome and Secretome From Sinorhizobium fredii Strains CCBAU25509 and CCBAU45436
Source: Front Microbiol. 2019 Nov 12;10:2569. doi: 10.3389/fmicb.2019.02569 (PMC6865838; doi:10.3389/fmicb.2019.02569)
Supplement: Supplementary file 8 [file Table_8.xlsx]

## Sheet: Summary
Supplementary Table S8. Distribution of Rj2/Rfg1 genotype in 147 re-sequenced soybean accessions.
Polymorphism						Allele	Wild	Landrace	Improved
E	I	Q	E	P	E	Rj2/rfg1	0	0	0
E	R	Q	E	P	E	rj2/rfg1	3	6	1
K	R	Q	E	P	E	rj2/rfg1	3	18	15
E	R	E	N	S	D	rj2/Rfg1	4	4	2
K	R	E	N	S	D	rj2/Rfg1	1	29	61
Foot note
Color code:
E	I				Residues defining Rj2 allele (Yang et al 2010)
K	R				Residues defining rj2 allele (Yang et al 2010)
Q	E	P	E		Residues defining rfg1 allele (Yang et al 2010)
E	N	S	D		Residues defining Rfg1 allele (Yang et al 2010)

## Sheet: 147 accessions
SNPdata_order_NBT-TS1-Name	Individual code	Type	Name_in_NBT	SRA	Origin	Gm16:36562575:T<->C:K<->E;:452	Gm16:36562460:C<->A:R<->I;:490	Gm16:36561470:C<->G:E<->Q;:731	Gm16:36561453:G<->C:N<->E;:736	Gm16:36561434:A<->G:S<->P;:743	Gm16:36561393:G<->T:D<->E;:756	Genotype
298	IGDB-002	G. soja	ZJ-YJ086	IGDB-TZX-9891	Zhejiang, China	K	R	Q	E	P	E	rj2/rfg1
1	IGDB-003	G. soja	ZJ-Y314	IGDB-TZX-0002	Zhejiang, China	E	R	Q	E	P	E	ND/rfg1
124	IGDB-006	G. soja	ZJ-Y191	IGDB-TZX-3991	Zhejiang, China	K	R	Q	E	P	E	rj2/rfg1
35	IGDB-011	G. soja	ZJ-Y2300-1	IGDB-TZX-1002	Zhejiang, China	E	R	Q	E	P	E	ND/rfg1
285	IGDB-014	G. soja	PI 597461A	IGDB-TZX-942	Shandong, China	K	R	Q	E	P	E	rj2/rfg1
161	IGDB-024	G. soja	PI 522228	IGDB-TZX-522	Primorye, Russian Federation	E	R	E	N	S	D	ND/Rfg1
102	IGDB-034	G. soja	PI 479752	IGDB-TZX-322	Jilin, China	E	R	E	N	S	D	ND/Rfg1
198	IGDB-036	G. soja	PI 468400A	IGDB-TZX-642	Ningxia, China	E	R	Q	E	P	E	ND/rfg1
174	IGDB-047	G. soja	PI 407301	IGDB-TZX-562	Zhejiang, China	E	R	E	N	S	D	ND/Rfg1
248	IGDB-048	G. soja	PI 407288	IGDB-TZX-822	Jilin, China	E	R	E	N	S	D	ND/Rfg1
25	IGDB-056	G. soja	PI 393551	IGDB-TZX-082	Taiwan	K	R	E	N	S	D	rj2/Rfg1
4	IGDB-071	Landrace	Xiao Bai Dou	IGDB-TZX-008	Shanxi, China	K	R	Q	E	P	E	rj2/rfg1
115	IGDB-073	Landrace	Xia Men Teng Zai Dou	IGDB-TZX-367	Fujian, China	E	R	E	N	S	D	ND/Rfg1
175	IGDB-080	Landrace	Sha Xian Qin Dou	IGDB-TZX-567	Fujian, China	K	R	E	N	S	D	rj2/Rfg1
31	IGDB-081	Landrace	Qing Dou	IGDB-TZX-096	Liaoning, China	K	R	E	N	S	D	rj2/Rfg1
73	IGDB-082	Landrace	PI Xian Nian Zhuang Liu Yue Xian	IGDB-TZX-247	Jiangsu, China	K	R	Q	E	P	E	rj2/rfg1
48	IGDB-083	Landrace	PI Xian Da Zi Huo Cao	IGDB-TZX-147	Jiangsu, China	K	R	E	N	S	D	rj2/Rfg1
287	IGDB-084	Landrace	PI 89138	IGDB-TZX-950	Korea	K	R	E	N	S	D	rj2/Rfg1
143	IGDB-085	Landrace	PI 88479	IGDB-TZX-470	Jilin, China	K	R	E	N	S	D	rj2/Rfg1
243	IGDB-086	Landrace	PI 86024	IGDB-TZX-790	Hokkaido, Japan	E	R	Q	E	P	E	ND/rfg1
214	IGDB-087	Landrace	PI 84987A	IGDB-TZX-690	Saitama, Japan	K	R	E	N	S	D	rj2/Rfg1
183	IGDB-088	Landrace	PI 84987	IGDB-TZX-590	Saitama, Japan	K	R	Q	E	P	E	rj2/rfg1
155	IGDB-089	Landrace	PI 84631	IGDB-TZX-504	Kyonggi, Korea	K	R	Q	E	P	E	rj2/rfg1
99	IGDB-091	Landrace	PI 80837	IGDB-TZX-311	Akita, Japan	K	R	E	N	S	D	rj2/Rfg1
122	IGDB-092	Landrace	PI 80822	IGDB-TZX-390	Liaoning, China	K	R	E	N	S	D	rj2/Rfg1
262	IGDB-093	Improved cultivar	PI 634883	IGDB-TZX-861	Illinois, United States	K	R	E	N	S	D	rj2/Rfg1
91	IGDB-095	Landrace	PI 603675	IGDB-TZX-290	Jiangsu, China	E	R	Q	E	P	E	ND/rfg1
221	IGDB-098	Landrace	PI 603424A	IGDB-TZX-721	China	K	R	E	N	S	D	rj2/Rfg1
28	IGDB-100*	Landrace	PI 603384	IGDB-TZX-090	Jilin, China	K	R	E	N	S	D	rj2/Rfg1
55	IGDB-102	Landrace	PI 603336	IGDB-TZX-170	Heilongjiang, China	K	R	Q	E	P	E	rj2/rfg1
137	IGDB-103	Landrace	PI 603318	IGDB-TZX-450	Heilongjiang, China	K	R	Q	E	P	E	rj2/rfg1
67	IGDB-104	Landrace	PI 602991	IGDB-TZX-211	Shandong, China	E	R	Q	E	P	E	ND/rfg1
109	IGDB-111	Landrace	PI 594301	IGDB-TZX-350	Japan	K	R	E	N	S	D	rj2/Rfg1
269	IGDB-112	Improved cultivar	PI 591511	IGDB-TZX-880	Illinois, United States	K	R	E	N	S	D	rj2/Rfg1
163	IGDB-116	Landrace	PI 587752	IGDB-TZX-531	Hubei, China	K	R	E	N	S	D	rj2/Rfg1
180	IGDB-123	Landrace	PI 567364	IGDB-TZX-580	Ningxia, China	K	R	Q	E	P	E	rj2/rfg1
130	IGDB-124	Landrace	PI 567298	IGDB-TZX-431	Gansu, China	E	R	Q	E	P	E	ND/rfg1
232	IGDB-126	Landrace	PI 567258	IGDB-TZX-760	Jiangxi, China	K	R	E	N	S	D	rj2/Rfg1
258	IGDB-128	Landrace	PI 567071A	IGDB-TZX-851	Indonesia	K	R	E	N	S	D	rj2/Rfg1
188	IGDB-129	Landrace	PI 548488	IGDB-TZX-612	Heilongjiang, China	K	R	E	N	S	D	rj2/Rfg1
277	IGDB-131	Improved cultivar	PI 548477	IGDB-TZX-912	Tennessee, United States	K	R	Q	E	P	E	rj2/rfg1
220	IGDB-132	Landrace	PI 548456	IGDB-TZX-712	Pyongyang, North Korea	K	R	E	N	S	D	rj2/Rfg1
98	IGDB-134	Landrace	PI 548417	IGDB-TZX-302	Naples, Italy	K	R	Q	E	P	E	rj2/rfg1
126	IGDB-137	Landrace	PI 548391	IGDB-TZX-402	Liaoning, China	K	R	E	N	S	D	rj2/Rfg1
127	IGDB-139	Landrace	PI 548379	IGDB-TZX-412	Heilongjiang, China	K	R	E	N	S	D	rj2/Rfg1
6	IGDB-140	Improved cultivar	PI 548362	IGDB-TZX-012	Illinois, United States	K	R	E	N	S	D	rj2/Rfg1
276	IGDB-141	Landrace	PI 548348	IGDB-TZX-902	Northeast, China	K	R	E	N	S	D	rj2/Rfg1
185	IGDB-144	Landrace	PI 548298	IGDB-TZX-602	China	K	R	E	N	S	D	rj2/Rfg1
121	IGDB-145	Improved cultivar	PI 548190	IGDB-TZX-382	Illinois, United States	K	R	E	N	S	D	rj2/Rfg1
38	IGDB-147	Improved cultivar	PI 547562	IGDB-TZX-104	Illinois, United States	K	R	E	N	S	D	rj2/Rfg1
49	IGDB-148	Landrace	PI 507355	IGDB-TZX-150	Hokkaido, Japan	K	R	E	N	S	D	rj2/Rfg1
16	IGDB-149	Landrace	PI 467343	IGDB-TZX-050	Jilin, China	K	R	Q	E	P	E	rj2/rfg1
165	IGDB-156	Landrace	PI 424391	IGDB-TZX-541	ChollaPuk, Korea	K	R	E	N	S	D	rj2/Rfg1
187	IGDB-157	Landrace	PI 423967	IGDB-TZX-611	Kumamoto, Japan	E	R	Q	E	P	E	ND/rfg1
291	IGDB-159	Landrace	PI 417398	IGDB-TZX-970	China	K	R	Q	E	P	E	rj2/rfg1
160	IGDB-161	Landrace	PI 416890	IGDB-TZX-521	Japan	K	R	E	N	S	D	rj2/Rfg1
265	IGDB-162	Landrace	PI 407849	IGDB-TZX-870	ChollaPuk, Korea	E	R	Q	E	P	E	ND/rfg1
284	IGDB-164	Landrace	PI 407716	IGDB-TZX-940	Jilin, China	K	R	Q	E	P	E	rj2/rfg1
234	IGDB-165	Landrace	PI 404182	IGDB-TZX-770	China	K	R	E	N	S	D	rj2/Rfg1
78	IGDB-167	Landrace	PI 398296	IGDB-TZX-260	Kyonggi, Korea	K	R	E	N	S	D	rj2/Rfg1
2	IGDB-168	Landrace	PI 339734	IGDB-TZX-001	Korea	E	R	E	N	S	D	ND/Rfg1
246	IGDB-170	Landrace	PI 317336	IGDB-TZX-804	Hokkaido, Japan	K	R	Q	E	P	E	rj2/rfg1
218	IGDB-171	Landrace	PI 317334A	IGDB-TZX-704	Japan	K	R	Q	E	P	E	rj2/rfg1
10	IGDB-174	Landrace	PI 196166	IGDB-TZX-031	Korea	E	R	E	N	S	D	ND/Rfg1
128	IGDB-176	Landrace	PI 153262	IGDB-TZX-421	Belgium	K	R	Q	E	P	E	rj2/rfg1
213	IGDB-180	Landrace	Ni Ding Hua Mei Dou	IGDB-TZX-687	Ningxia, China	K	R	Q	E	P	E	rj2/rfg1
150	IGDB-183	Landrace	Jin Shan Cha Zhu Shi Dou	IGDB-TZX-487	Jilin, China	K	R	Q	E	P	E	rj2/rfg1
178	IGDB-185	Landrace	Ji Shan De Da Li Hei Dou	IGDB-TZX-575	Shanxi, China	K	R	E	N	S	D	rj2/Rfg1
146	IGDB-187	Landrace	Hong Zhu Dou	IGDB-TZX-477	Hunan, China	K	R	Q	E	P	E	rj2/rfg1
301	IGDB-189	Landrace	Hei Wa Shi Dou	IGDB-TZX-996	Jilin, China	K	R	E	N	S	D	rj2/Rfg1
293	IGDB-190	Landrace	Hei He Xiao Huang Dou	IGDB-TZX-977	Heilongjiang, China	K	R	E	N	S	D	rj2/Rfg1
273	IGDB-193	Improved cultivar	FC 33243	IGDB-TZX-890	Iowa, United States	K	R	E	N	S	D	rj2/Rfg1
260	IGDB-195	Landrace	Dai Mi Dou	IGDB-TZX-857	Hubei, China	K	R	E	N	S	D	rj2/Rfg1
95	IGDB-196	Landrace	Da Tun Xiao Hei Dou	IGDB-TZX-297	Hebei, China	K	R	Q	E	P	E	rj2/rfg1
82	IGDB-197	Landrace	Da Qing Ren	IGDB-TZX-267	Shanxi, China	E	R	E	N	S	D	ND/Rfg1
108	IGDB-204	Improved cultivar	Zhong Huang No.50	IGDB-TZX-346	Beijing, China	K	R	E	N	S	D	rj2/Rfg1
189	IGDB-205	Improved cultivar	Zhong Huang No.40	IGDB-TZX-615	Shandong, China	K	R	E	N	S	D	rj2/Rfg1
132	IGDB-206	Improved cultivar	Zhong Huang No.38	IGDB-TZX-436	Hebei, China	K	R	Q	E	P	E	rj2/rfg1
281	IGDB-208	Improved cultivar	Zhong Huang No.31	IGDB-TZX-926	Beijing, China	K	R	E	N	S	D	rj2/Rfg1
136	IGDB-210	Improved cultivar	Zhong Huang No.13	IGDB-TZX-445	Beijing, China	K	R	Q	E	P	E	rj2/rfg1
222	IGDB-211	Improved cultivar	Xi Zang Da Dou No.20	IGDB-TZX-7221	Tibet, China	E	R	E	N	S	D	ND/Rfg1
249	IGDB-212	Improved cultivar	Wei No.6823	IGDB-TZX-825	Shandong, China	K	R	E	N	S	D	rj2/Rfg1
300	IGDB-213	Improved cultivar	Tie Feng No.22	IGDB-TZX-9901	Liaoning, China	K	R	Q	E	P	E	rj2/rfg1
162	IGDB-214	Improved cultivar	Tai Wan No.1	IGDB-TZX-5221	Taiwan, China	K	R	Q	E	P	E	rj2/rfg1
30	IGDB-216	Improved cultivar	Su Nong No.25	IGDB-TZX-094	Heilongjiang, China	K	R	E	N	S	D	rj2/Rfg1
278	IGDB-217	Improved cultivar	Su Nong No.14	IGDB-TZX-913	Heilongjiang, China	K	R	E	N	S	D	rj2/Rfg1
240	IGDB-218	Improved cultivar	Su Nong No.10	IGDB-TZX-784	Heilongjiang, China	K	R	E	N	S	D	rj2/Rfg1
292	IGDB-219	Improved cultivar	Shu Xian No.205	IGDB-TZX-976	Sichuan, China	E	R	E	N	S	D	ND/Rfg1
186	IGDB-220	Improved cultivar	Sheng Dou No.9	IGDB-TZX-605	Shandong, China	K	R	E	N	S	D	rj2/Rfg1
69	IGDB-221	Improved cultivar	Shen Li No.3	IGDB-TZX-227	Shandong, China	K	R	E	N	S	D	rj2/Rfg1
200	IGDB-222	Improved cultivar	Harbin 91-6065	IGDB-TZX-650	Heilongjiang, China	K	R	E	N	S	D	rj2/Rfg1
133	IGDB-223	Improved cultivar	PI 591541	IGDB-TZX-783	Illinois, United States	K	R	E	N	S	D	rj2/Rfg1
106	IGDB-224	Improved cultivar	PI 591435	IGDB-TZX-340	Ontario, Canada	K	R	E	N	S	D	rj2/Rfg1
45	IGDB-225	Improved cultivar	PI 591433	IGDB-TZX-140	Ontario, Canada	K	R	E	N	S	D	rj2/Rfg1
13	IGDB-226	Improved cultivar	PI 591432	IGDB-TZX-040	Ontario, Canada	K	R	E	N	S	D	rj2/Rfg1
282	IGDB-227	Improved cultivar	PI 591431	IGDB-TZX-930	Ontario, Canada	K	R	E	N	S	D	rj2/Rfg1
37	IGDB-228	Improved cultivar	PI 553047	IGDB-TZX-102	Georgia, United States	K	R	E	N	S	D	rj2/Rfg1
3	IGDB-230	Improved cultivar	PI 548657	IGDB-TZX-002	NorthCarolina, United States	K	R	E	N	S	D	rj2/Rfg1
92	IGDB-231	Improved cultivar	PI 548644	IGDB-TZX-291	Ontario, Canada	K	R	E	N	S	D	rj2/Rfg1
123	IGDB-232	Improved cultivar	PI 548643	IGDB-TZX-391	Ontario, Canada	K	R	E	N	S	D	rj2/Rfg1
147	IGDB-235	Improved cultivar	PI 548631	IGDB-TZX-480	Illinois, United States	K	R	E	N	S	D	rj2/Rfg1
181	IGDB-237	Improved cultivar	PI 548603	IGDB-TZX-581	Indiana, United States	K	R	E	N	S	D	rj2/Rfg1
247	IGDB-238	Improved cultivar	PI 548593	IGDB-TZX-821	Ontario, Canada	K	R	E	N	S	D	rj2/Rfg1
209	IGDB-239	Improved cultivar	PI 548573	IGDB-TZX-671	Ontario, Canada	K	R	E	N	S	D	rj2/Rfg1
177	IGDB-240	Improved cultivar	PI 548565	IGDB-TZX-571	Ohio, United States	K	R	E	N	S	D	rj2/Rfg1
80	IGDB-241	Improved cultivar	PI 548540	IGDB-TZX-263	Iowa, United States	K	R	E	N	S	D	rj2/Rfg1
290	IGDB-242	Improved cultivar	PI 548524	IGDB-TZX-961	Iowa, United States	K	R	E	N	S	D	rj2/Rfg1
144	IGDB-243	Improved cultivar	PI 548520	IGDB-TZX-471	Iowa, United States	K	R	E	N	S	D	rj2/Rfg1
148	IGDB-245	Improved cultivar	PI 547779	IGDB-TZX-483	Illinois, United States	K	R	E	N	S	D	rj2/Rfg1
190	IGDB-246	Improved cultivar	PI 547716	IGDB-TZX-620	Illinois, United States	K	R	E	N	S	D	rj2/Rfg1
118	IGDB-247	Improved cultivar	PI 547690	IGDB-TZX-373	Illinois, United States	K	R	E	N	S	D	rj2/Rfg1
86	IGDB-248	Improved cultivar	PI 547686	IGDB-TZX-273	Illinois, United States	K	R	E	N	S	D	rj2/Rfg1
280	IGDB-249	Improved cultivar	PI 547680	IGDB-TZX-923	Illinois, United States	K	R	E	N	S	D	rj2/Rfg1
34	IGDB-253	Improved cultivar	PI 547409	IGDB-TZX-100	Illinois, United States	K	R	E	N	S	D	rj2/Rfg1
295	IGDB-255	Improved cultivar	PI 542403	IGDB-TZX-981	Minnesota, United States	K	R	E	N	S	D	rj2/Rfg1
235	IGDB-257	Improved cultivar	PI 536635	IGDB-TZX-771	Ohio, United States	K	R	E	N	S	D	rj2/Rfg1
56	IGDB-258	Improved cultivar	PI 533655	IGDB-TZX-171	Illinois, United States	K	R	E	N	S	D	rj2/Rfg1
215	IGDB-259	Improved cultivar	PI 533602	IGDB-TZX-691	Arkansas, United States	K	R	E	N	S	D	rj2/Rfg1
74	IGDB-260	Improved cultivar	PI 518750	IGDB-TZX-250	Former Serbiaand Montenegro	K	R	E	N	S	D	rj2/Rfg1
204	IGDB-261	Improved cultivar	Jilin 21	IGDB-TZX-660	Jilin, China	K	R	E	N	S	D	rj2/Rfg1
120	IGDB-263	Improved cultivar	PI 515961	IGDB-TZX-381	Kentucky, United States	K	R	E	N	S	D	rj2/Rfg1
270	IGDB-264	Improved cultivar	PI 513382	IGDB-TZX-881	Minnesota, United States	K	R	E	N	S	D	rj2/Rfg1
184	IGDB-265	Improved cultivar	PI 508266	IGDB-TZX-591	NorthCarolina, United States	K	R	Q	E	P	E	rj2/rfg1
238	IGDB-266	Improved cultivar	PI 508083	IGDB-TZX-781	Minnesota, United States	K	R	E	N	S	D	rj2/Rfg1
113	IGDB-267	Improved cultivar	Nan Nong Cai Dou No.1	IGDB-TZX-3601	Jiangsu, China	K	R	E	N	S	D	rj2/Rfg1
159	IGDB-268	Improved cultivar	Lu Dou No.11	IGDB-TZX-515	Shandong, China	K	R	E	N	S	D	rj2/Rfg1
274	IGDB-269	Improved cultivar	Liao Dou No.3	IGDB-TZX-8901	Liaoning, China	K	R	E	N	S	D	rj2/Rfg1
81	IGDB-271	Improved cultivar	Liao Dou No.17	IGDB-TZX-264	Liaoning, China	K	R	Q	E	P	E	rj2/rfg1
20	IGDB-272	Improved cultivar	Liao Dou No.15	IGDB-TZX-064	Liaoning, China	E	R	Q	E	P	E	ND/rfg1
230	IGDB-273	Improved cultivar	Liao Dou No.11	IGDB-TZX-754	Liaoning, China	K	R	E	N	S	D	rj2/Rfg1
18	IGDB-274	Improved cultivar	Jiu Nong No.30	IGDB-TZX-054	Jilin, China	K	R	E	N	S	D	rj2/Rfg1
71	IGDB-280	Improved cultivar	Jin Da No.26	IGDB-TZX-234	Shanxi, China	K	R	Q	E	P	E	rj2/rfg1
167	IGDB-281	Improved cultivar	Ji Yu No.90	IGDB-TZX-544	Jilin, China	K	R	E	N	S	D	rj2/Rfg1
149	IGDB-282	Improved cultivar	Hei Nong No.51	IGDB-TZX-484	Heilongjiang, China	K	R	E	N	S	D	rj2/Rfg1
212	IGDB-283	Improved cultivar	Hei He No.1	IGDB-TZX-686	Heilongjiang, China	K	R	E	N	S	D	rj2/Rfg1
94	IGDB-284	Improved cultivar	He Feng No.25	IGDB-TZX-294	Heilongjiang, China	K	R	E	N	S	D	rj2/Rfg1
268	IGDB-285	Improved cultivar	He Feng No.23	IGDB-TZX-877	Heilongjiang, China	K	R	E	N	S	D	rj2/Rfg1
39	IGDB-286	Improved cultivar	He Dou No.13	IGDB-TZX-105	Shandong, China	K	R	Q	E	P	E	rj2/rfg1
47	IGDB-287	Improved cultivar	Gui Chun No.8	IGDB-TZX-145	Guangxi, China	K	R	E	N	S	D	rj2/Rfg1
296	IGDB-288	Improved cultivar	Fen Dou No.89	IGDB-TZX-9811	Shanxi, China	K	R	Q	E	P	E	rj2/rfg1
271	IGDB-289	Improved cultivar	Fen Dou No.88	IGDB-TZX-8811	Shanxi, China	K	R	E	N	S	D	rj2/Rfg1
239	IGDB-290	Improved cultivar	Fen Dou No.86	IGDB-TZX-7811	Shanxi, China	K	R	Q	E	P	E	rj2/rfg1
211	IGDB-291	Improved cultivar	Fen Dou No.85	IGDB-TZX-6811	Shanxi, China	K	R	E	N	S	D	rj2/Rfg1
170	IGDB-294	Improved cultivar	Fen Dou No.65	IGDB-TZX-5511	Shanxi, China	K	R	Q	E	P	E	rj2/rfg1
286	IGDB-297	Improved cultivar	Dong Nong No.51	IGDB-TZX-945	Heilongjiang, China	K	R	Q	E	P	E	rj2/rfg1
202	IGDB-300	Improved cultivar	Chang Nong No.15	IGDB-TZX-654	Jilin, China	K	R	Q	E	P	E	rj2/rfg1
76	IGDB-301	Improved cultivar	Chang Nong No.13	IGDB-TZX-254	Jilin, China	K	R	Q	E	P	E	rj2/rfg1
Footnote
SNPdata_order_NBT-TS1-Name: order of the SNP date in Table S1 of the original publication (Zhou et al 2015 Nature Biotech 33:408-414)
Name_in_NBT: Name of the soybean accessions in the original publication
SRA: Sample name in the Sequence Read Archive of NCBI
